# Supplementary material for: Host and non-host roots in rice: cellular and molecular approaches reveal differential responses to arbuscular mycorrhizal fungi
Source: Front Plant Sci. 2015 Aug 13;6:636. doi: 10.3389/fpls.2015.00636 (PMC4534827; doi:10.3389/fpls.2015.00636)
Supplement: Supplementary file 1 [file Table1.XLSX]

## Sheet: Foglio1
Table S1. List of primers used in this study
Primer ID	Primer sequences [5’-3’]
LOC_Os11g03290f	GAAACCAACAACTGCAGCTTCA
LOC_Os11g03290r	TATGCTGCTGGTGTGGACTTAG
LOC_Os11g03290f	CAGAAGTGTGCACATGGATGAC
LOC_Os11g03290r	AGGAAGACAGAGATCTCCAGCT
LOC_Os01g57400f	CGCTGACATGCAACAAGGTG
LOC_Os01g57400r	CTTCGCGCAGTTGATGTTTGG
LOC_Os12g36840f	GAGCGTTCAGTTGCAGTTTCG
LOC_Os12g36840r	AACTTCAGAATGACAACGGTGC
LOC_Os04g46470f	GCAGATTCCTCCCGTACTTCC
LOC_Os04g46470r	CCTCTAGTTTTGCCACAAGTGC
LOC_Os11g03110f	GCGATGTTAAGTTTGGGAGCTG
LOC_Os11g03111r	ATCCTTCCATCCAAGCTTCAGG
LOC_Os02g53130f	GGAGAGCTACTACCATTACCGC
LOC_Os02g53131r	ACCGAGTTTATGTTCAGCTCGT
LOC_Os01g46860f	GAGAAGTTCCCTGCTTCAAGCA
LOC_Os01g46860r	GAGAAGTTCCCTGCTTCAAGCA
LOC_Os01g65000f	TCCACCAAGCACGGATGGTACT
LOC_Os01g65001r	CATCAGACGTTCTGCGTGACGC
LOC_Os07g48330f	CAACCCCGTCCTTCCCTTAC
LOC_Os07g48330r	ACCGGGCCGTATTGTTTTCT
LOC_Os09g27820f	GTCGTTCTACAACCCTGGCA
LOC_Os09g27820	TCCATGGACTTGAACGCCTC
LOC_Os03g05640f	GACGAGACCGCCCAAGAAG
LOC_Os03g05640r	TTTTCAGTCACTCACGTCGAGAC
OSRubQ1f	GGGTTCACAAGTCTGCCTATTTG
OSRubQ1r	ACGGGACACGACCAAGGA
