# Supplementary material for: Host and non-host roots in rice: cellular and molecular approaches reveal differential responses to arbuscular mycorrhizal fungi
Source: Front Plant Sci. 2015 Aug 13;6:636. doi: 10.3389/fpls.2015.00636 (PMC4534827; doi:10.3389/fpls.2015.00636)
Supplement: Supplementary file 2 [file Table2.XLSX]

## Sheet: Foglio1
Table S2: Read number and alignment summary
Sample ID	Passed-filter reads	Contaminant free reads	Total alignments	Mapped reads	Uniquely mapped reads
FLRc1	17270733	16949941	30683710	13669665	9279233
FLRc2	18902587	18562113	22944609	17479907	15793078
FLRc3	20564804	20160449	27898631	18992451	16442682
FLRmyc1	17960644	17626247	24405565	15801471	13375596
FLRmyc2	16041103	15768124	19616593	13171296	11347447
LLRc1	15924480	15595690	22869357	14665296	12322520
LLRc2	18730210	18131482	23843261	17020975	14946688
LLRc3	17663227	17356662	25005955	16382105	13912887
LLRmyc1	15741720	15419004	15942450	12313087	11162946
LLRmyc2	12496232	12205729	16503191	9832651	8006611
LLRmyc3	20227444	19902422	23744925	16599315	14507557
