# Supplementary material for: Host and non-host roots in rice: cellular and molecular approaches reveal differential responses to arbuscular mycorrhizal fungi
Source: Front Plant Sci. 2015 Aug 13;6:636. doi: 10.3389/fpls.2015.00636 (PMC4534827; doi:10.3389/fpls.2015.00636)
Supplement: Supplementary file 3 [file Table3.XLSX]

## Sheet: DEG_FLRmyc vs FLRc
Table S3. Genes identified as differentially regulated in FLRmyc in comparison with FLRc roots. Genes are ranked in descending order of their log2fold change value. Columns C and D represent the expression values that are reported as DESq-normalised read counts.
LOC_id	baseMean	FLRc	FLR myc	foldChange	log2FoldChange	pval	padj	description	GO.Term.Accession	GO.Term.Name	GO.Term.Definition	GO.Term.Evidence.Code	GO.domain
LOC_Os01g46390	13.8924	0	34.7309	Inf	Inf	4.10758e-16	4.94194e-13	DUF538 domain containing protein, putative
LOC_Os01g46860	8.23765	0	20.5941	Inf	Inf	5.86052e-11	3.52547e-08	inorganic phosphate transporter, putative	GO:0016020	membrane	Double layer of lipid molecules that encloses all cells, and, in eukaryotes, many organelles; may be a single or double lipid bilayer; also includes associated proteins. [GOC:mah, ISBN:0815316194]	IEA	cellular_component
LOC_Os01g46860	8.23765	0	20.5941	Inf	Inf	5.86052e-11	3.52547e-08	inorganic phosphate transporter, putative	GO:0005215	transporter activity	Enables the directed movement of substances (such as macromolecules, small molecules, ions) into, out of or within a cell, or between cells. [GOC:ai, GOC:dgf]	IEA	molecular_function
LOC_Os01g46860	8.23765	0	20.5941	Inf	Inf	5.86052e-11	3.52547e-08	inorganic phosphate transporter, putative	GO:0006821	chloride transport	The directed movement of chloride into, out of or within a cell, or between cells, by means of some agent such as a transporter or pore. [GOC:krc]	IEA	biological_process
LOC_Os01g46860	8.23765	0	20.5941	Inf	Inf	5.86052e-11	3.52547e-08	inorganic phosphate transporter, putative	GO:0006817	phosphate ion transport	The directed movement of phosphate into, out of or within a cell, or between cells, by means of some agent such as a transporter or pore. [GOC:krc]	IEA	biological_process
LOC_Os01g46860	8.23765	0	20.5941	Inf	Inf	5.86052e-11	3.52547e-08	inorganic phosphate transporter, putative	GO:0016021	integral to membrane	Penetrating at least one phospholipid bilayer of a membrane. May also refer to the state of being buried in the bilayer with no exposure outside the bilayer. When used to describe a protein, indicates that all or part of the peptide sequence is embedded in the membrane. [GOC:go_curators]	IEA	cellular_component
LOC_Os01g46860	8.23765	0	20.5941	Inf	Inf	5.86052e-11	3.52547e-08	inorganic phosphate transporter, putative	GO:0015293	symporter activity	Enables the active transport of a solute across a membrane by a mechanism whereby two or more species are transported together in the same direction in a tightly coupled process not directly linked to a form of energy other than chemiosmotic energy. [GOC:mtg_transport, ISBN:0815340729, PMID:10839820]	IEA	molecular_function
LOC_Os01g46860	8.23765	0	20.5941	Inf	Inf	5.86052e-11	3.52547e-08	inorganic phosphate transporter, putative	GO:0005247	voltage-gated chloride channel activity	Catalysis of the transmembrane transfer of a chloride ion by a voltage-gated channel. A voltage-gated channel is a channel whose open state is dependent on the voltage across the membrane in which it is embedded. [GOC:mtg_transport, ISBN:0815340729]	IEA	molecular_function
LOC_Os01g46860	8.23765	0	20.5941	Inf	Inf	5.86052e-11	3.52547e-08	inorganic phosphate transporter, putative	GO:0006810	transport	The directed movement of substances (such as macromolecules, small molecules, ions) into, out of or within a cell, or between cells, or within a multicellular organism by means of some agent such as a transporter or pore. [GOC:dph, GOC:jl, GOC:mah]	IEA	biological_process
LOC_Os01g57400	28.1147	0	70.2868	Inf	Inf	1.98959e-26	7.18118e-23	lysM domain containing protein, putative, expressed	GO:0016998	cell wall macromolecule catabolic process	The chemical reactions and pathways resulting in the breakdown of macromolecules that form part of a cell wall. [GOC:go_curators]	IEA	biological_process
LOC_Os01g58650	4.94294	0	12.3574	Inf	Inf	6.12644e-07	0.000128189	LTPL35 - Protease inhibitor/seed storage/LTP family protein precursor, putative
LOC_Os01g73250	4.82882	0	12.0721	Inf	Inf	1.95892e-06	0.000338706	abscisic stress-ripening, putative, expressed
LOC_Os01g73250	4.82882	0	12.0721	Inf	Inf	1.95892e-06	0.000338706	abscisic stress-ripening, putative, expressed	GO:0006950	response to stress	Any process that results in a change in state or activity of a cell or an organism (in terms of movement, secretion, enzyme production, gene expression, etc.) as a result of a disturbance in organismal or cellular homeostasis, usually, but not necessarily, exogenous (e.g. temperature, humidity, ionizing radiation). [GOC:mah]	IEA	biological_process
LOC_Os02g03140	5.38353	0	13.4588	Inf	Inf	3.21285e-07	7.19156e-05	inhibitor I family protein, putative	GO:0009611	response to wounding	Any process that results in a change in state or activity of a cell or an organism (in terms of movement, secretion, enzyme production, gene expression, etc.) as a result of a stimulus indicating damage to the organism. [GOC:go_curators]	IEA	biological_process
LOC_Os02g03140	5.38353	0	13.4588	Inf	Inf	3.21285e-07	7.19156e-05	inhibitor I family protein, putative	GO:0004867	serine-type endopeptidase inhibitor activity	Stops, prevents or reduces the activity of serine-type endopeptidases, enzymes that catalyze the hydrolysis of nonterminal peptide bonds in a polypeptide chain; a serine residue (and a histidine residue) are at the active center of the enzyme. [GOC:ai]	IEA	molecular_function
LOC_Os02g20140	2.69176	0	6.72941	Inf	Inf	0.000317354	0.0177934	protein kinase domain containing protein	GO:0006468	protein phosphorylation	The process of introducing a phosphate group on to a protein. [GOC:hb]	IEA	biological_process
LOC_Os02g20140	2.69176	0	6.72941	Inf	Inf	0.000317354	0.0177934	protein kinase domain containing protein	GO:0009306	protein secretion	The controlled release of proteins from a cell or group of cells. [GOC:ai]	IEA	biological_process
LOC_Os02g20140	2.69176	0	6.72941	Inf	Inf	0.000317354	0.0177934	protein kinase domain containing protein	GO:0004713	protein tyrosine kinase activity	Catalysis of the reaction: ATP + a protein tyrosine = ADP + protein tyrosine phosphate. [EC:2.7.10]	IEA	molecular_function
LOC_Os02g20140	2.69176	0	6.72941	Inf	Inf	0.000317354	0.0177934	protein kinase domain containing protein	GO:0004674	protein serine/threonine kinase activity	Catalysis of the reactions: ATP + protein serine = ADP + protein serine phosphate, and ATP + protein threonine = ADP + protein threonine phosphate. [GOC:bf]	IEA	molecular_function
LOC_Os02g20140	2.69176	0	6.72941	Inf	Inf	0.000317354	0.0177934	protein kinase domain containing protein	GO:0005524	ATP binding	Interacting selectively and non-covalently with ATP, adenosine 5'-triphosphate, a universally important coenzyme and enzyme regulator. [ISBN:0198506732]	IEA	molecular_function
LOC_Os02g20140	2.69176	0	6.72941	Inf	Inf	0.000317354	0.0177934	protein kinase domain containing protein	GO:0004672	protein kinase activity	Catalysis of the phosphorylation of an amino acid residue in a protein, usually according to the reaction: a protein + ATP = a phosphoprotein + ADP. [MetaCyc:PROTEIN-KINASE-RXN]	IEA	molecular_function
LOC_Os03g01290	2.41706	0	6.04265	Inf	Inf	0.00113132	0.0442169	peptide transporter PTR2, putative, expressed	GO:0015706	nitrate transport	The directed movement of nitrate into, out of or within a cell, or between cells, by means of some agent such as a transporter or pore. [GOC:krc]	IEA	biological_process
LOC_Os03g01290	2.41706	0	6.04265	Inf	Inf	0.00113132	0.0442169	peptide transporter PTR2, putative, expressed	GO:0009414	response to water deprivation	Any process that results in a change in state or activity of a cell or an organism (in terms of movement, secretion, enzyme production, gene expression, etc.) as a result of a water deprivation stimulus, prolonged deprivation of water. [GOC:lr]	IEA	biological_process
LOC_Os03g01290	2.41706	0	6.04265	Inf	Inf	0.00113132	0.0442169	peptide transporter PTR2, putative, expressed	GO:0015112	nitrate transmembrane transporter activity	Catalysis of the transfer of nitrate ions (NO3-) from one side of a membrane to the other. [GOC:ai]	IEA	molecular_function
LOC_Os03g01290	2.41706	0	6.04265	Inf	Inf	0.00113132	0.0442169	peptide transporter PTR2, putative, expressed	GO:0006810	transport	The directed movement of substances (such as macromolecules, small molecules, ions) into, out of or within a cell, or between cells, or within a multicellular organism by means of some agent such as a transporter or pore. [GOC:dph, GOC:jl, GOC:mah]	IEA	biological_process
LOC_Os03g01290	2.41706	0	6.04265	Inf	Inf	0.00113132	0.0442169	peptide transporter PTR2, putative, expressed	GO:0016020	membrane	Double layer of lipid molecules that encloses all cells, and, in eukaryotes, many organelles; may be a single or double lipid bilayer; also includes associated proteins. [GOC:mah, ISBN:0815316194]	IEA	cellular_component
LOC_Os03g01290	2.41706	0	6.04265	Inf	Inf	0.00113132	0.0442169	peptide transporter PTR2, putative, expressed	GO:0005886	plasma membrane	The membrane surrounding a cell that separates the cell from its external environment. It consists of a phospholipid bilayer and associated proteins. [ISBN:0716731363]	IEA	cellular_component
LOC_Os03g01290	2.41706	0	6.04265	Inf	Inf	0.00113132	0.0442169	peptide transporter PTR2, putative, expressed	GO:0005215	transporter activity	Enables the directed movement of substances (such as macromolecules, small molecules, ions) into, out of or within a cell, or between cells. [GOC:ai, GOC:dgf]	IEA	molecular_function
LOC_Os03g01290	2.41706	0	6.04265	Inf	Inf	0.00113132	0.0442169	peptide transporter PTR2, putative, expressed	GO:0010167	response to nitrate	Any process that results in a change in state or activity of a cell or an organism (in terms of movement, secretion, enzyme production, gene expression, etc.) as a result of a nitrate stimulus. [GOC:sm]	IEA	biological_process
LOC_Os03g01290	2.41706	0	6.04265	Inf	Inf	0.00113132	0.0442169	peptide transporter PTR2, putative, expressed	GO:0006857	oligopeptide transport	The directed movement of oligopeptides into, out of or within a cell, or between cells, by means of some agent such as a transporter or pore. Oligopeptides are molecules that contain a small number (2 to 20) of amino-acid residues connected by peptide linkages. [ISBN:0198506732]	IEA	biological_process
LOC_Os03g01290	2.41706	0	6.04265	Inf	Inf	0.00113132	0.0442169	peptide transporter PTR2, putative, expressed	GO:0016021	integral to membrane	Penetrating at least one phospholipid bilayer of a membrane. May also refer to the state of being buried in the bilayer with no exposure outside the bilayer. When used to describe a protein, indicates that all or part of the peptide sequence is embedded in the membrane. [GOC:go_curators]	IEA	cellular_component
LOC_Os03g40080	2.25118	0	5.62794	Inf	Inf	0.00100128	0.0407787	GRAS family transcription factor containing protein, expressed
LOC_Os04g04750	17.2441	0	43.1103	Inf	Inf	2.13278e-18	3.24127e-15	peroxidase precursor, putative, expressed	GO:0020037	heme binding	Interacting selectively and non-covalently with heme, any compound of iron complexed in a porphyrin (tetrapyrrole) ring. [CHEBI:30413, GOC:ai]	IEA	molecular_function
LOC_Os04g04750	17.2441	0	43.1103	Inf	Inf	2.13278e-18	3.24127e-15	peroxidase precursor, putative, expressed	GO:0009055	electron carrier activity	Any molecular entity that serves as an electron acceptor and electron donor in an electron transport system. [ISBN:0198506732]	IEA	molecular_function
LOC_Os04g04750	17.2441	0	43.1103	Inf	Inf	2.13278e-18	3.24127e-15	peroxidase precursor, putative, expressed	GO:0006979	response to oxidative stress	Any process that results in a change in state or activity of a cell or an organism (in terms of movement, secretion, enzyme production, gene expression, etc.) as a result of oxidative stress, a state often resulting from exposure to high levels of reactive oxygen species, e.g. superoxide anions, hydrogen peroxide (H2O2), and hydroxyl radicals. [GOC:jl, PMID:12115731]	IEA	biological_process
LOC_Os04g04750	17.2441	0	43.1103	Inf	Inf	2.13278e-18	3.24127e-15	peroxidase precursor, putative, expressed	GO:0005509	calcium ion binding	Interacting selectively and non-covalently with calcium ions (Ca2+). [GOC:ai]	IEA	molecular_function
LOC_Os04g04750	17.2441	0	43.1103	Inf	Inf	2.13278e-18	3.24127e-15	peroxidase precursor, putative, expressed	GO:0046872	metal ion binding	Interacting selectively and non-covalently with any metal ion. [GOC:ai]	IEA	molecular_function
LOC_Os04g04750	17.2441	0	43.1103	Inf	Inf	2.13278e-18	3.24127e-15	peroxidase precursor, putative, expressed	GO:0055114	oxidation-reduction process	A metabolic process that results in the removal or addition of one or more electrons to or from a substance, with or without the concomitant removal or addition of a proton or protons. [GOC:dhl, GOC:ecd, GOC:jh2, GOC:jid, GOC:mlg, GOC:rph]	IEA	biological_process
LOC_Os04g04750	17.2441	0	43.1103	Inf	Inf	2.13278e-18	3.24127e-15	peroxidase precursor, putative, expressed	GO:0004601	peroxidase activity	Catalysis of the reaction: donor + hydrogen peroxide = oxidized donor + 2 H2O. [EC:1.11.1.7]	IEA	molecular_function
LOC_Os04g04750	17.2441	0	43.1103	Inf	Inf	2.13278e-18	3.24127e-15	peroxidase precursor, putative, expressed	GO:0005506	iron ion binding	Interacting selectively and non-covalently with iron (Fe) ions. [GOC:ai]	IEA	molecular_function
LOC_Os04g04750	17.2441	0	43.1103	Inf	Inf	2.13278e-18	3.24127e-15	peroxidase precursor, putative, expressed	GO:0016491	oxidoreductase activity	Catalysis of an oxidation-reduction (redox) reaction, a reversible chemical reaction in which the oxidation state of an atom or atoms within a molecule is altered. One substrate acts as a hydrogen or electron donor and becomes oxidized, while the other acts as hydrogen or electron acceptor and becomes reduced. [GOC:go_curators]	IEA	molecular_function
LOC_Os04g12660	3.40529	0	8.51324	Inf	Inf	2.88646e-05	0.00298733	vignain precursor, putative	GO:0006508	proteolysis	The hydrolysis of proteins into smaller polypeptides and/or amino acids by cleavage of their peptide bonds. [GOC:bf, GOC:mah]	IEA	biological_process
LOC_Os04g12660	3.40529	0	8.51324	Inf	Inf	2.88646e-05	0.00298733	vignain precursor, putative	GO:0008234	cysteine-type peptidase activity	Catalysis of the hydrolysis of peptide bonds in a polypeptide chain by a mechanism in which the sulfhydryl group of a cysteine residue at the active center acts as a nucleophile. [GOC:mah, http://merops.sanger.ac.uk/about/glossary.htm#CATTYPE]	IEA	molecular_function
LOC_Os04g12660	3.40529	0	8.51324	Inf	Inf	2.88646e-05	0.00298733	vignain precursor, putative	GO:0009723	response to ethylene stimulus	Any process that results in a change in state or activity of a cell or an organism (in terms of movement, secretion, enzyme production, gene expression, etc.) as a result of an ethylene (ethene) stimulus. [GOC:jl]	IEA	biological_process
LOC_Os04g12660	3.40529	0	8.51324	Inf	Inf	2.88646e-05	0.00298733	vignain precursor, putative	GO:0007568	aging	A developmental process that is a deterioration and loss of function over time. Aging includes loss of functions such as resistance to disease, homeostasis, and fertility, as well as wear and tear. Aging includes cellular senescence, but is more inclusive. May precede death (GO:0016265) and may succeed developmental maturation (GO:0021700). [GOC:PO_curators]	IEA	biological_process
LOC_Os04g12660	3.40529	0	8.51324	Inf	Inf	2.88646e-05	0.00298733	vignain precursor, putative	GO:0010282	senescence-associated vacuole	A lytic vacuole that is maintained at acidic pH and has different tonoplast composition compared to the central vacuole. Found during leaf senescence and develops in the peripheral cytoplasm of cells that contain chloroplast. [PMID:15743448]	IEA	cellular_component
LOC_Os04g12660	3.40529	0	8.51324	Inf	Inf	2.88646e-05	0.00298733	vignain precursor, putative	GO:0004197	cysteine-type endopeptidase activity	Catalysis of the hydrolysis of internal, alpha-peptide bonds in a polypeptide chain by a mechanism in which the sulfhydryl group of a cysteine residue at the active center acts as a nucleophile. [GOC:mah, http://merops.sanger.ac.uk/about/glossary.htm#CATTYPE, http://merops.sanger.ac.uk/about/glossary.htm#ENDOPEPTIDASE]	IEA	molecular_function
LOC_Os04g12660	3.40529	0	8.51324	Inf	Inf	2.88646e-05	0.00298733	vignain precursor, putative	GO:0009817	defense response to fungus, incompatible interaction	A response of an organism to a fungus that prevents the occurrence or spread of disease. [GOC:lr]	IEA	biological_process
LOC_Os04g13090	6.64647	0	16.6162	Inf	Inf	2.3194e-09	8.92969e-07	vignain precursor, putative	GO:0016787	hydrolase activity	Catalysis of the hydrolysis of various bonds, e.g. C-O, C-N, C-C, phosphoric anhydride bonds, etc. Hydrolase is the systematic name for any enzyme of EC class 3. [ISBN:0198506732]	IEA	molecular_function
LOC_Os04g13090	6.64647	0	16.6162	Inf	Inf	2.3194e-09	8.92969e-07	vignain precursor, putative	GO:0008234	cysteine-type peptidase activity	Catalysis of the hydrolysis of peptide bonds in a polypeptide chain by a mechanism in which the sulfhydryl group of a cysteine residue at the active center acts as a nucleophile. [GOC:mah, http://merops.sanger.ac.uk/about/glossary.htm#CATTYPE]	IEA	molecular_function
LOC_Os04g13090	6.64647	0	16.6162	Inf	Inf	2.3194e-09	8.92969e-07	vignain precursor, putative	GO:0009723	response to ethylene stimulus	Any process that results in a change in state or activity of a cell or an organism (in terms of movement, secretion, enzyme production, gene expression, etc.) as a result of an ethylene (ethene) stimulus. [GOC:jl]	IEA	biological_process
LOC_Os04g13090	6.64647	0	16.6162	Inf	Inf	2.3194e-09	8.92969e-07	vignain precursor, putative	GO:0008233	peptidase activity	Catalysis of the hydrolysis of a peptide bond. A peptide bond is a covalent bond formed when the carbon atom from the carboxyl group of one amino acid shares electrons with the nitrogen atom from the amino group of a second amino acid. [GOC:jl, ISBN:0815332181]	IEA	molecular_function
LOC_Os04g13090	6.64647	0	16.6162	Inf	Inf	2.3194e-09	8.92969e-07	vignain precursor, putative	GO:0010282	senescence-associated vacuole	A lytic vacuole that is maintained at acidic pH and has different tonoplast composition compared to the central vacuole. Found during leaf senescence and develops in the peripheral cytoplasm of cells that contain chloroplast. [PMID:15743448]	IEA	cellular_component
LOC_Os04g13090	6.64647	0	16.6162	Inf	Inf	2.3194e-09	8.92969e-07	vignain precursor, putative	GO:0004197	cysteine-type endopeptidase activity	Catalysis of the hydrolysis of internal, alpha-peptide bonds in a polypeptide chain by a mechanism in which the sulfhydryl group of a cysteine residue at the active center acts as a nucleophile. [GOC:mah, http://merops.sanger.ac.uk/about/glossary.htm#CATTYPE, http://merops.sanger.ac.uk/about/glossary.htm#ENDOPEPTIDASE]	IEA	molecular_function
LOC_Os04g13090	6.64647	0	16.6162	Inf	Inf	2.3194e-09	8.92969e-07	vignain precursor, putative	GO:0009817	defense response to fungus, incompatible interaction	A response of an organism to a fungus that prevents the occurrence or spread of disease. [GOC:lr]	IEA	biological_process
LOC_Os04g13090	6.64647	0	16.6162	Inf	Inf	2.3194e-09	8.92969e-07	vignain precursor, putative	GO:0007568	aging	A developmental process that is a deterioration and loss of function over time. Aging includes loss of functions such as resistance to disease, homeostasis, and fertility, as well as wear and tear. Aging includes cellular senescence, but is more inclusive. May precede death (GO:0016265) and may succeed developmental maturation (GO:0021700). [GOC:PO_curators]	IEA	biological_process
LOC_Os04g13090	6.64647	0	16.6162	Inf	Inf	2.3194e-09	8.92969e-07	vignain precursor, putative	GO:0006508	proteolysis	The hydrolysis of proteins into smaller polypeptides and/or amino acids by cleavage of their peptide bonds. [GOC:bf, GOC:mah]	IEA	biological_process
LOC_Os06g20120	4.72353	0	11.8088	Inf	Inf	1.03562e-06	0.000201655	CND41, chloroplast nucleoid DNA binding protein, putative	GO:0003677	DNA binding	Any molecular function by which a gene product interacts selectively and non-covalently with DNA (deoxyribonucleic acid). [GOC:dph, GOC:jl, GOC:tb, GOC:vw]	IEA	molecular_function
LOC_Os06g20120	4.72353	0	11.8088	Inf	Inf	1.03562e-06	0.000201655	CND41, chloroplast nucleoid DNA binding protein, putative	GO:0004190	aspartic-type endopeptidase activity	Catalysis of the hydrolysis of internal, alpha-peptide bonds in a polypeptide chain by a mechanism in which a water molecule bound by the side chains of aspartic residues at the active center acts as a nucleophile. [ISBN:0198506732]	IEA	molecular_function
LOC_Os06g20120	4.72353	0	11.8088	Inf	Inf	1.03562e-06	0.000201655	CND41, chloroplast nucleoid DNA binding protein, putative	GO:0006508	proteolysis	The hydrolysis of proteins into smaller polypeptides and/or amino acids by cleavage of their peptide bonds. [GOC:bf, GOC:mah]	IEA	biological_process
LOC_Os06g20140	17.0229	0	42.5574	Inf	Inf	8.02818e-19	1.42581e-15	aspartic proteinase nepenthesin-1 precursor, putative	GO:0016787	hydrolase activity	Catalysis of the hydrolysis of various bonds, e.g. C-O, C-N, C-C, phosphoric anhydride bonds, etc. Hydrolase is the systematic name for any enzyme of EC class 3. [ISBN:0198506732]	IEA	molecular_function
LOC_Os06g20140	17.0229	0	42.5574	Inf	Inf	8.02818e-19	1.42581e-15	aspartic proteinase nepenthesin-1 precursor, putative	GO:0003677	DNA binding	Any molecular function by which a gene product interacts selectively and non-covalently with DNA (deoxyribonucleic acid). [GOC:dph, GOC:jl, GOC:tb, GOC:vw]	IEA	molecular_function
LOC_Os06g20140	17.0229	0	42.5574	Inf	Inf	8.02818e-19	1.42581e-15	aspartic proteinase nepenthesin-1 precursor, putative	GO:0008233	peptidase activity	Catalysis of the hydrolysis of a peptide bond. A peptide bond is a covalent bond formed when the carbon atom from the carboxyl group of one amino acid shares electrons with the nitrogen atom from the amino group of a second amino acid. [GOC:jl, ISBN:0815332181]	IEA	molecular_function
LOC_Os06g20140	17.0229	0	42.5574	Inf	Inf	8.02818e-19	1.42581e-15	aspartic proteinase nepenthesin-1 precursor, putative	GO:0006508	proteolysis	The hydrolysis of proteins into smaller polypeptides and/or amino acids by cleavage of their peptide bonds. [GOC:bf, GOC:mah]	IEA	biological_process
LOC_Os06g20140	17.0229	0	42.5574	Inf	Inf	8.02818e-19	1.42581e-15	aspartic proteinase nepenthesin-1 precursor, putative	GO:0004190	aspartic-type endopeptidase activity	Catalysis of the hydrolysis of internal, alpha-peptide bonds in a polypeptide chain by a mechanism in which a water molecule bound by the side chains of aspartic residues at the active center acts as a nucleophile. [ISBN:0198506732]	IEA	molecular_function
LOC_Os08g31170	5.92412	0	14.8103	Inf	Inf	0.000159157	0.0107375	DC1 domain-containing protein, putative	GO:0008270	zinc ion binding	Interacting selectively and non-covalently with zinc (Zn) ions. [GOC:ai]	IEA	molecular_function
LOC_Os08g43440	5.98647	0	14.9662	Inf	Inf	3.59965e-08	1.03277e-05	cytochrome P450, putative, expressed	GO:0016491	oxidoreductase activity	Catalysis of an oxidation-reduction (redox) reaction, a reversible chemical reaction in which the oxidation state of an atom or atoms within a molecule is altered. One substrate acts as a hydrogen or electron donor and becomes oxidized, while the other acts as hydrogen or electron acceptor and becomes reduced. [GOC:go_curators]	IEA	molecular_function
LOC_Os08g43440	5.98647	0	14.9662	Inf	Inf	3.59965e-08	1.03277e-05	cytochrome P450, putative, expressed	GO:0055114	oxidation-reduction process	A metabolic process that results in the removal or addition of one or more electrons to or from a substance, with or without the concomitant removal or addition of a proton or protons. [GOC:dhl, GOC:ecd, GOC:jh2, GOC:jid, GOC:mlg, GOC:rph]	IEA	biological_process
LOC_Os08g43440	5.98647	0	14.9662	Inf	Inf	3.59965e-08	1.03277e-05	cytochrome P450, putative, expressed	GO:0005618	cell wall	The rigid or semi-rigid envelope lying outside the cell membrane of plant, fungal, and most prokaryotic cells, maintaining their shape and protecting them from osmotic lysis. In plants it is made of cellulose and, often, lignin; in fungi it is composed largely of polysaccharides; in bacteria it is composed of peptidoglycan. [ISBN:0198547684]	IEA	cellular_component
LOC_Os08g43440	5.98647	0	14.9662	Inf	Inf	3.59965e-08	1.03277e-05	cytochrome P450, putative, expressed	GO:0005506	iron ion binding	Interacting selectively and non-covalently with iron (Fe) ions. [GOC:ai]	IEA	molecular_function
LOC_Os08g43440	5.98647	0	14.9662	Inf	Inf	3.59965e-08	1.03277e-05	cytochrome P450, putative, expressed	GO:0005886	plasma membrane	The membrane surrounding a cell that separates the cell from its external environment. It consists of a phospholipid bilayer and associated proteins. [ISBN:0716731363]	IEA	cellular_component
LOC_Os08g43440	5.98647	0	14.9662	Inf	Inf	3.59965e-08	1.03277e-05	cytochrome P450, putative, expressed	GO:0004497	monooxygenase activity	Catalysis of the incorporation of one atom from molecular oxygen into a compound and the reduction of the other atom of oxygen to water. [http://www.onelook.com/, ISBN:0198506732]	IEA	molecular_function
LOC_Os08g43440	5.98647	0	14.9662	Inf	Inf	3.59965e-08	1.03277e-05	cytochrome P450, putative, expressed	GO:0020037	heme binding	Interacting selectively and non-covalently with heme, any compound of iron complexed in a porphyrin (tetrapyrrole) ring. [CHEBI:30413, GOC:ai]	IEA	molecular_function
LOC_Os08g43440	5.98647	0	14.9662	Inf	Inf	3.59965e-08	1.03277e-05	cytochrome P450, putative, expressed	GO:0005739	mitochondrion	A semiautonomous, self replicating organelle that occurs in varying numbers, shapes, and sizes in the cytoplasm of virtually all eukaryotic cells. It is notably the site of tissue respiration. [ISBN:0198506732]	IEA	cellular_component
LOC_Os08g43440	5.98647	0	14.9662	Inf	Inf	3.59965e-08	1.03277e-05	cytochrome P450, putative, expressed	GO:0009055	electron carrier activity	Any molecular entity that serves as an electron acceptor and electron donor in an electron transport system. [ISBN:0198506732]	IEA	molecular_function
LOC_Os08g43440	5.98647	0	14.9662	Inf	Inf	3.59965e-08	1.03277e-05	cytochrome P450, putative, expressed	GO:0046872	metal ion binding	Interacting selectively and non-covalently with any metal ion. [GOC:ai]	IEA	molecular_function
LOC_Os09g31502	7.85235	0	19.6309	Inf	Inf	2.06346e-10	1.08332e-07	dehydrogenase, putative, expressed	GO:0016491	oxidoreductase activity	Catalysis of an oxidation-reduction (redox) reaction, a reversible chemical reaction in which the oxidation state of an atom or atoms within a molecule is altered. One substrate acts as a hydrogen or electron donor and becomes oxidized, while the other acts as hydrogen or electron acceptor and becomes reduced. [GOC:go_curators]	IEA	molecular_function
LOC_Os09g31502	7.85235	0	19.6309	Inf	Inf	2.06346e-10	1.08332e-07	dehydrogenase, putative, expressed	GO:0005488	binding	The selective, non-covalent, often stoichiometric, interaction of a molecule with one or more specific sites on another molecule. [GOC:ceb, GOC:mah, ISBN:0198506732]	IEA	molecular_function
LOC_Os09g31502	7.85235	0	19.6309	Inf	Inf	2.06346e-10	1.08332e-07	dehydrogenase, putative, expressed	GO:0003824	catalytic activity	Catalysis of a biochemical reaction at physiological temperatures. In biologically catalyzed reactions, the reactants are known as substrates, and the catalysts are naturally occurring macromolecular substances known as enzymes. Enzymes possess specific binding sites for substrates, and are usually composed wholly or largely of protein, but RNA that has catalytic activity (ribozyme) is often also…	IEA	molecular_function
LOC_Os09g31502	7.85235	0	19.6309	Inf	Inf	2.06346e-10	1.08332e-07	dehydrogenase, putative, expressed	GO:0005488	binding	The selective, non-covalent, often stoichiometric, interaction of a molecule with one or more specific sites on another molecule. [GOC:ceb, GOC:mah, ISBN:0198506732]	IEA	molecular_function
LOC_Os09g31502	7.85235	0	19.6309	Inf	Inf	2.06346e-10	1.08332e-07	dehydrogenase, putative, expressed	GO:0003824	catalytic activity	Catalysis of a biochemical reaction at physiological temperatures. In biologically catalyzed reactions, the reactants are known as substrates, and the catalysts are naturally occurring macromolecular substances known as enzymes. Enzymes possess specific binding sites for substrates, and are usually composed wholly or largely of protein, but RNA that has catalytic activity (ribozyme) is often also…	IEA	molecular_function
LOC_Os09g31502	7.85235	0	19.6309	Inf	Inf	2.06346e-10	1.08332e-07	dehydrogenase, putative, expressed	GO:0050662	coenzyme binding	Interacting selectively and non-covalently with a coenzyme, any of various nonprotein organic cofactors that are required, in addition to an enzyme and a substrate, for an enzymatic reaction to proceed. [ISBN:0198506732]	IEA	molecular_function
LOC_Os09g31502	7.85235	0	19.6309	Inf	Inf	2.06346e-10	1.08332e-07	dehydrogenase, putative, expressed	GO:0006694	steroid biosynthetic process	The chemical reactions and pathways resulting in the formation of steroids, compounds with a 1,2,cyclopentanoperhydrophenanthrene nucleus; includes de novo formation and steroid interconversion by modification. [GOC:go_curators]	IEA	biological_process
LOC_Os09g31502	7.85235	0	19.6309	Inf	Inf	2.06346e-10	1.08332e-07	dehydrogenase, putative, expressed	GO:0005488	binding	The selective, non-covalent, often stoichiometric, interaction of a molecule with one or more specific sites on another molecule. [GOC:ceb, GOC:mah, ISBN:0198506732]	IEA	molecular_function
LOC_Os09g31502	7.85235	0	19.6309	Inf	Inf	2.06346e-10	1.08332e-07	dehydrogenase, putative, expressed	GO:0008152	metabolic process	The chemical reactions and pathways, including anabolism and catabolism, by which living organisms transform chemical substances. Metabolic processes typically transform small molecules, but also include macromolecular processes such as DNA repair and replication, and protein synthesis and degradation. [GOC:go_curators, ISBN:0198547684]	IEA	biological_process
LOC_Os09g31502	7.85235	0	19.6309	Inf	Inf	2.06346e-10	1.08332e-07	dehydrogenase, putative, expressed	GO:0003824	catalytic activity	Catalysis of a biochemical reaction at physiological temperatures. In biologically catalyzed reactions, the reactants are known as substrates, and the catalysts are naturally occurring macromolecular substances known as enzymes. Enzymes possess specific binding sites for substrates, and are usually composed wholly or largely of protein, but RNA that has catalytic activity (ribozyme) is often also…	IEA	molecular_function
LOC_Os09g31502	7.85235	0	19.6309	Inf	Inf	2.06346e-10	1.08332e-07	dehydrogenase, putative, expressed	GO:0044237	cellular metabolic process	The chemical reactions and pathways by which individual cells transform chemical substances. [GOC:go_curators]	IEA	biological_process
LOC_Os09g31502	7.85235	0	19.6309	Inf	Inf	2.06346e-10	1.08332e-07	dehydrogenase, putative, expressed	GO:0003854	3-beta-hydroxy-delta5-steroid dehydrogenase activity	Catalysis of the reaction: a 3-beta-hydroxy-delta(5)-steroid + NAD+ = a 3-oxo-delta(5)-steroid + NADH + H(+). [EC:1.1.1.145]	IEA	molecular_function
LOC_Os09g31502	7.85235	0	19.6309	Inf	Inf	2.06346e-10	1.08332e-07	dehydrogenase, putative, expressed	GO:0044237	cellular metabolic process	The chemical reactions and pathways by which individual cells transform chemical substances. [GOC:go_curators]	IEA	biological_process
LOC_Os09g31502	7.85235	0	19.6309	Inf	Inf	2.06346e-10	1.08332e-07	dehydrogenase, putative, expressed	GO:0016491	oxidoreductase activity	Catalysis of an oxidation-reduction (redox) reaction, a reversible chemical reaction in which the oxidation state of an atom or atoms within a molecule is altered. One substrate acts as a hydrogen or electron donor and becomes oxidized, while the other acts as hydrogen or electron acceptor and becomes reduced. [GOC:go_curators]	IEA	molecular_function
LOC_Os09g31502	7.85235	0	19.6309	Inf	Inf	2.06346e-10	1.08332e-07	dehydrogenase, putative, expressed	GO:0050662	coenzyme binding	Interacting selectively and non-covalently with a coenzyme, any of various nonprotein organic cofactors that are required, in addition to an enzyme and a substrate, for an enzymatic reaction to proceed. [ISBN:0198506732]	IEA	molecular_function
LOC_Os09g31502	7.85235	0	19.6309	Inf	Inf	2.06346e-10	1.08332e-07	dehydrogenase, putative, expressed	GO:0009058	biosynthetic process	The chemical reactions and pathways resulting in the formation of substances; typically the energy-requiring part of metabolism in which simpler substances are transformed into more complex ones. [GOC:curators, ISBN:0198547684]	IEA	biological_process
LOC_Os09g31502	7.85235	0	19.6309	Inf	Inf	2.06346e-10	1.08332e-07	dehydrogenase, putative, expressed	GO:0006694	steroid biosynthetic process	The chemical reactions and pathways resulting in the formation of steroids, compounds with a 1,2,cyclopentanoperhydrophenanthrene nucleus; includes de novo formation and steroid interconversion by modification. [GOC:go_curators]	IEA	biological_process
LOC_Os09g31502	7.85235	0	19.6309	Inf	Inf	2.06346e-10	1.08332e-07	dehydrogenase, putative, expressed	GO:0016491	oxidoreductase activity	Catalysis of an oxidation-reduction (redox) reaction, a reversible chemical reaction in which the oxidation state of an atom or atoms within a molecule is altered. One substrate acts as a hydrogen or electron donor and becomes oxidized, while the other acts as hydrogen or electron acceptor and becomes reduced. [GOC:go_curators]	IEA	molecular_function
LOC_Os09g31502	7.85235	0	19.6309	Inf	Inf	2.06346e-10	1.08332e-07	dehydrogenase, putative, expressed	GO:0003854	3-beta-hydroxy-delta5-steroid dehydrogenase activity	Catalysis of the reaction: a 3-beta-hydroxy-delta(5)-steroid + NAD+ = a 3-oxo-delta(5)-steroid + NADH + H(+). [EC:1.1.1.145]	IEA	molecular_function
LOC_Os09g31502	7.85235	0	19.6309	Inf	Inf	2.06346e-10	1.08332e-07	dehydrogenase, putative, expressed	GO:0006694	steroid biosynthetic process	The chemical reactions and pathways resulting in the formation of steroids, compounds with a 1,2,cyclopentanoperhydrophenanthrene nucleus; includes de novo formation and steroid interconversion by modification. [GOC:go_curators]	IEA	biological_process
LOC_Os09g31502	7.85235	0	19.6309	Inf	Inf	2.06346e-10	1.08332e-07	dehydrogenase, putative, expressed	GO:0005488	binding	The selective, non-covalent, often stoichiometric, interaction of a molecule with one or more specific sites on another molecule. [GOC:ceb, GOC:mah, ISBN:0198506732]	IEA	molecular_function
LOC_Os09g31502	7.85235	0	19.6309	Inf	Inf	2.06346e-10	1.08332e-07	dehydrogenase, putative, expressed	GO:0044237	cellular metabolic process	The chemical reactions and pathways by which individual cells transform chemical substances. [GOC:go_curators]	IEA	biological_process
LOC_Os09g31502	7.85235	0	19.6309	Inf	Inf	2.06346e-10	1.08332e-07	dehydrogenase, putative, expressed	GO:0008152	metabolic process	The chemical reactions and pathways, including anabolism and catabolism, by which living organisms transform chemical substances. Metabolic processes typically transform small molecules, but also include macromolecular processes such as DNA repair and replication, and protein synthesis and degradation. [GOC:go_curators, ISBN:0198547684]	IEA	biological_process
LOC_Os09g31502	7.85235	0	19.6309	Inf	Inf	2.06346e-10	1.08332e-07	dehydrogenase, putative, expressed	GO:0008152	metabolic process	The chemical reactions and pathways, including anabolism and catabolism, by which living organisms transform chemical substances. Metabolic processes typically transform small molecules, but also include macromolecular processes such as DNA repair and replication, and protein synthesis and degradation. [GOC:go_curators, ISBN:0198547684]	IEA	biological_process
LOC_Os09g31502	7.85235	0	19.6309	Inf	Inf	2.06346e-10	1.08332e-07	dehydrogenase, putative, expressed	GO:0003824	catalytic activity	Catalysis of a biochemical reaction at physiological temperatures. In biologically catalyzed reactions, the reactants are known as substrates, and the catalysts are naturally occurring macromolecular substances known as enzymes. Enzymes possess specific binding sites for substrates, and are usually composed wholly or largely of protein, but RNA that has catalytic activity (ribozyme) is often also…	IEA	molecular_function
LOC_Os09g31502	7.85235	0	19.6309	Inf	Inf	2.06346e-10	1.08332e-07	dehydrogenase, putative, expressed	GO:0009058	biosynthetic process	The chemical reactions and pathways resulting in the formation of substances; typically the energy-requiring part of metabolism in which simpler substances are transformed into more complex ones. [GOC:curators, ISBN:0198547684]	IEA	biological_process
LOC_Os09g31502	7.85235	0	19.6309	Inf	Inf	2.06346e-10	1.08332e-07	dehydrogenase, putative, expressed	GO:0003854	3-beta-hydroxy-delta5-steroid dehydrogenase activity	Catalysis of the reaction: a 3-beta-hydroxy-delta(5)-steroid + NAD+ = a 3-oxo-delta(5)-steroid + NADH + H(+). [EC:1.1.1.145]	IEA	molecular_function
LOC_Os09g31502	7.85235	0	19.6309	Inf	Inf	2.06346e-10	1.08332e-07	dehydrogenase, putative, expressed	GO:0050662	coenzyme binding	Interacting selectively and non-covalently with a coenzyme, any of various nonprotein organic cofactors that are required, in addition to an enzyme and a substrate, for an enzymatic reaction to proceed. [ISBN:0198506732]	IEA	molecular_function
LOC_Os09g31502	7.85235	0	19.6309	Inf	Inf	2.06346e-10	1.08332e-07	dehydrogenase, putative, expressed	GO:0009058	biosynthetic process	The chemical reactions and pathways resulting in the formation of substances; typically the energy-requiring part of metabolism in which simpler substances are transformed into more complex ones. [GOC:curators, ISBN:0198547684]	IEA	biological_process
LOC_Os09g31502	7.85235	0	19.6309	Inf	Inf	2.06346e-10	1.08332e-07	dehydrogenase, putative, expressed	GO:0008152	metabolic process	The chemical reactions and pathways, including anabolism and catabolism, by which living organisms transform chemical substances. Metabolic processes typically transform small molecules, but also include macromolecular processes such as DNA repair and replication, and protein synthesis and degradation. [GOC:go_curators, ISBN:0198547684]	IEA	biological_process
LOC_Os09g31502	7.85235	0	19.6309	Inf	Inf	2.06346e-10	1.08332e-07	dehydrogenase, putative, expressed	GO:0046686	response to cadmium ion	Any process that results in a change in state or activity of a cell or an organism (in terms of movement, secretion, enzyme production, gene expression, etc.) as a result of a cadmium (Cd) ion stimulus. [GOC:ai]	IEA	biological_process
LOC_Os09g39510	16.75	0	41.875	Inf	Inf	1.63312e-18	2.61979e-15	Cupin domain containing protein, expressed	GO:0045735	nutrient reservoir activity	Functions in the storage of nutritious substrates. [GOC:ai]	IEA	molecular_function
LOC_Os09g39510	16.75	0	41.875	Inf	Inf	1.63312e-18	2.61979e-15	Cupin domain containing protein, expressed	GO:0046872	metal ion binding	Interacting selectively and non-covalently with any metal ion. [GOC:ai]	IEA	molecular_function
LOC_Os09g39510	16.75	0	41.875	Inf	Inf	1.63312e-18	2.61979e-15	Cupin domain containing protein, expressed	GO:0048046	apoplast	The cell membranes and intracellular regions in a plant are connected through plasmodesmata, and plants may be described as having two major compartments: the living symplast and the non-living apoplast. The apoplast is external to the plasma membrane and includes cell walls, intercellular spaces and the lumen of dead structures such as xylem vessels. Water and solutes pass freely through it. [GO…	IEA	cellular_component
LOC_Os09g39510	16.75	0	41.875	Inf	Inf	1.63312e-18	2.61979e-15	Cupin domain containing protein, expressed	GO:0030145	manganese ion binding	Interacting selectively and non-covalently with manganese (Mn) ions. [GOC:ai]	IEA	molecular_function
LOC_Os09g39510	16.75	0	41.875	Inf	Inf	1.63312e-18	2.61979e-15	Cupin domain containing protein, expressed	GO:0005576	extracellular region	The space external to the outermost structure of a cell. For cells without external protective or external encapsulating structures this refers to space outside of the plasma membrane. This term covers the host cell environment outside an intracellular parasite. [GOC:go_curators]	IEA	cellular_component
LOC_Os10g22630	1051.68	0	2629.2	Inf	Inf	2.30367e-103	6.65184e-99	expressed protein
LOC_Os10g22630	1051.68	0	2629.2	Inf	Inf	2.30367e-103	6.65184e-99	expressed protein
LOC_Os10g22630	1051.68	0	2629.2	Inf	Inf	2.30367e-103	6.65184e-99	expressed protein
LOC_Os10g39560	6.75176	0	16.8794	Inf	Inf	9.21792e-10	3.80239e-07	OsSCP47 - Putative Serine Carboxypeptidase homologue	GO:0004185	serine-type carboxypeptidase activity	Catalysis of the hydrolysis of a peptide bond not more than three residues from the C-terminus of a polypeptide chain by a catalytic mechanism that involves a catalytic triad consisting of a serine nucleophile that is activated by a proton relay involving an acidic residue (e.g. aspartate or glutamate) and a basic residue (usually histidine). [http://merops.sanger.ac.uk/about/glossary.htm#CARBOXY…	IEA	molecular_function
LOC_Os10g39560	6.75176	0	16.8794	Inf	Inf	9.21792e-10	3.80239e-07	OsSCP47 - Putative Serine Carboxypeptidase homologue	GO:0005773	vacuole	A closed structure, found only in eukaryotic cells, that is completely surrounded by unit membrane and contains liquid material. Cells contain one or several vacuoles, that may have different functions from each other. Vacuoles have a diverse array of functions. They can act as a storage organelle for nutrients or waste products, as a degradative compartment, as a cost-effective way of increasing…	IEA	cellular_component
LOC_Os10g39560	6.75176	0	16.8794	Inf	Inf	9.21792e-10	3.80239e-07	OsSCP47 - Putative Serine Carboxypeptidase homologue	GO:0009505	plant-type cell wall	A more or less rigid stucture lying outside the cell membrane of a cell and composed of cellulose and pectin and other organic and inorganic substances. [ISBN:0471245208]	IEA	cellular_component
LOC_Os10g39560	6.75176	0	16.8794	Inf	Inf	9.21792e-10	3.80239e-07	OsSCP47 - Putative Serine Carboxypeptidase homologue	GO:0006508	proteolysis	The hydrolysis of proteins into smaller polypeptides and/or amino acids by cleavage of their peptide bonds. [GOC:bf, GOC:mah]	IEA	biological_process
LOC_Os10g39560	6.75176	0	16.8794	Inf	Inf	9.21792e-10	3.80239e-07	OsSCP47 - Putative Serine Carboxypeptidase homologue	GO:0004180	carboxypeptidase activity	Catalysis of the hydrolysis of the terminal or penultimate peptide bond at the C-terminal end of a peptide or polypeptide. [ISBN:0198506732]	IEA	molecular_function
LOC_Os11g14080	3.07529	0	7.68824	Inf	Inf	5.26213e-05	0.00466086	heparan-alpha-glucosaminide N-acetyltransferase, putative
LOC_Os11g26140	5.82059	0	14.5515	Inf	Inf	3.36844e-08	9.92487e-06	cysteine-rich receptor-like protein kinase 4 precursor, putative	GO:0004672	protein kinase activity	Catalysis of the phosphorylation of an amino acid residue in a protein, usually according to the reaction: a protein + ATP = a phosphoprotein + ADP. [MetaCyc:PROTEIN-KINASE-RXN]	IEA	molecular_function
LOC_Os11g26140	5.82059	0	14.5515	Inf	Inf	3.36844e-08	9.92487e-06	cysteine-rich receptor-like protein kinase 4 precursor, putative	GO:0005524	ATP binding	Interacting selectively and non-covalently with ATP, adenosine 5'-triphosphate, a universally important coenzyme and enzyme regulator. [ISBN:0198506732]	IEA	molecular_function
LOC_Os11g26140	5.82059	0	14.5515	Inf	Inf	3.36844e-08	9.92487e-06	cysteine-rich receptor-like protein kinase 4 precursor, putative	GO:0016301	kinase activity	Catalysis of the transfer of a phosphate group, usually from ATP, to a substrate molecule. [ISBN:0198506732]	IEA	molecular_function
LOC_Os11g26140	5.82059	0	14.5515	Inf	Inf	3.36844e-08	9.92487e-06	cysteine-rich receptor-like protein kinase 4 precursor, putative	GO:0004674	protein serine/threonine kinase activity	Catalysis of the reactions: ATP + protein serine = ADP + protein serine phosphate, and ATP + protein threonine = ADP + protein threonine phosphate. [GOC:bf]	IEA	molecular_function
LOC_Os11g26140	5.82059	0	14.5515	Inf	Inf	3.36844e-08	9.92487e-06	cysteine-rich receptor-like protein kinase 4 precursor, putative	GO:0004713	protein tyrosine kinase activity	Catalysis of the reaction: ATP + a protein tyrosine = ADP + protein tyrosine phosphate. [EC:2.7.10]	IEA	molecular_function
LOC_Os11g26140	5.82059	0	14.5515	Inf	Inf	3.36844e-08	9.92487e-06	cysteine-rich receptor-like protein kinase 4 precursor, putative	GO:0006468	protein phosphorylation	The process of introducing a phosphate group on to a protein. [GOC:hb]	IEA	biological_process
LOC_Os12g17540	9.66647	0	24.1662	Inf	Inf	1.55501e-12	1.15131e-09	vignain precursor, putative	GO:0007568	aging	A developmental process that is a deterioration and loss of function over time. Aging includes loss of functions such as resistance to disease, homeostasis, and fertility, as well as wear and tear. Aging includes cellular senescence, but is more inclusive. May precede death (GO:0016265) and may succeed developmental maturation (GO:0021700). [GOC:PO_curators]	IEA	biological_process
LOC_Os12g17540	9.66647	0	24.1662	Inf	Inf	1.55501e-12	1.15131e-09	vignain precursor, putative	GO:0016787	hydrolase activity	Catalysis of the hydrolysis of various bonds, e.g. C-O, C-N, C-C, phosphoric anhydride bonds, etc. Hydrolase is the systematic name for any enzyme of EC class 3. [ISBN:0198506732]	IEA	molecular_function
LOC_Os12g17540	9.66647	0	24.1662	Inf	Inf	1.55501e-12	1.15131e-09	vignain precursor, putative	GO:0008234	cysteine-type peptidase activity	Catalysis of the hydrolysis of peptide bonds in a polypeptide chain by a mechanism in which the sulfhydryl group of a cysteine residue at the active center acts as a nucleophile. [GOC:mah, http://merops.sanger.ac.uk/about/glossary.htm#CATTYPE]	IEA	molecular_function
LOC_Os12g17540	9.66647	0	24.1662	Inf	Inf	1.55501e-12	1.15131e-09	vignain precursor, putative	GO:0008233	peptidase activity	Catalysis of the hydrolysis of a peptide bond. A peptide bond is a covalent bond formed when the carbon atom from the carboxyl group of one amino acid shares electrons with the nitrogen atom from the amino group of a second amino acid. [GOC:jl, ISBN:0815332181]	IEA	molecular_function
LOC_Os12g17540	9.66647	0	24.1662	Inf	Inf	1.55501e-12	1.15131e-09	vignain precursor, putative	GO:0004197	cysteine-type endopeptidase activity	Catalysis of the hydrolysis of internal, alpha-peptide bonds in a polypeptide chain by a mechanism in which the sulfhydryl group of a cysteine residue at the active center acts as a nucleophile. [GOC:mah, http://merops.sanger.ac.uk/about/glossary.htm#CATTYPE, http://merops.sanger.ac.uk/about/glossary.htm#ENDOPEPTIDASE]	IEA	molecular_function
LOC_Os12g17540	9.66647	0	24.1662	Inf	Inf	1.55501e-12	1.15131e-09	vignain precursor, putative	GO:0009817	defense response to fungus, incompatible interaction	A response of an organism to a fungus that prevents the occurrence or spread of disease. [GOC:lr]	IEA	biological_process
LOC_Os12g17540	9.66647	0	24.1662	Inf	Inf	1.55501e-12	1.15131e-09	vignain precursor, putative	GO:0006508	proteolysis	The hydrolysis of proteins into smaller polypeptides and/or amino acids by cleavage of their peptide bonds. [GOC:bf, GOC:mah]	IEA	biological_process
LOC_Os12g17540	9.66647	0	24.1662	Inf	Inf	1.55501e-12	1.15131e-09	vignain precursor, putative	GO:0010282	senescence-associated vacuole	A lytic vacuole that is maintained at acidic pH and has different tonoplast composition compared to the central vacuole. Found during leaf senescence and develops in the peripheral cytoplasm of cells that contain chloroplast. [PMID:15743448]	IEA	cellular_component
LOC_Os12g17540	9.66647	0	24.1662	Inf	Inf	1.55501e-12	1.15131e-09	vignain precursor, putative	GO:0009723	response to ethylene stimulus	Any process that results in a change in state or activity of a cell or an organism (in terms of movement, secretion, enzyme production, gene expression, etc.) as a result of an ethylene (ethene) stimulus. [GOC:jl]	IEA	biological_process
LOC_Os09g39530	109.656	0.615299	273.218	444.04	8.79455	1.06361e-49	1.53559e-45	Cupin domain containing protein, expressed	GO:0030145	manganese ion binding	Interacting selectively and non-covalently with manganese (Mn) ions. [GOC:ai]	IEA	molecular_function
LOC_Os09g39530	109.656	0.615299	273.218	444.04	8.79455	1.06361e-49	1.53559e-45	Cupin domain containing protein, expressed	GO:0045735	nutrient reservoir activity	Functions in the storage of nutritious substrates. [GOC:ai]	IEA	molecular_function
LOC_Os09g39530	109.656	0.615299	273.218	444.04	8.79455	1.06361e-49	1.53559e-45	Cupin domain containing protein, expressed	GO:0005576	extracellular region	The space external to the outermost structure of a cell. For cells without external protective or external encapsulating structures this refers to space outside of the plasma membrane. This term covers the host cell environment outside an intracellular parasite. [GOC:go_curators]	IEA	cellular_component
LOC_Os09g39530	109.656	0.615299	273.218	444.04	8.79455	1.06361e-49	1.53559e-45	Cupin domain containing protein, expressed	GO:0046872	metal ion binding	Interacting selectively and non-covalently with any metal ion. [GOC:ai]	IEA	molecular_function
LOC_Os09g39530	109.656	0.615299	273.218	444.04	8.79455	1.06361e-49	1.53559e-45	Cupin domain containing protein, expressed	GO:0048046	apoplast	The cell membranes and intracellular regions in a plant are connected through plasmodesmata, and plants may be described as having two major compartments: the living symplast and the non-living apoplast. The apoplast is external to the plasma membrane and includes cell walls, intercellular spaces and the lumen of dead structures such as xylem vessels. Water and solutes pass freely through it. [GO…	IEA	cellular_component
LOC_Os01g25280	31.7035	0.545986	78.4397	143.666	7.16658	3.99872e-16	4.94194e-13	jacalin-like lectin domain containing protein, expressed
LOC_Os10g29650	32.7801	0.580643	81.0794	139.637	7.12554	7.22196e-21	1.39023e-17	retrotransposon protein, putative, unclassified, expressed	GO:0051536	iron-sulfur cluster binding	Interacting selectively and non-covalently with an iron-sulfur cluster, a combination of iron and sulfur atoms. [GOC:ai]	IEA	molecular_function
LOC_Os10g29650	32.7801	0.580643	81.0794	139.637	7.12554	7.22196e-21	1.39023e-17	retrotransposon protein, putative, unclassified, expressed	GO:0003677	DNA binding	Any molecular function by which a gene product interacts selectively and non-covalently with DNA (deoxyribonucleic acid). [GOC:dph, GOC:jl, GOC:tb, GOC:vw]	IEA	molecular_function
LOC_Os10g29650	32.7801	0.580643	81.0794	139.637	7.12554	7.22196e-21	1.39023e-17	retrotransposon protein, putative, unclassified, expressed	GO:0016887	ATPase activity	Catalysis of the reaction: ATP + H2O = ADP + phosphate + 2 H+. May or may not be coupled to another reaction. [EC:3.6.1.3, GOC:jl]	IEA	molecular_function
LOC_Os10g29650	32.7801	0.580643	81.0794	139.637	7.12554	7.22196e-21	1.39023e-17	retrotransposon protein, putative, unclassified, expressed	GO:0003677	DNA binding	Any molecular function by which a gene product interacts selectively and non-covalently with DNA (deoxyribonucleic acid). [GOC:dph, GOC:jl, GOC:tb, GOC:vw]	IEA	molecular_function
LOC_Os10g29650	32.7801	0.580643	81.0794	139.637	7.12554	7.22196e-21	1.39023e-17	retrotransposon protein, putative, unclassified, expressed	GO:0015074	DNA integration	The process in which a segment of DNA is incorporated into another, usually larger, DNA molecule such as a chromosome. [GOC:mah]	IEA	biological_process
LOC_Os10g29650	32.7801	0.580643	81.0794	139.637	7.12554	7.22196e-21	1.39023e-17	retrotransposon protein, putative, unclassified, expressed	GO:0005524	ATP binding	Interacting selectively and non-covalently with ATP, adenosine 5'-triphosphate, a universally important coenzyme and enzyme regulator. [ISBN:0198506732]	IEA	molecular_function
LOC_Os10g29650	32.7801	0.580643	81.0794	139.637	7.12554	7.22196e-21	1.39023e-17	retrotransposon protein, putative, unclassified, expressed	GO:0003676	nucleic acid binding	Interacting selectively and non-covalently with any nucleic acid. [GOC:jl]	IEA	molecular_function
LOC_Os10g29650	32.7801	0.580643	81.0794	139.637	7.12554	7.22196e-21	1.39023e-17	retrotransposon protein, putative, unclassified, expressed	GO:0005524	ATP binding	Interacting selectively and non-covalently with ATP, adenosine 5'-triphosphate, a universally important coenzyme and enzyme regulator. [ISBN:0198506732]	IEA	molecular_function
LOC_Os10g29650	32.7801	0.580643	81.0794	139.637	7.12554	7.22196e-21	1.39023e-17	retrotransposon protein, putative, unclassified, expressed	GO:0009055	electron carrier activity	Any molecular entity that serves as an electron acceptor and electron donor in an electron transport system. [ISBN:0198506732]	IEA	molecular_function
LOC_Os10g29650	32.7801	0.580643	81.0794	139.637	7.12554	7.22196e-21	1.39023e-17	retrotransposon protein, putative, unclassified, expressed	GO:0015074	DNA integration	The process in which a segment of DNA is incorporated into another, usually larger, DNA molecule such as a chromosome. [GOC:mah]	IEA	biological_process
LOC_Os10g29650	32.7801	0.580643	81.0794	139.637	7.12554	7.22196e-21	1.39023e-17	retrotransposon protein, putative, unclassified, expressed	GO:0003964	RNA-directed DNA polymerase activity	Catalysis of the reaction: deoxynucleoside triphosphate + DNA(n) = diphosphate + DNA(n+1). Catalyzes RNA-template-directed extension of the 3'- end of a DNA strand by one deoxynucleotide at a time. [EC:2.7.7.49]	IEA	molecular_function
LOC_Os10g29650	32.7801	0.580643	81.0794	139.637	7.12554	7.22196e-21	1.39023e-17	retrotransposon protein, putative, unclassified, expressed	GO:0005524	ATP binding	Interacting selectively and non-covalently with ATP, adenosine 5'-triphosphate, a universally important coenzyme and enzyme regulator. [ISBN:0198506732]	IEA	molecular_function
LOC_Os10g29650	32.7801	0.580643	81.0794	139.637	7.12554	7.22196e-21	1.39023e-17	retrotransposon protein, putative, unclassified, expressed	GO:0017111	nucleoside-triphosphatase activity	Catalysis of the reaction: a nucleoside triphosphate + H2O = nucleoside diphosphate + phosphate. [EC:3.6.1.15]	IEA	molecular_function
LOC_Os10g29650	32.7801	0.580643	81.0794	139.637	7.12554	7.22196e-21	1.39023e-17	retrotransposon protein, putative, unclassified, expressed	GO:0003676	nucleic acid binding	Interacting selectively and non-covalently with any nucleic acid. [GOC:jl]	IEA	molecular_function
LOC_Os10g29650	32.7801	0.580643	81.0794	139.637	7.12554	7.22196e-21	1.39023e-17	retrotransposon protein, putative, unclassified, expressed	GO:0003964	RNA-directed DNA polymerase activity	Catalysis of the reaction: deoxynucleoside triphosphate + DNA(n) = diphosphate + DNA(n+1). Catalyzes RNA-template-directed extension of the 3'- end of a DNA strand by one deoxynucleotide at a time. [EC:2.7.7.49]	IEA	molecular_function
LOC_Os10g29650	32.7801	0.580643	81.0794	139.637	7.12554	7.22196e-21	1.39023e-17	retrotransposon protein, putative, unclassified, expressed	GO:0016887	ATPase activity	Catalysis of the reaction: ATP + H2O = ADP + phosphate + 2 H+. May or may not be coupled to another reaction. [EC:3.6.1.3, GOC:jl]	IEA	molecular_function
LOC_Os10g29650	32.7801	0.580643	81.0794	139.637	7.12554	7.22196e-21	1.39023e-17	retrotransposon protein, putative, unclassified, expressed	GO:0000166	nucleotide binding	Interacting selectively and non-covalently with a nucleotide, any compound consisting of a nucleoside that is esterified with (ortho)phosphate or an oligophosphate at any hydroxyl group on the ribose or deoxyribose. [GOC:mah, ISBN:0198547684]	IEA	molecular_function
LOC_Os10g29650	32.7801	0.580643	81.0794	139.637	7.12554	7.22196e-21	1.39023e-17	retrotransposon protein, putative, unclassified, expressed	GO:0000166	nucleotide binding	Interacting selectively and non-covalently with a nucleotide, any compound consisting of a nucleoside that is esterified with (ortho)phosphate or an oligophosphate at any hydroxyl group on the ribose or deoxyribose. [GOC:mah, ISBN:0198547684]	IEA	molecular_function
LOC_Os10g29650	32.7801	0.580643	81.0794	139.637	7.12554	7.22196e-21	1.39023e-17	retrotransposon protein, putative, unclassified, expressed	GO:0000166	nucleotide binding	Interacting selectively and non-covalently with a nucleotide, any compound consisting of a nucleoside that is esterified with (ortho)phosphate or an oligophosphate at any hydroxyl group on the ribose or deoxyribose. [GOC:mah, ISBN:0198547684]	IEA	molecular_function
LOC_Os10g29650	32.7801	0.580643	81.0794	139.637	7.12554	7.22196e-21	1.39023e-17	retrotransposon protein, putative, unclassified, expressed	GO:0009055	electron carrier activity	Any molecular entity that serves as an electron acceptor and electron donor in an electron transport system. [ISBN:0198506732]	IEA	molecular_function
LOC_Os10g29650	32.7801	0.580643	81.0794	139.637	7.12554	7.22196e-21	1.39023e-17	retrotransposon protein, putative, unclassified, expressed	GO:0051536	iron-sulfur cluster binding	Interacting selectively and non-covalently with an iron-sulfur cluster, a combination of iron and sulfur atoms. [GOC:ai]	IEA	molecular_function
LOC_Os10g29650	32.7801	0.580643	81.0794	139.637	7.12554	7.22196e-21	1.39023e-17	retrotransposon protein, putative, unclassified, expressed	GO:0017111	nucleoside-triphosphatase activity	Catalysis of the reaction: a nucleoside triphosphate + H2O = nucleoside diphosphate + phosphate. [EC:3.6.1.15]	IEA	molecular_function
LOC_Os10g29650	32.7801	0.580643	81.0794	139.637	7.12554	7.22196e-21	1.39023e-17	retrotransposon protein, putative, unclassified, expressed	GO:0017111	nucleoside-triphosphatase activity	Catalysis of the reaction: a nucleoside triphosphate + H2O = nucleoside diphosphate + phosphate. [EC:3.6.1.15]	IEA	molecular_function
LOC_Os10g29650	32.7801	0.580643	81.0794	139.637	7.12554	7.22196e-21	1.39023e-17	retrotransposon protein, putative, unclassified, expressed	GO:0016887	ATPase activity	Catalysis of the reaction: ATP + H2O = ADP + phosphate + 2 H+. May or may not be coupled to another reaction. [EC:3.6.1.3, GOC:jl]	IEA	molecular_function
LOC_Os04g01470	7.90203	0.272993	19.3456	70.8647	6.147	5.74711e-08	1.59565e-05	O-methyltransferase, putative, expressed	GO:0008168	methyltransferase activity	Catalysis of the transfer of a methyl group to an acceptor molecule. [ISBN:0198506732]	IEA	molecular_function
LOC_Os04g01470	7.90203	0.272993	19.3456	70.8647	6.147	5.74711e-08	1.59565e-05	O-methyltransferase, putative, expressed	GO:0008171	O-methyltransferase activity	Catalysis of the transfer of a methyl group to the oxygen atom of an acceptor molecule. [GOC:ai]	IEA	molecular_function
LOC_Os04g01470	7.90203	0.272993	19.3456	70.8647	6.147	5.74711e-08	1.59565e-05	O-methyltransferase, putative, expressed	GO:0046983	protein dimerization activity	The formation of a protein dimer, a macromolecular structure consists of two noncovalently associated identical or nonidentical subunits. [ISBN:0198506732]	IEA	molecular_function
LOC_Os06g07250	67.9248	2.85994	165.522	57.8761	5.8549	5.03678e-24	1.32216e-20	jacalin-like lectin domain containing protein, expressed
LOC_Os08g29510	7.26988	0.30765	17.7132	57.576	5.8474	4.10027e-08	1.16074e-05	conserved hypothetical protein	GO:0016491	oxidoreductase activity	Catalysis of an oxidation-reduction (redox) reaction, a reversible chemical reaction in which the oxidation state of an atom or atoms within a molecule is altered. One substrate acts as a hydrogen or electron donor and becomes oxidized, while the other acts as hydrogen or electron acceptor and becomes reduced. [GOC:go_curators]	IEA	molecular_function
LOC_Os08g29510	7.26988	0.30765	17.7132	57.576	5.8474	4.10027e-08	1.16074e-05	conserved hypothetical protein	GO:0009055	electron carrier activity	Any molecular entity that serves as an electron acceptor and electron donor in an electron transport system. [ISBN:0198506732]	IEA	molecular_function
LOC_Os04g27070	12.1449	0.580643	29.4912	50.7906	5.66649	1.11279e-06	0.000214212	terpene synthase, putative, expressed	GO:0016829	lyase activity	Catalysis of the cleavage of C-C, C-O, C-N and other bonds by other means than by hydrolysis or oxidation, or conversely adding a group to a double bond. They differ from other enzymes in that two substrates are involved in one reaction direction, but only one in the other direction. When acting on the single substrate, a molecule is eliminated and this generates either a new double bond or a new…	IEA	molecular_function
LOC_Os04g27070	12.1449	0.580643	29.4912	50.7906	5.66649	1.11279e-06	0.000214212	terpene synthase, putative, expressed	GO:0008152	metabolic process	The chemical reactions and pathways, including anabolism and catabolism, by which living organisms transform chemical substances. Metabolic processes typically transform small molecules, but also include macromolecular processes such as DNA repair and replication, and protein synthesis and degradation. [GOC:go_curators, ISBN:0198547684]	IEA	biological_process
LOC_Os04g27070	12.1449	0.580643	29.4912	50.7906	5.66649	1.11279e-06	0.000214212	terpene synthase, putative, expressed	GO:0000287	magnesium ion binding	Interacting selectively and non-covalently with magnesium (Mg) ions. [GOC:ai]	IEA	molecular_function
LOC_Os01g15130	11.2243	0.580643	27.1897	46.8269	5.54927	2.65181e-10	1.34335e-07	hydrolase, alpha/beta fold family domain containing protein, expressed	GO:0004177	aminopeptidase activity	Catalysis of the hydrolysis of N-terminal amino acid residues from in a polypeptide chain. [GOC:jl, ISBN:0198506732]	IEA	molecular_function
LOC_Os01g15130	11.2243	0.580643	27.1897	46.8269	5.54927	2.65181e-10	1.34335e-07	hydrolase, alpha/beta fold family domain containing protein, expressed	GO:0003824	catalytic activity	Catalysis of a biochemical reaction at physiological temperatures. In biologically catalyzed reactions, the reactants are known as substrates, and the catalysts are naturally occurring macromolecular substances known as enzymes. Enzymes possess specific binding sites for substrates, and are usually composed wholly or largely of protein, but RNA that has catalytic activity (ribozyme) is often also…	IEA	molecular_function
LOC_Os01g15130	11.2243	0.580643	27.1897	46.8269	5.54927	2.65181e-10	1.34335e-07	hydrolase, alpha/beta fold family domain containing protein, expressed	GO:0006508	proteolysis	The hydrolysis of proteins into smaller polypeptides and/or amino acids by cleavage of their peptide bonds. [GOC:bf, GOC:mah]	IEA	biological_process
LOC_Os01g19750	10.8045	0.615299	26.0882	42.3993	5.40597	7.64974e-11	4.41773e-08	glycosyl hydrolase, putative, expressed	GO:0003824	catalytic activity	Catalysis of a biochemical reaction at physiological temperatures. In biologically catalyzed reactions, the reactants are known as substrates, and the catalysts are naturally occurring macromolecular substances known as enzymes. Enzymes possess specific binding sites for substrates, and are usually composed wholly or largely of protein, but RNA that has catalytic activity (ribozyme) is often also…	IEA	molecular_function
LOC_Os01g19750	10.8045	0.615299	26.0882	42.3993	5.40597	7.64974e-11	4.41773e-08	glycosyl hydrolase, putative, expressed	GO:0008152	metabolic process	The chemical reactions and pathways, including anabolism and catabolism, by which living organisms transform chemical substances. Metabolic processes typically transform small molecules, but also include macromolecular processes such as DNA repair and replication, and protein synthesis and degradation. [GOC:go_curators, ISBN:0198547684]	IEA	biological_process
LOC_Os01g19750	10.8045	0.615299	26.0882	42.3993	5.40597	7.64974e-11	4.41773e-08	glycosyl hydrolase, putative, expressed	GO:0006032	chitin catabolic process	The chemical reactions and pathways resulting in the breakdown of chitin, a linear polysaccharide consisting of beta-(1->4)-linked N-acetyl-D-glucosamine residues. [GOC:jl, ISBN:0198506732]	IEA	biological_process
LOC_Os01g19750	10.8045	0.615299	26.0882	42.3993	5.40597	7.64974e-11	4.41773e-08	glycosyl hydrolase, putative, expressed	GO:0016787	hydrolase activity	Catalysis of the hydrolysis of various bonds, e.g. C-O, C-N, C-C, phosphoric anhydride bonds, etc. Hydrolase is the systematic name for any enzyme of EC class 3. [ISBN:0198506732]	IEA	molecular_function
LOC_Os01g19750	10.8045	0.615299	26.0882	42.3993	5.40597	7.64974e-11	4.41773e-08	glycosyl hydrolase, putative, expressed	GO:0004553	hydrolase activity, hydrolyzing O-glycosyl compounds	Catalysis of the hydrolysis of any O-glycosyl bond. [GOC:mah]	IEA	molecular_function
LOC_Os01g19750	10.8045	0.615299	26.0882	42.3993	5.40597	7.64974e-11	4.41773e-08	glycosyl hydrolase, putative, expressed	GO:0016798	hydrolase activity, acting on glycosyl bonds	Catalysis of the hydrolysis of any glycosyl bond. [GOC:jl]	IEA	molecular_function
LOC_Os01g19750	10.8045	0.615299	26.0882	42.3993	5.40597	7.64974e-11	4.41773e-08	glycosyl hydrolase, putative, expressed	GO:0043169	cation binding	Interacting selectively and non-covalently with cations, charged atoms or groups of atoms with a net positive charge. [GOC:jl]	IEA	molecular_function
LOC_Os01g19750	10.8045	0.615299	26.0882	42.3993	5.40597	7.64974e-11	4.41773e-08	glycosyl hydrolase, putative, expressed	GO:0005975	carbohydrate metabolic process	The chemical reactions and pathways involving carbohydrates, any of a group of organic compounds based of the general formula Cx(H2O)y. Includes the formation of carbohydrate derivatives by the addition of a carbohydrate residue to another molecule. [GOC:mah, ISBN:0198506732]	IEA	biological_process
LOC_Os01g19750	10.8045	0.615299	26.0882	42.3993	5.40597	7.64974e-11	4.41773e-08	glycosyl hydrolase, putative, expressed	GO:0004568	chitinase activity	Catalysis of the hydrolysis of (1->4)-beta linkages of N-acetyl-D-glucosamine (GlcNAc) polymers of chitin and chitodextrins. [EC:3.2.1.14, GOC:bf, GOC:kah, GOC:pde, PMID:11468293]	IEA	molecular_function
LOC_Os07g29960	13.3212	0.888293	31.9706	35.9911	5.16957	2.01532e-10	1.07763e-07	cytochrome P450, putative, expressed	GO:0046872	metal ion binding	Interacting selectively and non-covalently with any metal ion. [GOC:ai]	IEA	molecular_function
LOC_Os07g29960	13.3212	0.888293	31.9706	35.9911	5.16957	2.01532e-10	1.07763e-07	cytochrome P450, putative, expressed	GO:0055114	oxidation-reduction process	A metabolic process that results in the removal or addition of one or more electrons to or from a substance, with or without the concomitant removal or addition of a proton or protons. [GOC:dhl, GOC:ecd, GOC:jh2, GOC:jid, GOC:mlg, GOC:rph]	IEA	biological_process
LOC_Os07g29960	13.3212	0.888293	31.9706	35.9911	5.16957	2.01532e-10	1.07763e-07	cytochrome P450, putative, expressed	GO:0005506	iron ion binding	Interacting selectively and non-covalently with iron (Fe) ions. [GOC:ai]	IEA	molecular_function
LOC_Os07g29960	13.3212	0.888293	31.9706	35.9911	5.16957	2.01532e-10	1.07763e-07	cytochrome P450, putative, expressed	GO:0009055	electron carrier activity	Any molecular entity that serves as an electron acceptor and electron donor in an electron transport system. [ISBN:0198506732]	IEA	molecular_function
LOC_Os07g29960	13.3212	0.888293	31.9706	35.9911	5.16957	2.01532e-10	1.07763e-07	cytochrome P450, putative, expressed	GO:0004497	monooxygenase activity	Catalysis of the incorporation of one atom from molecular oxygen into a compound and the reduction of the other atom of oxygen to water. [http://www.onelook.com/, ISBN:0198506732]	IEA	molecular_function
LOC_Os07g29960	13.3212	0.888293	31.9706	35.9911	5.16957	2.01532e-10	1.07763e-07	cytochrome P450, putative, expressed	GO:0020037	heme binding	Interacting selectively and non-covalently with heme, any compound of iron complexed in a porphyrin (tetrapyrrole) ring. [CHEBI:30413, GOC:ai]	IEA	molecular_function
LOC_Os02g44850	8.69486	0.580643	20.8662	35.9363	5.16737	7.22245e-09	2.344e-06	GDSL-like lipase/acylhydrolase, putative	GO:0006629	lipid metabolic process	The chemical reactions and pathways involving lipids, compounds soluble in an organic solvent but not, or sparingly, in an aqueous solvent. Includes fatty acids; neutral fats, other fatty-acid esters, and soaps; long-chain (fatty) alcohols and waxes; sphingoids and other long-chain bases; glycolipids, phospholipids and sphingolipids; and carotenes, polyprenols, sterols, terpenes and other isopren…	IEA	biological_process
LOC_Os02g44850	8.69486	0.580643	20.8662	35.9363	5.16737	7.22245e-09	2.344e-06	GDSL-like lipase/acylhydrolase, putative	GO:0016788	hydrolase activity, acting on ester bonds	Catalysis of the hydrolysis of any ester bond. [GOC:jl]	IEA	molecular_function
LOC_Os05g49790	8.47897	0.580643	20.3265	35.0068	5.12956	2.30929e-07	5.33446e-05	DUF538 domain containing protein, putative, expressed
LOC_Os09g22000	7.15015	0.580643	17.0044	29.2855	4.87211	0.000219363	0.013335	hydrolase, HAD superfamily, Cof family, putative, expressed	GO:0006754	ATP biosynthetic process	The chemical reactions and pathways resulting in the formation of ATP, adenosine 5'-triphosphate, a universally important coenzyme and enzyme regulator. [GOC:go_curators, ISBN:0198506732]	IEA	biological_process
LOC_Os09g22000	7.15015	0.580643	17.0044	29.2855	4.87211	0.000219363	0.013335	hydrolase, HAD superfamily, Cof family, putative, expressed	GO:0016787	hydrolase activity	Catalysis of the hydrolysis of various bonds, e.g. C-O, C-N, C-C, phosphoric anhydride bonds, etc. Hydrolase is the systematic name for any enzyme of EC class 3. [ISBN:0198506732]	IEA	molecular_function
LOC_Os09g22000	7.15015	0.580643	17.0044	29.2855	4.87211	0.000219363	0.013335	hydrolase, HAD superfamily, Cof family, putative, expressed	GO:0005524	ATP binding	Interacting selectively and non-covalently with ATP, adenosine 5'-triphosphate, a universally important coenzyme and enzyme regulator. [ISBN:0198506732]	IEA	molecular_function
LOC_Os09g22000	7.15015	0.580643	17.0044	29.2855	4.87211	0.000219363	0.013335	hydrolase, HAD superfamily, Cof family, putative, expressed	GO:0008152	metabolic process	The chemical reactions and pathways, including anabolism and catabolism, by which living organisms transform chemical substances. Metabolic processes typically transform small molecules, but also include macromolecular processes such as DNA repair and replication, and protein synthesis and degradation. [GOC:go_curators, ISBN:0198547684]	IEA	biological_process
LOC_Os09g22000	7.15015	0.580643	17.0044	29.2855	4.87211	0.000219363	0.013335	hydrolase, HAD superfamily, Cof family, putative, expressed	GO:0016020	membrane	Double layer of lipid molecules that encloses all cells, and, in eukaryotes, many organelles; may be a single or double lipid bilayer; also includes associated proteins. [GOC:mah, ISBN:0815316194]	IEA	cellular_component
LOC_Os09g22000	7.15015	0.580643	17.0044	29.2855	4.87211	0.000219363	0.013335	hydrolase, HAD superfamily, Cof family, putative, expressed	GO:0003824	catalytic activity	Catalysis of a biochemical reaction at physiological temperatures. In biologically catalyzed reactions, the reactants are known as substrates, and the catalysts are naturally occurring macromolecular substances known as enzymes. Enzymes possess specific binding sites for substrates, and are usually composed wholly or largely of protein, but RNA that has catalytic activity (ribozyme) is often also…	IEA	molecular_function
LOC_Os09g22000	7.15015	0.580643	17.0044	29.2855	4.87211	0.000219363	0.013335	hydrolase, HAD superfamily, Cof family, putative, expressed	GO:0015662	ATPase activity, coupled to transmembrane movement of ions, phosphorylative mechanism	Catalysis of the transfer of a solute or solutes from one side of a membrane to the other according to the reaction: ATP + H2O = ADP + phosphate, to directly drive the transport of ions across a membrane. The reaction is characterized by the transient formation of a high-energy aspartyl-phosphoryl-enzyme intermediate. [PMID:10322420, PMID:10600683]	IEA	molecular_function
LOC_Os07g38050	3.58988	0.30765	8.51324	27.6718	4.79035	0.000349164	0.0188548	expressed protein	GO:0007186	G-protein coupled receptor signaling pathway	A series of molecular signals that proceeds with an activated receptor promoting the exchange of GDP for GTP on the alpha-subunit of an associated heterotrimeric G-protein complex. The GTP-bound activated alpha-G-protein then dissociates from the beta- and gamma-subunits to further transmit the signal within the cell. The pathway begins with receptor-ligand interaction, or for basal GPCR signalin…	IEA	biological_process
LOC_Os07g38050	3.58988	0.30765	8.51324	27.6718	4.79035	0.000349164	0.0188548	expressed protein	GO:0016021	integral to membrane	Penetrating at least one phospholipid bilayer of a membrane. May also refer to the state of being buried in the bilayer with no exposure outside the bilayer. When used to describe a protein, indicates that all or part of the peptide sequence is embedded in the membrane. [GOC:go_curators]	IEA	cellular_component
LOC_Os04g04350	11.702	1.01404	27.7338	27.3498	4.77346	7.22481e-09	2.344e-06	hypothetical protein
LOC_Os06g41070	3.31341	0.30765	7.82206	25.4252	4.66819	0.000302037	0.0170672	cytochrome P450, putative, expressed	GO:0046872	metal ion binding	Interacting selectively and non-covalently with any metal ion. [GOC:ai]	IEA	molecular_function
LOC_Os06g41070	3.31341	0.30765	7.82206	25.4252	4.66819	0.000302037	0.0170672	cytochrome P450, putative, expressed	GO:0055114	oxidation-reduction process	A metabolic process that results in the removal or addition of one or more electrons to or from a substance, with or without the concomitant removal or addition of a proton or protons. [GOC:dhl, GOC:ecd, GOC:jh2, GOC:jid, GOC:mlg, GOC:rph]	IEA	biological_process
LOC_Os06g41070	3.31341	0.30765	7.82206	25.4252	4.66819	0.000302037	0.0170672	cytochrome P450, putative, expressed	GO:0004497	monooxygenase activity	Catalysis of the incorporation of one atom from molecular oxygen into a compound and the reduction of the other atom of oxygen to water. [http://www.onelook.com/, ISBN:0198506732]	IEA	molecular_function
LOC_Os06g41070	3.31341	0.30765	7.82206	25.4252	4.66819	0.000302037	0.0170672	cytochrome P450, putative, expressed	GO:0005506	iron ion binding	Interacting selectively and non-covalently with iron (Fe) ions. [GOC:ai]	IEA	molecular_function
LOC_Os06g41070	3.31341	0.30765	7.82206	25.4252	4.66819	0.000302037	0.0170672	cytochrome P450, putative, expressed	GO:0020037	heme binding	Interacting selectively and non-covalently with heme, any compound of iron complexed in a porphyrin (tetrapyrrole) ring. [CHEBI:30413, GOC:ai]	IEA	molecular_function
LOC_Os06g41070	3.31341	0.30765	7.82206	25.4252	4.66819	0.000302037	0.0170672	cytochrome P450, putative, expressed	GO:0016491	oxidoreductase activity	Catalysis of an oxidation-reduction (redox) reaction, a reversible chemical reaction in which the oxidation state of an atom or atoms within a molecule is altered. One substrate acts as a hydrogen or electron donor and becomes oxidized, while the other acts as hydrogen or electron acceptor and becomes reduced. [GOC:go_curators]	IEA	molecular_function
LOC_Os06g41070	3.31341	0.30765	7.82206	25.4252	4.66819	0.000302037	0.0170672	cytochrome P450, putative, expressed	GO:0009055	electron carrier activity	Any molecular entity that serves as an electron acceptor and electron donor in an electron transport system. [ISBN:0198506732]	IEA	molecular_function
LOC_Os07g14600	6.11368	0.580643	14.4132	24.8229	4.6336	5.41851e-06	0.000814893	hydrolase, putative, expressed	GO:0008237	metallopeptidase activity	Catalysis of the hydrolysis of peptide bonds by a mechanism in which water acts as a nucleophile, one or two metal ions hold the water molecule in place, and charged amino acid side chains are ligands for the metal ions. [GOC:mah, http://merops.sanger.ac.uk/about/glossary.htm#CATTYPE]	IEA	molecular_function
LOC_Os07g14600	6.11368	0.580643	14.4132	24.8229	4.6336	5.41851e-06	0.000814893	hydrolase, putative, expressed	GO:0046983	protein dimerization activity	The formation of a protein dimer, a macromolecular structure consists of two noncovalently associated identical or nonidentical subunits. [ISBN:0198506732]	IEA	molecular_function
LOC_Os07g14600	6.11368	0.580643	14.4132	24.8229	4.6336	5.41851e-06	0.000814893	hydrolase, putative, expressed	GO:0016787	hydrolase activity	Catalysis of the hydrolysis of various bonds, e.g. C-O, C-N, C-C, phosphoric anhydride bonds, etc. Hydrolase is the systematic name for any enzyme of EC class 3. [ISBN:0198506732]	IEA	molecular_function
LOC_Os07g14600	6.11368	0.580643	14.4132	24.8229	4.6336	5.41851e-06	0.000814893	hydrolase, putative, expressed	GO:0006508	proteolysis	The hydrolysis of proteins into smaller polypeptides and/or amino acids by cleavage of their peptide bonds. [GOC:bf, GOC:mah]	IEA	biological_process
LOC_Os01g37000	154.485	15.188	363.429	23.9287	4.58067	9.9963e-28	4.81072e-24	carboxyl-terminal peptidase, putative, expressed
LOC_Os09g24370	3977.53	402.921	9339.43	23.1793	4.53477	4.73005e-45	4.55267e-41	expressed protein
LOC_Os06g39970	5.56603	0.580643	13.0441	22.465	4.4896	1.66461e-05	0.00201111	CESA11 - cellulose synthase	GO:0016757	transferase activity, transferring glycosyl groups	Catalysis of the transfer of a glycosyl group from one compound (donor) to another (acceptor). [GOC:jl, ISBN:0198506732]	IEA	molecular_function
LOC_Os06g39970	5.56603	0.580643	13.0441	22.465	4.4896	1.66461e-05	0.00201111	CESA11 - cellulose synthase	GO:0005886	plasma membrane	The membrane surrounding a cell that separates the cell from its external environment. It consists of a phospholipid bilayer and associated proteins. [ISBN:0716731363]	IEA	cellular_component
LOC_Os06g39970	5.56603	0.580643	13.0441	22.465	4.4896	1.66461e-05	0.00201111	CESA11 - cellulose synthase	GO:0016740	transferase activity	Catalysis of the transfer of a group, e.g. a methyl group, glycosyl group, acyl group, phosphorus-containing, or other groups, from one compound (generally regarded as the donor) to another compound (generally regarded as the acceptor). Transferase is the systematic name for any enzyme of EC class 2. [ISBN:0198506732]	IEA	molecular_function
LOC_Os06g39970	5.56603	0.580643	13.0441	22.465	4.4896	1.66461e-05	0.00201111	CESA11 - cellulose synthase	GO:0016020	membrane	Double layer of lipid molecules that encloses all cells, and, in eukaryotes, many organelles; may be a single or double lipid bilayer; also includes associated proteins. [GOC:mah, ISBN:0815316194]	IEA	cellular_component
LOC_Os06g39970	5.56603	0.580643	13.0441	22.465	4.4896	1.66461e-05	0.00201111	CESA11 - cellulose synthase	GO:0016021	integral to membrane	Penetrating at least one phospholipid bilayer of a membrane. May also refer to the state of being buried in the bilayer with no exposure outside the bilayer. When used to describe a protein, indicates that all or part of the peptide sequence is embedded in the membrane. [GOC:go_curators]	IEA	cellular_component
LOC_Os06g39970	5.56603	0.580643	13.0441	22.465	4.4896	1.66461e-05	0.00201111	CESA11 - cellulose synthase	GO:0030244	cellulose biosynthetic process	The chemical reactions and pathways resulting in the formation of cellulose, a linear beta1-4 glucan of molecular mass 50-400 kDa with the pyranose units in the -4C1 conformation. [GOC:mah, ISBN:0198506732]	IEA	biological_process
LOC_Os06g39970	5.56603	0.580643	13.0441	22.465	4.4896	1.66461e-05	0.00201111	CESA11 - cellulose synthase	GO:0016760	cellulose synthase (UDP-forming) activity	Catalysis of the reaction: UDP-glucose + ((1,4)-beta-D-glucosyl)(n) = UDP + ((1,4)-beta-D-glucosyl)(n+1). [EC:2.4.1.12]	IEA	molecular_function
LOC_Os10g34040	5.23427	0.580643	12.2147	21.0365	4.39482	4.63377e-05	0.00424762	nodulin, putative, expressed	GO:0005773	vacuole	A closed structure, found only in eukaryotic cells, that is completely surrounded by unit membrane and contains liquid material. Cells contain one or several vacuoles, that may have different functions from each other. Vacuoles have a diverse array of functions. They can act as a storage organelle for nutrients or waste products, as a degradative compartment, as a cost-effective way of increasing…	IEA	cellular_component
LOC_Os10g34040	5.23427	0.580643	12.2147	21.0365	4.39482	4.63377e-05	0.00424762	nodulin, putative, expressed	GO:0005886	plasma membrane	The membrane surrounding a cell that separates the cell from its external environment. It consists of a phospholipid bilayer and associated proteins. [ISBN:0716731363]	IEA	cellular_component
LOC_Os12g41270	15.1701	1.75509	35.2926	20.1088	4.32975	8.41323e-11	4.76337e-08	cysteine-rich receptor-like protein kinase 20 precursor, putative	GO:0016301	kinase activity	Catalysis of the transfer of a phosphate group, usually from ATP, to a substrate molecule. [ISBN:0198506732]	IEA	molecular_function
LOC_Os12g41270	15.1701	1.75509	35.2926	20.1088	4.32975	8.41323e-11	4.76337e-08	cysteine-rich receptor-like protein kinase 20 precursor, putative	GO:0000166	nucleotide binding	Interacting selectively and non-covalently with a nucleotide, any compound consisting of a nucleoside that is esterified with (ortho)phosphate or an oligophosphate at any hydroxyl group on the ribose or deoxyribose. [GOC:mah, ISBN:0198547684]	IEA	molecular_function
LOC_Os12g41270	15.1701	1.75509	35.2926	20.1088	4.32975	8.41323e-11	4.76337e-08	cysteine-rich receptor-like protein kinase 20 precursor, putative	GO:0006468	protein phosphorylation	The process of introducing a phosphate group on to a protein. [GOC:hb]	IEA	biological_process
LOC_Os12g41270	15.1701	1.75509	35.2926	20.1088	4.32975	8.41323e-11	4.76337e-08	cysteine-rich receptor-like protein kinase 20 precursor, putative	GO:0004713	protein tyrosine kinase activity	Catalysis of the reaction: ATP + a protein tyrosine = ADP + protein tyrosine phosphate. [EC:2.7.10]	IEA	molecular_function
LOC_Os12g41270	15.1701	1.75509	35.2926	20.1088	4.32975	8.41323e-11	4.76337e-08	cysteine-rich receptor-like protein kinase 20 precursor, putative	GO:0004674	protein serine/threonine kinase activity	Catalysis of the reactions: ATP + protein serine = ADP + protein serine phosphate, and ATP + protein threonine = ADP + protein threonine phosphate. [GOC:bf]	IEA	molecular_function
LOC_Os12g41270	15.1701	1.75509	35.2926	20.1088	4.32975	8.41323e-11	4.76337e-08	cysteine-rich receptor-like protein kinase 20 precursor, putative	GO:0005524	ATP binding	Interacting selectively and non-covalently with ATP, adenosine 5'-triphosphate, a universally important coenzyme and enzyme regulator. [ISBN:0198506732]	IEA	molecular_function
LOC_Os12g41270	15.1701	1.75509	35.2926	20.1088	4.32975	8.41323e-11	4.76337e-08	cysteine-rich receptor-like protein kinase 20 precursor, putative	GO:0004672	protein kinase activity	Catalysis of the phosphorylation of an amino acid residue in a protein, usually according to the reaction: a protein + ATP = a phosphoprotein + ADP. [MetaCyc:PROTEIN-KINASE-RXN]	IEA	molecular_function
LOC_Os09g39520	5.20153	0.615299	12.0809	19.6342	4.29529	2.44358e-05	0.00263277	Cupin domain containing protein	GO:0005576	extracellular region	The space external to the outermost structure of a cell. For cells without external protective or external encapsulating structures this refers to space outside of the plasma membrane. This term covers the host cell environment outside an intracellular parasite. [GOC:go_curators]	IEA	cellular_component
LOC_Os09g39520	5.20153	0.615299	12.0809	19.6342	4.29529	2.44358e-05	0.00263277	Cupin domain containing protein	GO:0030145	manganese ion binding	Interacting selectively and non-covalently with manganese (Mn) ions. [GOC:ai]	IEA	molecular_function
LOC_Os09g39520	5.20153	0.615299	12.0809	19.6342	4.29529	2.44358e-05	0.00263277	Cupin domain containing protein	GO:0046872	metal ion binding	Interacting selectively and non-covalently with any metal ion. [GOC:ai]	IEA	molecular_function
LOC_Os09g39520	5.20153	0.615299	12.0809	19.6342	4.29529	2.44358e-05	0.00263277	Cupin domain containing protein	GO:0045735	nutrient reservoir activity	Functions in the storage of nutritious substrates. [GOC:ai]	IEA	molecular_function
LOC_Os09g39520	5.20153	0.615299	12.0809	19.6342	4.29529	2.44358e-05	0.00263277	Cupin domain containing protein	GO:0048046	apoplast	The cell membranes and intracellular regions in a plant are connected through plasmodesmata, and plants may be described as having two major compartments: the living symplast and the non-living apoplast. The apoplast is external to the plasma membrane and includes cell walls, intercellular spaces and the lumen of dead structures such as xylem vessels. Water and solutes pass freely through it. [GO…	IEA	cellular_component
LOC_Os04g10800	9.98992	1.19594	23.1809	19.3829	4.27672	9.86147e-06	0.00132442	inorganic phosphate transporter, putative	GO:0015293	symporter activity	Enables the active transport of a solute across a membrane by a mechanism whereby two or more species are transported together in the same direction in a tightly coupled process not directly linked to a form of energy other than chemiosmotic energy. [GOC:mtg_transport, ISBN:0815340729, PMID:10839820]	IEA	molecular_function
LOC_Os04g10800	9.98992	1.19594	23.1809	19.3829	4.27672	9.86147e-06	0.00132442	inorganic phosphate transporter, putative	GO:0006817	phosphate ion transport	The directed movement of phosphate into, out of or within a cell, or between cells, by means of some agent such as a transporter or pore. [GOC:krc]	IEA	biological_process
LOC_Os04g10800	9.98992	1.19594	23.1809	19.3829	4.27672	9.86147e-06	0.00132442	inorganic phosphate transporter, putative	GO:0016020	membrane	Double layer of lipid molecules that encloses all cells, and, in eukaryotes, many organelles; may be a single or double lipid bilayer; also includes associated proteins. [GOC:mah, ISBN:0815316194]	IEA	cellular_component
LOC_Os04g10800	9.98992	1.19594	23.1809	19.3829	4.27672	9.86147e-06	0.00132442	inorganic phosphate transporter, putative	GO:0006810	transport	The directed movement of substances (such as macromolecules, small molecules, ions) into, out of or within a cell, or between cells, or within a multicellular organism by means of some agent such as a transporter or pore. [GOC:dph, GOC:jl, GOC:mah]	IEA	biological_process
LOC_Os04g10800	9.98992	1.19594	23.1809	19.3829	4.27672	9.86147e-06	0.00132442	inorganic phosphate transporter, putative	GO:0016021	integral to membrane	Penetrating at least one phospholipid bilayer of a membrane. May also refer to the state of being buried in the bilayer with no exposure outside the bilayer. When used to describe a protein, indicates that all or part of the peptide sequence is embedded in the membrane. [GOC:go_curators]	IEA	cellular_component
LOC_Os04g10800	9.98992	1.19594	23.1809	19.3829	4.27672	9.86147e-06	0.00132442	inorganic phosphate transporter, putative	GO:0005215	transporter activity	Enables the directed movement of substances (such as macromolecules, small molecules, ions) into, out of or within a cell, or between cells. [GOC:ai, GOC:dgf]	IEA	molecular_function
LOC_Os07g01410	111.376	14.0009	257.438	18.3872	4.20063	5.27431e-22	1.1715e-18	peroxidase precursor, putative, expressed	GO:0004601	peroxidase activity	Catalysis of the reaction: donor + hydrogen peroxide = oxidized donor + 2 H2O. [EC:1.11.1.7]	IEA	molecular_function
LOC_Os07g01410	111.376	14.0009	257.438	18.3872	4.20063	5.27431e-22	1.1715e-18	peroxidase precursor, putative, expressed	GO:0005506	iron ion binding	Interacting selectively and non-covalently with iron (Fe) ions. [GOC:ai]	IEA	molecular_function
LOC_Os07g01410	111.376	14.0009	257.438	18.3872	4.20063	5.27431e-22	1.1715e-18	peroxidase precursor, putative, expressed	GO:0009055	electron carrier activity	Any molecular entity that serves as an electron acceptor and electron donor in an electron transport system. [ISBN:0198506732]	IEA	molecular_function
LOC_Os07g01410	111.376	14.0009	257.438	18.3872	4.20063	5.27431e-22	1.1715e-18	peroxidase precursor, putative, expressed	GO:0006979	response to oxidative stress	Any process that results in a change in state or activity of a cell or an organism (in terms of movement, secretion, enzyme production, gene expression, etc.) as a result of oxidative stress, a state often resulting from exposure to high levels of reactive oxygen species, e.g. superoxide anions, hydrogen peroxide (H2O2), and hydroxyl radicals. [GOC:jl, PMID:12115731]	IEA	biological_process
LOC_Os07g01410	111.376	14.0009	257.438	18.3872	4.20063	5.27431e-22	1.1715e-18	peroxidase precursor, putative, expressed	GO:0020037	heme binding	Interacting selectively and non-covalently with heme, any compound of iron complexed in a porphyrin (tetrapyrrole) ring. [CHEBI:30413, GOC:ai]	IEA	molecular_function
LOC_Os07g01410	111.376	14.0009	257.438	18.3872	4.20063	5.27431e-22	1.1715e-18	peroxidase precursor, putative, expressed	GO:0005509	calcium ion binding	Interacting selectively and non-covalently with calcium ions (Ca2+). [GOC:ai]	IEA	molecular_function
LOC_Os07g01410	111.376	14.0009	257.438	18.3872	4.20063	5.27431e-22	1.1715e-18	peroxidase precursor, putative, expressed	GO:0046872	metal ion binding	Interacting selectively and non-covalently with any metal ion. [GOC:ai]	IEA	molecular_function
LOC_Os07g01410	111.376	14.0009	257.438	18.3872	4.20063	5.27431e-22	1.1715e-18	peroxidase precursor, putative, expressed	GO:0055114	oxidation-reduction process	A metabolic process that results in the removal or addition of one or more electrons to or from a substance, with or without the concomitant removal or addition of a proton or protons. [GOC:dhl, GOC:ecd, GOC:jh2, GOC:jid, GOC:mlg, GOC:rph]	IEA	biological_process
LOC_Os07g01410	111.376	14.0009	257.438	18.3872	4.20063	5.27431e-22	1.1715e-18	peroxidase precursor, putative, expressed	GO:0016491	oxidoreductase activity	Catalysis of an oxidation-reduction (redox) reaction, a reversible chemical reaction in which the oxidation state of an atom or atoms within a molecule is altered. One substrate acts as a hydrogen or electron donor and becomes oxidized, while the other acts as hydrogen or electron acceptor and becomes reduced. [GOC:go_curators]	IEA	molecular_function
LOC_Os01g11750	9.14501	1.16129	21.1206	18.1872	4.18485	0.000339862	0.0184812	GDSL-like lipase/acylhydrolase, putative, expressed	GO:0005618	cell wall	The rigid or semi-rigid envelope lying outside the cell membrane of plant, fungal, and most prokaryotic cells, maintaining their shape and protecting them from osmotic lysis. In plants it is made of cellulose and, often, lignin; in fungi it is composed largely of polysaccharides; in bacteria it is composed of peptidoglycan. [ISBN:0198547684]	IEA	cellular_component
LOC_Os01g11750	9.14501	1.16129	21.1206	18.1872	4.18485	0.000339862	0.0184812	GDSL-like lipase/acylhydrolase, putative, expressed	GO:0006629	lipid metabolic process	The chemical reactions and pathways involving lipids, compounds soluble in an organic solvent but not, or sparingly, in an aqueous solvent. Includes fatty acids; neutral fats, other fatty-acid esters, and soaps; long-chain (fatty) alcohols and waxes; sphingoids and other long-chain bases; glycolipids, phospholipids and sphingolipids; and carotenes, polyprenols, sterols, terpenes and other isopren…	IEA	biological_process
LOC_Os01g11750	9.14501	1.16129	21.1206	18.1872	4.18485	0.000339862	0.0184812	GDSL-like lipase/acylhydrolase, putative, expressed	GO:0016788	hydrolase activity, acting on ester bonds	Catalysis of the hydrolysis of any ester bond. [GOC:jl]	IEA	molecular_function
LOC_Os02g02170	49.0046	6.42627	112.872	17.5642	4.13456	1.87999e-14	1.80949e-11	transporter, major facilitator family, putative, expressed	GO:0010167	response to nitrate	Any process that results in a change in state or activity of a cell or an organism (in terms of movement, secretion, enzyme production, gene expression, etc.) as a result of a nitrate stimulus. [GOC:sm]	IEA	biological_process
LOC_Os02g02170	49.0046	6.42627	112.872	17.5642	4.13456	1.87999e-14	1.80949e-11	transporter, major facilitator family, putative, expressed	GO:0015706	nitrate transport	The directed movement of nitrate into, out of or within a cell, or between cells, by means of some agent such as a transporter or pore. [GOC:krc]	IEA	biological_process
LOC_Os02g02170	49.0046	6.42627	112.872	17.5642	4.13456	1.87999e-14	1.80949e-11	transporter, major facilitator family, putative, expressed	GO:0009507	chloroplast	A chlorophyll-containing plastid with thylakoids organized into grana and frets, or stroma thylakoids, and embedded in a stroma. [ISBN:0471245208]	IEA	cellular_component
LOC_Os02g02170	49.0046	6.42627	112.872	17.5642	4.13456	1.87999e-14	1.80949e-11	transporter, major facilitator family, putative, expressed	GO:0080167	response to karrikin	Any process that results in a change in state or activity of a cell or an organism (in terms of movement, secretion, enzyme production, gene expression, etc.) as a result of a karrikin stimulus. Karrikins are signaling molecules in smoke from burning vegetation that trigger seed germination for many angiosperms (flowering plants). [PMID:20351290]	IEA	biological_process
LOC_Os02g02170	49.0046	6.42627	112.872	17.5642	4.13456	1.87999e-14	1.80949e-11	transporter, major facilitator family, putative, expressed	GO:0048527	lateral root development	The process whose specific outcome is the progression of the lateral root over time, from its formation to the mature structure. A lateral root is one formed from pericycle cells located on the xylem radius of the root, as opposed to the initiation of the main root from the embryo proper. [GOC:tb]	IEA	biological_process
LOC_Os02g02170	49.0046	6.42627	112.872	17.5642	4.13456	1.87999e-14	1.80949e-11	transporter, major facilitator family, putative, expressed	GO:0005886	plasma membrane	The membrane surrounding a cell that separates the cell from its external environment. It consists of a phospholipid bilayer and associated proteins. [ISBN:0716731363]	IEA	cellular_component
LOC_Os07g12240	7.52078	1.01404	17.2809	17.0416	4.09099	0.000182695	0.0118314	EF hand family protein, putative	GO:0005509	calcium ion binding	Interacting selectively and non-covalently with calcium ions (Ca2+). [GOC:ai]	IEA	molecular_function
LOC_Os06g39780	22.508	3.13293	51.5706	16.4608	4.04096	8.92092e-10	3.78811e-07	cytochrome P450, putative, expressed	GO:0009055	electron carrier activity	Any molecular entity that serves as an electron acceptor and electron donor in an electron transport system. [ISBN:0198506732]	IEA	molecular_function
LOC_Os06g39780	22.508	3.13293	51.5706	16.4608	4.04096	8.92092e-10	3.78811e-07	cytochrome P450, putative, expressed	GO:0046872	metal ion binding	Interacting selectively and non-covalently with any metal ion. [GOC:ai]	IEA	molecular_function
LOC_Os06g39780	22.508	3.13293	51.5706	16.4608	4.04096	8.92092e-10	3.78811e-07	cytochrome P450, putative, expressed	GO:0055114	oxidation-reduction process	A metabolic process that results in the removal or addition of one or more electrons to or from a substance, with or without the concomitant removal or addition of a proton or protons. [GOC:dhl, GOC:ecd, GOC:jh2, GOC:jid, GOC:mlg, GOC:rph]	IEA	biological_process
LOC_Os06g39780	22.508	3.13293	51.5706	16.4608	4.04096	8.92092e-10	3.78811e-07	cytochrome P450, putative, expressed	GO:0005506	iron ion binding	Interacting selectively and non-covalently with iron (Fe) ions. [GOC:ai]	IEA	molecular_function
LOC_Os06g39780	22.508	3.13293	51.5706	16.4608	4.04096	8.92092e-10	3.78811e-07	cytochrome P450, putative, expressed	GO:0016491	oxidoreductase activity	Catalysis of an oxidation-reduction (redox) reaction, a reversible chemical reaction in which the oxidation state of an atom or atoms within a molecule is altered. One substrate acts as a hydrogen or electron donor and becomes oxidized, while the other acts as hydrogen or electron acceptor and becomes reduced. [GOC:go_curators]	IEA	molecular_function
LOC_Os06g39780	22.508	3.13293	51.5706	16.4608	4.04096	8.92092e-10	3.78811e-07	cytochrome P450, putative, expressed	GO:0004497	monooxygenase activity	Catalysis of the incorporation of one atom from molecular oxygen into a compound and the reduction of the other atom of oxygen to water. [http://www.onelook.com/, ISBN:0198506732]	IEA	molecular_function
LOC_Os06g39780	22.508	3.13293	51.5706	16.4608	4.04096	8.92092e-10	3.78811e-07	cytochrome P450, putative, expressed	GO:0020037	heme binding	Interacting selectively and non-covalently with heme, any compound of iron complexed in a porphyrin (tetrapyrrole) ring. [CHEBI:30413, GOC:ai]	IEA	molecular_function
LOC_Os12g38300	298.588	43.811	680.754	15.5384	3.95777	1.56318e-30	1.12842e-26	metallothionein, putative, expressed	GO:0046872	metal ion binding	Interacting selectively and non-covalently with any metal ion. [GOC:ai]	IEA	molecular_function
LOC_Os10g23180	35.1506	5.42947	79.7324	14.6851	3.87628	5.97133e-16	6.63162e-13	cytochrome P450, putative, expressed	GO:0005506	iron ion binding	Interacting selectively and non-covalently with iron (Fe) ions. [GOC:ai]	IEA	molecular_function
LOC_Os10g23180	35.1506	5.42947	79.7324	14.6851	3.87628	5.97133e-16	6.63162e-13	cytochrome P450, putative, expressed	GO:0004497	monooxygenase activity	Catalysis of the incorporation of one atom from molecular oxygen into a compound and the reduction of the other atom of oxygen to water. [http://www.onelook.com/, ISBN:0198506732]	IEA	molecular_function
LOC_Os10g23180	35.1506	5.42947	79.7324	14.6851	3.87628	5.97133e-16	6.63162e-13	cytochrome P450, putative, expressed	GO:0020037	heme binding	Interacting selectively and non-covalently with heme, any compound of iron complexed in a porphyrin (tetrapyrrole) ring. [CHEBI:30413, GOC:ai]	IEA	molecular_function
LOC_Os10g23180	35.1506	5.42947	79.7324	14.6851	3.87628	5.97133e-16	6.63162e-13	cytochrome P450, putative, expressed	GO:0004497	monooxygenase activity	Catalysis of the incorporation of one atom from molecular oxygen into a compound and the reduction of the other atom of oxygen to water. [http://www.onelook.com/, ISBN:0198506732]	IEA	molecular_function
LOC_Os10g23180	35.1506	5.42947	79.7324	14.6851	3.87628	5.97133e-16	6.63162e-13	cytochrome P450, putative, expressed	GO:0009055	electron carrier activity	Any molecular entity that serves as an electron acceptor and electron donor in an electron transport system. [ISBN:0198506732]	IEA	molecular_function
LOC_Os10g23180	35.1506	5.42947	79.7324	14.6851	3.87628	5.97133e-16	6.63162e-13	cytochrome P450, putative, expressed	GO:0005506	iron ion binding	Interacting selectively and non-covalently with iron (Fe) ions. [GOC:ai]	IEA	molecular_function
LOC_Os10g23180	35.1506	5.42947	79.7324	14.6851	3.87628	5.97133e-16	6.63162e-13	cytochrome P450, putative, expressed	GO:0004497	monooxygenase activity	Catalysis of the incorporation of one atom from molecular oxygen into a compound and the reduction of the other atom of oxygen to water. [http://www.onelook.com/, ISBN:0198506732]	IEA	molecular_function
LOC_Os10g23180	35.1506	5.42947	79.7324	14.6851	3.87628	5.97133e-16	6.63162e-13	cytochrome P450, putative, expressed	GO:0055114	oxidation-reduction process	A metabolic process that results in the removal or addition of one or more electrons to or from a substance, with or without the concomitant removal or addition of a proton or protons. [GOC:dhl, GOC:ecd, GOC:jh2, GOC:jid, GOC:mlg, GOC:rph]	IEA	biological_process
LOC_Os10g23180	35.1506	5.42947	79.7324	14.6851	3.87628	5.97133e-16	6.63162e-13	cytochrome P450, putative, expressed	GO:0016491	oxidoreductase activity	Catalysis of an oxidation-reduction (redox) reaction, a reversible chemical reaction in which the oxidation state of an atom or atoms within a molecule is altered. One substrate acts as a hydrogen or electron donor and becomes oxidized, while the other acts as hydrogen or electron acceptor and becomes reduced. [GOC:go_curators]	IEA	molecular_function
LOC_Os10g23180	35.1506	5.42947	79.7324	14.6851	3.87628	5.97133e-16	6.63162e-13	cytochrome P450, putative, expressed	GO:0005506	iron ion binding	Interacting selectively and non-covalently with iron (Fe) ions. [GOC:ai]	IEA	molecular_function
LOC_Os10g23180	35.1506	5.42947	79.7324	14.6851	3.87628	5.97133e-16	6.63162e-13	cytochrome P450, putative, expressed	GO:0020037	heme binding	Interacting selectively and non-covalently with heme, any compound of iron complexed in a porphyrin (tetrapyrrole) ring. [CHEBI:30413, GOC:ai]	IEA	molecular_function
LOC_Os10g23180	35.1506	5.42947	79.7324	14.6851	3.87628	5.97133e-16	6.63162e-13	cytochrome P450, putative, expressed	GO:0005506	iron ion binding	Interacting selectively and non-covalently with iron (Fe) ions. [GOC:ai]	IEA	molecular_function
LOC_Os10g23180	35.1506	5.42947	79.7324	14.6851	3.87628	5.97133e-16	6.63162e-13	cytochrome P450, putative, expressed	GO:0009055	electron carrier activity	Any molecular entity that serves as an electron acceptor and electron donor in an electron transport system. [ISBN:0198506732]	IEA	molecular_function
LOC_Os10g23180	35.1506	5.42947	79.7324	14.6851	3.87628	5.97133e-16	6.63162e-13	cytochrome P450, putative, expressed	GO:0046872	metal ion binding	Interacting selectively and non-covalently with any metal ion. [GOC:ai]	IEA	molecular_function
LOC_Os10g23180	35.1506	5.42947	79.7324	14.6851	3.87628	5.97133e-16	6.63162e-13	cytochrome P450, putative, expressed	GO:0016491	oxidoreductase activity	Catalysis of an oxidation-reduction (redox) reaction, a reversible chemical reaction in which the oxidation state of an atom or atoms within a molecule is altered. One substrate acts as a hydrogen or electron donor and becomes oxidized, while the other acts as hydrogen or electron acceptor and becomes reduced. [GOC:go_curators]	IEA	molecular_function
LOC_Os10g23180	35.1506	5.42947	79.7324	14.6851	3.87628	5.97133e-16	6.63162e-13	cytochrome P450, putative, expressed	GO:0046872	metal ion binding	Interacting selectively and non-covalently with any metal ion. [GOC:ai]	IEA	molecular_function
LOC_Os10g23180	35.1506	5.42947	79.7324	14.6851	3.87628	5.97133e-16	6.63162e-13	cytochrome P450, putative, expressed	GO:0020037	heme binding	Interacting selectively and non-covalently with heme, any compound of iron complexed in a porphyrin (tetrapyrrole) ring. [CHEBI:30413, GOC:ai]	IEA	molecular_function
LOC_Os10g23180	35.1506	5.42947	79.7324	14.6851	3.87628	5.97133e-16	6.63162e-13	cytochrome P450, putative, expressed	GO:0020037	heme binding	Interacting selectively and non-covalently with heme, any compound of iron complexed in a porphyrin (tetrapyrrole) ring. [CHEBI:30413, GOC:ai]	IEA	molecular_function
LOC_Os10g23180	35.1506	5.42947	79.7324	14.6851	3.87628	5.97133e-16	6.63162e-13	cytochrome P450, putative, expressed	GO:0004497	monooxygenase activity	Catalysis of the incorporation of one atom from molecular oxygen into a compound and the reduction of the other atom of oxygen to water. [http://www.onelook.com/, ISBN:0198506732]	IEA	molecular_function
LOC_Os10g23180	35.1506	5.42947	79.7324	14.6851	3.87628	5.97133e-16	6.63162e-13	cytochrome P450, putative, expressed	GO:0009055	electron carrier activity	Any molecular entity that serves as an electron acceptor and electron donor in an electron transport system. [ISBN:0198506732]	IEA	molecular_function
LOC_Os10g23180	35.1506	5.42947	79.7324	14.6851	3.87628	5.97133e-16	6.63162e-13	cytochrome P450, putative, expressed	GO:0055114	oxidation-reduction process	A metabolic process that results in the removal or addition of one or more electrons to or from a substance, with or without the concomitant removal or addition of a proton or protons. [GOC:dhl, GOC:ecd, GOC:jh2, GOC:jid, GOC:mlg, GOC:rph]	IEA	biological_process
LOC_Os10g23180	35.1506	5.42947	79.7324	14.6851	3.87628	5.97133e-16	6.63162e-13	cytochrome P450, putative, expressed	GO:0009055	electron carrier activity	Any molecular entity that serves as an electron acceptor and electron donor in an electron transport system. [ISBN:0198506732]	IEA	molecular_function
LOC_Os05g49840	22.7993	3.71357	51.4279	13.8486	3.79167	7.0796e-09	2.344e-06	phospholipase, putative, expressed	GO:0004806	triglyceride lipase activity	Catalysis of the reaction: triacylglycerol + H2O = diacylglycerol + a fatty acid anion. [EC:3.1.1.3]	IEA	molecular_function
LOC_Os05g49840	22.7993	3.71357	51.4279	13.8486	3.79167	7.0796e-09	2.344e-06	phospholipase, putative, expressed	GO:0006629	lipid metabolic process	The chemical reactions and pathways involving lipids, compounds soluble in an organic solvent but not, or sparingly, in an aqueous solvent. Includes fatty acids; neutral fats, other fatty-acid esters, and soaps; long-chain (fatty) alcohols and waxes; sphingoids and other long-chain bases; glycolipids, phospholipids and sphingolipids; and carotenes, polyprenols, sterols, terpenes and other isopren…	IEA	biological_process
LOC_Os05g49840	22.7993	3.71357	51.4279	13.8486	3.79167	7.0796e-09	2.344e-06	phospholipase, putative, expressed	GO:0003824	catalytic activity	Catalysis of a biochemical reaction at physiological temperatures. In biologically catalyzed reactions, the reactants are known as substrates, and the catalysts are naturally occurring macromolecular substances known as enzymes. Enzymes possess specific binding sites for substrates, and are usually composed wholly or largely of protein, but RNA that has catalytic activity (ribozyme) is often also…	IEA	molecular_function
LOC_Os08g01280	4.50816	0.741047	10.1588	13.7087	3.77703	0.000183168	0.0118322	ACT domain containing protein	GO:0016301	kinase activity	Catalysis of the transfer of a phosphate group, usually from ATP, to a substrate molecule. [ISBN:0198506732]	IEA	molecular_function
LOC_Os08g01280	4.50816	0.741047	10.1588	13.7087	3.77703	0.000183168	0.0118322	ACT domain containing protein	GO:0008152	metabolic process	The chemical reactions and pathways, including anabolism and catabolism, by which living organisms transform chemical substances. Metabolic processes typically transform small molecules, but also include macromolecular processes such as DNA repair and replication, and protein synthesis and degradation. [GOC:go_curators, ISBN:0198547684]	IEA	biological_process
LOC_Os08g01280	4.50816	0.741047	10.1588	13.7087	3.77703	0.000183168	0.0118322	ACT domain containing protein	GO:0016597	amino acid binding	Interacting selectively and non-covalently with an amino acid, organic acids containing one or more amino substituents. [GOC:ai]	IEA	molecular_function
LOC_Os12g44100	4.63954	0.775703	10.4353	13.4527	3.74982	0.000147158	0.0102144	peptide transporter PTR2, putative, expressed	GO:0016020	membrane	Double layer of lipid molecules that encloses all cells, and, in eukaryotes, many organelles; may be a single or double lipid bilayer; also includes associated proteins. [GOC:mah, ISBN:0815316194]	IEA	cellular_component
LOC_Os12g44100	4.63954	0.775703	10.4353	13.4527	3.74982	0.000147158	0.0102144	peptide transporter PTR2, putative, expressed	GO:0005215	transporter activity	Enables the directed movement of substances (such as macromolecules, small molecules, ions) into, out of or within a cell, or between cells. [GOC:ai, GOC:dgf]	IEA	molecular_function
LOC_Os12g44100	4.63954	0.775703	10.4353	13.4527	3.74982	0.000147158	0.0102144	peptide transporter PTR2, putative, expressed	GO:0006857	oligopeptide transport	The directed movement of oligopeptides into, out of or within a cell, or between cells, by means of some agent such as a transporter or pore. Oligopeptides are molecules that contain a small number (2 to 20) of amino-acid residues connected by peptide linkages. [ISBN:0198506732]	IEA	biological_process
LOC_Os10g35500	29.5012	5.07854	66.1353	13.0225	3.70293	1.57483e-13	1.33745e-10	epoxide hydrolase, putative, expressed	GO:0003824	catalytic activity	Catalysis of a biochemical reaction at physiological temperatures. In biologically catalyzed reactions, the reactants are known as substrates, and the catalysts are naturally occurring macromolecular substances known as enzymes. Enzymes possess specific binding sites for substrates, and are usually composed wholly or largely of protein, but RNA that has catalytic activity (ribozyme) is often also…	IEA	molecular_function
LOC_Os10g35500	29.5012	5.07854	66.1353	13.0225	3.70293	1.57483e-13	1.33745e-10	epoxide hydrolase, putative, expressed	GO:0003824	catalytic activity	Catalysis of a biochemical reaction at physiological temperatures. In biologically catalyzed reactions, the reactants are known as substrates, and the catalysts are naturally occurring macromolecular substances known as enzymes. Enzymes possess specific binding sites for substrates, and are usually composed wholly or largely of protein, but RNA that has catalytic activity (ribozyme) is often also…	IEA	molecular_function
LOC_Os10g35500	29.5012	5.07854	66.1353	13.0225	3.70293	1.57483e-13	1.33745e-10	epoxide hydrolase, putative, expressed	GO:0016787	hydrolase activity	Catalysis of the hydrolysis of various bonds, e.g. C-O, C-N, C-C, phosphoric anhydride bonds, etc. Hydrolase is the systematic name for any enzyme of EC class 3. [ISBN:0198506732]	IEA	molecular_function
LOC_Os01g04750	9.44163	1.74193	20.9912	12.0505	3.59103	0.000581905	0.0278187	B3 DNA binding domain containing protein, expressed	GO:0003700	sequence-specific DNA binding transcription factor activity	Interacting selectively and non-covalently with a specific DNA sequence in order to modulate transcription. The transcription factor may or may not also interact selectively with a protein or macromolecular complex. [GOC:curators, GOC:txnOH]	IEA	molecular_function
LOC_Os01g04750	9.44163	1.74193	20.9912	12.0505	3.59103	0.000581905	0.0278187	B3 DNA binding domain containing protein, expressed	GO:0048366	leaf development	The process whose specific outcome is the progression of the leaf over time, from its formation to the mature structure. [GOC:go_curators]	IEA	biological_process
LOC_Os01g04750	9.44163	1.74193	20.9912	12.0505	3.59103	0.000581905	0.0278187	B3 DNA binding domain containing protein, expressed	GO:0048527	lateral root development	The process whose specific outcome is the progression of the lateral root over time, from its formation to the mature structure. A lateral root is one formed from pericycle cells located on the xylem radius of the root, as opposed to the initiation of the main root from the embryo proper. [GOC:tb]	IEA	biological_process
LOC_Os01g04750	9.44163	1.74193	20.9912	12.0505	3.59103	0.000581905	0.0278187	B3 DNA binding domain containing protein, expressed	GO:0006355	regulation of transcription, DNA-dependent	Any process that modulates the frequency, rate or extent of cellular DNA-dependent transcription. [GOC:go_curators, GOC:txnOH]	IEA	biological_process
LOC_Os01g04750	9.44163	1.74193	20.9912	12.0505	3.59103	0.000581905	0.0278187	B3 DNA binding domain containing protein, expressed	GO:0048573	photoperiodism, flowering	A change from the vegetative to the reproductive phase as a result of detection of, or exposure to, a period of light or dark of a given length. The length of the period of light or dark required to initiate the change is set relative to a particular duration known as the 'critical day length'. The critical day length varies between species. [GOC:jid, GOC:pj, ISBN:0582015952, ISBN:0697037754, ISB…	IEA	biological_process
LOC_Os01g04750	9.44163	1.74193	20.9912	12.0505	3.59103	0.000581905	0.0278187	B3 DNA binding domain containing protein, expressed	GO:0009741	response to brassinosteroid stimulus	Any process that results in a change in state or activity of a cell or an organism (in terms of movement, secretion, enzyme production, gene expression, etc.) as a result of a brassinosteroid stimulus. [GOC:jl]	IEA	biological_process
LOC_Os01g04750	9.44163	1.74193	20.9912	12.0505	3.59103	0.000581905	0.0278187	B3 DNA binding domain containing protein, expressed	GO:0009910	negative regulation of flower development	Any process that stops, prevents, or reduces the frequency, rate or extent of flower development. [GOC:go_curators]	IEA	biological_process
LOC_Os01g04750	9.44163	1.74193	20.9912	12.0505	3.59103	0.000581905	0.0278187	B3 DNA binding domain containing protein, expressed	GO:0003677	DNA binding	Any molecular function by which a gene product interacts selectively and non-covalently with DNA (deoxyribonucleic acid). [GOC:dph, GOC:jl, GOC:tb, GOC:vw]	IEA	molecular_function
LOC_Os05g06660	46.3887	8.80953	102.757	11.6643	3.54403	2.79734e-15	2.9916e-12	OsSCP26 - Putative Serine Carboxypeptidase homologue, expressed	GO:0004180	carboxypeptidase activity	Catalysis of the hydrolysis of the terminal or penultimate peptide bond at the C-terminal end of a peptide or polypeptide. [ISBN:0198506732]	IEA	molecular_function
LOC_Os05g06660	46.3887	8.80953	102.757	11.6643	3.54403	2.79734e-15	2.9916e-12	OsSCP26 - Putative Serine Carboxypeptidase homologue, expressed	GO:0006508	proteolysis	The hydrolysis of proteins into smaller polypeptides and/or amino acids by cleavage of their peptide bonds. [GOC:bf, GOC:mah]	IEA	biological_process
LOC_Os05g06660	46.3887	8.80953	102.757	11.6643	3.54403	2.79734e-15	2.9916e-12	OsSCP26 - Putative Serine Carboxypeptidase homologue, expressed	GO:0004185	serine-type carboxypeptidase activity	Catalysis of the hydrolysis of a peptide bond not more than three residues from the C-terminus of a polypeptide chain by a catalytic mechanism that involves a catalytic triad consisting of a serine nucleophile that is activated by a proton relay involving an acidic residue (e.g. aspartate or glutamate) and a basic residue (usually histidine). [http://merops.sanger.ac.uk/about/glossary.htm#CARBOXY…	IEA	molecular_function
LOC_Os05g06660	46.3887	8.80953	102.757	11.6643	3.54403	2.79734e-15	2.9916e-12	OsSCP26 - Putative Serine Carboxypeptidase homologue, expressed	GO:0006508	proteolysis	The hydrolysis of proteins into smaller polypeptides and/or amino acids by cleavage of their peptide bonds. [GOC:bf, GOC:mah]	IEA	biological_process
LOC_Os05g06660	46.3887	8.80953	102.757	11.6643	3.54403	2.79734e-15	2.9916e-12	OsSCP26 - Putative Serine Carboxypeptidase homologue, expressed	GO:0004185	serine-type carboxypeptidase activity	Catalysis of the hydrolysis of a peptide bond not more than three residues from the C-terminus of a polypeptide chain by a catalytic mechanism that involves a catalytic triad consisting of a serine nucleophile that is activated by a proton relay involving an acidic residue (e.g. aspartate or glutamate) and a basic residue (usually histidine). [http://merops.sanger.ac.uk/about/glossary.htm#CARBOXY…	IEA	molecular_function
LOC_Os07g38790	4.6518	0.888293	10.2971	11.592	3.53505	0.000457659	0.0233067	beta-hexosaminidase precursor, putative, expressed	GO:0005975	carbohydrate metabolic process	The chemical reactions and pathways involving carbohydrates, any of a group of organic compounds based of the general formula Cx(H2O)y. Includes the formation of carbohydrate derivatives by the addition of a carbohydrate residue to another molecule. [GOC:mah, ISBN:0198506732]	IEA	biological_process
LOC_Os07g38790	4.6518	0.888293	10.2971	11.592	3.53505	0.000457659	0.0233067	beta-hexosaminidase precursor, putative, expressed	GO:0004553	hydrolase activity, hydrolyzing O-glycosyl compounds	Catalysis of the hydrolysis of any O-glycosyl bond. [GOC:mah]	IEA	molecular_function
LOC_Os07g38790	4.6518	0.888293	10.2971	11.592	3.53505	0.000457659	0.0233067	beta-hexosaminidase precursor, putative, expressed	GO:0005886	plasma membrane	The membrane surrounding a cell that separates the cell from its external environment. It consists of a phospholipid bilayer and associated proteins. [ISBN:0716731363]	IEA	cellular_component
LOC_Os07g38790	4.6518	0.888293	10.2971	11.592	3.53505	0.000457659	0.0233067	beta-hexosaminidase precursor, putative, expressed	GO:0004563	beta-N-acetylhexosaminidase activity	Catalysis of the hydrolysis of terminal non-reducing N-acetyl-D-hexosamine residues in N-acetyl-beta-D-hexosaminides. [EC:3.2.1.52]	IEA	molecular_function
LOC_Os07g38790	4.6518	0.888293	10.2971	11.592	3.53505	0.000457659	0.0233067	beta-hexosaminidase precursor, putative, expressed	GO:0043169	cation binding	Interacting selectively and non-covalently with cations, charged atoms or groups of atoms with a net positive charge. [GOC:jl]	IEA	molecular_function
LOC_Os07g38790	4.6518	0.888293	10.2971	11.592	3.53505	0.000457659	0.0233067	beta-hexosaminidase precursor, putative, expressed	GO:0003824	catalytic activity	Catalysis of a biochemical reaction at physiological temperatures. In biologically catalyzed reactions, the reactants are known as substrates, and the catalysts are naturally occurring macromolecular substances known as enzymes. Enzymes possess specific binding sites for substrates, and are usually composed wholly or largely of protein, but RNA that has catalytic activity (ribozyme) is often also…	IEA	molecular_function
LOC_Os07g38790	4.6518	0.888293	10.2971	11.592	3.53505	0.000457659	0.0233067	beta-hexosaminidase precursor, putative, expressed	GO:0035251	UDP-glucosyltransferase activity	Catalysis of the transfer of a glucosyl group from UDP-glucose to an acceptor molecule. [http://www.chem.qmul.ac.uk/iubmb/enzyme/reaction/polysacc/UDPsugar.html]	IEA	molecular_function
LOC_Os07g38790	4.6518	0.888293	10.2971	11.592	3.53505	0.000457659	0.0233067	beta-hexosaminidase precursor, putative, expressed	GO:0015929	hexosaminidase activity	Catalysis of the cleavage of hexosamine or N-acetylhexosamine residues (e.g. N-acetylglucosamine) residues from gangliosides or other glycoside oligosaccharides. [http://www.onelook.com/, ISBN:0721662544]	IEA	molecular_function
LOC_Os12g43380	6.02148	1.16129	13.3118	11.463	3.51891	2.25647e-05	0.0024842	thaumatin, putative, expressed	GO:0005576	extracellular region	The space external to the outermost structure of a cell. For cells without external protective or external encapsulating structures this refers to space outside of the plasma membrane. This term covers the host cell environment outside an intracellular parasite. [GOC:go_curators]	IEA	cellular_component
LOC_Os06g07300	7.75921	1.50359	17.1426	11.4011	3.5111	0.000738427	0.0326525	jacalin-like lectin domain containing protein
LOC_Os07g19040	7.95908	1.55141	17.5706	11.3256	3.50151	8.64164e-07	0.000173283	glycosyl hydrolase, putative	GO:0006032	chitin catabolic process	The chemical reactions and pathways resulting in the breakdown of chitin, a linear polysaccharide consisting of beta-(1->4)-linked N-acetyl-D-glucosamine residues. [GOC:jl, ISBN:0198506732]	IEA	biological_process
LOC_Os07g19040	7.95908	1.55141	17.5706	11.3256	3.50151	8.64164e-07	0.000173283	glycosyl hydrolase, putative	GO:0005975	carbohydrate metabolic process	The chemical reactions and pathways involving carbohydrates, any of a group of organic compounds based of the general formula Cx(H2O)y. Includes the formation of carbohydrate derivatives by the addition of a carbohydrate residue to another molecule. [GOC:mah, ISBN:0198506732]	IEA	biological_process
LOC_Os07g19040	7.95908	1.55141	17.5706	11.3256	3.50151	8.64164e-07	0.000173283	glycosyl hydrolase, putative	GO:0008152	metabolic process	The chemical reactions and pathways, including anabolism and catabolism, by which living organisms transform chemical substances. Metabolic processes typically transform small molecules, but also include macromolecular processes such as DNA repair and replication, and protein synthesis and degradation. [GOC:go_curators, ISBN:0198547684]	IEA	biological_process
LOC_Os07g19040	7.95908	1.55141	17.5706	11.3256	3.50151	8.64164e-07	0.000173283	glycosyl hydrolase, putative	GO:0043169	cation binding	Interacting selectively and non-covalently with cations, charged atoms or groups of atoms with a net positive charge. [GOC:jl]	IEA	molecular_function
LOC_Os07g19040	7.95908	1.55141	17.5706	11.3256	3.50151	8.64164e-07	0.000173283	glycosyl hydrolase, putative	GO:0016798	hydrolase activity, acting on glycosyl bonds	Catalysis of the hydrolysis of any glycosyl bond. [GOC:jl]	IEA	molecular_function
LOC_Os07g19040	7.95908	1.55141	17.5706	11.3256	3.50151	8.64164e-07	0.000173283	glycosyl hydrolase, putative	GO:0016787	hydrolase activity	Catalysis of the hydrolysis of various bonds, e.g. C-O, C-N, C-C, phosphoric anhydride bonds, etc. Hydrolase is the systematic name for any enzyme of EC class 3. [ISBN:0198506732]	IEA	molecular_function
LOC_Os07g19040	7.95908	1.55141	17.5706	11.3256	3.50151	8.64164e-07	0.000173283	glycosyl hydrolase, putative	GO:0004568	chitinase activity	Catalysis of the hydrolysis of (1->4)-beta linkages of N-acetyl-D-glucosamine (GlcNAc) polymers of chitin and chitodextrins. [EC:3.2.1.14, GOC:bf, GOC:kah, GOC:pde, PMID:11468293]	IEA	molecular_function
LOC_Os07g19040	7.95908	1.55141	17.5706	11.3256	3.50151	8.64164e-07	0.000173283	glycosyl hydrolase, putative	GO:0004553	hydrolase activity, hydrolyzing O-glycosyl compounds	Catalysis of the hydrolysis of any O-glycosyl bond. [GOC:mah]	IEA	molecular_function
LOC_Os07g19040	7.95908	1.55141	17.5706	11.3256	3.50151	8.64164e-07	0.000173283	glycosyl hydrolase, putative	GO:0003824	catalytic activity	Catalysis of a biochemical reaction at physiological temperatures. In biologically catalyzed reactions, the reactants are known as substrates, and the catalysts are naturally occurring macromolecular substances known as enzymes. Enzymes possess specific binding sites for substrates, and are usually composed wholly or largely of protein, but RNA that has catalytic activity (ribozyme) is often also…	IEA	molecular_function
LOC_Os02g37250	969.387	190.005	2138.46	11.2548	3.49247	6.20133e-27	2.55805e-23	hypothetical protein
LOC_Os02g38230	4297	897.319	9396.53	10.4718	3.38844	2.28604e-29	1.32019e-25	high affinity nitrate transporter, putative, expressed	GO:0010167	response to nitrate	Any process that results in a change in state or activity of a cell or an organism (in terms of movement, secretion, enzyme production, gene expression, etc.) as a result of a nitrate stimulus. [GOC:sm]	IEA	biological_process
LOC_Os02g38230	4297	897.319	9396.53	10.4718	3.38844	2.28604e-29	1.32019e-25	high affinity nitrate transporter, putative, expressed	GO:0015112	nitrate transmembrane transporter activity	Catalysis of the transfer of nitrate ions (NO3-) from one side of a membrane to the other. [GOC:ai]	IEA	molecular_function
LOC_Os02g38230	4297	897.319	9396.53	10.4718	3.38844	2.28604e-29	1.32019e-25	high affinity nitrate transporter, putative, expressed	GO:0015706	nitrate transport	The directed movement of nitrate into, out of or within a cell, or between cells, by means of some agent such as a transporter or pore. [GOC:krc]	IEA	biological_process
LOC_Os02g38230	4297	897.319	9396.53	10.4718	3.38844	2.28604e-29	1.32019e-25	high affinity nitrate transporter, putative, expressed	GO:0005886	plasma membrane	The membrane surrounding a cell that separates the cell from its external environment. It consists of a phospholipid bilayer and associated proteins. [ISBN:0716731363]	IEA	cellular_component
LOC_Os02g38230	4297	897.319	9396.53	10.4718	3.38844	2.28604e-29	1.32019e-25	high affinity nitrate transporter, putative, expressed	GO:0009611	response to wounding	Any process that results in a change in state or activity of a cell or an organism (in terms of movement, secretion, enzyme production, gene expression, etc.) as a result of a stimulus indicating damage to the organism. [GOC:go_curators]	IEA	biological_process
LOC_Os12g38051	307.75	64.4319	672.728	10.4409	3.38418	1.88358e-22	4.53236e-19	metallothionein, putative, expressed	GO:0005507	copper ion binding	Interacting selectively and non-covalently with copper (Cu) ions. [GOC:ai]	IEA	molecular_function
LOC_Os12g38051	307.75	64.4319	672.728	10.4409	3.38418	1.88358e-22	4.53236e-19	metallothionein, putative, expressed	GO:0046872	metal ion binding	Interacting selectively and non-covalently with any metal ion. [GOC:ai]	IEA	molecular_function
LOC_Os08g37250	145.888	31.659	317.232	10.0203	3.32485	8.3944e-19	1.42581e-15	patatin, putative, expressed	GO:0006629	lipid metabolic process	The chemical reactions and pathways involving lipids, compounds soluble in an organic solvent but not, or sparingly, in an aqueous solvent. Includes fatty acids; neutral fats, other fatty-acid esters, and soaps; long-chain (fatty) alcohols and waxes; sphingoids and other long-chain bases; glycolipids, phospholipids and sphingolipids; and carotenes, polyprenols, sterols, terpenes and other isopren…	IEA	biological_process
LOC_Os08g37250	145.888	31.659	317.232	10.0203	3.32485	8.3944e-19	1.42581e-15	patatin, putative, expressed	GO:0008152	metabolic process	The chemical reactions and pathways, including anabolism and catabolism, by which living organisms transform chemical substances. Metabolic processes typically transform small molecules, but also include macromolecular processes such as DNA repair and replication, and protein synthesis and degradation. [GOC:go_curators, ISBN:0198547684]	IEA	biological_process
LOC_Os08g37250	145.888	31.659	317.232	10.0203	3.32485	8.3944e-19	1.42581e-15	patatin, putative, expressed	GO:0016787	hydrolase activity	Catalysis of the hydrolysis of various bonds, e.g. C-O, C-N, C-C, phosphoric anhydride bonds, etc. Hydrolase is the systematic name for any enzyme of EC class 3. [ISBN:0198506732]	IEA	molecular_function
LOC_Os08g37250	145.888	31.659	317.232	10.0203	3.32485	8.3944e-19	1.42581e-15	patatin, putative, expressed	GO:0016042	lipid catabolic process	The chemical reactions and pathways resulting in the breakdown of lipids, compounds soluble in an organic solvent but not, or sparingly, in an aqueous solvent. [GOC:go_curators]	IEA	biological_process
LOC_Os03g25030	290.438	63.2699	631.191	9.97616	3.31848	1.92208e-21	3.96428e-18	GDSL-like lipase/acylhydrolase, putative, expressed	GO:0016788	hydrolase activity, acting on ester bonds	Catalysis of the hydrolysis of any ester bond. [GOC:jl]	IEA	molecular_function
LOC_Os03g25030	290.438	63.2699	631.191	9.97616	3.31848	1.92208e-21	3.96428e-18	GDSL-like lipase/acylhydrolase, putative, expressed	GO:0016787	hydrolase activity	Catalysis of the hydrolysis of various bonds, e.g. C-O, C-N, C-C, phosphoric anhydride bonds, etc. Hydrolase is the systematic name for any enzyme of EC class 3. [ISBN:0198506732]	IEA	molecular_function
LOC_Os03g25030	290.438	63.2699	631.191	9.97616	3.31848	1.92208e-21	3.96428e-18	GDSL-like lipase/acylhydrolase, putative, expressed	GO:0006629	lipid metabolic process	The chemical reactions and pathways involving lipids, compounds soluble in an organic solvent but not, or sparingly, in an aqueous solvent. Includes fatty acids; neutral fats, other fatty-acid esters, and soaps; long-chain (fatty) alcohols and waxes; sphingoids and other long-chain bases; glycolipids, phospholipids and sphingolipids; and carotenes, polyprenols, sterols, terpenes and other isopren…	IEA	biological_process
LOC_Os12g06900	6.40821	1.43428	13.8691	9.66975	3.27348	0.000160888	0.0107731	citrate-binding protein precursor, putative	GO:0050825	ice binding	Interacting selectively and non-covalently with ice, water reduced to the solid state by cold temperature. It is a white or transparent colorless substance, crystalline, brittle, and viscoidal. [GOC:curators]	IEA	molecular_function
LOC_Os12g06900	6.40821	1.43428	13.8691	9.66975	3.27348	0.000160888	0.0107731	citrate-binding protein precursor, putative	GO:0050826	response to freezing	Any process that results in a change in state or activity of a cell or an organism (in terms of movement, secretion, enzyme production, gene expression, etc.) as a result of a freezing stimulus, temperatures below 0 degrees Celsius. [GOC:jl]	IEA	biological_process
LOC_Os12g06900	6.40821	1.43428	13.8691	9.66975	3.27348	0.000160888	0.0107731	citrate-binding protein precursor, putative	GO:0042309	homoiothermy	Any homoeostatic process in which an organism maintains its internal body temperature at a relatively constant value. This is achieved by using metabolic processes to counteract fluctuations in the temperature of the environment. [ISBN:0192801023]	IEA	biological_process
LOC_Os05g30890	21.771	4.97911	46.9588	9.43117	3.23744	1.20435e-09	4.82996e-07	cytochrome P450, putative, expressed	GO:0055114	oxidation-reduction process	A metabolic process that results in the removal or addition of one or more electrons to or from a substance, with or without the concomitant removal or addition of a proton or protons. [GOC:dhl, GOC:ecd, GOC:jh2, GOC:jid, GOC:mlg, GOC:rph]	IEA	biological_process
LOC_Os05g30890	21.771	4.97911	46.9588	9.43117	3.23744	1.20435e-09	4.82996e-07	cytochrome P450, putative, expressed	GO:0016491	oxidoreductase activity	Catalysis of an oxidation-reduction (redox) reaction, a reversible chemical reaction in which the oxidation state of an atom or atoms within a molecule is altered. One substrate acts as a hydrogen or electron donor and becomes oxidized, while the other acts as hydrogen or electron acceptor and becomes reduced. [GOC:go_curators]	IEA	molecular_function
LOC_Os05g30890	21.771	4.97911	46.9588	9.43117	3.23744	1.20435e-09	4.82996e-07	cytochrome P450, putative, expressed	GO:0005783	endoplasmic reticulum	The irregular network of unit membranes, visible only by electron microscopy, that occurs in the cytoplasm of many eukaryotic cells. The membranes form a complex meshwork of tubular channels, which are often expanded into slitlike cavities called cisternae. The ER takes two forms, rough (or granular), with ribosomes adhering to the outer surface, and smooth (with no ribosomes attached). [ISBN:019…	IEA	cellular_component
LOC_Os05g30890	21.771	4.97911	46.9588	9.43117	3.23744	1.20435e-09	4.82996e-07	cytochrome P450, putative, expressed	GO:0009055	electron carrier activity	Any molecular entity that serves as an electron acceptor and electron donor in an electron transport system. [ISBN:0198506732]	IEA	molecular_function
LOC_Os05g30890	21.771	4.97911	46.9588	9.43117	3.23744	1.20435e-09	4.82996e-07	cytochrome P450, putative, expressed	GO:0004497	monooxygenase activity	Catalysis of the incorporation of one atom from molecular oxygen into a compound and the reduction of the other atom of oxygen to water. [http://www.onelook.com/, ISBN:0198506732]	IEA	molecular_function
LOC_Os05g30890	21.771	4.97911	46.9588	9.43117	3.23744	1.20435e-09	4.82996e-07	cytochrome P450, putative, expressed	GO:0020037	heme binding	Interacting selectively and non-covalently with heme, any compound of iron complexed in a porphyrin (tetrapyrrole) ring. [CHEBI:30413, GOC:ai]	IEA	molecular_function
LOC_Os05g30890	21.771	4.97911	46.9588	9.43117	3.23744	1.20435e-09	4.82996e-07	cytochrome P450, putative, expressed	GO:0005506	iron ion binding	Interacting selectively and non-covalently with iron (Fe) ions. [GOC:ai]	IEA	molecular_function
LOC_Os05g30890	21.771	4.97911	46.9588	9.43117	3.23744	1.20435e-09	4.82996e-07	cytochrome P450, putative, expressed	GO:0046872	metal ion binding	Interacting selectively and non-covalently with any metal ion. [GOC:ai]	IEA	molecular_function
LOC_Os11g24340	7.31298	1.67262	15.7735	9.43046	3.23733	0.000522132	0.0259941	OsSCP53 - Putative Serine Carboxypeptidase homologue, expressed	GO:0004185	serine-type carboxypeptidase activity	Catalysis of the hydrolysis of a peptide bond not more than three residues from the C-terminus of a polypeptide chain by a catalytic mechanism that involves a catalytic triad consisting of a serine nucleophile that is activated by a proton relay involving an acidic residue (e.g. aspartate or glutamate) and a basic residue (usually histidine). [http://merops.sanger.ac.uk/about/glossary.htm#CARBOXY…	IEA	molecular_function
LOC_Os11g24340	7.31298	1.67262	15.7735	9.43046	3.23733	0.000522132	0.0259941	OsSCP53 - Putative Serine Carboxypeptidase homologue, expressed	GO:0006508	proteolysis	The hydrolysis of proteins into smaller polypeptides and/or amino acids by cleavage of their peptide bonds. [GOC:bf, GOC:mah]	IEA	biological_process
LOC_Os11g24340	7.31298	1.67262	15.7735	9.43046	3.23733	0.000522132	0.0259941	OsSCP53 - Putative Serine Carboxypeptidase homologue, expressed	GO:0004180	carboxypeptidase activity	Catalysis of the hydrolysis of the terminal or penultimate peptide bond at the C-terminal end of a peptide or polypeptide. [ISBN:0198506732]	IEA	molecular_function
LOC_Os02g40730	677.013	158.677	1454.52	9.16651	3.19637	1.92958e-24	5.57166e-21	ammonium transporter protein, putative, expressed	GO:0009624	response to nematode	Any process that results in a change in state or activity of a cell or an organism (in terms of movement, secretion, enzyme production, gene expression, etc.) as a result of a stimulus from a nematode. [GOC:hb]	IEA	biological_process
LOC_Os02g40730	677.013	158.677	1454.52	9.16651	3.19637	1.92958e-24	5.57166e-21	ammonium transporter protein, putative, expressed	GO:0005886	plasma membrane	The membrane surrounding a cell that separates the cell from its external environment. It consists of a phospholipid bilayer and associated proteins. [ISBN:0716731363]	IEA	cellular_component
LOC_Os02g40730	677.013	158.677	1454.52	9.16651	3.19637	1.92958e-24	5.57166e-21	ammonium transporter protein, putative, expressed	GO:0009737	response to abscisic acid stimulus	Any process that results in a change in state or activity of a cell or an organism (in terms of movement, secretion, enzyme production, gene expression, etc.) as a result of an abscisic acid stimulus. [GOC:jl]	IEA	biological_process
LOC_Os02g40730	677.013	158.677	1454.52	9.16651	3.19637	1.92958e-24	5.57166e-21	ammonium transporter protein, putative, expressed	GO:0015843	methylammonium transport	The directed movement of methylammonium into, out of or within a cell, or between cells, by means of some agent such as a transporter or pore. [GOC:ai]	IEA	biological_process
LOC_Os02g40730	677.013	158.677	1454.52	9.16651	3.19637	1.92958e-24	5.57166e-21	ammonium transporter protein, putative, expressed	GO:0008519	ammonium transmembrane transporter activity	Catalysis of the transfer of ammonium from one side of a membrane to the other. Ammonium is the cation NH4+ which is formed from N2 by root-nodule bacteria in leguminous plants and is an excretory product in ammonotelic animals. [ISBN:0198506732]	IEA	molecular_function
LOC_Os02g40730	677.013	158.677	1454.52	9.16651	3.19637	1.92958e-24	5.57166e-21	ammonium transporter protein, putative, expressed	GO:0016020	membrane	Double layer of lipid molecules that encloses all cells, and, in eukaryotes, many organelles; may be a single or double lipid bilayer; also includes associated proteins. [GOC:mah, ISBN:0815316194]	IEA	cellular_component
LOC_Os02g40730	677.013	158.677	1454.52	9.16651	3.19637	1.92958e-24	5.57166e-21	ammonium transporter protein, putative, expressed	GO:0005634	nucleus	A membrane-bounded organelle of eukaryotic cells in which chromosomes are housed and replicated. In most cells, the nucleus contains all of the cell's chromosomes except the organellar chromosomes, and is the site of RNA synthesis and processing. In some species, or in specialized cell types, RNA metabolism or DNA replication may be absent. [GOC:go_curators]	IEA	cellular_component
LOC_Os02g40730	677.013	158.677	1454.52	9.16651	3.19637	1.92958e-24	5.57166e-21	ammonium transporter protein, putative, expressed	GO:0015696	ammonium transport	The directed movement of ammonium into, out of or within a cell, or between cells, by means of some agent such as a transporter or pore. Ammonium is the cation NH4+ which is formed from N2 by root-nodule bacteria in leguminous plants and is an excretory product in ammonotelic animals. [ISBN:0198506732]	IGI	biological_process
LOC_Os02g40730	677.013	158.677	1454.52	9.16651	3.19637	1.92958e-24	5.57166e-21	ammonium transporter protein, putative, expressed	GO:0051258	protein polymerization	The process of creating protein polymers, compounds composed of a large number of component monomers; polymeric proteins may be made up of different or identical monomers. Polymerization occurs by the addition of extra monomers to an existing poly- or oligomeric protein. [GOC:ai]	IEA	biological_process
LOC_Os02g40730	677.013	158.677	1454.52	9.16651	3.19637	1.92958e-24	5.57166e-21	ammonium transporter protein, putative, expressed	GO:0015398	high affinity secondary active ammonium transmembrane transporter activity	Catalysis of the transfer of ammonium from one side of a membrane to the other, up its concentration gradient. The transporter binds the solute and undergoes a series of conformational changes. Transport works equally well in either direction and is driven by a chemiosmotic source of energy. Chemiosmotic sources of energy include uniport, symport or antiport. In high affinity transport the transp…	IEA	molecular_function
LOC_Os02g40730	677.013	158.677	1454.52	9.16651	3.19637	1.92958e-24	5.57166e-21	ammonium transporter protein, putative, expressed	GO:0080167	response to karrikin	Any process that results in a change in state or activity of a cell or an organism (in terms of movement, secretion, enzyme production, gene expression, etc.) as a result of a karrikin stimulus. Karrikins are signaling molecules in smoke from burning vegetation that trigger seed germination for many angiosperms (flowering plants). [PMID:20351290]	IEA	biological_process
LOC_Os02g40730	677.013	158.677	1454.52	9.16651	3.19637	1.92958e-24	5.57166e-21	ammonium transporter protein, putative, expressed	GO:0006810	transport	The directed movement of substances (such as macromolecules, small molecules, ions) into, out of or within a cell, or between cells, or within a multicellular organism by means of some agent such as a transporter or pore. [GOC:dph, GOC:jl, GOC:mah]	IEA	biological_process
LOC_Os07g45080	104.765	24.7434	224.799	9.0852	3.18352	4.13533e-15	4.26456e-12	expressed protein
LOC_Os03g17870	486.659	116.31	1042.18	8.96033	3.16355	3.36847e-25	1.08072e-21	metallothionein, putative, expressed	GO:0046872	metal ion binding	Interacting selectively and non-covalently with any metal ion. [GOC:ai]	IEA	molecular_function
LOC_Os03g17870	486.659	116.31	1042.18	8.96033	3.16355	3.36847e-25	1.08072e-21	metallothionein, putative, expressed	GO:0005507	copper ion binding	Interacting selectively and non-covalently with copper (Cu) ions. [GOC:ai]	IEA	molecular_function
LOC_Os10g42960	69.1712	16.5921	148.04	8.92228	3.15741	5.58151e-12	3.66286e-09	urea active transporter, putative, expressed	GO:0006810	transport	The directed movement of substances (such as macromolecules, small molecules, ions) into, out of or within a cell, or between cells, or within a multicellular organism by means of some agent such as a transporter or pore. [GOC:dph, GOC:jl, GOC:mah]	IEA	biological_process
LOC_Os10g42960	69.1712	16.5921	148.04	8.92228	3.15741	5.58151e-12	3.66286e-09	urea active transporter, putative, expressed	GO:0016020	membrane	Double layer of lipid molecules that encloses all cells, and, in eukaryotes, many organelles; may be a single or double lipid bilayer; also includes associated proteins. [GOC:mah, ISBN:0815316194]	IEA	cellular_component
LOC_Os10g42960	69.1712	16.5921	148.04	8.92228	3.15741	5.58151e-12	3.66286e-09	urea active transporter, putative, expressed	GO:0005886	plasma membrane	The membrane surrounding a cell that separates the cell from its external environment. It consists of a phospholipid bilayer and associated proteins. [ISBN:0716731363]	IEA	cellular_component
LOC_Os10g42960	69.1712	16.5921	148.04	8.92228	3.15741	5.58151e-12	3.66286e-09	urea active transporter, putative, expressed	GO:0005215	transporter activity	Enables the directed movement of substances (such as macromolecules, small molecules, ions) into, out of or within a cell, or between cells. [GOC:ai, GOC:dgf]	IEA	molecular_function
LOC_Os10g42960	69.1712	16.5921	148.04	8.92228	3.15741	5.58151e-12	3.66286e-09	urea active transporter, putative, expressed	GO:0006995	cellular response to nitrogen starvation	Any process that results in a change in state or activity of a cell (in terms of movement, secretion, enzyme production, gene expression, etc.) as a result of deprivation of nitrogen. [GOC:jl]	IEA	biological_process
LOC_Os02g42310	25.9476	6.46954	55.1647	8.52683	3.09201	4.25238e-10	2.03376e-07	OsSCP8 - Putative Serine Carboxypeptidase homologue, expressed	GO:0004180	carboxypeptidase activity	Catalysis of the hydrolysis of the terminal or penultimate peptide bond at the C-terminal end of a peptide or polypeptide. [ISBN:0198506732]	IEA	molecular_function
LOC_Os02g42310	25.9476	6.46954	55.1647	8.52683	3.09201	4.25238e-10	2.03376e-07	OsSCP8 - Putative Serine Carboxypeptidase homologue, expressed	GO:0005764	lysosome	A small lytic vacuole that has cell cycle-independent morphology and is found in most animal cells and that contains a variety of hydrolases, most of which have their maximal activities in the pH range 5-6. The contained enzymes display latency if properly isolated. About 40 different lysosomal hydrolases are known and lysosomes have a great variety of morphologies and functions. [GOC:mah, ISBN:0…	IEA	cellular_component
LOC_Os02g42310	25.9476	6.46954	55.1647	8.52683	3.09201	4.25238e-10	2.03376e-07	OsSCP8 - Putative Serine Carboxypeptidase homologue, expressed	GO:0004180	carboxypeptidase activity	Catalysis of the hydrolysis of the terminal or penultimate peptide bond at the C-terminal end of a peptide or polypeptide. [ISBN:0198506732]	IEA	molecular_function
LOC_Os02g42310	25.9476	6.46954	55.1647	8.52683	3.09201	4.25238e-10	2.03376e-07	OsSCP8 - Putative Serine Carboxypeptidase homologue, expressed	GO:0006508	proteolysis	The hydrolysis of proteins into smaller polypeptides and/or amino acids by cleavage of their peptide bonds. [GOC:bf, GOC:mah]	IEA	biological_process
LOC_Os02g42310	25.9476	6.46954	55.1647	8.52683	3.09201	4.25238e-10	2.03376e-07	OsSCP8 - Putative Serine Carboxypeptidase homologue, expressed	GO:0006508	proteolysis	The hydrolysis of proteins into smaller polypeptides and/or amino acids by cleavage of their peptide bonds. [GOC:bf, GOC:mah]	IEA	biological_process
LOC_Os02g42310	25.9476	6.46954	55.1647	8.52683	3.09201	4.25238e-10	2.03376e-07	OsSCP8 - Putative Serine Carboxypeptidase homologue, expressed	GO:0004185	serine-type carboxypeptidase activity	Catalysis of the hydrolysis of a peptide bond not more than three residues from the C-terminus of a polypeptide chain by a catalytic mechanism that involves a catalytic triad consisting of a serine nucleophile that is activated by a proton relay involving an acidic residue (e.g. aspartate or glutamate) and a basic residue (usually histidine). [http://merops.sanger.ac.uk/about/glossary.htm#CARBOXY…	IEA	molecular_function
LOC_Os02g42310	25.9476	6.46954	55.1647	8.52683	3.09201	4.25238e-10	2.03376e-07	OsSCP8 - Putative Serine Carboxypeptidase homologue, expressed	GO:0006665	sphingolipid metabolic process	The chemical reactions and pathways involving sphingolipids, any of a class of lipids containing the long-chain amine diol sphingosine or a closely related base (a sphingoid). [GOC:mah, ISBN:0198506732]	IEA	biological_process
LOC_Os02g42310	25.9476	6.46954	55.1647	8.52683	3.09201	4.25238e-10	2.03376e-07	OsSCP8 - Putative Serine Carboxypeptidase homologue, expressed	GO:0004180	carboxypeptidase activity	Catalysis of the hydrolysis of the terminal or penultimate peptide bond at the C-terminal end of a peptide or polypeptide. [ISBN:0198506732]	IEA	molecular_function
LOC_Os02g42310	25.9476	6.46954	55.1647	8.52683	3.09201	4.25238e-10	2.03376e-07	OsSCP8 - Putative Serine Carboxypeptidase homologue, expressed	GO:0004185	serine-type carboxypeptidase activity	Catalysis of the hydrolysis of a peptide bond not more than three residues from the C-terminus of a polypeptide chain by a catalytic mechanism that involves a catalytic triad consisting of a serine nucleophile that is activated by a proton relay involving an acidic residue (e.g. aspartate or glutamate) and a basic residue (usually histidine). [http://merops.sanger.ac.uk/about/glossary.htm#CARBOXY…	IEA	molecular_function
LOC_Os02g42310	25.9476	6.46954	55.1647	8.52683	3.09201	4.25238e-10	2.03376e-07	OsSCP8 - Putative Serine Carboxypeptidase homologue, expressed	GO:0004185	serine-type carboxypeptidase activity	Catalysis of the hydrolysis of a peptide bond not more than three residues from the C-terminus of a polypeptide chain by a catalytic mechanism that involves a catalytic triad consisting of a serine nucleophile that is activated by a proton relay involving an acidic residue (e.g. aspartate or glutamate) and a basic residue (usually histidine). [http://merops.sanger.ac.uk/about/glossary.htm#CARBOXY…	IEA	molecular_function
LOC_Os02g42310	25.9476	6.46954	55.1647	8.52683	3.09201	4.25238e-10	2.03376e-07	OsSCP8 - Putative Serine Carboxypeptidase homologue, expressed	GO:0004185	serine-type carboxypeptidase activity	Catalysis of the hydrolysis of a peptide bond not more than three residues from the C-terminus of a polypeptide chain by a catalytic mechanism that involves a catalytic triad consisting of a serine nucleophile that is activated by a proton relay involving an acidic residue (e.g. aspartate or glutamate) and a basic residue (usually histidine). [http://merops.sanger.ac.uk/about/glossary.htm#CARBOXY…	IEA	molecular_function
LOC_Os02g42310	25.9476	6.46954	55.1647	8.52683	3.09201	4.25238e-10	2.03376e-07	OsSCP8 - Putative Serine Carboxypeptidase homologue, expressed	GO:0006508	proteolysis	The hydrolysis of proteins into smaller polypeptides and/or amino acids by cleavage of their peptide bonds. [GOC:bf, GOC:mah]	IEA	biological_process
LOC_Os02g42310	25.9476	6.46954	55.1647	8.52683	3.09201	4.25238e-10	2.03376e-07	OsSCP8 - Putative Serine Carboxypeptidase homologue, expressed	GO:0006508	proteolysis	The hydrolysis of proteins into smaller polypeptides and/or amino acids by cleavage of their peptide bonds. [GOC:bf, GOC:mah]	IEA	biological_process
LOC_Os12g38290	47.0504	12.1811	99.3544	8.15645	3.02794	5.91192e-09	2.05671e-06	metallothionein, putative, expressed	GO:0046872	metal ion binding	Interacting selectively and non-covalently with any metal ion. [GOC:ai]	IEA	molecular_function
LOC_Os12g38290	47.0504	12.1811	99.3544	8.15645	3.02794	5.91192e-09	2.05671e-06	metallothionein, putative, expressed	GO:0005507	copper ion binding	Interacting selectively and non-covalently with copper (Cu) ions. [GOC:ai]	IEA	molecular_function
LOC_Os08g08980	118.87	31.1436	250.459	8.04206	3.00757	1.18448e-14	1.17937e-11	cupin domain containing protein, expressed	GO:0031012	extracellular matrix	A structure lying external to one or more cells, which provides structural support for cells or tissues; may be completely external to the cell (as in animals and bacteria) or be part of the cell (as in plants). [GOC:mah]	IEA	cellular_component
LOC_Os08g08980	118.87	31.1436	250.459	8.04206	3.00757	1.18448e-14	1.17937e-11	cupin domain containing protein, expressed	GO:0030145	manganese ion binding	Interacting selectively and non-covalently with manganese (Mn) ions. [GOC:ai]	IEA	molecular_function
LOC_Os08g08980	118.87	31.1436	250.459	8.04206	3.00757	1.18448e-14	1.17937e-11	cupin domain containing protein, expressed	GO:0005618	cell wall	The rigid or semi-rigid envelope lying outside the cell membrane of plant, fungal, and most prokaryotic cells, maintaining their shape and protecting them from osmotic lysis. In plants it is made of cellulose and, often, lignin; in fungi it is composed largely of polysaccharides; in bacteria it is composed of peptidoglycan. [ISBN:0198547684]	IEA	cellular_component
LOC_Os08g08980	118.87	31.1436	250.459	8.04206	3.00757	1.18448e-14	1.17937e-11	cupin domain containing protein, expressed	GO:0005576	extracellular region	The space external to the outermost structure of a cell. For cells without external protective or external encapsulating structures this refers to space outside of the plasma membrane. This term covers the host cell environment outside an intracellular parasite. [GOC:go_curators]	IEA	cellular_component
LOC_Os08g08980	118.87	31.1436	250.459	8.04206	3.00757	1.18448e-14	1.17937e-11	cupin domain containing protein, expressed	GO:0045735	nutrient reservoir activity	Functions in the storage of nutritious substrates. [GOC:ai]	IEA	molecular_function
LOC_Os08g08980	118.87	31.1436	250.459	8.04206	3.00757	1.18448e-14	1.17937e-11	cupin domain containing protein, expressed	GO:0046872	metal ion binding	Interacting selectively and non-covalently with any metal ion. [GOC:ai]	IEA	molecular_function
LOC_Os08g08980	118.87	31.1436	250.459	8.04206	3.00757	1.18448e-14	1.17937e-11	cupin domain containing protein, expressed	GO:0009651	response to salt stress	Any process that results in a change in state or activity of a cell or an organism (in terms of movement, secretion, enzyme production, gene expression, etc.) as a result of a stimulus indicating an increase or decrease in the concentration of salt (particularly but not exclusively sodium and chloride ions) in the environment. [GOC:jl]	IEA	biological_process
LOC_Os08g08980	118.87	31.1436	250.459	8.04206	3.00757	1.18448e-14	1.17937e-11	cupin domain containing protein, expressed	GO:0048046	apoplast	The cell membranes and intracellular regions in a plant are connected through plasmodesmata, and plants may be described as having two major compartments: the living symplast and the non-living apoplast. The apoplast is external to the plasma membrane and includes cell walls, intercellular spaces and the lumen of dead structures such as xylem vessels. Water and solutes pass freely through it. [GO…	IEA	cellular_component
LOC_Os01g22670	32.0527	8.40653	67.5221	8.03209	3.00578	1.36237e-06	0.000248978	fruit bromelain precursor, putative, expressed	GO:0004197	cysteine-type endopeptidase activity	Catalysis of the hydrolysis of internal, alpha-peptide bonds in a polypeptide chain by a mechanism in which the sulfhydryl group of a cysteine residue at the active center acts as a nucleophile. [GOC:mah, http://merops.sanger.ac.uk/about/glossary.htm#CATTYPE, http://merops.sanger.ac.uk/about/glossary.htm#ENDOPEPTIDASE]	IEA	molecular_function
LOC_Os01g22670	32.0527	8.40653	67.5221	8.03209	3.00578	1.36237e-06	0.000248978	fruit bromelain precursor, putative, expressed	GO:0006508	proteolysis	The hydrolysis of proteins into smaller polypeptides and/or amino acids by cleavage of their peptide bonds. [GOC:bf, GOC:mah]	IEA	biological_process
LOC_Os01g22670	32.0527	8.40653	67.5221	8.03209	3.00578	1.36237e-06	0.000248978	fruit bromelain precursor, putative, expressed	GO:0008234	cysteine-type peptidase activity	Catalysis of the hydrolysis of peptide bonds in a polypeptide chain by a mechanism in which the sulfhydryl group of a cysteine residue at the active center acts as a nucleophile. [GOC:mah, http://merops.sanger.ac.uk/about/glossary.htm#CATTYPE]	IEA	molecular_function
LOC_Os01g22670	32.0527	8.40653	67.5221	8.03209	3.00578	1.36237e-06	0.000248978	fruit bromelain precursor, putative, expressed	GO:0008233	peptidase activity	Catalysis of the hydrolysis of a peptide bond. A peptide bond is a covalent bond formed when the carbon atom from the carboxyl group of one amino acid shares electrons with the nitrogen atom from the amino group of a second amino acid. [GOC:jl, ISBN:0815332181]	IEA	molecular_function
LOC_Os01g08220	42.9167	11.3533	90.2618	7.95026	2.991	3.74832e-11	2.30283e-08	gibberellin 3-beta-dioxygenase 2-2, putative, expressed	GO:0005506	iron ion binding	Interacting selectively and non-covalently with iron (Fe) ions. [GOC:ai]	IEA	molecular_function
LOC_Os01g08220	42.9167	11.3533	90.2618	7.95026	2.991	3.74832e-11	2.30283e-08	gibberellin 3-beta-dioxygenase 2-2, putative, expressed	GO:0016491	oxidoreductase activity	Catalysis of an oxidation-reduction (redox) reaction, a reversible chemical reaction in which the oxidation state of an atom or atoms within a molecule is altered. One substrate acts as a hydrogen or electron donor and becomes oxidized, while the other acts as hydrogen or electron acceptor and becomes reduced. [GOC:go_curators]	IEA	molecular_function
LOC_Os01g08220	42.9167	11.3533	90.2618	7.95026	2.991	3.74832e-11	2.30283e-08	gibberellin 3-beta-dioxygenase 2-2, putative, expressed	GO:0009685	gibberellin metabolic process	The chemical reactions and pathways involving gibberellin. Gibberellins are a class of highly modified terpenes that function as plant growth regulators. [ISBN:0387969845]	IC	biological_process
LOC_Os07g33550	13.0498	3.46236	27.4309	7.9226	2.98597	0.000254442	0.0150246	cytochrome P450, putative, expressed	GO:0004497	monooxygenase activity	Catalysis of the incorporation of one atom from molecular oxygen into a compound and the reduction of the other atom of oxygen to water. [http://www.onelook.com/, ISBN:0198506732]	IEA	molecular_function
LOC_Os07g33550	13.0498	3.46236	27.4309	7.9226	2.98597	0.000254442	0.0150246	cytochrome P450, putative, expressed	GO:0055114	oxidation-reduction process	A metabolic process that results in the removal or addition of one or more electrons to or from a substance, with or without the concomitant removal or addition of a proton or protons. [GOC:dhl, GOC:ecd, GOC:jh2, GOC:jid, GOC:mlg, GOC:rph]	IEA	biological_process
LOC_Os07g33550	13.0498	3.46236	27.4309	7.9226	2.98597	0.000254442	0.0150246	cytochrome P450, putative, expressed	GO:0009055	electron carrier activity	Any molecular entity that serves as an electron acceptor and electron donor in an electron transport system. [ISBN:0198506732]	IEA	molecular_function
LOC_Os07g33550	13.0498	3.46236	27.4309	7.9226	2.98597	0.000254442	0.0150246	cytochrome P450, putative, expressed	GO:0016491	oxidoreductase activity	Catalysis of an oxidation-reduction (redox) reaction, a reversible chemical reaction in which the oxidation state of an atom or atoms within a molecule is altered. One substrate acts as a hydrogen or electron donor and becomes oxidized, while the other acts as hydrogen or electron acceptor and becomes reduced. [GOC:go_curators]	IEA	molecular_function
LOC_Os07g33550	13.0498	3.46236	27.4309	7.9226	2.98597	0.000254442	0.0150246	cytochrome P450, putative, expressed	GO:0005506	iron ion binding	Interacting selectively and non-covalently with iron (Fe) ions. [GOC:ai]	IEA	molecular_function
LOC_Os07g33550	13.0498	3.46236	27.4309	7.9226	2.98597	0.000254442	0.0150246	cytochrome P450, putative, expressed	GO:0020037	heme binding	Interacting selectively and non-covalently with heme, any compound of iron complexed in a porphyrin (tetrapyrrole) ring. [CHEBI:30413, GOC:ai]	IEA	molecular_function
LOC_Os07g33550	13.0498	3.46236	27.4309	7.9226	2.98597	0.000254442	0.0150246	cytochrome P450, putative, expressed	GO:0046872	metal ion binding	Interacting selectively and non-covalently with any metal ion. [GOC:ai]	IEA	molecular_function
LOC_Os06g37300	14.0472	3.74823	29.4956	7.8692	2.97622	3.79677e-05	0.00370377	cytochrome P450, putative, expressed	GO:0032940	secretion by cell	The controlled release of a substance by a cell. [GOC:mah]	IMP	biological_process
LOC_Os06g37300	14.0472	3.74823	29.4956	7.8692	2.97622	3.79677e-05	0.00370377	cytochrome P450, putative, expressed	GO:0032940	secretion by cell	The controlled release of a substance by a cell. [GOC:mah]	IMP	biological_process
LOC_Os06g37300	14.0472	3.74823	29.4956	7.8692	2.97622	3.79677e-05	0.00370377	cytochrome P450, putative, expressed	GO:0016491	oxidoreductase activity	Catalysis of an oxidation-reduction (redox) reaction, a reversible chemical reaction in which the oxidation state of an atom or atoms within a molecule is altered. One substrate acts as a hydrogen or electron donor and becomes oxidized, while the other acts as hydrogen or electron acceptor and becomes reduced. [GOC:go_curators]	IEA	molecular_function
LOC_Os06g37300	14.0472	3.74823	29.4956	7.8692	2.97622	3.79677e-05	0.00370377	cytochrome P450, putative, expressed	GO:0022900	electron transport chain	A process in which a series of electron carriers operate together to transfer electrons from donors to any of several different terminal electron acceptors to generate a transmembrane electrochemical gradient. [GOC:mtg_electron_transport]	IMP	biological_process
LOC_Os06g37300	14.0472	3.74823	29.4956	7.8692	2.97622	3.79677e-05	0.00370377	cytochrome P450, putative, expressed	GO:0016023	cytoplasmic membrane-bounded vesicle	A membrane-bounded vesicle found in the cytoplasm of the cell. [GOC:ai, GOC:mah]	IMP	cellular_component
LOC_Os06g37300	14.0472	3.74823	29.4956	7.8692	2.97622	3.79677e-05	0.00370377	cytochrome P450, putative, expressed	GO:0005783	endoplasmic reticulum	The irregular network of unit membranes, visible only by electron microscopy, that occurs in the cytoplasm of many eukaryotic cells. The membranes form a complex meshwork of tubular channels, which are often expanded into slitlike cavities called cisternae. The ER takes two forms, rough (or granular), with ribosomes adhering to the outer surface, and smooth (with no ribosomes attached). [ISBN:019…	IEA	cellular_component
LOC_Os06g37300	14.0472	3.74823	29.4956	7.8692	2.97622	3.79677e-05	0.00370377	cytochrome P450, putative, expressed	GO:0010241	ent-kaurene oxidation to kaurenoic acid	The three successive oxidations of the 4-methyl group of ent-kaurene to form ent-kaur-16-en-19-oate, kaurenoic acid. This process may be carried out entirely by the enzyme ent-kaurene oxidase. [EC:1.14.13.78, GOC:tb]	IMP	biological_process
LOC_Os06g37300	14.0472	3.74823	29.4956	7.8692	2.97622	3.79677e-05	0.00370377	cytochrome P450, putative, expressed	GO:0020037	heme binding	Interacting selectively and non-covalently with heme, any compound of iron complexed in a porphyrin (tetrapyrrole) ring. [CHEBI:30413, GOC:ai]	IEA	molecular_function
LOC_Os06g37300	14.0472	3.74823	29.4956	7.8692	2.97622	3.79677e-05	0.00370377	cytochrome P450, putative, expressed	GO:0004497	monooxygenase activity	Catalysis of the incorporation of one atom from molecular oxygen into a compound and the reduction of the other atom of oxygen to water. [http://www.onelook.com/, ISBN:0198506732]	IEA	molecular_function
LOC_Os06g37300	14.0472	3.74823	29.4956	7.8692	2.97622	3.79677e-05	0.00370377	cytochrome P450, putative, expressed	GO:0009055	electron carrier activity	Any molecular entity that serves as an electron acceptor and electron donor in an electron transport system. [ISBN:0198506732]	IEA	molecular_function
LOC_Os06g37300	14.0472	3.74823	29.4956	7.8692	2.97622	3.79677e-05	0.00370377	cytochrome P450, putative, expressed	GO:0010241	ent-kaurene oxidation to kaurenoic acid	The three successive oxidations of the 4-methyl group of ent-kaurene to form ent-kaur-16-en-19-oate, kaurenoic acid. This process may be carried out entirely by the enzyme ent-kaurene oxidase. [EC:1.14.13.78, GOC:tb]	IMP	biological_process
LOC_Os06g37300	14.0472	3.74823	29.4956	7.8692	2.97622	3.79677e-05	0.00370377	cytochrome P450, putative, expressed	GO:0020037	heme binding	Interacting selectively and non-covalently with heme, any compound of iron complexed in a porphyrin (tetrapyrrole) ring. [CHEBI:30413, GOC:ai]	IEA	molecular_function
LOC_Os06g37300	14.0472	3.74823	29.4956	7.8692	2.97622	3.79677e-05	0.00370377	cytochrome P450, putative, expressed	GO:0016023	cytoplasmic membrane-bounded vesicle	A membrane-bounded vesicle found in the cytoplasm of the cell. [GOC:ai, GOC:mah]	IMP	cellular_component
LOC_Os06g37300	14.0472	3.74823	29.4956	7.8692	2.97622	3.79677e-05	0.00370377	cytochrome P450, putative, expressed	GO:0005506	iron ion binding	Interacting selectively and non-covalently with iron (Fe) ions. [GOC:ai]	IEA	molecular_function
LOC_Os06g37300	14.0472	3.74823	29.4956	7.8692	2.97622	3.79677e-05	0.00370377	cytochrome P450, putative, expressed	GO:0005506	iron ion binding	Interacting selectively and non-covalently with iron (Fe) ions. [GOC:ai]	IEA	molecular_function
LOC_Os06g37300	14.0472	3.74823	29.4956	7.8692	2.97622	3.79677e-05	0.00370377	cytochrome P450, putative, expressed	GO:0046872	metal ion binding	Interacting selectively and non-covalently with any metal ion. [GOC:ai]	IEA	molecular_function
LOC_Os06g37300	14.0472	3.74823	29.4956	7.8692	2.97622	3.79677e-05	0.00370377	cytochrome P450, putative, expressed	GO:0009686	gibberellin biosynthetic process	The chemical reactions and pathways resulting in the formation of gibberellin. Gibberellins are a class of highly modified terpenes that function as plant growth regulators. [ISBN:0387969845]	IMP	biological_process
LOC_Os06g37300	14.0472	3.74823	29.4956	7.8692	2.97622	3.79677e-05	0.00370377	cytochrome P450, putative, expressed	GO:0009055	electron carrier activity	Any molecular entity that serves as an electron acceptor and electron donor in an electron transport system. [ISBN:0198506732]	IEA	molecular_function
LOC_Os06g37300	14.0472	3.74823	29.4956	7.8692	2.97622	3.79677e-05	0.00370377	cytochrome P450, putative, expressed	GO:0009686	gibberellin biosynthetic process	The chemical reactions and pathways resulting in the formation of gibberellin. Gibberellins are a class of highly modified terpenes that function as plant growth regulators. [ISBN:0387969845]	IMP	biological_process
LOC_Os06g37300	14.0472	3.74823	29.4956	7.8692	2.97622	3.79677e-05	0.00370377	cytochrome P450, putative, expressed	GO:0022900	electron transport chain	A process in which a series of electron carriers operate together to transfer electrons from donors to any of several different terminal electron acceptors to generate a transmembrane electrochemical gradient. [GOC:mtg_electron_transport]	IMP	biological_process
LOC_Os06g37300	14.0472	3.74823	29.4956	7.8692	2.97622	3.79677e-05	0.00370377	cytochrome P450, putative, expressed	GO:0055114	oxidation-reduction process	A metabolic process that results in the removal or addition of one or more electrons to or from a substance, with or without the concomitant removal or addition of a proton or protons. [GOC:dhl, GOC:ecd, GOC:jh2, GOC:jid, GOC:mlg, GOC:rph]	IEA	biological_process
LOC_Os06g37300	14.0472	3.74823	29.4956	7.8692	2.97622	3.79677e-05	0.00370377	cytochrome P450, putative, expressed	GO:0019825	oxygen binding	Interacting selectively and non-covalently with oxygen (O2). [GOC:jl]	IEA	molecular_function
LOC_Os06g37300	14.0472	3.74823	29.4956	7.8692	2.97622	3.79677e-05	0.00370377	cytochrome P450, putative, expressed	GO:0004497	monooxygenase activity	Catalysis of the incorporation of one atom from molecular oxygen into a compound and the reduction of the other atom of oxygen to water. [http://www.onelook.com/, ISBN:0198506732]	IEA	molecular_function
LOC_Os06g37300	14.0472	3.74823	29.4956	7.8692	2.97622	3.79677e-05	0.00370377	cytochrome P450, putative, expressed	GO:0009707	chloroplast outer membrane	The outer, i.e. cytoplasm-facing, lipid bilayer of the chloroplast envelope. [GOC:tb]	IEA	cellular_component
LOC_Os10g31420	12.7638	3.44058	26.7485	7.77442	2.95874	0.000157207	0.0106558	retrotransposon protein, putative, unclassified, expressed	GO:0007017	microtubule-based process	Any cellular process that depends upon or alters the microtubule cytoskeleton, that part of the cytoskeleton comprising microtubules and their associated proteins. [GOC:mah]	IEA	biological_process
LOC_Os10g31420	12.7638	3.44058	26.7485	7.77442	2.95874	0.000157207	0.0106558	retrotransposon protein, putative, unclassified, expressed	GO:0005249	voltage-gated potassium channel activity	Catalysis of the transmembrane transfer of a potassium ion by a voltage-gated channel. A voltage-gated channel is a channel whose open state is dependent on the voltage across the membrane in which it is embedded. [GOC:mtg_transport, ISBN:0815340729]	IEA	molecular_function
LOC_Os10g31420	12.7638	3.44058	26.7485	7.77442	2.95874	0.000157207	0.0106558	retrotransposon protein, putative, unclassified, expressed	GO:0051260	protein homooligomerization	The process of creating protein oligomers, compounds composed of a small number, usually between three and ten, of identical component monomers. Oligomers may be formed by the polymerization of a number of monomers or the depolymerization of a large protein polymer. [GOC:ai]	IEA	biological_process
LOC_Os10g31420	12.7638	3.44058	26.7485	7.77442	2.95874	0.000157207	0.0106558	retrotransposon protein, putative, unclassified, expressed	GO:0016021	integral to membrane	Penetrating at least one phospholipid bilayer of a membrane. May also refer to the state of being buried in the bilayer with no exposure outside the bilayer. When used to describe a protein, indicates that all or part of the peptide sequence is embedded in the membrane. [GOC:go_curators]	IEA	cellular_component
LOC_Os10g31420	12.7638	3.44058	26.7485	7.77442	2.95874	0.000157207	0.0106558	retrotransposon protein, putative, unclassified, expressed	GO:0005874	microtubule	Any of the long, generally straight, hollow tubes of internal diameter 12-15 nm and external diameter 24 nm found in a wide variety of eukaryotic cells; each consists (usually) of 13 protofilaments of polymeric tubulin, staggered in such a manner that the tubulin monomers are arranged in a helical pattern on the microtubular surface, and with the alpha/beta axes of the tubulin subunits parallel t…	IEA	cellular_component
LOC_Os10g31420	12.7638	3.44058	26.7485	7.77442	2.95874	0.000157207	0.0106558	retrotransposon protein, putative, unclassified, expressed	GO:0006813	potassium ion transport	The directed movement of potassium ions (K+) into, out of or within a cell, or between cells, by means of some agent such as a transporter or pore. [GOC:ai]	IEA	biological_process
LOC_Os10g31420	12.7638	3.44058	26.7485	7.77442	2.95874	0.000157207	0.0106558	retrotransposon protein, putative, unclassified, expressed	GO:0005525	GTP binding	Interacting selectively and non-covalently with GTP, guanosine triphosphate. [GOC:ai]	IEA	molecular_function
LOC_Os10g31420	12.7638	3.44058	26.7485	7.77442	2.95874	0.000157207	0.0106558	retrotransposon protein, putative, unclassified, expressed	GO:0016020	membrane	Double layer of lipid molecules that encloses all cells, and, in eukaryotes, many organelles; may be a single or double lipid bilayer; also includes associated proteins. [GOC:mah, ISBN:0815316194]	IEA	cellular_component
LOC_Os06g39120	63.6259	17.251	133.188	7.72061	2.94871	4.24129e-12	2.84808e-09	expressed protein
LOC_Os11g04550	17.1381	4.69296	35.8059	7.6297	2.93163	5.92097e-05	0.00510352	sulfotransferase domain containing protein, expressed	GO:0008146	sulfotransferase activity	Catalysis of the transfer of a sulfate group from 3'-phosphoadenosine 5'-phosphosulfate to the hydroxyl group of an acceptor, producing the sulfated derivative and 3'-phosphoadenosine 5'-phosphate. [EC:2.8.2, GOC:curators]	IEA	molecular_function
LOC_Os11g04550	17.1381	4.69296	35.8059	7.6297	2.93163	5.92097e-05	0.00510352	sulfotransferase domain containing protein, expressed	GO:0016740	transferase activity	Catalysis of the transfer of a group, e.g. a methyl group, glycosyl group, acyl group, phosphorus-containing, or other groups, from one compound (generally regarded as the donor) to another compound (generally regarded as the acceptor). Transferase is the systematic name for any enzyme of EC class 2. [ISBN:0198506732]	IEA	molecular_function
LOC_Os03g47830	57.7773	15.9162	120.569	7.57527	2.9213	1.0977e-09	4.46423e-07	argonaute, putative, expressed	GO:0031047	gene silencing by RNA	Any process in which RNA molecules inactivate expression of target genes. [GOC:dph, GOC:mah, GOC:tb, PMID:15020054]	IEA	biological_process
LOC_Os03g47830	57.7773	15.9162	120.569	7.57527	2.9213	1.0977e-09	4.46423e-07	argonaute, putative, expressed	GO:0003676	nucleic acid binding	Interacting selectively and non-covalently with any nucleic acid. [GOC:jl]	IEA	molecular_function
LOC_Os09g39070	31.1978	8.65803	65.0073	7.50833	2.90849	7.47814e-07	0.000153143	thiol protease SEN102 precursor, putative, expressed	GO:0006508	proteolysis	The hydrolysis of proteins into smaller polypeptides and/or amino acids by cleavage of their peptide bonds. [GOC:bf, GOC:mah]	IEA	biological_process
LOC_Os09g39070	31.1978	8.65803	65.0073	7.50833	2.90849	7.47814e-07	0.000153143	thiol protease SEN102 precursor, putative, expressed	GO:0004197	cysteine-type endopeptidase activity	Catalysis of the hydrolysis of internal, alpha-peptide bonds in a polypeptide chain by a mechanism in which the sulfhydryl group of a cysteine residue at the active center acts as a nucleophile. [GOC:mah, http://merops.sanger.ac.uk/about/glossary.htm#CATTYPE, http://merops.sanger.ac.uk/about/glossary.htm#ENDOPEPTIDASE]	IEA	molecular_function
LOC_Os09g39070	31.1978	8.65803	65.0073	7.50833	2.90849	7.47814e-07	0.000153143	thiol protease SEN102 precursor, putative, expressed	GO:0008233	peptidase activity	Catalysis of the hydrolysis of a peptide bond. A peptide bond is a covalent bond formed when the carbon atom from the carboxyl group of one amino acid shares electrons with the nitrogen atom from the amino group of a second amino acid. [GOC:jl, ISBN:0815332181]	IEA	molecular_function
LOC_Os09g39070	31.1978	8.65803	65.0073	7.50833	2.90849	7.47814e-07	0.000153143	thiol protease SEN102 precursor, putative, expressed	GO:0008234	cysteine-type peptidase activity	Catalysis of the hydrolysis of peptide bonds in a polypeptide chain by a mechanism in which the sulfhydryl group of a cysteine residue at the active center acts as a nucleophile. [GOC:mah, http://merops.sanger.ac.uk/about/glossary.htm#CATTYPE]	IEA	molecular_function
LOC_Os09g39070	31.1978	8.65803	65.0073	7.50833	2.90849	7.47814e-07	0.000153143	thiol protease SEN102 precursor, putative, expressed	GO:0016787	hydrolase activity	Catalysis of the hydrolysis of various bonds, e.g. C-O, C-N, C-C, phosphoric anhydride bonds, etc. Hydrolase is the systematic name for any enzyme of EC class 3. [ISBN:0198506732]	IEA	molecular_function
LOC_Os06g06230	11.8592	3.30649	24.6882	7.46659	2.90045	0.000113698	0.00829046	GDSL-like lipase/acylhydrolase, putative	GO:0006629	lipid metabolic process	The chemical reactions and pathways involving lipids, compounds soluble in an organic solvent but not, or sparingly, in an aqueous solvent. Includes fatty acids; neutral fats, other fatty-acid esters, and soaps; long-chain (fatty) alcohols and waxes; sphingoids and other long-chain bases; glycolipids, phospholipids and sphingolipids; and carotenes, polyprenols, sterols, terpenes and other isopren…	IEA	biological_process
LOC_Os06g06230	11.8592	3.30649	24.6882	7.46659	2.90045	0.000113698	0.00829046	GDSL-like lipase/acylhydrolase, putative	GO:0016788	hydrolase activity, acting on ester bonds	Catalysis of the hydrolysis of any ester bond. [GOC:jl]	IEA	molecular_function
LOC_Os06g06230	11.8592	3.30649	24.6882	7.46659	2.90045	0.000113698	0.00829046	GDSL-like lipase/acylhydrolase, putative	GO:0016787	hydrolase activity	Catalysis of the hydrolysis of various bonds, e.g. C-O, C-N, C-C, phosphoric anhydride bonds, etc. Hydrolase is the systematic name for any enzyme of EC class 3. [ISBN:0198506732]	IEA	molecular_function
LOC_Os11g24140	721.066	201.768	1500.01	7.43434	2.89421	1.16427e-17	1.60087e-14	plastocyanin-like domain containing protein, putative, expressed	GO:0005507	copper ion binding	Interacting selectively and non-covalently with copper (Cu) ions. [GOC:ai]	IEA	molecular_function
LOC_Os11g24140	721.066	201.768	1500.01	7.43434	2.89421	1.16427e-17	1.60087e-14	plastocyanin-like domain containing protein, putative, expressed	GO:0009055	electron carrier activity	Any molecular entity that serves as an electron acceptor and electron donor in an electron transport system. [ISBN:0198506732]	IEA	molecular_function
LOC_Os12g05540	36.7709	10.3564	76.3926	7.37637	2.88291	8.2781e-08	2.173e-05	Ser/Thr protein phosphatase family protein, putative, expressed	GO:0003993	acid phosphatase activity	Catalysis of the reaction: an orthophosphoric monoester + H2O = an alcohol + phosphate, with an acid pH optimum. [EC:3.1.3.2]	IEA	molecular_function
LOC_Os12g05540	36.7709	10.3564	76.3926	7.37637	2.88291	8.2781e-08	2.173e-05	Ser/Thr protein phosphatase family protein, putative, expressed	GO:0016787	hydrolase activity	Catalysis of the hydrolysis of various bonds, e.g. C-O, C-N, C-C, phosphoric anhydride bonds, etc. Hydrolase is the systematic name for any enzyme of EC class 3. [ISBN:0198506732]	IEA	molecular_function
LOC_Os12g05540	36.7709	10.3564	76.3926	7.37637	2.88291	8.2781e-08	2.173e-05	Ser/Thr protein phosphatase family protein, putative, expressed	GO:0046872	metal ion binding	Interacting selectively and non-covalently with any metal ion. [GOC:ai]	IEA	molecular_function
LOC_Os01g74110	23.5405	6.6646	48.8544	7.33043	2.8739	2.53731e-05	0.00271351	metal cation transporter, putative, expressed	GO:0016020	membrane	Double layer of lipid molecules that encloses all cells, and, in eukaryotes, many organelles; may be a single or double lipid bilayer; also includes associated proteins. [GOC:mah, ISBN:0815316194]	IEA	cellular_component
LOC_Os01g74110	23.5405	6.6646	48.8544	7.33043	2.8739	2.53731e-05	0.00271351	metal cation transporter, putative, expressed	GO:0006829	zinc ion transport	The directed movement of zinc (Zn) ions into, out of or within a cell, or between cells, by means of some agent such as a transporter or pore. [GOC:ai]	IMP	biological_process
LOC_Os01g74110	23.5405	6.6646	48.8544	7.33043	2.8739	2.53731e-05	0.00271351	metal cation transporter, putative, expressed	GO:0010043	response to zinc ion	Any process that results in a change in state or activity of a cell or an organism (in terms of movement, secretion, enzyme production, gene expression, etc.) as a result of a zinc ion stimulus. [GOC:sm]	IMP	biological_process
LOC_Os01g74110	23.5405	6.6646	48.8544	7.33043	2.8739	2.53731e-05	0.00271351	metal cation transporter, putative, expressed	GO:0030001	metal ion transport	The directed movement of metal ions, any metal ion with an electric charge, into, out of or within a cell, or between cells, by means of some agent such as a transporter or pore. [GOC:ai]	IEA	biological_process
LOC_Os01g74110	23.5405	6.6646	48.8544	7.33043	2.8739	2.53731e-05	0.00271351	metal cation transporter, putative, expressed	GO:0016021	integral to membrane	Penetrating at least one phospholipid bilayer of a membrane. May also refer to the state of being buried in the bilayer with no exposure outside the bilayer. When used to describe a protein, indicates that all or part of the peptide sequence is embedded in the membrane. [GOC:go_curators]	IMP	cellular_component
LOC_Os01g74110	23.5405	6.6646	48.8544	7.33043	2.8739	2.53731e-05	0.00271351	metal cation transporter, putative, expressed	GO:0005886	plasma membrane	The membrane surrounding a cell that separates the cell from its external environment. It consists of a phospholipid bilayer and associated proteins. [ISBN:0716731363]	IEA	cellular_component
LOC_Os01g74110	23.5405	6.6646	48.8544	7.33043	2.8739	2.53731e-05	0.00271351	metal cation transporter, putative, expressed	GO:0005385	zinc ion transmembrane transporter activity	Catalysis of the transfer of zinc (Zn) ions from one side of a membrane to the other. [GOC:dgf]	IMP	molecular_function
LOC_Os01g74110	23.5405	6.6646	48.8544	7.33043	2.8739	2.53731e-05	0.00271351	metal cation transporter, putative, expressed	GO:0005375	copper ion transmembrane transporter activity	Catalysis of the transfer of copper (Cu) ions from one side of a membrane to the other. [GOC:ai]	IEA	molecular_function
LOC_Os01g74110	23.5405	6.6646	48.8544	7.33043	2.8739	2.53731e-05	0.00271351	metal cation transporter, putative, expressed	GO:0046873	metal ion transmembrane transporter activity	Catalysis of the transfer of metal ions from one side of a membrane to the other. [GOC:ai]	IEA	molecular_function
LOC_Os02g18930	13.1747	3.75685	27.3015	7.26712	2.86138	0.000927625	0.0390405	calcineurin B, putative, expressed	GO:0006970	response to osmotic stress	Any process that results in a change in state or activity of a cell or an organism (in terms of movement, secretion, enzyme production, gene expression, etc.) as a result of a stimulus indicating an increase or decrease in the concentration of solutes outside the organism or cell. [GOC:jl]	IEA	biological_process
LOC_Os02g18930	13.1747	3.75685	27.3015	7.26712	2.86138	0.000927625	0.0390405	calcineurin B, putative, expressed	GO:0016020	membrane	Double layer of lipid molecules that encloses all cells, and, in eukaryotes, many organelles; may be a single or double lipid bilayer; also includes associated proteins. [GOC:mah, ISBN:0815316194]	IEA	cellular_component
LOC_Os02g18930	13.1747	3.75685	27.3015	7.26712	2.86138	0.000927625	0.0390405	calcineurin B, putative, expressed	GO:0005737	cytoplasm	All of the contents of a cell excluding the plasma membrane and nucleus, but including other subcellular structures. [ISBN:0198547684]	IEA	cellular_component
LOC_Os02g18930	13.1747	3.75685	27.3015	7.26712	2.86138	0.000927625	0.0390405	calcineurin B, putative, expressed	GO:0030007	cellular potassium ion homeostasis	Any process involved in the maintenance of an internal steady state of potassium ions at the level of a cell. [GOC:mah]	IEA	biological_process
LOC_Os02g18930	13.1747	3.75685	27.3015	7.26712	2.86138	0.000927625	0.0390405	calcineurin B, putative, expressed	GO:0005886	plasma membrane	The membrane surrounding a cell that separates the cell from its external environment. It consists of a phospholipid bilayer and associated proteins. [ISBN:0716731363]	IEA	cellular_component
LOC_Os02g18930	13.1747	3.75685	27.3015	7.26712	2.86138	0.000927625	0.0390405	calcineurin B, putative, expressed	GO:0005513	detection of calcium ion	The series of events in which a calcium ion stimulus is received by a cell and converted into a molecular signal. [GOC:pg]	IEA	biological_process
LOC_Os02g18930	13.1747	3.75685	27.3015	7.26712	2.86138	0.000927625	0.0390405	calcineurin B, putative, expressed	GO:0042539	hypotonic salinity response	Any process that results in a change in state or activity of a cell or an organism (in terms of movement, secretion, enzyme production, gene expression, etc.) as a result of detection of, or exposure to, a decrease in the concentration of salt (particularly but not exclusively sodium and chloride ions) in the environment. [GOC:jl]	IEA	biological_process
LOC_Os02g18930	13.1747	3.75685	27.3015	7.26712	2.86138	0.000927625	0.0390405	calcineurin B, putative, expressed	GO:0009414	response to water deprivation	Any process that results in a change in state or activity of a cell or an organism (in terms of movement, secretion, enzyme production, gene expression, etc.) as a result of a water deprivation stimulus, prolonged deprivation of water. [GOC:lr]	IEA	biological_process
LOC_Os02g18930	13.1747	3.75685	27.3015	7.26712	2.86138	0.000927625	0.0390405	calcineurin B, putative, expressed	GO:0009651	response to salt stress	Any process that results in a change in state or activity of a cell or an organism (in terms of movement, secretion, enzyme production, gene expression, etc.) as a result of a stimulus indicating an increase or decrease in the concentration of salt (particularly but not exclusively sodium and chloride ions) in the environment. [GOC:jl]	IEA	biological_process
LOC_Os02g18930	13.1747	3.75685	27.3015	7.26712	2.86138	0.000927625	0.0390405	calcineurin B, putative, expressed	GO:0005509	calcium ion binding	Interacting selectively and non-covalently with calcium ions (Ca2+). [GOC:ai]	IEA	molecular_function
LOC_Os10g22730	21.7113	6.24436	44.9118	7.19237	2.84647	2.25748e-06	0.00037679	expressed protein
LOC_Os10g22730	21.7113	6.24436	44.9118	7.19237	2.84647	2.25748e-06	0.00037679	expressed protein	GO:0006508	proteolysis	The hydrolysis of proteins into smaller polypeptides and/or amino acids by cleavage of their peptide bonds. [GOC:bf, GOC:mah]	IEA	biological_process
LOC_Os10g22730	21.7113	6.24436	44.9118	7.19237	2.84647	2.25748e-06	0.00037679	expressed protein
LOC_Os10g22730	21.7113	6.24436	44.9118	7.19237	2.84647	2.25748e-06	0.00037679	expressed protein
LOC_Os10g22730	21.7113	6.24436	44.9118	7.19237	2.84647	2.25748e-06	0.00037679	expressed protein	GO:0003677	DNA binding	Any molecular function by which a gene product interacts selectively and non-covalently with DNA (deoxyribonucleic acid). [GOC:dph, GOC:jl, GOC:tb, GOC:vw]	IEA	molecular_function
LOC_Os10g22730	21.7113	6.24436	44.9118	7.19237	2.84647	2.25748e-06	0.00037679	expressed protein	GO:0008234	cysteine-type peptidase activity	Catalysis of the hydrolysis of peptide bonds in a polypeptide chain by a mechanism in which the sulfhydryl group of a cysteine residue at the active center acts as a nucleophile. [GOC:mah, http://merops.sanger.ac.uk/about/glossary.htm#CATTYPE]	IEA	molecular_function
LOC_Os09g29120	9.68908	2.79063	20.0368	7.18003	2.84399	3.0055e-05	0.00308839	GRAM domain containing protein, expressed
13114.t00045	12.4038	3.57495	25.6471	7.17411	2.8428	5.00868e-05	0.00449148	conserved hypothetical protein	GO:0046677	response to antibiotic	Any process that results in a change in state or activity of a cell or an organism (in terms of movement, secretion, enzyme production, gene expression, etc.) as a result of an antibiotic stimulus. An antibiotic is a chemical substance produced by a microorganism which has the capacity to inhibit the growth of or to kill other microorganisms. [GOC:ai, GOC:ef]	IEA	biological_process
13114.t00045	12.4038	3.57495	25.6471	7.17411	2.8428	5.00868e-05	0.00449148	conserved hypothetical protein	GO:0004713	protein tyrosine kinase activity	Catalysis of the reaction: ATP + a protein tyrosine = ADP + protein tyrosine phosphate. [EC:2.7.10]	IEA	molecular_function
13114.t00045	12.4038	3.57495	25.6471	7.17411	2.8428	5.00868e-05	0.00449148	conserved hypothetical protein	GO:0005524	ATP binding	Interacting selectively and non-covalently with ATP, adenosine 5'-triphosphate, a universally important coenzyme and enzyme regulator. [ISBN:0198506732]	IEA	molecular_function
13114.t00045	12.4038	3.57495	25.6471	7.17411	2.8428	5.00868e-05	0.00449148	conserved hypothetical protein	GO:0030655	beta-lactam antibiotic catabolic process	The chemical reactions and pathways resulting in the breakdown of a beta-lactam antibiotic, any member of a class of natural or semisynthetic antibiotics whose characteristic feature is a strained, four-membered beta-lactam ring. They include the penicillins and many of the cephalosporins. [GOC:mah, ISBN:0198506732]	IEA	biological_process
13114.t00045	12.4038	3.57495	25.6471	7.17411	2.8428	5.00868e-05	0.00449148	conserved hypothetical protein	GO:0008800	beta-lactamase activity	Catalysis of the reaction: a beta-lactam + H2O = a substituted beta-amino acid. [EC:3.5.2.6]	IEA	molecular_function
13114.t00045	12.4038	3.57495	25.6471	7.17411	2.8428	5.00868e-05	0.00449148	conserved hypothetical protein	GO:0006468	protein phosphorylation	The process of introducing a phosphate group on to a protein. [GOC:hb]	IEA	biological_process
LOC_Os06g36880	15.8563	4.64968	32.6662	7.02547	2.81259	1.80921e-07	4.31744e-05	cysteine synthase, putative, expressed	GO:0003824	catalytic activity	Catalysis of a biochemical reaction at physiological temperatures. In biologically catalyzed reactions, the reactants are known as substrates, and the catalysts are naturally occurring macromolecular substances known as enzymes. Enzymes possess specific binding sites for substrates, and are usually composed wholly or largely of protein, but RNA that has catalytic activity (ribozyme) is often also…	IEA	molecular_function
LOC_Os06g36880	15.8563	4.64968	32.6662	7.02547	2.81259	1.80921e-07	4.31744e-05	cysteine synthase, putative, expressed	GO:0004124	cysteine synthase activity	Catalysis of the reaction: O3-acetyl-L-serine + hydrogen sulfide = L-cysteine + acetate. [EC:4.2.99.8]	IEA	molecular_function
LOC_Os06g36880	15.8563	4.64968	32.6662	7.02547	2.81259	1.80921e-07	4.31744e-05	cysteine synthase, putative, expressed	GO:0006535	cysteine biosynthetic process from serine	The chemical reactions and pathways resulting in the formation of cysteine from other compounds, including serine. [GOC:go_curators]	IEA	biological_process
LOC_Os06g36880	15.8563	4.64968	32.6662	7.02547	2.81259	1.80921e-07	4.31744e-05	cysteine synthase, putative, expressed	GO:0008152	metabolic process	The chemical reactions and pathways, including anabolism and catabolism, by which living organisms transform chemical substances. Metabolic processes typically transform small molecules, but also include macromolecular processes such as DNA repair and replication, and protein synthesis and degradation. [GOC:go_curators, ISBN:0198547684]	IEA	biological_process
LOC_Os06g36880	15.8563	4.64968	32.6662	7.02547	2.81259	1.80921e-07	4.31744e-05	cysteine synthase, putative, expressed	GO:0030170	pyridoxal phosphate binding	Interacting selectively and non-covalently with pyridoxal 5' phosphate, 3-hydroxy-5-(hydroxymethyl)-2-methyl4-pyridine carboxaldehyde 5' phosphate, the biologically active form of vitamin B6. [GOC:mah, ISBN:0198506732]	IEA	molecular_function
LOC_Os01g71820	11.9962	3.52305	24.7059	7.01264	2.80996	2.20444e-06	0.000371663	glycosyl hydrolases family 17, putative, expressed	GO:0043169	cation binding	Interacting selectively and non-covalently with cations, charged atoms or groups of atoms with a net positive charge. [GOC:jl]	IEA	molecular_function
LOC_Os01g71820	11.9962	3.52305	24.7059	7.01264	2.80996	2.20444e-06	0.000371663	glycosyl hydrolases family 17, putative, expressed	GO:0016787	hydrolase activity	Catalysis of the hydrolysis of various bonds, e.g. C-O, C-N, C-C, phosphoric anhydride bonds, etc. Hydrolase is the systematic name for any enzyme of EC class 3. [ISBN:0198506732]	IEA	molecular_function
LOC_Os01g71820	11.9962	3.52305	24.7059	7.01264	2.80996	2.20444e-06	0.000371663	glycosyl hydrolases family 17, putative, expressed	GO:0009817	defense response to fungus, incompatible interaction	A response of an organism to a fungus that prevents the occurrence or spread of disease. [GOC:lr]	IEA	biological_process
LOC_Os01g71820	11.9962	3.52305	24.7059	7.01264	2.80996	2.20444e-06	0.000371663	glycosyl hydrolases family 17, putative, expressed	GO:0008152	metabolic process	The chemical reactions and pathways, including anabolism and catabolism, by which living organisms transform chemical substances. Metabolic processes typically transform small molecules, but also include macromolecular processes such as DNA repair and replication, and protein synthesis and degradation. [GOC:go_curators, ISBN:0198547684]	IEA	biological_process
LOC_Os01g71820	11.9962	3.52305	24.7059	7.01264	2.80996	2.20444e-06	0.000371663	glycosyl hydrolases family 17, putative, expressed	GO:0004553	hydrolase activity, hydrolyzing O-glycosyl compounds	Catalysis of the hydrolysis of any O-glycosyl bond. [GOC:mah]	IEA	molecular_function
LOC_Os01g71820	11.9962	3.52305	24.7059	7.01264	2.80996	2.20444e-06	0.000371663	glycosyl hydrolases family 17, putative, expressed	GO:0048046	apoplast	The cell membranes and intracellular regions in a plant are connected through plasmodesmata, and plants may be described as having two major compartments: the living symplast and the non-living apoplast. The apoplast is external to the plasma membrane and includes cell walls, intercellular spaces and the lumen of dead structures such as xylem vessels. Water and solutes pass freely through it. [GO…	IEA	cellular_component
LOC_Os01g71820	11.9962	3.52305	24.7059	7.01264	2.80996	2.20444e-06	0.000371663	glycosyl hydrolases family 17, putative, expressed	GO:0005773	vacuole	A closed structure, found only in eukaryotic cells, that is completely surrounded by unit membrane and contains liquid material. Cells contain one or several vacuoles, that may have different functions from each other. Vacuoles have a diverse array of functions. They can act as a storage organelle for nutrients or waste products, as a degradative compartment, as a cost-effective way of increasing…	IEA	cellular_component
LOC_Os01g71820	11.9962	3.52305	24.7059	7.01264	2.80996	2.20444e-06	0.000371663	glycosyl hydrolases family 17, putative, expressed	GO:0009651	response to salt stress	Any process that results in a change in state or activity of a cell or an organism (in terms of movement, secretion, enzyme production, gene expression, etc.) as a result of a stimulus indicating an increase or decrease in the concentration of salt (particularly but not exclusively sodium and chloride ions) in the environment. [GOC:jl]	IEA	biological_process
LOC_Os01g71820	11.9962	3.52305	24.7059	7.01264	2.80996	2.20444e-06	0.000371663	glycosyl hydrolases family 17, putative, expressed	GO:0009409	response to cold	Any process that results in a change in state or activity of a cell or an organism (in terms of movement, secretion, enzyme production, gene expression, etc.) as a result of a cold stimulus, a temperature stimulus below the optimal temperature for that organism. [GOC:lr]	IEA	biological_process
LOC_Os01g71820	11.9962	3.52305	24.7059	7.01264	2.80996	2.20444e-06	0.000371663	glycosyl hydrolases family 17, putative, expressed	GO:0005618	cell wall	The rigid or semi-rigid envelope lying outside the cell membrane of plant, fungal, and most prokaryotic cells, maintaining their shape and protecting them from osmotic lysis. In plants it is made of cellulose and, often, lignin; in fungi it is composed largely of polysaccharides; in bacteria it is composed of peptidoglycan. [ISBN:0198547684]	IEA	cellular_component
LOC_Os01g71820	11.9962	3.52305	24.7059	7.01264	2.80996	2.20444e-06	0.000371663	glycosyl hydrolases family 17, putative, expressed	GO:0005886	plasma membrane	The membrane surrounding a cell that separates the cell from its external environment. It consists of a phospholipid bilayer and associated proteins. [ISBN:0716731363]	IEA	cellular_component
LOC_Os01g71820	11.9962	3.52305	24.7059	7.01264	2.80996	2.20444e-06	0.000371663	glycosyl hydrolases family 17, putative, expressed	GO:0005975	carbohydrate metabolic process	The chemical reactions and pathways involving carbohydrates, any of a group of organic compounds based of the general formula Cx(H2O)y. Includes the formation of carbohydrate derivatives by the addition of a carbohydrate residue to another molecule. [GOC:mah, ISBN:0198506732]	IEA	biological_process
LOC_Os01g71820	11.9962	3.52305	24.7059	7.01264	2.80996	2.20444e-06	0.000371663	glycosyl hydrolases family 17, putative, expressed	GO:0009617	response to bacterium	Any process that results in a change in state or activity of a cell or an organism (in terms of movement, secretion, enzyme production, gene expression, etc.) as a result of a stimulus from a bacterium. [GOC:hb]	IEA	biological_process
LOC_Os01g71820	11.9962	3.52305	24.7059	7.01264	2.80996	2.20444e-06	0.000371663	glycosyl hydrolases family 17, putative, expressed	GO:0016798	hydrolase activity, acting on glycosyl bonds	Catalysis of the hydrolysis of any glycosyl bond. [GOC:jl]	IEA	molecular_function
LOC_Os01g71820	11.9962	3.52305	24.7059	7.01264	2.80996	2.20444e-06	0.000371663	glycosyl hydrolases family 17, putative, expressed	GO:0003824	catalytic activity	Catalysis of a biochemical reaction at physiological temperatures. In biologically catalyzed reactions, the reactants are known as substrates, and the catalysts are naturally occurring macromolecular substances known as enzymes. Enzymes possess specific binding sites for substrates, and are usually composed wholly or largely of protein, but RNA that has catalytic activity (ribozyme) is often also…	IEA	molecular_function
LOC_Os08g45200	19.3984	5.69838	39.9485	7.01051	2.80952	4.97809e-08	1.39556e-05	expressed protein
LOC_Os04g47360	308.51	96.6051	626.366	6.48378	2.69684	9.76252e-13	7.41823e-10	OsPOP9 - Putative Prolyl Oligopeptidase homologue, expressed	GO:0004252	serine-type endopeptidase activity	Catalysis of the hydrolysis of internal, alpha-peptide bonds in a polypeptide chain by a catalytic mechanism that involves a catalytic triad consisting of a serine nucleophile that is activated by a proton relay involving an acidic residue (e.g. aspartate or glutamate) and a basic residue (usually histidine). [GOC:mah, http://merops.sanger.ac.uk/about/glossary.htm#CATTYPE, ISBN:0716720094]	IEA	molecular_function
LOC_Os04g47360	308.51	96.6051	626.366	6.48378	2.69684	9.76252e-13	7.41823e-10	OsPOP9 - Putative Prolyl Oligopeptidase homologue, expressed	GO:0006508	proteolysis	The hydrolysis of proteins into smaller polypeptides and/or amino acids by cleavage of their peptide bonds. [GOC:bf, GOC:mah]	IEA	biological_process
LOC_Os04g47360	308.51	96.6051	626.366	6.48378	2.69684	9.76252e-13	7.41823e-10	OsPOP9 - Putative Prolyl Oligopeptidase homologue, expressed	GO:0009507	chloroplast	A chlorophyll-containing plastid with thylakoids organized into grana and frets, or stroma thylakoids, and embedded in a stroma. [ISBN:0471245208]	IEA	cellular_component
LOC_Os04g47360	308.51	96.6051	626.366	6.48378	2.69684	9.76252e-13	7.41823e-10	OsPOP9 - Putative Prolyl Oligopeptidase homologue, expressed	GO:0008236	serine-type peptidase activity	Catalysis of the hydrolysis of peptide bonds in a polypeptide chain by a catalytic mechanism that involves a catalytic triad consisting of a serine nucleophile that is activated by a proton relay involving an acidic residue (e.g. aspartate or glutamate) and a basic residue (usually histidine). [http://merops.sanger.ac.uk/about/glossary.htm#CATTYPE, ISBN:0716720094]	IEA	molecular_function
LOC_Os06g46740	53.0664	16.6185	107.738	6.48305	2.69667	1.07828e-10	5.98759e-08	early nodulin 20 precursor, putative, expressed	GO:0004969	histamine receptor activity	Combining with histamine to initiate a change in cell activity. Histamine is a physiologically active amine, found in plant and animal tissue and released from mast cells as part of an allergic reaction in humans. [GOC:ai]	IEA	molecular_function
LOC_Os06g46740	53.0664	16.6185	107.738	6.48305	2.69667	1.07828e-10	5.98759e-08	early nodulin 20 precursor, putative, expressed	GO:0004879	ligand-activated sequence-specific DNA binding RNA polymerase II transcription factor activity	Combining with a signal and transmitting the signal to the transcriptional machinery by interacting selectively and non-covalently with a specific DNA sequence in order to modulate transcription by RNA polymerase II. [GOC:signaling, GOC:txnOH]	IEA	molecular_function
LOC_Os06g46740	53.0664	16.6185	107.738	6.48305	2.69667	1.07828e-10	5.98759e-08	early nodulin 20 precursor, putative, expressed	GO:0006355	regulation of transcription, DNA-dependent	Any process that modulates the frequency, rate or extent of cellular DNA-dependent transcription. [GOC:go_curators, GOC:txnOH]	IEA	biological_process
LOC_Os06g46740	53.0664	16.6185	107.738	6.48305	2.69667	1.07828e-10	5.98759e-08	early nodulin 20 precursor, putative, expressed	GO:0007186	G-protein coupled receptor signaling pathway	A series of molecular signals that proceeds with an activated receptor promoting the exchange of GDP for GTP on the alpha-subunit of an associated heterotrimeric G-protein complex. The GTP-bound activated alpha-G-protein then dissociates from the beta- and gamma-subunits to further transmit the signal within the cell. The pathway begins with receptor-ligand interaction, or for basal GPCR signalin…	IEA	biological_process
LOC_Os06g46740	53.0664	16.6185	107.738	6.48305	2.69667	1.07828e-10	5.98759e-08	early nodulin 20 precursor, putative, expressed	GO:0005507	copper ion binding	Interacting selectively and non-covalently with copper (Cu) ions. [GOC:ai]	IEA	molecular_function
LOC_Os06g46740	53.0664	16.6185	107.738	6.48305	2.69667	1.07828e-10	5.98759e-08	early nodulin 20 precursor, putative, expressed	GO:0003677	DNA binding	Any molecular function by which a gene product interacts selectively and non-covalently with DNA (deoxyribonucleic acid). [GOC:dph, GOC:jl, GOC:tb, GOC:vw]	IEA	molecular_function
LOC_Os06g46740	53.0664	16.6185	107.738	6.48305	2.69667	1.07828e-10	5.98759e-08	early nodulin 20 precursor, putative, expressed	GO:0005634	nucleus	A membrane-bounded organelle of eukaryotic cells in which chromosomes are housed and replicated. In most cells, the nucleus contains all of the cell's chromosomes except the organellar chromosomes, and is the site of RNA synthesis and processing. In some species, or in specialized cell types, RNA metabolism or DNA replication may be absent. [GOC:go_curators]	IEA	cellular_component
LOC_Os06g46740	53.0664	16.6185	107.738	6.48305	2.69667	1.07828e-10	5.98759e-08	early nodulin 20 precursor, putative, expressed	GO:0016021	integral to membrane	Penetrating at least one phospholipid bilayer of a membrane. May also refer to the state of being buried in the bilayer with no exposure outside the bilayer. When used to describe a protein, indicates that all or part of the peptide sequence is embedded in the membrane. [GOC:go_curators]	IEA	cellular_component
LOC_Os06g46740	53.0664	16.6185	107.738	6.48305	2.69667	1.07828e-10	5.98759e-08	early nodulin 20 precursor, putative, expressed	GO:0009055	electron carrier activity	Any molecular entity that serves as an electron acceptor and electron donor in an electron transport system. [ISBN:0198506732]	IEA	molecular_function
LOC_Os04g02980	11.1254	3.54029	22.5029	6.35624	2.66817	8.3696e-05	0.00669452	OsSub33 - Putative Subtilisin homologue	GO:0006508	proteolysis	The hydrolysis of proteins into smaller polypeptides and/or amino acids by cleavage of their peptide bonds. [GOC:bf, GOC:mah]	IEA	biological_process
LOC_Os04g02980	11.1254	3.54029	22.5029	6.35624	2.66817	8.3696e-05	0.00669452	OsSub33 - Putative Subtilisin homologue	GO:0043086	negative regulation of catalytic activity	Any process that stops or reduces the activity of an enzyme. [GOC:jl, GOC:tb]	IEA	biological_process
LOC_Os04g02980	11.1254	3.54029	22.5029	6.35624	2.66817	8.3696e-05	0.00669452	OsSub33 - Putative Subtilisin homologue	GO:0004252	serine-type endopeptidase activity	Catalysis of the hydrolysis of internal, alpha-peptide bonds in a polypeptide chain by a catalytic mechanism that involves a catalytic triad consisting of a serine nucleophile that is activated by a proton relay involving an acidic residue (e.g. aspartate or glutamate) and a basic residue (usually histidine). [GOC:mah, http://merops.sanger.ac.uk/about/glossary.htm#CATTYPE, ISBN:0716720094]	IEA	molecular_function
LOC_Os04g02980	11.1254	3.54029	22.5029	6.35624	2.66817	8.3696e-05	0.00669452	OsSub33 - Putative Subtilisin homologue	GO:0042802	identical protein binding	Interacting selectively and non-covalently with an identical protein or proteins. [GOC:jl]	IEA	molecular_function
LOC_Os12g36840	1283.43	408.579	2595.69	6.35298	2.66743	8.11318e-18	1.17134e-14	pathogenesis-related Bet v I family protein, putative, expressed	GO:0009607	response to biotic stimulus	Any process that results in a change in state or activity of a cell or an organism (in terms of movement, secretion, enzyme production, gene expression, etc.) as a result of a biotic stimulus, a stimulus caused or produced by a living organism. [GOC:hb]	IEA	biological_process
LOC_Os12g36840	1283.43	408.579	2595.69	6.35298	2.66743	8.11318e-18	1.17134e-14	pathogenesis-related Bet v I family protein, putative, expressed	GO:0006952	defense response	Reactions, triggered in response to the presence of a foreign body or the occurrence of an injury, which result in restriction of damage to the organism attacked or prevention/recovery from the infection caused by the attack. [GOC:go_curators]	IEA	biological_process
LOC_Os10g17650	156.604	50.6186	315.582	6.23452	2.64028	8.97588e-14	7.8539e-11	Os10bglu34 - beta-glucosidase homologue, similar to Os3bglu6, expressed	GO:0048046	apoplast	The cell membranes and intracellular regions in a plant are connected through plasmodesmata, and plants may be described as having two major compartments: the living symplast and the non-living apoplast. The apoplast is external to the plasma membrane and includes cell walls, intercellular spaces and the lumen of dead structures such as xylem vessels. Water and solutes pass freely through it. [GO…	IEA	cellular_component
LOC_Os10g17650	156.604	50.6186	315.582	6.23452	2.64028	8.97588e-14	7.8539e-11	Os10bglu34 - beta-glucosidase homologue, similar to Os3bglu6, expressed	GO:0005975	carbohydrate metabolic process	The chemical reactions and pathways involving carbohydrates, any of a group of organic compounds based of the general formula Cx(H2O)y. Includes the formation of carbohydrate derivatives by the addition of a carbohydrate residue to another molecule. [GOC:mah, ISBN:0198506732]	IEA	biological_process
LOC_Os10g17650	156.604	50.6186	315.582	6.23452	2.64028	8.97588e-14	7.8539e-11	Os10bglu34 - beta-glucosidase homologue, similar to Os3bglu6, expressed	GO:0009507	chloroplast	A chlorophyll-containing plastid with thylakoids organized into grana and frets, or stroma thylakoids, and embedded in a stroma. [ISBN:0471245208]	IEA	cellular_component
LOC_Os10g17650	156.604	50.6186	315.582	6.23452	2.64028	8.97588e-14	7.8539e-11	Os10bglu34 - beta-glucosidase homologue, similar to Os3bglu6, expressed	GO:0016787	hydrolase activity	Catalysis of the hydrolysis of various bonds, e.g. C-O, C-N, C-C, phosphoric anhydride bonds, etc. Hydrolase is the systematic name for any enzyme of EC class 3. [ISBN:0198506732]	IEA	molecular_function
LOC_Os10g17650	156.604	50.6186	315.582	6.23452	2.64028	8.97588e-14	7.8539e-11	Os10bglu34 - beta-glucosidase homologue, similar to Os3bglu6, expressed	GO:0043169	cation binding	Interacting selectively and non-covalently with cations, charged atoms or groups of atoms with a net positive charge. [GOC:jl]	IEA	molecular_function
LOC_Os10g17650	156.604	50.6186	315.582	6.23452	2.64028	8.97588e-14	7.8539e-11	Os10bglu34 - beta-glucosidase homologue, similar to Os3bglu6, expressed	GO:0003824	catalytic activity	Catalysis of a biochemical reaction at physiological temperatures. In biologically catalyzed reactions, the reactants are known as substrates, and the catalysts are naturally occurring macromolecular substances known as enzymes. Enzymes possess specific binding sites for substrates, and are usually composed wholly or largely of protein, but RNA that has catalytic activity (ribozyme) is often also…	IEA	molecular_function
LOC_Os10g17650	156.604	50.6186	315.582	6.23452	2.64028	8.97588e-14	7.8539e-11	Os10bglu34 - beta-glucosidase homologue, similar to Os3bglu6, expressed	GO:0004553	hydrolase activity, hydrolyzing O-glycosyl compounds	Catalysis of the hydrolysis of any O-glycosyl bond. [GOC:mah]	IEA	molecular_function
LOC_Os05g43120	14.3911	4.69296	28.9382	6.16631	2.62441	0.000226844	0.0137032	GDSL-like lipase/acylhydrolase, putative, expressed	GO:0006629	lipid metabolic process	The chemical reactions and pathways involving lipids, compounds soluble in an organic solvent but not, or sparingly, in an aqueous solvent. Includes fatty acids; neutral fats, other fatty-acid esters, and soaps; long-chain (fatty) alcohols and waxes; sphingoids and other long-chain bases; glycolipids, phospholipids and sphingolipids; and carotenes, polyprenols, sterols, terpenes and other isopren…	IEA	biological_process
LOC_Os05g43120	14.3911	4.69296	28.9382	6.16631	2.62441	0.000226844	0.0137032	GDSL-like lipase/acylhydrolase, putative, expressed	GO:0016788	hydrolase activity, acting on ester bonds	Catalysis of the hydrolysis of any ester bond. [GOC:jl]	IEA	molecular_function
LOC_Os04g09900	34.3729	11.2627	69.0382	6.12983	2.61585	1.11493e-08	3.57706e-06	ent-kaurene synthase, chloroplast precursor, putative, expressed	GO:0000287	magnesium ion binding	Interacting selectively and non-covalently with magnesium (Mg) ions. [GOC:ai]	IEA	molecular_function
LOC_Os04g09900	34.3729	11.2627	69.0382	6.12983	2.61585	1.11493e-08	3.57706e-06	ent-kaurene synthase, chloroplast precursor, putative, expressed	GO:0051504	diterpene phytoalexin precursor biosynthetic process pathway	A branched pathway that produces the precursors to four structurally distinct types of polycyclic diterpenes. The pathway starts with the cyclization of geranylgeranyl diphosphate into ent-copalyl diphosphate and syn-copalyl diphosphate. The catalytic conversion by diterpene cyclases of these two compounds produces the four diterpene hydrocarbons which are precursors to the four structurally dist…	IMP	biological_process
LOC_Os04g09900	34.3729	11.2627	69.0382	6.12983	2.61585	1.11493e-08	3.57706e-06	ent-kaurene synthase, chloroplast precursor, putative, expressed	GO:0009685	gibberellin metabolic process	The chemical reactions and pathways involving gibberellin. Gibberellins are a class of highly modified terpenes that function as plant growth regulators. [ISBN:0387969845]	IMP	biological_process
LOC_Os04g09900	34.3729	11.2627	69.0382	6.12983	2.61585	1.11493e-08	3.57706e-06	ent-kaurene synthase, chloroplast precursor, putative, expressed	GO:0008152	metabolic process	The chemical reactions and pathways, including anabolism and catabolism, by which living organisms transform chemical substances. Metabolic processes typically transform small molecules, but also include macromolecular processes such as DNA repair and replication, and protein synthesis and degradation. [GOC:go_curators, ISBN:0198547684]	IEA	biological_process
LOC_Os04g09900	34.3729	11.2627	69.0382	6.12983	2.61585	1.11493e-08	3.57706e-06	ent-kaurene synthase, chloroplast precursor, putative, expressed	GO:0008152	metabolic process	The chemical reactions and pathways, including anabolism and catabolism, by which living organisms transform chemical substances. Metabolic processes typically transform small molecules, but also include macromolecular processes such as DNA repair and replication, and protein synthesis and degradation. [GOC:go_curators, ISBN:0198547684]	IEA	biological_process
LOC_Os04g09900	34.3729	11.2627	69.0382	6.12983	2.61585	1.11493e-08	3.57706e-06	ent-kaurene synthase, chloroplast precursor, putative, expressed	GO:0016829	lyase activity	Catalysis of the cleavage of C-C, C-O, C-N and other bonds by other means than by hydrolysis or oxidation, or conversely adding a group to a double bond. They differ from other enzymes in that two substrates are involved in one reaction direction, but only one in the other direction. When acting on the single substrate, a molecule is eliminated and this generates either a new double bond or a new…	IEA	molecular_function
LOC_Os04g09900	34.3729	11.2627	69.0382	6.12983	2.61585	1.11493e-08	3.57706e-06	ent-kaurene synthase, chloroplast precursor, putative, expressed	GO:0051498	syn-copalyl diphosphate synthase activity	Catalysis of the reaction: geranylgeranyl diphosphate = 9alpha-copalyl diphosphate. [MetaCyc:RXN-8528]	IEA	molecular_function
LOC_Os04g09900	34.3729	11.2627	69.0382	6.12983	2.61585	1.11493e-08	3.57706e-06	ent-kaurene synthase, chloroplast precursor, putative, expressed	GO:0016829	lyase activity	Catalysis of the cleavage of C-C, C-O, C-N and other bonds by other means than by hydrolysis or oxidation, or conversely adding a group to a double bond. They differ from other enzymes in that two substrates are involved in one reaction direction, but only one in the other direction. When acting on the single substrate, a molecule is eliminated and this generates either a new double bond or a new…	IEA	molecular_function
LOC_Os04g09900	34.3729	11.2627	69.0382	6.12983	2.61585	1.11493e-08	3.57706e-06	ent-kaurene synthase, chloroplast precursor, putative, expressed	GO:0008152	metabolic process	The chemical reactions and pathways, including anabolism and catabolism, by which living organisms transform chemical substances. Metabolic processes typically transform small molecules, but also include macromolecular processes such as DNA repair and replication, and protein synthesis and degradation. [GOC:go_curators, ISBN:0198547684]	IEA	biological_process
LOC_Os04g09900	34.3729	11.2627	69.0382	6.12983	2.61585	1.11493e-08	3.57706e-06	ent-kaurene synthase, chloroplast precursor, putative, expressed	GO:0016829	lyase activity	Catalysis of the cleavage of C-C, C-O, C-N and other bonds by other means than by hydrolysis or oxidation, or conversely adding a group to a double bond. They differ from other enzymes in that two substrates are involved in one reaction direction, but only one in the other direction. When acting on the single substrate, a molecule is eliminated and this generates either a new double bond or a new…	IEA	molecular_function
LOC_Os04g09900	34.3729	11.2627	69.0382	6.12983	2.61585	1.11493e-08	3.57706e-06	ent-kaurene synthase, chloroplast precursor, putative, expressed	GO:0006952	defense response	Reactions, triggered in response to the presence of a foreign body or the occurrence of an injury, which result in restriction of damage to the organism attacked or prevention/recovery from the infection caused by the attack. [GOC:go_curators]	IEA	biological_process
LOC_Os04g09900	34.3729	11.2627	69.0382	6.12983	2.61585	1.11493e-08	3.57706e-06	ent-kaurene synthase, chloroplast precursor, putative, expressed	GO:0009536	plastid	Any member of a family of organelles found in the cytoplasm of plants and some protists, which are membrane-bounded and contain DNA. Plant plastids develop from a common type, the proplastid. [GOC:jl, ISBN:0198547684]	IMP	cellular_component
LOC_Os04g09900	34.3729	11.2627	69.0382	6.12983	2.61585	1.11493e-08	3.57706e-06	ent-kaurene synthase, chloroplast precursor, putative, expressed	GO:0051504	diterpene phytoalexin precursor biosynthetic process pathway	A branched pathway that produces the precursors to four structurally distinct types of polycyclic diterpenes. The pathway starts with the cyclization of geranylgeranyl diphosphate into ent-copalyl diphosphate and syn-copalyl diphosphate. The catalytic conversion by diterpene cyclases of these two compounds produces the four diterpene hydrocarbons which are precursors to the four structurally dist…	IMP	biological_process
LOC_Os04g09900	34.3729	11.2627	69.0382	6.12983	2.61585	1.11493e-08	3.57706e-06	ent-kaurene synthase, chloroplast precursor, putative, expressed	GO:0016853	isomerase activity	Catalysis of the geometric or structural changes within one molecule. Isomerase is the systematic name for any enzyme of EC class 5. [ISBN:0198506732]	IEA	molecular_function
LOC_Os04g09900	34.3729	11.2627	69.0382	6.12983	2.61585	1.11493e-08	3.57706e-06	ent-kaurene synthase, chloroplast precursor, putative, expressed	GO:0009685	gibberellin metabolic process	The chemical reactions and pathways involving gibberellin. Gibberellins are a class of highly modified terpenes that function as plant growth regulators. [ISBN:0387969845]	IMP	biological_process
LOC_Os04g09900	34.3729	11.2627	69.0382	6.12983	2.61585	1.11493e-08	3.57706e-06	ent-kaurene synthase, chloroplast precursor, putative, expressed	GO:0009536	plastid	Any member of a family of organelles found in the cytoplasm of plants and some protists, which are membrane-bounded and contain DNA. Plant plastids develop from a common type, the proplastid. [GOC:jl, ISBN:0198547684]	IMP	cellular_component
LOC_Os04g09900	34.3729	11.2627	69.0382	6.12983	2.61585	1.11493e-08	3.57706e-06	ent-kaurene synthase, chloroplast precursor, putative, expressed	GO:0009685	gibberellin metabolic process	The chemical reactions and pathways involving gibberellin. Gibberellins are a class of highly modified terpenes that function as plant growth regulators. [ISBN:0387969845]	IMP	biological_process
LOC_Os04g09900	34.3729	11.2627	69.0382	6.12983	2.61585	1.11493e-08	3.57706e-06	ent-kaurene synthase, chloroplast precursor, putative, expressed	GO:0051504	diterpene phytoalexin precursor biosynthetic process pathway	A branched pathway that produces the precursors to four structurally distinct types of polycyclic diterpenes. The pathway starts with the cyclization of geranylgeranyl diphosphate into ent-copalyl diphosphate and syn-copalyl diphosphate. The catalytic conversion by diterpene cyclases of these two compounds produces the four diterpene hydrocarbons which are precursors to the four structurally dist…	IMP	biological_process
LOC_Os04g09900	34.3729	11.2627	69.0382	6.12983	2.61585	1.11493e-08	3.57706e-06	ent-kaurene synthase, chloroplast precursor, putative, expressed	GO:0000287	magnesium ion binding	Interacting selectively and non-covalently with magnesium (Mg) ions. [GOC:ai]	IEA	molecular_function
LOC_Os04g09900	34.3729	11.2627	69.0382	6.12983	2.61585	1.11493e-08	3.57706e-06	ent-kaurene synthase, chloroplast precursor, putative, expressed	GO:0000287	magnesium ion binding	Interacting selectively and non-covalently with magnesium (Mg) ions. [GOC:ai]	IEA	molecular_function
LOC_Os04g09900	34.3729	11.2627	69.0382	6.12983	2.61585	1.11493e-08	3.57706e-06	ent-kaurene synthase, chloroplast precursor, putative, expressed	GO:0009536	plastid	Any member of a family of organelles found in the cytoplasm of plants and some protists, which are membrane-bounded and contain DNA. Plant plastids develop from a common type, the proplastid. [GOC:jl, ISBN:0198547684]	IMP	cellular_component
LOC_Os07g46830	30.1194	9.87547	60.4853	6.1248	2.61466	9.58634e-07	0.000189593	sex determination protein tasselseed-2, putative, expressed	GO:0008152	metabolic process	The chemical reactions and pathways, including anabolism and catabolism, by which living organisms transform chemical substances. Metabolic processes typically transform small molecules, but also include macromolecular processes such as DNA repair and replication, and protein synthesis and degradation. [GOC:go_curators, ISBN:0198547684]	IEA	biological_process
LOC_Os07g46830	30.1194	9.87547	60.4853	6.1248	2.61466	9.58634e-07	0.000189593	sex determination protein tasselseed-2, putative, expressed	GO:0055114	oxidation-reduction process	A metabolic process that results in the removal or addition of one or more electrons to or from a substance, with or without the concomitant removal or addition of a proton or protons. [GOC:dhl, GOC:ecd, GOC:jh2, GOC:jid, GOC:mlg, GOC:rph]	IEA	biological_process
LOC_Os07g46830	30.1194	9.87547	60.4853	6.1248	2.61466	9.58634e-07	0.000189593	sex determination protein tasselseed-2, putative, expressed	GO:0009239	enterobactin biosynthetic process	The chemical reactions and pathways resulting in the formation of enterobactin, a catechol-derived siderochrome of Enterobacteria; enterobactin (N',N',N''-(2,6,10-trioxo-1,5,9-triacyclodecane-3,7,11-triyl)tris(2,3-dihydroxy)benzamide) is a self-triester of 2,3-dihydroxy-N-benzoyl-L-serine and a product of the shikimate pathway. [GOC:go_curators]	IEA	biological_process
LOC_Os07g46830	30.1194	9.87547	60.4853	6.1248	2.61466	9.58634e-07	0.000189593	sex determination protein tasselseed-2, putative, expressed	GO:0004022	alcohol dehydrogenase (NAD) activity	Catalysis of the reaction: an alcohol + NAD+ = an aldehyde or ketone + NADH + H+. [EC:1.1.1.1]	IEA	molecular_function
LOC_Os07g46830	30.1194	9.87547	60.4853	6.1248	2.61466	9.58634e-07	0.000189593	sex determination protein tasselseed-2, putative, expressed	GO:0003824	catalytic activity	Catalysis of a biochemical reaction at physiological temperatures. In biologically catalyzed reactions, the reactants are known as substrates, and the catalysts are naturally occurring macromolecular substances known as enzymes. Enzymes possess specific binding sites for substrates, and are usually composed wholly or largely of protein, but RNA that has catalytic activity (ribozyme) is often also…	IEA	molecular_function
LOC_Os07g46830	30.1194	9.87547	60.4853	6.1248	2.61466	9.58634e-07	0.000189593	sex determination protein tasselseed-2, putative, expressed	GO:0005488	binding	The selective, non-covalent, often stoichiometric, interaction of a molecule with one or more specific sites on another molecule. [GOC:ceb, GOC:mah, ISBN:0198506732]	IEA	molecular_function
LOC_Os07g46830	30.1194	9.87547	60.4853	6.1248	2.61466	9.58634e-07	0.000189593	sex determination protein tasselseed-2, putative, expressed	GO:0008667	2,3-dihydro-2,3-dihydroxybenzoate dehydrogenase activity	Catalysis of the reaction: (2S,3S)-2,3-dihydroxy-2,3-dihydrobenzoate + NAD(+) = 2,3-dihydroxybenzoate + H(+) + NADH. [EC:1.3.1.28, RHEA:23827]	IEA	molecular_function
LOC_Os07g46830	30.1194	9.87547	60.4853	6.1248	2.61466	9.58634e-07	0.000189593	sex determination protein tasselseed-2, putative, expressed	GO:0016491	oxidoreductase activity	Catalysis of an oxidation-reduction (redox) reaction, a reversible chemical reaction in which the oxidation state of an atom or atoms within a molecule is altered. One substrate acts as a hydrogen or electron donor and becomes oxidized, while the other acts as hydrogen or electron acceptor and becomes reduced. [GOC:go_curators]	IEA	molecular_function
LOC_Os12g17950	10.5222	3.45374	21.125	6.11656	2.61272	0.000467731	0.0236528	expressed protein
LOC_Os03g46150	12.0315	3.95645	24.1441	6.10247	2.60939	1.09178e-05	0.00145277	LTPL72 - Protease inhibitor/seed storage/LTP family protein precursor, expressed	GO:0006869	lipid transport	The directed movement of lipids into, out of or within a cell, or between cells, by means of some agent such as a transporter or pore. Lipids are compounds soluble in an organic solvent but not, or sparingly, in an aqueous solvent. [ISBN:0198506732]	IEA	biological_process
LOC_Os03g46150	12.0315	3.95645	24.1441	6.10247	2.60939	1.09178e-05	0.00145277	LTPL72 - Protease inhibitor/seed storage/LTP family protein precursor, expressed	GO:0006355	regulation of transcription, DNA-dependent	Any process that modulates the frequency, rate or extent of cellular DNA-dependent transcription. [GOC:go_curators, GOC:txnOH]	IEA	biological_process
LOC_Os03g46150	12.0315	3.95645	24.1441	6.10247	2.60939	1.09178e-05	0.00145277	LTPL72 - Protease inhibitor/seed storage/LTP family protein precursor, expressed	GO:0004879	ligand-activated sequence-specific DNA binding RNA polymerase II transcription factor activity	Combining with a signal and transmitting the signal to the transcriptional machinery by interacting selectively and non-covalently with a specific DNA sequence in order to modulate transcription by RNA polymerase II. [GOC:signaling, GOC:txnOH]	IEA	molecular_function
LOC_Os03g46150	12.0315	3.95645	24.1441	6.10247	2.60939	1.09178e-05	0.00145277	LTPL72 - Protease inhibitor/seed storage/LTP family protein precursor, expressed	GO:0003677	DNA binding	Any molecular function by which a gene product interacts selectively and non-covalently with DNA (deoxyribonucleic acid). [GOC:dph, GOC:jl, GOC:tb, GOC:vw]	IEA	molecular_function
LOC_Os03g46150	12.0315	3.95645	24.1441	6.10247	2.60939	1.09178e-05	0.00145277	LTPL72 - Protease inhibitor/seed storage/LTP family protein precursor, expressed	GO:0008233	peptidase activity	Catalysis of the hydrolysis of a peptide bond. A peptide bond is a covalent bond formed when the carbon atom from the carboxyl group of one amino acid shares electrons with the nitrogen atom from the amino group of a second amino acid. [GOC:jl, ISBN:0815332181]	IEA	molecular_function
LOC_Os03g46150	12.0315	3.95645	24.1441	6.10247	2.60939	1.09178e-05	0.00145277	LTPL72 - Protease inhibitor/seed storage/LTP family protein precursor, expressed	GO:0008233	peptidase activity	Catalysis of the hydrolysis of a peptide bond. A peptide bond is a covalent bond formed when the carbon atom from the carboxyl group of one amino acid shares electrons with the nitrogen atom from the amino group of a second amino acid. [GOC:jl, ISBN:0815332181]	IEA	molecular_function
LOC_Os03g46150	12.0315	3.95645	24.1441	6.10247	2.60939	1.09178e-05	0.00145277	LTPL72 - Protease inhibitor/seed storage/LTP family protein precursor, expressed	GO:0006869	lipid transport	The directed movement of lipids into, out of or within a cell, or between cells, by means of some agent such as a transporter or pore. Lipids are compounds soluble in an organic solvent but not, or sparingly, in an aqueous solvent. [ISBN:0198506732]	IEA	biological_process
LOC_Os03g46150	12.0315	3.95645	24.1441	6.10247	2.60939	1.09178e-05	0.00145277	LTPL72 - Protease inhibitor/seed storage/LTP family protein precursor, expressed	GO:0008289	lipid binding	Interacting selectively and non-covalently with a lipid. [GOC:ai]	IEA	molecular_function
LOC_Os03g46150	12.0315	3.95645	24.1441	6.10247	2.60939	1.09178e-05	0.00145277	LTPL72 - Protease inhibitor/seed storage/LTP family protein precursor, expressed	GO:0005634	nucleus	A membrane-bounded organelle of eukaryotic cells in which chromosomes are housed and replicated. In most cells, the nucleus contains all of the cell's chromosomes except the organellar chromosomes, and is the site of RNA synthesis and processing. In some species, or in specialized cell types, RNA metabolism or DNA replication may be absent. [GOC:go_curators]	IEA	cellular_component
LOC_Os03g46150	12.0315	3.95645	24.1441	6.10247	2.60939	1.09178e-05	0.00145277	LTPL72 - Protease inhibitor/seed storage/LTP family protein precursor, expressed	GO:0008289	lipid binding	Interacting selectively and non-covalently with a lipid. [GOC:ai]	IEA	molecular_function
LOC_Os10g21130	22.3213	7.48358	44.5779	5.95676	2.57453	2.2832e-05	0.00249725	expressed protein	GO:0050825	ice binding	Interacting selectively and non-covalently with ice, water reduced to the solid state by cold temperature. It is a white or transparent colorless substance, crystalline, brittle, and viscoidal. [GOC:curators]	IEA	molecular_function
LOC_Os10g21130	22.3213	7.48358	44.5779	5.95676	2.57453	2.2832e-05	0.00249725	expressed protein	GO:0042309	homoiothermy	Any homoeostatic process in which an organism maintains its internal body temperature at a relatively constant value. This is achieved by using metabolic processes to counteract fluctuations in the temperature of the environment. [ISBN:0192801023]	IEA	biological_process
LOC_Os10g21130	22.3213	7.48358	44.5779	5.95676	2.57453	2.2832e-05	0.00249725	expressed protein	GO:0050826	response to freezing	Any process that results in a change in state or activity of a cell or an organism (in terms of movement, secretion, enzyme production, gene expression, etc.) as a result of a freezing stimulus, temperatures below 0 degrees Celsius. [GOC:jl]	IEA	biological_process
LOC_Os01g22680	20.3318	6.90294	40.475	5.86344	2.55175	0.000423787	0.0219692	fruit bromelain precursor, putative, expressed	GO:0004197	cysteine-type endopeptidase activity	Catalysis of the hydrolysis of internal, alpha-peptide bonds in a polypeptide chain by a mechanism in which the sulfhydryl group of a cysteine residue at the active center acts as a nucleophile. [GOC:mah, http://merops.sanger.ac.uk/about/glossary.htm#CATTYPE, http://merops.sanger.ac.uk/about/glossary.htm#ENDOPEPTIDASE]	IEA	molecular_function
LOC_Os01g22680	20.3318	6.90294	40.475	5.86344	2.55175	0.000423787	0.0219692	fruit bromelain precursor, putative, expressed	GO:0006508	proteolysis	The hydrolysis of proteins into smaller polypeptides and/or amino acids by cleavage of their peptide bonds. [GOC:bf, GOC:mah]	IEA	biological_process
LOC_Os01g22680	20.3318	6.90294	40.475	5.86344	2.55175	0.000423787	0.0219692	fruit bromelain precursor, putative, expressed	GO:0008234	cysteine-type peptidase activity	Catalysis of the hydrolysis of peptide bonds in a polypeptide chain by a mechanism in which the sulfhydryl group of a cysteine residue at the active center acts as a nucleophile. [GOC:mah, http://merops.sanger.ac.uk/about/glossary.htm#CATTYPE]	IEA	molecular_function
LOC_Os02g37190	523.901	178.556	1041.92	5.83524	2.54479	4.29873e-16	4.96504e-13	expressed protein	GO:0050825	ice binding	Interacting selectively and non-covalently with ice, water reduced to the solid state by cold temperature. It is a white or transparent colorless substance, crystalline, brittle, and viscoidal. [GOC:curators]	IEA	molecular_function
LOC_Os02g37190	523.901	178.556	1041.92	5.83524	2.54479	4.29873e-16	4.96504e-13	expressed protein	GO:0042309	homoiothermy	Any homoeostatic process in which an organism maintains its internal body temperature at a relatively constant value. This is achieved by using metabolic processes to counteract fluctuations in the temperature of the environment. [ISBN:0192801023]	IEA	biological_process
LOC_Os02g37190	523.901	178.556	1041.92	5.83524	2.54479	4.29873e-16	4.96504e-13	expressed protein	GO:0050826	response to freezing	Any process that results in a change in state or activity of a cell or an organism (in terms of movement, secretion, enzyme production, gene expression, etc.) as a result of a freezing stimulus, temperatures below 0 degrees Celsius. [GOC:jl]	IEA	biological_process
LOC_Os02g02190	167.432	57.6599	332.091	5.75948	2.52594	2.48927e-13	2.05365e-10	transporter, major facilitator family, putative, expressed	GO:0015706	nitrate transport	The directed movement of nitrate into, out of or within a cell, or between cells, by means of some agent such as a transporter or pore. [GOC:krc]	IEA	biological_process
LOC_Os02g02190	167.432	57.6599	332.091	5.75948	2.52594	2.48927e-13	2.05365e-10	transporter, major facilitator family, putative, expressed	GO:0048527	lateral root development	The process whose specific outcome is the progression of the lateral root over time, from its formation to the mature structure. A lateral root is one formed from pericycle cells located on the xylem radius of the root, as opposed to the initiation of the main root from the embryo proper. [GOC:tb]	IEA	biological_process
LOC_Os02g02190	167.432	57.6599	332.091	5.75948	2.52594	2.48927e-13	2.05365e-10	transporter, major facilitator family, putative, expressed	GO:0005886	plasma membrane	The membrane surrounding a cell that separates the cell from its external environment. It consists of a phospholipid bilayer and associated proteins. [ISBN:0716731363]	IEA	cellular_component
LOC_Os02g02190	167.432	57.6599	332.091	5.75948	2.52594	2.48927e-13	2.05365e-10	transporter, major facilitator family, putative, expressed	GO:0010167	response to nitrate	Any process that results in a change in state or activity of a cell or an organism (in terms of movement, secretion, enzyme production, gene expression, etc.) as a result of a nitrate stimulus. [GOC:sm]	IEA	biological_process
LOC_Os02g02190	167.432	57.6599	332.091	5.75948	2.52594	2.48927e-13	2.05365e-10	transporter, major facilitator family, putative, expressed	GO:0009507	chloroplast	A chlorophyll-containing plastid with thylakoids organized into grana and frets, or stroma thylakoids, and embedded in a stroma. [ISBN:0471245208]	IEA	cellular_component
LOC_Os02g02190	167.432	57.6599	332.091	5.75948	2.52594	2.48927e-13	2.05365e-10	transporter, major facilitator family, putative, expressed	GO:0080167	response to karrikin	Any process that results in a change in state or activity of a cell or an organism (in terms of movement, secretion, enzyme production, gene expression, etc.) as a result of a karrikin stimulus. Karrikins are signaling molecules in smoke from burning vegetation that trigger seed germination for many angiosperms (flowering plants). [PMID:20351290]	IEA	biological_process
LOC_Os05g43970	14.8776	5.12635	29.5044	5.75544	2.52493	0.000655275	0.0299957	heat- and acid-stable phosphoprotein, putative, expressed
LOC_Os05g43970	14.8776	5.12635	29.5044	5.75544	2.52493	0.000655275	0.0299957	heat- and acid-stable phosphoprotein, putative, expressed
LOC_Os06g40070	26.7014	9.73276	52.1544	5.35865	2.42187	1.54056e-07	3.7698e-05	NADP-dependent oxidoreductase, putative, expressed	GO:0008270	zinc ion binding	Interacting selectively and non-covalently with zinc (Zn) ions. [GOC:ai]	IEA	molecular_function
LOC_Os06g40070	26.7014	9.73276	52.1544	5.35865	2.42187	1.54056e-07	3.7698e-05	NADP-dependent oxidoreductase, putative, expressed	GO:0008152	metabolic process	The chemical reactions and pathways, including anabolism and catabolism, by which living organisms transform chemical substances. Metabolic processes typically transform small molecules, but also include macromolecular processes such as DNA repair and replication, and protein synthesis and degradation. [GOC:go_curators, ISBN:0198547684]	IEA	biological_process
LOC_Os06g40070	26.7014	9.73276	52.1544	5.35865	2.42187	1.54056e-07	3.7698e-05	NADP-dependent oxidoreductase, putative, expressed	GO:0016491	oxidoreductase activity	Catalysis of an oxidation-reduction (redox) reaction, a reversible chemical reaction in which the oxidation state of an atom or atoms within a molecule is altered. One substrate acts as a hydrogen or electron donor and becomes oxidized, while the other acts as hydrogen or electron acceptor and becomes reduced. [GOC:go_curators]	IEA	molecular_function
LOC_Os06g40070	26.7014	9.73276	52.1544	5.35865	2.42187	1.54056e-07	3.7698e-05	NADP-dependent oxidoreductase, putative, expressed	GO:0003824	catalytic activity	Catalysis of a biochemical reaction at physiological temperatures. In biologically catalyzed reactions, the reactants are known as substrates, and the catalysts are naturally occurring macromolecular substances known as enzymes. Enzymes possess specific binding sites for substrates, and are usually composed wholly or largely of protein, but RNA that has catalytic activity (ribozyme) is often also…	IEA	molecular_function
LOC_Os06g40070	26.7014	9.73276	52.1544	5.35865	2.42187	1.54056e-07	3.7698e-05	NADP-dependent oxidoreductase, putative, expressed	GO:0055114	oxidation-reduction process	A metabolic process that results in the removal or addition of one or more electrons to or from a substance, with or without the concomitant removal or addition of a proton or protons. [GOC:dhl, GOC:ecd, GOC:jh2, GOC:jid, GOC:mlg, GOC:rph]	IEA	biological_process
LOC_Os06g40070	26.7014	9.73276	52.1544	5.35865	2.42187	1.54056e-07	3.7698e-05	NADP-dependent oxidoreductase, putative, expressed	GO:0005488	binding	The selective, non-covalent, often stoichiometric, interaction of a molecule with one or more specific sites on another molecule. [GOC:ceb, GOC:mah, ISBN:0198506732]	IEA	molecular_function
LOC_Os07g02540	16.4734	6.04096	32.1221	5.31737	2.41071	0.00113165	0.0442169	HLS, putative, expressed	GO:0016740	transferase activity	Catalysis of the transfer of a group, e.g. a methyl group, glycosyl group, acyl group, phosphorus-containing, or other groups, from one compound (generally regarded as the donor) to another compound (generally regarded as the acceptor). Transferase is the systematic name for any enzyme of EC class 2. [ISBN:0198506732]	IEA	molecular_function
LOC_Os07g02540	16.4734	6.04096	32.1221	5.31737	2.41071	0.00113165	0.0442169	HLS, putative, expressed	GO:0008080	N-acetyltransferase activity	Catalysis of the transfer of an acetyl group to a nitrogen atom on the acceptor molecule. [GOC:ai]	IEA	molecular_function
LOC_Os07g02540	16.4734	6.04096	32.1221	5.31737	2.41071	0.00113165	0.0442169	HLS, putative, expressed	GO:0009640	photomorphogenesis	The control of plant growth, development, and differentiation by the duration and nature of light, independent of photosynthesis. [GOC:lr]	IEA	biological_process
LOC_Os07g02540	16.4734	6.04096	32.1221	5.31737	2.41071	0.00113165	0.0442169	HLS, putative, expressed	GO:0009734	auxin mediated signaling pathway	The series of molecular signals generated in response to detection of auxin. [GOC:mah, GOC:sm]	IEA	biological_process
LOC_Os07g02540	16.4734	6.04096	32.1221	5.31737	2.41071	0.00113165	0.0442169	HLS, putative, expressed	GO:0008152	metabolic process	The chemical reactions and pathways, including anabolism and catabolism, by which living organisms transform chemical substances. Metabolic processes typically transform small molecules, but also include macromolecular processes such as DNA repair and replication, and protein synthesis and degradation. [GOC:go_curators, ISBN:0198547684]	IEA	biological_process
LOC_Os07g02540	16.4734	6.04096	32.1221	5.31737	2.41071	0.00113165	0.0442169	HLS, putative, expressed	GO:0009723	response to ethylene stimulus	Any process that results in a change in state or activity of a cell or an organism (in terms of movement, secretion, enzyme production, gene expression, etc.) as a result of an ethylene (ethene) stimulus. [GOC:jl]	IEA	biological_process
LOC_Os07g02540	16.4734	6.04096	32.1221	5.31737	2.41071	0.00113165	0.0442169	HLS, putative, expressed	GO:0009826	unidimensional cell growth	The process in which a cell irreversibly increases in size in one [spatial] dimension or along one axis, resulting in the morphogenesis of the cell. [ISBN:0943088399]	IEA	biological_process
LOC_Os05g29150	29.384	10.8293	57.2162	5.28347	2.40149	1.63572e-05	0.00198452	hypothetical protein	GO:0046872	metal ion binding	Interacting selectively and non-covalently with any metal ion. [GOC:ai]	IEA	molecular_function
LOC_Os05g29150	29.384	10.8293	57.2162	5.28347	2.40149	1.63572e-05	0.00198452	hypothetical protein	GO:0005515	protein binding	Interacting selectively and non-covalently with any protein or protein complex (a complex of two or more proteins that may include other nonprotein molecules). [GOC:go_curators]	IEA	molecular_function
LOC_Os05g29150	29.384	10.8293	57.2162	5.28347	2.40149	1.63572e-05	0.00198452	hypothetical protein	GO:0008270	zinc ion binding	Interacting selectively and non-covalently with zinc (Zn) ions. [GOC:ai]	IEA	molecular_function
LOC_Os01g50490	23.1088	8.59705	44.8765	5.21998	2.38404	1.61884e-06	0.000283296	cytochrome P450, putative, expressed	GO:0020037	heme binding	Interacting selectively and non-covalently with heme, any compound of iron complexed in a porphyrin (tetrapyrrole) ring. [CHEBI:30413, GOC:ai]	IEA	molecular_function
LOC_Os01g50490	23.1088	8.59705	44.8765	5.21998	2.38404	1.61884e-06	0.000283296	cytochrome P450, putative, expressed	GO:0055114	oxidation-reduction process	A metabolic process that results in the removal or addition of one or more electrons to or from a substance, with or without the concomitant removal or addition of a proton or protons. [GOC:dhl, GOC:ecd, GOC:jh2, GOC:jid, GOC:mlg, GOC:rph]	IEA	biological_process
LOC_Os01g50490	23.1088	8.59705	44.8765	5.21998	2.38404	1.61884e-06	0.000283296	cytochrome P450, putative, expressed	GO:0004497	monooxygenase activity	Catalysis of the incorporation of one atom from molecular oxygen into a compound and the reduction of the other atom of oxygen to water. [http://www.onelook.com/, ISBN:0198506732]	IEA	molecular_function
LOC_Os01g50490	23.1088	8.59705	44.8765	5.21998	2.38404	1.61884e-06	0.000283296	cytochrome P450, putative, expressed	GO:0005886	plasma membrane	The membrane surrounding a cell that separates the cell from its external environment. It consists of a phospholipid bilayer and associated proteins. [ISBN:0716731363]	IEA	cellular_component
LOC_Os01g50490	23.1088	8.59705	44.8765	5.21998	2.38404	1.61884e-06	0.000283296	cytochrome P450, putative, expressed	GO:0009055	electron carrier activity	Any molecular entity that serves as an electron acceptor and electron donor in an electron transport system. [ISBN:0198506732]	IEA	molecular_function
LOC_Os01g50490	23.1088	8.59705	44.8765	5.21998	2.38404	1.61884e-06	0.000283296	cytochrome P450, putative, expressed	GO:0046872	metal ion binding	Interacting selectively and non-covalently with any metal ion. [GOC:ai]	IEA	molecular_function
LOC_Os01g50490	23.1088	8.59705	44.8765	5.21998	2.38404	1.61884e-06	0.000283296	cytochrome P450, putative, expressed	GO:0016491	oxidoreductase activity	Catalysis of an oxidation-reduction (redox) reaction, a reversible chemical reaction in which the oxidation state of an atom or atoms within a molecule is altered. One substrate acts as a hydrogen or electron donor and becomes oxidized, while the other acts as hydrogen or electron acceptor and becomes reduced. [GOC:go_curators]	IEA	molecular_function
LOC_Os01g50490	23.1088	8.59705	44.8765	5.21998	2.38404	1.61884e-06	0.000283296	cytochrome P450, putative, expressed	GO:0005506	iron ion binding	Interacting selectively and non-covalently with iron (Fe) ions. [GOC:ai]	IEA	molecular_function
LOC_Os08g44270	9.55593	3.57949	18.5206	5.17409	2.37131	8.81641e-05	0.00682504	vignain precursor, putative, expressed	GO:0005783	endoplasmic reticulum	The irregular network of unit membranes, visible only by electron microscopy, that occurs in the cytoplasm of many eukaryotic cells. The membranes form a complex meshwork of tubular channels, which are often expanded into slitlike cavities called cisternae. The ER takes two forms, rough (or granular), with ribosomes adhering to the outer surface, and smooth (with no ribosomes attached). [ISBN:019…	IEA	cellular_component
LOC_Os08g44270	9.55593	3.57949	18.5206	5.17409	2.37131	8.81641e-05	0.00682504	vignain precursor, putative, expressed	GO:0004197	cysteine-type endopeptidase activity	Catalysis of the hydrolysis of internal, alpha-peptide bonds in a polypeptide chain by a mechanism in which the sulfhydryl group of a cysteine residue at the active center acts as a nucleophile. [GOC:mah, http://merops.sanger.ac.uk/about/glossary.htm#CATTYPE, http://merops.sanger.ac.uk/about/glossary.htm#ENDOPEPTIDASE]	IEA	molecular_function
LOC_Os08g44270	9.55593	3.57949	18.5206	5.17409	2.37131	8.81641e-05	0.00682504	vignain precursor, putative, expressed	GO:0016787	hydrolase activity	Catalysis of the hydrolysis of various bonds, e.g. C-O, C-N, C-C, phosphoric anhydride bonds, etc. Hydrolase is the systematic name for any enzyme of EC class 3. [ISBN:0198506732]	IEA	molecular_function
LOC_Os08g44270	9.55593	3.57949	18.5206	5.17409	2.37131	8.81641e-05	0.00682504	vignain precursor, putative, expressed	GO:0006508	proteolysis	The hydrolysis of proteins into smaller polypeptides and/or amino acids by cleavage of their peptide bonds. [GOC:bf, GOC:mah]	IEA	biological_process
LOC_Os08g44270	9.55593	3.57949	18.5206	5.17409	2.37131	8.81641e-05	0.00682504	vignain precursor, putative, expressed	GO:0008234	cysteine-type peptidase activity	Catalysis of the hydrolysis of peptide bonds in a polypeptide chain by a mechanism in which the sulfhydryl group of a cysteine residue at the active center acts as a nucleophile. [GOC:mah, http://merops.sanger.ac.uk/about/glossary.htm#CATTYPE]	IEA	molecular_function
LOC_Os08g44270	9.55593	3.57949	18.5206	5.17409	2.37131	8.81641e-05	0.00682504	vignain precursor, putative, expressed	GO:0008233	peptidase activity	Catalysis of the hydrolysis of a peptide bond. A peptide bond is a covalent bond formed when the carbon atom from the carboxyl group of one amino acid shares electrons with the nitrogen atom from the amino group of a second amino acid. [GOC:jl, ISBN:0815332181]	IEA	molecular_function
LOC_Os03g12290	4015.88	1516.77	7764.54	5.11914	2.3559	2.52681e-16	3.31643e-13	glutamine synthetase, catalytic domain containing protein, expressed	GO:0003824	catalytic activity	Catalysis of a biochemical reaction at physiological temperatures. In biologically catalyzed reactions, the reactants are known as substrates, and the catalysts are naturally occurring macromolecular substances known as enzymes. Enzymes possess specific binding sites for substrates, and are usually composed wholly or largely of protein, but RNA that has catalytic activity (ribozyme) is often also…	IEA	molecular_function
LOC_Os03g12290	4015.88	1516.77	7764.54	5.11914	2.3559	2.52681e-16	3.31643e-13	glutamine synthetase, catalytic domain containing protein, expressed	GO:0000166	nucleotide binding	Interacting selectively and non-covalently with a nucleotide, any compound consisting of a nucleoside that is esterified with (ortho)phosphate or an oligophosphate at any hydroxyl group on the ribose or deoxyribose. [GOC:mah, ISBN:0198547684]	IEA	molecular_function
LOC_Os03g12290	4015.88	1516.77	7764.54	5.11914	2.3559	2.52681e-16	3.31643e-13	glutamine synthetase, catalytic domain containing protein, expressed	GO:0005737	cytoplasm	All of the contents of a cell excluding the plasma membrane and nucleus, but including other subcellular structures. [ISBN:0198547684]	IEA	cellular_component
LOC_Os03g12290	4015.88	1516.77	7764.54	5.11914	2.3559	2.52681e-16	3.31643e-13	glutamine synthetase, catalytic domain containing protein, expressed	GO:0006807	nitrogen compound metabolic process	The chemical reactions and pathways involving organic or inorganic compounds that contain nitrogen, including (but not limited to) nitrogen fixation, nitrification, denitrification, assimilatory/dissimilatory nitrate reduction and the interconversion of nitrogenous organic matter and ammonium. [CHEBI:51143, GOC:go_curators, GOC:jl, ISBN:0198506732]	IEA	biological_process
LOC_Os03g12290	4015.88	1516.77	7764.54	5.11914	2.3559	2.52681e-16	3.31643e-13	glutamine synthetase, catalytic domain containing protein, expressed	GO:0006542	glutamine biosynthetic process	The chemical reactions and pathways resulting in the formation of glutamine, 2-amino-4-carbamoylbutanoic acid. [GOC:ai]	IEA	biological_process
LOC_Os03g12290	4015.88	1516.77	7764.54	5.11914	2.3559	2.52681e-16	3.31643e-13	glutamine synthetase, catalytic domain containing protein, expressed	GO:0004356	glutamate-ammonia ligase activity	Catalysis of the reaction: L-glutamate + ATP + NH(4)(+) = L-glutamine + ADP + 2 H(+) + phosphate. [EC:6.3.1.2, RHEA:16172]	IEA	molecular_function
LOC_Os03g12290	4015.88	1516.77	7764.54	5.11914	2.3559	2.52681e-16	3.31643e-13	glutamine synthetase, catalytic domain containing protein, expressed	GO:0016874	ligase activity	Catalysis of the joining of two substances, or two groups within a single molecule, with the concomitant hydrolysis of the diphosphate bond in ATP or a similar triphosphate. [EC:6, GOC:mah]	IEA	molecular_function
LOC_Os03g12290	4015.88	1516.77	7764.54	5.11914	2.3559	2.52681e-16	3.31643e-13	glutamine synthetase, catalytic domain containing protein, expressed	GO:0005524	ATP binding	Interacting selectively and non-covalently with ATP, adenosine 5'-triphosphate, a universally important coenzyme and enzyme regulator. [ISBN:0198506732]	IEA	molecular_function
LOC_Os07g26640	125.581	48.1464	241.732	5.02077	2.32791	5.8869e-10	2.53708e-07	aquaporin protein, putative, expressed	GO:0006810	transport	The directed movement of substances (such as macromolecules, small molecules, ions) into, out of or within a cell, or between cells, or within a multicellular organism by means of some agent such as a transporter or pore. [GOC:dph, GOC:jl, GOC:mah]	IEA	biological_process
LOC_Os07g26640	125.581	48.1464	241.732	5.02077	2.32791	5.8869e-10	2.53708e-07	aquaporin protein, putative, expressed	GO:0006970	response to osmotic stress	Any process that results in a change in state or activity of a cell or an organism (in terms of movement, secretion, enzyme production, gene expression, etc.) as a result of a stimulus indicating an increase or decrease in the concentration of solutes outside the organism or cell. [GOC:jl]	IEA	biological_process
LOC_Os07g26640	125.581	48.1464	241.732	5.02077	2.32791	5.8869e-10	2.53708e-07	aquaporin protein, putative, expressed	GO:0016020	membrane	Double layer of lipid molecules that encloses all cells, and, in eukaryotes, many organelles; may be a single or double lipid bilayer; also includes associated proteins. [GOC:mah, ISBN:0815316194]	IEA	cellular_component
LOC_Os07g26640	125.581	48.1464	241.732	5.02077	2.32791	5.8869e-10	2.53708e-07	aquaporin protein, putative, expressed	GO:0006833	water transport	The directed movement of water (H2O) into, out of or within a cell, or between cells, by means of some agent such as a transporter or pore. [GOC:ai]	IEA	biological_process
LOC_Os07g26640	125.581	48.1464	241.732	5.02077	2.32791	5.8869e-10	2.53708e-07	aquaporin protein, putative, expressed	GO:0005215	transporter activity	Enables the directed movement of substances (such as macromolecules, small molecules, ions) into, out of or within a cell, or between cells. [GOC:ai, GOC:dgf]	IEA	molecular_function
LOC_Os07g26640	125.581	48.1464	241.732	5.02077	2.32791	5.8869e-10	2.53708e-07	aquaporin protein, putative, expressed	GO:0009414	response to water deprivation	Any process that results in a change in state or activity of a cell or an organism (in terms of movement, secretion, enzyme production, gene expression, etc.) as a result of a water deprivation stimulus, prolonged deprivation of water. [GOC:lr]	IEA	biological_process
LOC_Os07g26640	125.581	48.1464	241.732	5.02077	2.32791	5.8869e-10	2.53708e-07	aquaporin protein, putative, expressed	GO:0005773	vacuole	A closed structure, found only in eukaryotic cells, that is completely surrounded by unit membrane and contains liquid material. Cells contain one or several vacuoles, that may have different functions from each other. Vacuoles have a diverse array of functions. They can act as a storage organelle for nutrients or waste products, as a degradative compartment, as a cost-effective way of increasing…	IEA	cellular_component
LOC_Os07g26640	125.581	48.1464	241.732	5.02077	2.32791	5.8869e-10	2.53708e-07	aquaporin protein, putative, expressed	GO:0009737	response to abscisic acid stimulus	Any process that results in a change in state or activity of a cell or an organism (in terms of movement, secretion, enzyme production, gene expression, etc.) as a result of an abscisic acid stimulus. [GOC:jl]	IEA	biological_process
LOC_Os07g26640	125.581	48.1464	241.732	5.02077	2.32791	5.8869e-10	2.53708e-07	aquaporin protein, putative, expressed	GO:0009624	response to nematode	Any process that results in a change in state or activity of a cell or an organism (in terms of movement, secretion, enzyme production, gene expression, etc.) as a result of a stimulus from a nematode. [GOC:hb]	IEA	biological_process
LOC_Os07g26640	125.581	48.1464	241.732	5.02077	2.32791	5.8869e-10	2.53708e-07	aquaporin protein, putative, expressed	GO:0009507	chloroplast	A chlorophyll-containing plastid with thylakoids organized into grana and frets, or stroma thylakoids, and embedded in a stroma. [ISBN:0471245208]	IEA	cellular_component
LOC_Os07g26640	125.581	48.1464	241.732	5.02077	2.32791	5.8869e-10	2.53708e-07	aquaporin protein, putative, expressed	GO:0009269	response to desiccation	Any process that results in a change in state or activity of a cell or an organism (in terms of movement, secretion, enzyme production, gene expression, etc.) as a result of a desiccation stimulus, extreme dryness resulting from the prolonged deprivation of water. [GOC:jl]	IEA	biological_process
LOC_Os07g26640	125.581	48.1464	241.732	5.02077	2.32791	5.8869e-10	2.53708e-07	aquaporin protein, putative, expressed	GO:0080170	hydrogen peroxide transmembrane transport	The process in which hydrogen peroxide is transported from one side of a membrane to the other. This process includes the actual movement of the solute, and any regulation and preparatory steps, such as reduction of the solute. [GOC:tb]	IEA	biological_process
LOC_Os07g26640	125.581	48.1464	241.732	5.02077	2.32791	5.8869e-10	2.53708e-07	aquaporin protein, putative, expressed	GO:0005886	plasma membrane	The membrane surrounding a cell that separates the cell from its external environment. It consists of a phospholipid bilayer and associated proteins. [ISBN:0716731363]	IEA	cellular_component
LOC_Os01g13560	400.281	153.956	769.768	4.99992	2.3219	4.04389e-14	3.76668e-11	membrane associated DUF588 domain containing protein, putative, expressed
LOC_Os03g17130	11.7357	4.64968	22.3647	4.80994	2.26602	0.000967574	0.0397987	bHelix-loop-helix transcription factor, putative, expressed	GO:0005634	nucleus	A membrane-bounded organelle of eukaryotic cells in which chromosomes are housed and replicated. In most cells, the nucleus contains all of the cell's chromosomes except the organellar chromosomes, and is the site of RNA synthesis and processing. In some species, or in specialized cell types, RNA metabolism or DNA replication may be absent. [GOC:go_curators]	IEA	cellular_component
LOC_Os11g15340	44.9476	17.8362	85.6147	4.80006	2.26305	1.42913e-07	3.55742e-05	SAM dependent carboxyl methyltransferase family protein, putative, expressed	GO:0016740	transferase activity	Catalysis of the transfer of a group, e.g. a methyl group, glycosyl group, acyl group, phosphorus-containing, or other groups, from one compound (generally regarded as the donor) to another compound (generally regarded as the acceptor). Transferase is the systematic name for any enzyme of EC class 2. [ISBN:0198506732]	IEA	molecular_function
LOC_Os11g15340	44.9476	17.8362	85.6147	4.80006	2.26305	1.42913e-07	3.55742e-05	SAM dependent carboxyl methyltransferase family protein, putative, expressed	GO:0008168	methyltransferase activity	Catalysis of the transfer of a methyl group to an acceptor molecule. [ISBN:0198506732]	IEA	molecular_function
LOC_Os01g63200	102.174	40.6683	194.432	4.78094	2.25729	3.61247e-08	1.03277e-05	laccase precursor protein, putative, expressed	GO:0046872	metal ion binding	Interacting selectively and non-covalently with any metal ion. [GOC:ai]	IEA	molecular_function
LOC_Os01g63200	102.174	40.6683	194.432	4.78094	2.25729	3.61247e-08	1.03277e-05	laccase precursor protein, putative, expressed	GO:0016491	oxidoreductase activity	Catalysis of an oxidation-reduction (redox) reaction, a reversible chemical reaction in which the oxidation state of an atom or atoms within a molecule is altered. One substrate acts as a hydrogen or electron donor and becomes oxidized, while the other acts as hydrogen or electron acceptor and becomes reduced. [GOC:go_curators]	IEA	molecular_function
LOC_Os01g63200	102.174	40.6683	194.432	4.78094	2.25729	3.61247e-08	1.03277e-05	laccase precursor protein, putative, expressed	GO:0046274	lignin catabolic process	The chemical reactions and pathways resulting in the breakdown of lignins, a class of polymers of phenylpropanoid units. [GOC:ai]	IEA	biological_process
LOC_Os01g63200	102.174	40.6683	194.432	4.78094	2.25729	3.61247e-08	1.03277e-05	laccase precursor protein, putative, expressed	GO:0055114	oxidation-reduction process	A metabolic process that results in the removal or addition of one or more electrons to or from a substance, with or without the concomitant removal or addition of a proton or protons. [GOC:dhl, GOC:ecd, GOC:jh2, GOC:jid, GOC:mlg, GOC:rph]	IEA	biological_process
LOC_Os01g63200	102.174	40.6683	194.432	4.78094	2.25729	3.61247e-08	1.03277e-05	laccase precursor protein, putative, expressed	GO:0048046	apoplast	The cell membranes and intracellular regions in a plant are connected through plasmodesmata, and plants may be described as having two major compartments: the living symplast and the non-living apoplast. The apoplast is external to the plasma membrane and includes cell walls, intercellular spaces and the lumen of dead structures such as xylem vessels. Water and solutes pass freely through it. [GO…	IEA	cellular_component
LOC_Os01g63200	102.174	40.6683	194.432	4.78094	2.25729	3.61247e-08	1.03277e-05	laccase precursor protein, putative, expressed	GO:0005507	copper ion binding	Interacting selectively and non-covalently with copper (Cu) ions. [GOC:ai]	IEA	molecular_function
LOC_Os01g63200	102.174	40.6683	194.432	4.78094	2.25729	3.61247e-08	1.03277e-05	laccase precursor protein, putative, expressed	GO:0005576	extracellular region	The space external to the outermost structure of a cell. For cells without external protective or external encapsulating structures this refers to space outside of the plasma membrane. This term covers the host cell environment outside an intracellular parasite. [GOC:go_curators]	IEA	cellular_component
LOC_Os01g63200	102.174	40.6683	194.432	4.78094	2.25729	3.61247e-08	1.03277e-05	laccase precursor protein, putative, expressed	GO:0010228	vegetative to reproductive phase transition of meristem	The process involved in transforming a meristem that produces vegetative structures, such as leaves, into a meristem that produces reproductive structures, such as a flower or an inflorescence. [GOC:tb]	IEA	biological_process
LOC_Os01g63200	102.174	40.6683	194.432	4.78094	2.25729	3.61247e-08	1.03277e-05	laccase precursor protein, putative, expressed	GO:0046688	response to copper ion	Any process that results in a change in state or activity of a cell or an organism (in terms of movement, secretion, enzyme production, gene expression, etc.) as a result of a copper ion stimulus. [GOC:ai]	IEA	biological_process
LOC_Os04g39814	214.507	85.8365	407.512	4.74753	2.24718	4.82239e-13	3.76342e-10	Os4bglu9 - beta-glucosidase homologue, similar to Os4Bglu12 exoglucanase/beta-glucosidase, expressed	GO:0003824	catalytic activity	Catalysis of a biochemical reaction at physiological temperatures. In biologically catalyzed reactions, the reactants are known as substrates, and the catalysts are naturally occurring macromolecular substances known as enzymes. Enzymes possess specific binding sites for substrates, and are usually composed wholly or largely of protein, but RNA that has catalytic activity (ribozyme) is often also…	IEA	molecular_function
LOC_Os04g39814	214.507	85.8365	407.512	4.74753	2.24718	4.82239e-13	3.76342e-10	Os4bglu9 - beta-glucosidase homologue, similar to Os4Bglu12 exoglucanase/beta-glucosidase, expressed	GO:0005975	carbohydrate metabolic process	The chemical reactions and pathways involving carbohydrates, any of a group of organic compounds based of the general formula Cx(H2O)y. Includes the formation of carbohydrate derivatives by the addition of a carbohydrate residue to another molecule. [GOC:mah, ISBN:0198506732]	IEA	biological_process
LOC_Os04g39814	214.507	85.8365	407.512	4.74753	2.24718	4.82239e-13	3.76342e-10	Os4bglu9 - beta-glucosidase homologue, similar to Os4Bglu12 exoglucanase/beta-glucosidase, expressed	GO:0043169	cation binding	Interacting selectively and non-covalently with cations, charged atoms or groups of atoms with a net positive charge. [GOC:jl]	IEA	molecular_function
LOC_Os04g39814	214.507	85.8365	407.512	4.74753	2.24718	4.82239e-13	3.76342e-10	Os4bglu9 - beta-glucosidase homologue, similar to Os4Bglu12 exoglucanase/beta-glucosidase, expressed	GO:0043169	cation binding	Interacting selectively and non-covalently with cations, charged atoms or groups of atoms with a net positive charge. [GOC:jl]	IEA	molecular_function
LOC_Os04g39814	214.507	85.8365	407.512	4.74753	2.24718	4.82239e-13	3.76342e-10	Os4bglu9 - beta-glucosidase homologue, similar to Os4Bglu12 exoglucanase/beta-glucosidase, expressed	GO:0004553	hydrolase activity, hydrolyzing O-glycosyl compounds	Catalysis of the hydrolysis of any O-glycosyl bond. [GOC:mah]	IEA	molecular_function
LOC_Os04g39814	214.507	85.8365	407.512	4.74753	2.24718	4.82239e-13	3.76342e-10	Os4bglu9 - beta-glucosidase homologue, similar to Os4Bglu12 exoglucanase/beta-glucosidase, expressed	GO:0004553	hydrolase activity, hydrolyzing O-glycosyl compounds	Catalysis of the hydrolysis of any O-glycosyl bond. [GOC:mah]	IEA	molecular_function
LOC_Os04g39814	214.507	85.8365	407.512	4.74753	2.24718	4.82239e-13	3.76342e-10	Os4bglu9 - beta-glucosidase homologue, similar to Os4Bglu12 exoglucanase/beta-glucosidase, expressed	GO:0003824	catalytic activity	Catalysis of a biochemical reaction at physiological temperatures. In biologically catalyzed reactions, the reactants are known as substrates, and the catalysts are naturally occurring macromolecular substances known as enzymes. Enzymes possess specific binding sites for substrates, and are usually composed wholly or largely of protein, but RNA that has catalytic activity (ribozyme) is often also…	IEA	molecular_function
LOC_Os04g39814	214.507	85.8365	407.512	4.74753	2.24718	4.82239e-13	3.76342e-10	Os4bglu9 - beta-glucosidase homologue, similar to Os4Bglu12 exoglucanase/beta-glucosidase, expressed	GO:0005975	carbohydrate metabolic process	The chemical reactions and pathways involving carbohydrates, any of a group of organic compounds based of the general formula Cx(H2O)y. Includes the formation of carbohydrate derivatives by the addition of a carbohydrate residue to another molecule. [GOC:mah, ISBN:0198506732]	IEA	biological_process
LOC_Os04g39814	214.507	85.8365	407.512	4.74753	2.24718	4.82239e-13	3.76342e-10	Os4bglu9 - beta-glucosidase homologue, similar to Os4Bglu12 exoglucanase/beta-glucosidase, expressed	GO:0004553	hydrolase activity, hydrolyzing O-glycosyl compounds	Catalysis of the hydrolysis of any O-glycosyl bond. [GOC:mah]	IEA	molecular_function
LOC_Os04g39814	214.507	85.8365	407.512	4.74753	2.24718	4.82239e-13	3.76342e-10	Os4bglu9 - beta-glucosidase homologue, similar to Os4Bglu12 exoglucanase/beta-glucosidase, expressed	GO:0005975	carbohydrate metabolic process	The chemical reactions and pathways involving carbohydrates, any of a group of organic compounds based of the general formula Cx(H2O)y. Includes the formation of carbohydrate derivatives by the addition of a carbohydrate residue to another molecule. [GOC:mah, ISBN:0198506732]	IEA	biological_process
LOC_Os02g34580	14.7781	5.97137	27.9882	4.68707	2.22869	0.00061333	0.0284268	ammonium transporter protein, putative, expressed	GO:0016020	membrane	Double layer of lipid molecules that encloses all cells, and, in eukaryotes, many organelles; may be a single or double lipid bilayer; also includes associated proteins. [GOC:mah, ISBN:0815316194]	IEA	cellular_component
LOC_Os02g34580	14.7781	5.97137	27.9882	4.68707	2.22869	0.00061333	0.0284268	ammonium transporter protein, putative, expressed	GO:0006810	transport	The directed movement of substances (such as macromolecules, small molecules, ions) into, out of or within a cell, or between cells, or within a multicellular organism by means of some agent such as a transporter or pore. [GOC:dph, GOC:jl, GOC:mah]	IEA	biological_process
LOC_Os02g34580	14.7781	5.97137	27.9882	4.68707	2.22869	0.00061333	0.0284268	ammonium transporter protein, putative, expressed	GO:0008519	ammonium transmembrane transporter activity	Catalysis of the transfer of ammonium from one side of a membrane to the other. Ammonium is the cation NH4+ which is formed from N2 by root-nodule bacteria in leguminous plants and is an excretory product in ammonotelic animals. [ISBN:0198506732]	IEA	molecular_function
LOC_Os02g11720	20.5027	8.29366	38.8162	4.68022	2.22658	0.00021671	0.0132015	lipase, putative, expressed	GO:0016787	hydrolase activity	Catalysis of the hydrolysis of various bonds, e.g. C-O, C-N, C-C, phosphoric anhydride bonds, etc. Hydrolase is the systematic name for any enzyme of EC class 3. [ISBN:0198506732]	IEA	molecular_function
LOC_Os02g11720	20.5027	8.29366	38.8162	4.68022	2.22658	0.00021671	0.0132015	lipase, putative, expressed	GO:0010043	response to zinc ion	Any process that results in a change in state or activity of a cell or an organism (in terms of movement, secretion, enzyme production, gene expression, etc.) as a result of a zinc ion stimulus. [GOC:sm]	IEA	biological_process
LOC_Os02g11720	20.5027	8.29366	38.8162	4.68022	2.22658	0.00021671	0.0132015	lipase, putative, expressed	GO:0004622	lysophospholipase activity	Catalysis of the reaction: 2-lysophosphatidylcholine + H2O = glycerophosphocholine + a carboxylate. [EC:3.1.1.5]	IEA	molecular_function
LOC_Os02g11720	20.5027	8.29366	38.8162	4.68022	2.22658	0.00021671	0.0132015	lipase, putative, expressed	GO:0005886	plasma membrane	The membrane surrounding a cell that separates the cell from its external environment. It consists of a phospholipid bilayer and associated proteins. [ISBN:0716731363]	IEA	cellular_component
LOC_Os02g11720	20.5027	8.29366	38.8162	4.68022	2.22658	0.00021671	0.0132015	lipase, putative, expressed	GO:0006979	response to oxidative stress	Any process that results in a change in state or activity of a cell or an organism (in terms of movement, secretion, enzyme production, gene expression, etc.) as a result of oxidative stress, a state often resulting from exposure to high levels of reactive oxygen species, e.g. superoxide anions, hydrogen peroxide (H2O2), and hydroxyl radicals. [GOC:jl, PMID:12115731]	IEA	biological_process
LOC_Os02g11720	20.5027	8.29366	38.8162	4.68022	2.22658	0.00021671	0.0132015	lipase, putative, expressed	GO:0046686	response to cadmium ion	Any process that results in a change in state or activity of a cell or an organism (in terms of movement, secretion, enzyme production, gene expression, etc.) as a result of a cadmium (Cd) ion stimulus. [GOC:ai]	IEA	biological_process
LOC_Os02g11720	20.5027	8.29366	38.8162	4.68022	2.22658	0.00021671	0.0132015	lipase, putative, expressed	GO:0042542	response to hydrogen peroxide	Any process that results in a change in state or activity of a cell or an organism (in terms of movement, secretion, enzyme production, gene expression, etc.) as a result of a hydrogen peroxide (H2O2) stimulus. [GOC:jl]	IEA	biological_process
LOC_Os02g33030	14.7222	5.95849	27.8676	4.67696	2.22557	5.55371e-05	0.00484481	bifunctional monodehydroascorbate reductase and carbonic anhydrasenectarin-3 precursor, putative, expressed	GO:0004089	carbonate dehydratase activity	Catalysis of the reaction: H2CO3 = CO2 + H2O. [EC:4.2.1.1]	IEA	molecular_function
LOC_Os02g33030	14.7222	5.95849	27.8676	4.67696	2.22557	5.55371e-05	0.00484481	bifunctional monodehydroascorbate reductase and carbonic anhydrasenectarin-3 precursor, putative, expressed	GO:0006730	one-carbon metabolic process	The chemical reactions and pathways involving the transfer of one-carbon units in various oxidation states. [GOC:hjd, GOC:mah, GOC:pde]	IEA	biological_process
LOC_Os02g33030	14.7222	5.95849	27.8676	4.67696	2.22557	5.55371e-05	0.00484481	bifunctional monodehydroascorbate reductase and carbonic anhydrasenectarin-3 precursor, putative, expressed	GO:0008270	zinc ion binding	Interacting selectively and non-covalently with zinc (Zn) ions. [GOC:ai]	IEA	molecular_function
LOC_Os02g56600	40.3272	16.367	76.2676	4.65985	2.22028	3.63338e-07	8.07029e-05	no apical meristem protein, putative, expressed	GO:0003677	DNA binding	Any molecular function by which a gene product interacts selectively and non-covalently with DNA (deoxyribonucleic acid). [GOC:dph, GOC:jl, GOC:tb, GOC:vw]	IEA	molecular_function
LOC_Os04g23890	114.594	46.757	216.35	4.62711	2.21011	3.14233e-08	9.45154e-06	AGC_PVPK_like_kin82y.10 - ACG kinases include homologs to PKA, PKG and PKC, expressed	GO:0005524	ATP binding	Interacting selectively and non-covalently with ATP, adenosine 5'-triphosphate, a universally important coenzyme and enzyme regulator. [ISBN:0198506732]	IEA	molecular_function
LOC_Os04g23890	114.594	46.757	216.35	4.62711	2.21011	3.14233e-08	9.45154e-06	AGC_PVPK_like_kin82y.10 - ACG kinases include homologs to PKA, PKG and PKC, expressed	GO:0009637	response to blue light	Any process that results in a change in state or activity of a cell or an organism (in terms of movement, secretion, enzyme production, gene expression, etc.) as a result of a blue light stimulus. Blue light is electromagnetic radiation with a wavelength of between 440 and 500nm. [GOC:ai, GOC:mtg_far_red]	IEA	biological_process
LOC_Os04g23890	114.594	46.757	216.35	4.62711	2.21011	3.14233e-08	9.45154e-06	AGC_PVPK_like_kin82y.10 - ACG kinases include homologs to PKA, PKG and PKC, expressed	GO:0005525	GTP binding	Interacting selectively and non-covalently with GTP, guanosine triphosphate. [GOC:ai]	IEA	molecular_function
LOC_Os04g23890	114.594	46.757	216.35	4.62711	2.21011	3.14233e-08	9.45154e-06	AGC_PVPK_like_kin82y.10 - ACG kinases include homologs to PKA, PKG and PKC, expressed	GO:0004674	protein serine/threonine kinase activity	Catalysis of the reactions: ATP + protein serine = ADP + protein serine phosphate, and ATP + protein threonine = ADP + protein threonine phosphate. [GOC:bf]	IEA	molecular_function
LOC_Os04g23890	114.594	46.757	216.35	4.62711	2.21011	3.14233e-08	9.45154e-06	AGC_PVPK_like_kin82y.10 - ACG kinases include homologs to PKA, PKG and PKC, expressed	GO:0010362	negative regulation of anion channel activity by blue light	Any process in which blue light stops, prevents, or reduces the frequency, rate, or extent of the anion channel activity. [PMID:17319842]	IEA	biological_process
LOC_Os04g23890	114.594	46.757	216.35	4.62711	2.21011	3.14233e-08	9.45154e-06	AGC_PVPK_like_kin82y.10 - ACG kinases include homologs to PKA, PKG and PKC, expressed	GO:0007017	microtubule-based process	Any cellular process that depends upon or alters the microtubule cytoskeleton, that part of the cytoskeleton comprising microtubules and their associated proteins. [GOC:mah]	IEA	biological_process
LOC_Os04g23890	114.594	46.757	216.35	4.62711	2.21011	3.14233e-08	9.45154e-06	AGC_PVPK_like_kin82y.10 - ACG kinases include homologs to PKA, PKG and PKC, expressed	GO:0007017	microtubule-based process	Any cellular process that depends upon or alters the microtubule cytoskeleton, that part of the cytoskeleton comprising microtubules and their associated proteins. [GOC:mah]	IEA	biological_process
LOC_Os04g23890	114.594	46.757	216.35	4.62711	2.21011	3.14233e-08	9.45154e-06	AGC_PVPK_like_kin82y.10 - ACG kinases include homologs to PKA, PKG and PKC, expressed	GO:0007017	microtubule-based process	Any cellular process that depends upon or alters the microtubule cytoskeleton, that part of the cytoskeleton comprising microtubules and their associated proteins. [GOC:mah]	IEA	biological_process
LOC_Os04g23890	114.594	46.757	216.35	4.62711	2.21011	3.14233e-08	9.45154e-06	AGC_PVPK_like_kin82y.10 - ACG kinases include homologs to PKA, PKG and PKC, expressed	GO:0005525	GTP binding	Interacting selectively and non-covalently with GTP, guanosine triphosphate. [GOC:ai]	IEA	molecular_function
LOC_Os04g23890	114.594	46.757	216.35	4.62711	2.21011	3.14233e-08	9.45154e-06	AGC_PVPK_like_kin82y.10 - ACG kinases include homologs to PKA, PKG and PKC, expressed	GO:0005524	ATP binding	Interacting selectively and non-covalently with ATP, adenosine 5'-triphosphate, a universally important coenzyme and enzyme regulator. [ISBN:0198506732]	IEA	molecular_function
LOC_Os04g23890	114.594	46.757	216.35	4.62711	2.21011	3.14233e-08	9.45154e-06	AGC_PVPK_like_kin82y.10 - ACG kinases include homologs to PKA, PKG and PKC, expressed	GO:0006468	protein phosphorylation	The process of introducing a phosphate group on to a protein. [GOC:hb]	IEA	biological_process
LOC_Os04g23890	114.594	46.757	216.35	4.62711	2.21011	3.14233e-08	9.45154e-06	AGC_PVPK_like_kin82y.10 - ACG kinases include homologs to PKA, PKG and PKC, expressed	GO:0006355	regulation of transcription, DNA-dependent	Any process that modulates the frequency, rate or extent of cellular DNA-dependent transcription. [GOC:go_curators, GOC:txnOH]	IEA	biological_process
LOC_Os04g23890	114.594	46.757	216.35	4.62711	2.21011	3.14233e-08	9.45154e-06	AGC_PVPK_like_kin82y.10 - ACG kinases include homologs to PKA, PKG and PKC, expressed	GO:0005524	ATP binding	Interacting selectively and non-covalently with ATP, adenosine 5'-triphosphate, a universally important coenzyme and enzyme regulator. [ISBN:0198506732]	IEA	molecular_function
LOC_Os04g23890	114.594	46.757	216.35	4.62711	2.21011	3.14233e-08	9.45154e-06	AGC_PVPK_like_kin82y.10 - ACG kinases include homologs to PKA, PKG and PKC, expressed	GO:0004713	protein tyrosine kinase activity	Catalysis of the reaction: ATP + a protein tyrosine = ADP + protein tyrosine phosphate. [EC:2.7.10]	IEA	molecular_function
LOC_Os04g23890	114.594	46.757	216.35	4.62711	2.21011	3.14233e-08	9.45154e-06	AGC_PVPK_like_kin82y.10 - ACG kinases include homologs to PKA, PKG and PKC, expressed	GO:0004674	protein serine/threonine kinase activity	Catalysis of the reactions: ATP + protein serine = ADP + protein serine phosphate, and ATP + protein threonine = ADP + protein threonine phosphate. [GOC:bf]	IEA	molecular_function
LOC_Os04g23890	114.594	46.757	216.35	4.62711	2.21011	3.14233e-08	9.45154e-06	AGC_PVPK_like_kin82y.10 - ACG kinases include homologs to PKA, PKG and PKC, expressed	GO:0007165	signal transduction	The cellular process in which a signal is conveyed to trigger a change in the activity or state of a cell. Signal transduction begins with reception of a signal (e.g. a ligand binding to a receptor or receptor activation by a stimulus such as light), or for signal transduction in the absence of ligand, signal-withdrawal or the activity of a constitutively active receptor. Signal transduction ends…	IEA	biological_process
LOC_Os04g23890	114.594	46.757	216.35	4.62711	2.21011	3.14233e-08	9.45154e-06	AGC_PVPK_like_kin82y.10 - ACG kinases include homologs to PKA, PKG and PKC, expressed	GO:0007165	signal transduction	The cellular process in which a signal is conveyed to trigger a change in the activity or state of a cell. Signal transduction begins with reception of a signal (e.g. a ligand binding to a receptor or receptor activation by a stimulus such as light), or for signal transduction in the absence of ligand, signal-withdrawal or the activity of a constitutively active receptor. Signal transduction ends…	IEA	biological_process
LOC_Os04g23890	114.594	46.757	216.35	4.62711	2.21011	3.14233e-08	9.45154e-06	AGC_PVPK_like_kin82y.10 - ACG kinases include homologs to PKA, PKG and PKC, expressed	GO:0005525	GTP binding	Interacting selectively and non-covalently with GTP, guanosine triphosphate. [GOC:ai]	IEA	molecular_function
LOC_Os04g23890	114.594	46.757	216.35	4.62711	2.21011	3.14233e-08	9.45154e-06	AGC_PVPK_like_kin82y.10 - ACG kinases include homologs to PKA, PKG and PKC, expressed	GO:0005794	Golgi apparatus	A compound membranous cytoplasmic organelle of eukaryotic cells, consisting of flattened, ribosome-free vesicles arranged in a more or less regular stack. The Golgi apparatus differs from the endoplasmic reticulum in often having slightly thicker membranes, appearing in sections as a characteristic shallow semicircle so that the convex side (cis or entry face) abuts the endoplasmic reticulum, sec…	IEA	cellular_component
LOC_Os04g23890	114.594	46.757	216.35	4.62711	2.21011	3.14233e-08	9.45154e-06	AGC_PVPK_like_kin82y.10 - ACG kinases include homologs to PKA, PKG and PKC, expressed	GO:0006468	protein phosphorylation	The process of introducing a phosphate group on to a protein. [GOC:hb]	IEA	biological_process
LOC_Os04g23890	114.594	46.757	216.35	4.62711	2.21011	3.14233e-08	9.45154e-06	AGC_PVPK_like_kin82y.10 - ACG kinases include homologs to PKA, PKG and PKC, expressed	GO:0000160	phosphorelay signal transduction system	A conserved series of molecular signals found in prokaryotes and eukaryotes; involves autophosphorylation of a histidine kinase and the transfer of the phosphate group to an aspartate that then acts as a phospho-donor to response regulator proteins. [PMID:9191038]	IEA	biological_process
LOC_Os04g23890	114.594	46.757	216.35	4.62711	2.21011	3.14233e-08	9.45154e-06	AGC_PVPK_like_kin82y.10 - ACG kinases include homologs to PKA, PKG and PKC, expressed	GO:0004713	protein tyrosine kinase activity	Catalysis of the reaction: ATP + a protein tyrosine = ADP + protein tyrosine phosphate. [EC:2.7.10]	IEA	molecular_function
LOC_Os04g23890	114.594	46.757	216.35	4.62711	2.21011	3.14233e-08	9.45154e-06	AGC_PVPK_like_kin82y.10 - ACG kinases include homologs to PKA, PKG and PKC, expressed	GO:0005874	microtubule	Any of the long, generally straight, hollow tubes of internal diameter 12-15 nm and external diameter 24 nm found in a wide variety of eukaryotic cells; each consists (usually) of 13 protofilaments of polymeric tubulin, staggered in such a manner that the tubulin monomers are arranged in a helical pattern on the microtubular surface, and with the alpha/beta axes of the tubulin subunits parallel t…	IEA	cellular_component
LOC_Os04g23890	114.594	46.757	216.35	4.62711	2.21011	3.14233e-08	9.45154e-06	AGC_PVPK_like_kin82y.10 - ACG kinases include homologs to PKA, PKG and PKC, expressed	GO:0007165	signal transduction	The cellular process in which a signal is conveyed to trigger a change in the activity or state of a cell. Signal transduction begins with reception of a signal (e.g. a ligand binding to a receptor or receptor activation by a stimulus such as light), or for signal transduction in the absence of ligand, signal-withdrawal or the activity of a constitutively active receptor. Signal transduction ends…	IEA	biological_process
LOC_Os04g23890	114.594	46.757	216.35	4.62711	2.21011	3.14233e-08	9.45154e-06	AGC_PVPK_like_kin82y.10 - ACG kinases include homologs to PKA, PKG and PKC, expressed	GO:0000155	phosphorelay sensor kinase activity	Catalysis of the phosphorylation of a histidine residue in response to detection of an extracellular signal such as a chemical ligand or change in environment, to initiate a change in cell state or activity. The two-component sensor is a histidine kinase that autophosphorylates a histidine residue in its active site. The phosphate is then transferred to an aspartate residue in a downstream respon…	IEA	molecular_function
LOC_Os04g23890	114.594	46.757	216.35	4.62711	2.21011	3.14233e-08	9.45154e-06	AGC_PVPK_like_kin82y.10 - ACG kinases include homologs to PKA, PKG and PKC, expressed	GO:0005524	ATP binding	Interacting selectively and non-covalently with ATP, adenosine 5'-triphosphate, a universally important coenzyme and enzyme regulator. [ISBN:0198506732]	IEA	molecular_function
LOC_Os04g23890	114.594	46.757	216.35	4.62711	2.21011	3.14233e-08	9.45154e-06	AGC_PVPK_like_kin82y.10 - ACG kinases include homologs to PKA, PKG and PKC, expressed	GO:0004674	protein serine/threonine kinase activity	Catalysis of the reactions: ATP + protein serine = ADP + protein serine phosphate, and ATP + protein threonine = ADP + protein threonine phosphate. [GOC:bf]	IEA	molecular_function
LOC_Os04g23890	114.594	46.757	216.35	4.62711	2.21011	3.14233e-08	9.45154e-06	AGC_PVPK_like_kin82y.10 - ACG kinases include homologs to PKA, PKG and PKC, expressed	GO:0006355	regulation of transcription, DNA-dependent	Any process that modulates the frequency, rate or extent of cellular DNA-dependent transcription. [GOC:go_curators, GOC:txnOH]	IEA	biological_process
LOC_Os04g23890	114.594	46.757	216.35	4.62711	2.21011	3.14233e-08	9.45154e-06	AGC_PVPK_like_kin82y.10 - ACG kinases include homologs to PKA, PKG and PKC, expressed	GO:0000160	phosphorelay signal transduction system	A conserved series of molecular signals found in prokaryotes and eukaryotes; involves autophosphorylation of a histidine kinase and the transfer of the phosphate group to an aspartate that then acts as a phospho-donor to response regulator proteins. [PMID:9191038]	IEA	biological_process
LOC_Os04g23890	114.594	46.757	216.35	4.62711	2.21011	3.14233e-08	9.45154e-06	AGC_PVPK_like_kin82y.10 - ACG kinases include homologs to PKA, PKG and PKC, expressed	GO:0006468	protein phosphorylation	The process of introducing a phosphate group on to a protein. [GOC:hb]	IEA	biological_process
LOC_Os04g23890	114.594	46.757	216.35	4.62711	2.21011	3.14233e-08	9.45154e-06	AGC_PVPK_like_kin82y.10 - ACG kinases include homologs to PKA, PKG and PKC, expressed	GO:0004672	protein kinase activity	Catalysis of the phosphorylation of an amino acid residue in a protein, usually according to the reaction: a protein + ATP = a phosphoprotein + ADP. [MetaCyc:PROTEIN-KINASE-RXN]	IEA	molecular_function
LOC_Os04g23890	114.594	46.757	216.35	4.62711	2.21011	3.14233e-08	9.45154e-06	AGC_PVPK_like_kin82y.10 - ACG kinases include homologs to PKA, PKG and PKC, expressed	GO:0006355	regulation of transcription, DNA-dependent	Any process that modulates the frequency, rate or extent of cellular DNA-dependent transcription. [GOC:go_curators, GOC:txnOH]	IEA	biological_process
LOC_Os04g23890	114.594	46.757	216.35	4.62711	2.21011	3.14233e-08	9.45154e-06	AGC_PVPK_like_kin82y.10 - ACG kinases include homologs to PKA, PKG and PKC, expressed	GO:0009638	phototropism	The movement of an organism, or part of an organism, in response to a light stimulus, usually toward or away from it. [GOC:jl, GOC:mtg_far_red, PMID:16870491]	IEA	biological_process
LOC_Os04g23890	114.594	46.757	216.35	4.62711	2.21011	3.14233e-08	9.45154e-06	AGC_PVPK_like_kin82y.10 - ACG kinases include homologs to PKA, PKG and PKC, expressed	GO:0005525	GTP binding	Interacting selectively and non-covalently with GTP, guanosine triphosphate. [GOC:ai]	IEA	molecular_function
LOC_Os04g23890	114.594	46.757	216.35	4.62711	2.21011	3.14233e-08	9.45154e-06	AGC_PVPK_like_kin82y.10 - ACG kinases include homologs to PKA, PKG and PKC, expressed	GO:0004871	signal transducer activity	Conveys a signal across a cell to trigger a change in cell function or state. A signal is a physical entity or change in state that is used to transfer information in order to trigger a response. [GOC:go_curators]	IEA	molecular_function
LOC_Os04g23890	114.594	46.757	216.35	4.62711	2.21011	3.14233e-08	9.45154e-06	AGC_PVPK_like_kin82y.10 - ACG kinases include homologs to PKA, PKG and PKC, expressed	GO:0000155	phosphorelay sensor kinase activity	Catalysis of the phosphorylation of a histidine residue in response to detection of an extracellular signal such as a chemical ligand or change in environment, to initiate a change in cell state or activity. The two-component sensor is a histidine kinase that autophosphorylates a histidine residue in its active site. The phosphate is then transferred to an aspartate residue in a downstream respon…	IEA	molecular_function
LOC_Os04g23890	114.594	46.757	216.35	4.62711	2.21011	3.14233e-08	9.45154e-06	AGC_PVPK_like_kin82y.10 - ACG kinases include homologs to PKA, PKG and PKC, expressed	GO:0004672	protein kinase activity	Catalysis of the phosphorylation of an amino acid residue in a protein, usually according to the reaction: a protein + ATP = a phosphoprotein + ADP. [MetaCyc:PROTEIN-KINASE-RXN]	IEA	molecular_function
LOC_Os04g23890	114.594	46.757	216.35	4.62711	2.21011	3.14233e-08	9.45154e-06	AGC_PVPK_like_kin82y.10 - ACG kinases include homologs to PKA, PKG and PKC, expressed	GO:0004713	protein tyrosine kinase activity	Catalysis of the reaction: ATP + a protein tyrosine = ADP + protein tyrosine phosphate. [EC:2.7.10]	IEA	molecular_function
LOC_Os04g23890	114.594	46.757	216.35	4.62711	2.21011	3.14233e-08	9.45154e-06	AGC_PVPK_like_kin82y.10 - ACG kinases include homologs to PKA, PKG and PKC, expressed	GO:0005874	microtubule	Any of the long, generally straight, hollow tubes of internal diameter 12-15 nm and external diameter 24 nm found in a wide variety of eukaryotic cells; each consists (usually) of 13 protofilaments of polymeric tubulin, staggered in such a manner that the tubulin monomers are arranged in a helical pattern on the microtubular surface, and with the alpha/beta axes of the tubulin subunits parallel t…	IEA	cellular_component
LOC_Os04g23890	114.594	46.757	216.35	4.62711	2.21011	3.14233e-08	9.45154e-06	AGC_PVPK_like_kin82y.10 - ACG kinases include homologs to PKA, PKG and PKC, expressed	GO:0007165	signal transduction	The cellular process in which a signal is conveyed to trigger a change in the activity or state of a cell. Signal transduction begins with reception of a signal (e.g. a ligand binding to a receptor or receptor activation by a stimulus such as light), or for signal transduction in the absence of ligand, signal-withdrawal or the activity of a constitutively active receptor. Signal transduction ends…	IEA	biological_process
LOC_Os04g23890	114.594	46.757	216.35	4.62711	2.21011	3.14233e-08	9.45154e-06	AGC_PVPK_like_kin82y.10 - ACG kinases include homologs to PKA, PKG and PKC, expressed	GO:0004871	signal transducer activity	Conveys a signal across a cell to trigger a change in cell function or state. A signal is a physical entity or change in state that is used to transfer information in order to trigger a response. [GOC:go_curators]	IEA	molecular_function
LOC_Os04g23890	114.594	46.757	216.35	4.62711	2.21011	3.14233e-08	9.45154e-06	AGC_PVPK_like_kin82y.10 - ACG kinases include homologs to PKA, PKG and PKC, expressed	GO:0004871	signal transducer activity	Conveys a signal across a cell to trigger a change in cell function or state. A signal is a physical entity or change in state that is used to transfer information in order to trigger a response. [GOC:go_curators]	IEA	molecular_function
LOC_Os04g23890	114.594	46.757	216.35	4.62711	2.21011	3.14233e-08	9.45154e-06	AGC_PVPK_like_kin82y.10 - ACG kinases include homologs to PKA, PKG and PKC, expressed	GO:0004672	protein kinase activity	Catalysis of the phosphorylation of an amino acid residue in a protein, usually according to the reaction: a protein + ATP = a phosphoprotein + ADP. [MetaCyc:PROTEIN-KINASE-RXN]	IEA	molecular_function
LOC_Os04g23890	114.594	46.757	216.35	4.62711	2.21011	3.14233e-08	9.45154e-06	AGC_PVPK_like_kin82y.10 - ACG kinases include homologs to PKA, PKG and PKC, expressed	GO:0005886	plasma membrane	The membrane surrounding a cell that separates the cell from its external environment. It consists of a phospholipid bilayer and associated proteins. [ISBN:0716731363]	IEA	cellular_component
LOC_Os04g23890	114.594	46.757	216.35	4.62711	2.21011	3.14233e-08	9.45154e-06	AGC_PVPK_like_kin82y.10 - ACG kinases include homologs to PKA, PKG and PKC, expressed	GO:0006468	protein phosphorylation	The process of introducing a phosphate group on to a protein. [GOC:hb]	IEA	biological_process
LOC_Os04g23890	114.594	46.757	216.35	4.62711	2.21011	3.14233e-08	9.45154e-06	AGC_PVPK_like_kin82y.10 - ACG kinases include homologs to PKA, PKG and PKC, expressed	GO:0007017	microtubule-based process	Any cellular process that depends upon or alters the microtubule cytoskeleton, that part of the cytoskeleton comprising microtubules and their associated proteins. [GOC:mah]	IEA	biological_process
LOC_Os04g23890	114.594	46.757	216.35	4.62711	2.21011	3.14233e-08	9.45154e-06	AGC_PVPK_like_kin82y.10 - ACG kinases include homologs to PKA, PKG and PKC, expressed	GO:0000166	nucleotide binding	Interacting selectively and non-covalently with a nucleotide, any compound consisting of a nucleoside that is esterified with (ortho)phosphate or an oligophosphate at any hydroxyl group on the ribose or deoxyribose. [GOC:mah, ISBN:0198547684]	IEA	molecular_function
LOC_Os04g23890	114.594	46.757	216.35	4.62711	2.21011	3.14233e-08	9.45154e-06	AGC_PVPK_like_kin82y.10 - ACG kinases include homologs to PKA, PKG and PKC, expressed	GO:0000155	phosphorelay sensor kinase activity	Catalysis of the phosphorylation of a histidine residue in response to detection of an extracellular signal such as a chemical ligand or change in environment, to initiate a change in cell state or activity. The two-component sensor is a histidine kinase that autophosphorylates a histidine residue in its active site. The phosphate is then transferred to an aspartate residue in a downstream respon…	IEA	molecular_function
LOC_Os04g23890	114.594	46.757	216.35	4.62711	2.21011	3.14233e-08	9.45154e-06	AGC_PVPK_like_kin82y.10 - ACG kinases include homologs to PKA, PKG and PKC, expressed	GO:0004871	signal transducer activity	Conveys a signal across a cell to trigger a change in cell function or state. A signal is a physical entity or change in state that is used to transfer information in order to trigger a response. [GOC:go_curators]	IEA	molecular_function
LOC_Os04g23890	114.594	46.757	216.35	4.62711	2.21011	3.14233e-08	9.45154e-06	AGC_PVPK_like_kin82y.10 - ACG kinases include homologs to PKA, PKG and PKC, expressed	GO:0005874	microtubule	Any of the long, generally straight, hollow tubes of internal diameter 12-15 nm and external diameter 24 nm found in a wide variety of eukaryotic cells; each consists (usually) of 13 protofilaments of polymeric tubulin, staggered in such a manner that the tubulin monomers are arranged in a helical pattern on the microtubular surface, and with the alpha/beta axes of the tubulin subunits parallel t…	IEA	cellular_component
LOC_Os04g23890	114.594	46.757	216.35	4.62711	2.21011	3.14233e-08	9.45154e-06	AGC_PVPK_like_kin82y.10 - ACG kinases include homologs to PKA, PKG and PKC, expressed	GO:0010118	stomatal movement	The process of opening or closing of stomata, which is directly related to the stomatal conductance (measuring rate of passage of either water vapor or carbon dioxide (CO2) through stomata). [GOC:sm]	IEA	biological_process
LOC_Os04g23890	114.594	46.757	216.35	4.62711	2.21011	3.14233e-08	9.45154e-06	AGC_PVPK_like_kin82y.10 - ACG kinases include homologs to PKA, PKG and PKC, expressed	GO:0000166	nucleotide binding	Interacting selectively and non-covalently with a nucleotide, any compound consisting of a nucleoside that is esterified with (ortho)phosphate or an oligophosphate at any hydroxyl group on the ribose or deoxyribose. [GOC:mah, ISBN:0198547684]	IEA	molecular_function
LOC_Os04g23890	114.594	46.757	216.35	4.62711	2.21011	3.14233e-08	9.45154e-06	AGC_PVPK_like_kin82y.10 - ACG kinases include homologs to PKA, PKG and PKC, expressed	GO:0004672	protein kinase activity	Catalysis of the phosphorylation of an amino acid residue in a protein, usually according to the reaction: a protein + ATP = a phosphoprotein + ADP. [MetaCyc:PROTEIN-KINASE-RXN]	IEA	molecular_function
LOC_Os04g23890	114.594	46.757	216.35	4.62711	2.21011	3.14233e-08	9.45154e-06	AGC_PVPK_like_kin82y.10 - ACG kinases include homologs to PKA, PKG and PKC, expressed	GO:0000166	nucleotide binding	Interacting selectively and non-covalently with a nucleotide, any compound consisting of a nucleoside that is esterified with (ortho)phosphate or an oligophosphate at any hydroxyl group on the ribose or deoxyribose. [GOC:mah, ISBN:0198547684]	IEA	molecular_function
LOC_Os04g23890	114.594	46.757	216.35	4.62711	2.21011	3.14233e-08	9.45154e-06	AGC_PVPK_like_kin82y.10 - ACG kinases include homologs to PKA, PKG and PKC, expressed	GO:0004674	protein serine/threonine kinase activity	Catalysis of the reactions: ATP + protein serine = ADP + protein serine phosphate, and ATP + protein threonine = ADP + protein threonine phosphate. [GOC:bf]	IEA	molecular_function
LOC_Os04g23890	114.594	46.757	216.35	4.62711	2.21011	3.14233e-08	9.45154e-06	AGC_PVPK_like_kin82y.10 - ACG kinases include homologs to PKA, PKG and PKC, expressed	GO:0009882	blue light photoreceptor activity	The function of absorbing and responding to electromagnetic radiation with a wavelength of approximately 400-470nm. The response may involve a change in conformation. [GOC:tb]	IEA	molecular_function
LOC_Os04g23890	114.594	46.757	216.35	4.62711	2.21011	3.14233e-08	9.45154e-06	AGC_PVPK_like_kin82y.10 - ACG kinases include homologs to PKA, PKG and PKC, expressed	GO:0005874	microtubule	Any of the long, generally straight, hollow tubes of internal diameter 12-15 nm and external diameter 24 nm found in a wide variety of eukaryotic cells; each consists (usually) of 13 protofilaments of polymeric tubulin, staggered in such a manner that the tubulin monomers are arranged in a helical pattern on the microtubular surface, and with the alpha/beta axes of the tubulin subunits parallel t…	IEA	cellular_component
LOC_Os04g23890	114.594	46.757	216.35	4.62711	2.21011	3.14233e-08	9.45154e-06	AGC_PVPK_like_kin82y.10 - ACG kinases include homologs to PKA, PKG and PKC, expressed	GO:0000160	phosphorelay signal transduction system	A conserved series of molecular signals found in prokaryotes and eukaryotes; involves autophosphorylation of a histidine kinase and the transfer of the phosphate group to an aspartate that then acts as a phospho-donor to response regulator proteins. [PMID:9191038]	IEA	biological_process
LOC_Os04g23890	114.594	46.757	216.35	4.62711	2.21011	3.14233e-08	9.45154e-06	AGC_PVPK_like_kin82y.10 - ACG kinases include homologs to PKA, PKG and PKC, expressed	GO:0006355	regulation of transcription, DNA-dependent	Any process that modulates the frequency, rate or extent of cellular DNA-dependent transcription. [GOC:go_curators, GOC:txnOH]	IEA	biological_process
LOC_Os04g23890	114.594	46.757	216.35	4.62711	2.21011	3.14233e-08	9.45154e-06	AGC_PVPK_like_kin82y.10 - ACG kinases include homologs to PKA, PKG and PKC, expressed	GO:0004713	protein tyrosine kinase activity	Catalysis of the reaction: ATP + a protein tyrosine = ADP + protein tyrosine phosphate. [EC:2.7.10]	IEA	molecular_function
LOC_Os03g10090	858.304	355.357	1612.72	4.53832	2.18216	8.07941e-14	7.29041e-11	transporter family protein, putative, expressed	GO:0055085	transmembrane transport	The process in which a solute is transported from one side of a membrane to the other. [GOC:dph, GOC:jid]	IEA	biological_process
LOC_Os03g10090	858.304	355.357	1612.72	4.53832	2.18216	8.07941e-14	7.29041e-11	transporter family protein, putative, expressed	GO:0016020	membrane	Double layer of lipid molecules that encloses all cells, and, in eukaryotes, many organelles; may be a single or double lipid bilayer; also includes associated proteins. [GOC:mah, ISBN:0815316194]	IEA	cellular_component
LOC_Os03g10090	858.304	355.357	1612.72	4.53832	2.18216	8.07941e-14	7.29041e-11	transporter family protein, putative, expressed	GO:0006810	transport	The directed movement of substances (such as macromolecules, small molecules, ions) into, out of or within a cell, or between cells, or within a multicellular organism by means of some agent such as a transporter or pore. [GOC:dph, GOC:jl, GOC:mah]	IEA	biological_process
LOC_Os03g10090	858.304	355.357	1612.72	4.53832	2.18216	8.07941e-14	7.29041e-11	transporter family protein, putative, expressed	GO:0016021	integral to membrane	Penetrating at least one phospholipid bilayer of a membrane. May also refer to the state of being buried in the bilayer with no exposure outside the bilayer. When used to describe a protein, indicates that all or part of the peptide sequence is embedded in the membrane. [GOC:go_curators]	IEA	cellular_component
LOC_Os03g10090	858.304	355.357	1612.72	4.53832	2.18216	8.07941e-14	7.29041e-11	transporter family protein, putative, expressed	GO:0005215	transporter activity	Enables the directed movement of substances (such as macromolecules, small molecules, ions) into, out of or within a cell, or between cells. [GOC:ai, GOC:dgf]	IEA	molecular_function
LOC_Os03g10090	858.304	355.357	1612.72	4.53832	2.18216	8.07941e-14	7.29041e-11	transporter family protein, putative, expressed	GO:0022891	substrate-specific transmembrane transporter activity	Enables the transfer of a specific substance or group of related substances from one side of a membrane to the other. [GOC:jid, GOC:mtg_transport, ISBN:0815340729]	IEA	molecular_function
LOC_Os10g21990	23.9889	9.99232	44.9838	4.50184	2.17052	0.000583716	0.0278294	retrotransposon protein, putative, unclassified
LOC_Os06g46160	600.762	250.343	1126.39	4.49939	2.16973	1.66922e-12	1.20497e-09	expressed protein
LOC_Os07g46860	32.0211	13.6841	59.5265	4.35004	2.12103	3.6157e-05	0.00361257	sex determination protein tasselseed-2, putative, expressed	GO:0004022	alcohol dehydrogenase (NAD) activity	Catalysis of the reaction: an alcohol + NAD+ = an aldehyde or ketone + NADH + H+. [EC:1.1.1.1]	IEA	molecular_function
LOC_Os07g46860	32.0211	13.6841	59.5265	4.35004	2.12103	3.6157e-05	0.00361257	sex determination protein tasselseed-2, putative, expressed	GO:0055114	oxidation-reduction process	A metabolic process that results in the removal or addition of one or more electrons to or from a substance, with or without the concomitant removal or addition of a proton or protons. [GOC:dhl, GOC:ecd, GOC:jh2, GOC:jid, GOC:mlg, GOC:rph]	IEA	biological_process
LOC_Os07g46860	32.0211	13.6841	59.5265	4.35004	2.12103	3.6157e-05	0.00361257	sex determination protein tasselseed-2, putative, expressed	GO:0009239	enterobactin biosynthetic process	The chemical reactions and pathways resulting in the formation of enterobactin, a catechol-derived siderochrome of Enterobacteria; enterobactin (N',N',N''-(2,6,10-trioxo-1,5,9-triacyclodecane-3,7,11-triyl)tris(2,3-dihydroxy)benzamide) is a self-triester of 2,3-dihydroxy-N-benzoyl-L-serine and a product of the shikimate pathway. [GOC:go_curators]	IEA	biological_process
LOC_Os07g46860	32.0211	13.6841	59.5265	4.35004	2.12103	3.6157e-05	0.00361257	sex determination protein tasselseed-2, putative, expressed	GO:0008667	2,3-dihydro-2,3-dihydroxybenzoate dehydrogenase activity	Catalysis of the reaction: (2S,3S)-2,3-dihydroxy-2,3-dihydrobenzoate + NAD(+) = 2,3-dihydroxybenzoate + H(+) + NADH. [EC:1.3.1.28, RHEA:23827]	IEA	molecular_function
LOC_Os07g46860	32.0211	13.6841	59.5265	4.35004	2.12103	3.6157e-05	0.00361257	sex determination protein tasselseed-2, putative, expressed	GO:0005488	binding	The selective, non-covalent, often stoichiometric, interaction of a molecule with one or more specific sites on another molecule. [GOC:ceb, GOC:mah, ISBN:0198506732]	IEA	molecular_function
LOC_Os07g46860	32.0211	13.6841	59.5265	4.35004	2.12103	3.6157e-05	0.00361257	sex determination protein tasselseed-2, putative, expressed	GO:0008152	metabolic process	The chemical reactions and pathways, including anabolism and catabolism, by which living organisms transform chemical substances. Metabolic processes typically transform small molecules, but also include macromolecular processes such as DNA repair and replication, and protein synthesis and degradation. [GOC:go_curators, ISBN:0198547684]	IEA	biological_process
LOC_Os07g46860	32.0211	13.6841	59.5265	4.35004	2.12103	3.6157e-05	0.00361257	sex determination protein tasselseed-2, putative, expressed	GO:0003824	catalytic activity	Catalysis of a biochemical reaction at physiological temperatures. In biologically catalyzed reactions, the reactants are known as substrates, and the catalysts are naturally occurring macromolecular substances known as enzymes. Enzymes possess specific binding sites for substrates, and are usually composed wholly or largely of protein, but RNA that has catalytic activity (ribozyme) is often also…	IEA	molecular_function
LOC_Os07g46860	32.0211	13.6841	59.5265	4.35004	2.12103	3.6157e-05	0.00361257	sex determination protein tasselseed-2, putative, expressed	GO:0016491	oxidoreductase activity	Catalysis of an oxidation-reduction (redox) reaction, a reversible chemical reaction in which the oxidation state of an atom or atoms within a molecule is altered. One substrate acts as a hydrogen or electron donor and becomes oxidized, while the other acts as hydrogen or electron acceptor and becomes reduced. [GOC:go_curators]	IEA	molecular_function
LOC_Os01g22910	46.4518	19.9805	86.1588	4.31215	2.10841	2.39309e-06	0.00039486	retrotransposon protein, putative, unclassified	GO:0016491	oxidoreductase activity	Catalysis of an oxidation-reduction (redox) reaction, a reversible chemical reaction in which the oxidation state of an atom or atoms within a molecule is altered. One substrate acts as a hydrogen or electron donor and becomes oxidized, while the other acts as hydrogen or electron acceptor and becomes reduced. [GOC:go_curators]	IEA	molecular_function
LOC_Os05g39320	222.478	96.5134	411.425	4.26288	2.09183	6.21579e-09	2.13668e-06	thiamine pyrophosphate enzyme, C-terminal TPP binding domain containing protein, expressed	GO:0016829	lyase activity	Catalysis of the cleavage of C-C, C-O, C-N and other bonds by other means than by hydrolysis or oxidation, or conversely adding a group to a double bond. They differ from other enzymes in that two substrates are involved in one reaction direction, but only one in the other direction. When acting on the single substrate, a molecule is eliminated and this generates either a new double bond or a new…	IEA	molecular_function
LOC_Os05g39320	222.478	96.5134	411.425	4.26288	2.09183	6.21579e-09	2.13668e-06	thiamine pyrophosphate enzyme, C-terminal TPP binding domain containing protein, expressed	GO:0004737	pyruvate decarboxylase activity	Catalysis of the reaction: a 2-oxo acid = an aldehyde + CO2. [EC:4.1.1.1]	IEA	molecular_function
LOC_Os05g39320	222.478	96.5134	411.425	4.26288	2.09183	6.21579e-09	2.13668e-06	thiamine pyrophosphate enzyme, C-terminal TPP binding domain containing protein, expressed	GO:0003824	catalytic activity	Catalysis of a biochemical reaction at physiological temperatures. In biologically catalyzed reactions, the reactants are known as substrates, and the catalysts are naturally occurring macromolecular substances known as enzymes. Enzymes possess specific binding sites for substrates, and are usually composed wholly or largely of protein, but RNA that has catalytic activity (ribozyme) is often also…	IEA	molecular_function
LOC_Os05g39320	222.478	96.5134	411.425	4.26288	2.09183	6.21579e-09	2.13668e-06	thiamine pyrophosphate enzyme, C-terminal TPP binding domain containing protein, expressed	GO:0000287	magnesium ion binding	Interacting selectively and non-covalently with magnesium (Mg) ions. [GOC:ai]	IEA	molecular_function
LOC_Os05g39320	222.478	96.5134	411.425	4.26288	2.09183	6.21579e-09	2.13668e-06	thiamine pyrophosphate enzyme, C-terminal TPP binding domain containing protein, expressed	GO:0016831	carboxy-lyase activity	Catalysis of the nonhydrolytic addition or removal of a carboxyl group to or from a compound. [http://www.mercksource.com/]	IEA	molecular_function
LOC_Os05g39320	222.478	96.5134	411.425	4.26288	2.09183	6.21579e-09	2.13668e-06	thiamine pyrophosphate enzyme, C-terminal TPP binding domain containing protein, expressed	GO:0030976	thiamine pyrophosphate binding	Interacting selectively and non-covalently with thiamine pyrophosphate, the diphosphoric ester of thiamine. Acts as a coenzyme of several (de)carboxylases, transketolases, and alpha-oxoacid dehydrogenases. [CHEBI:45931, GOC:mlg]	IEA	molecular_function
LOC_Os10g02040	92.6978	40.2748	171.332	4.25408	2.08885	8.46249e-08	2.18173e-05	peroxidase precursor, putative, expressed	GO:0005618	cell wall	The rigid or semi-rigid envelope lying outside the cell membrane of plant, fungal, and most prokaryotic cells, maintaining their shape and protecting them from osmotic lysis. In plants it is made of cellulose and, often, lignin; in fungi it is composed largely of polysaccharides; in bacteria it is composed of peptidoglycan. [ISBN:0198547684]	IEA	cellular_component
LOC_Os10g02040	92.6978	40.2748	171.332	4.25408	2.08885	8.46249e-08	2.18173e-05	peroxidase precursor, putative, expressed	GO:0016020	membrane	Double layer of lipid molecules that encloses all cells, and, in eukaryotes, many organelles; may be a single or double lipid bilayer; also includes associated proteins. [GOC:mah, ISBN:0815316194]	IEA	cellular_component
LOC_Os10g02040	92.6978	40.2748	171.332	4.25408	2.08885	8.46249e-08	2.18173e-05	peroxidase precursor, putative, expressed	GO:0006979	response to oxidative stress	Any process that results in a change in state or activity of a cell or an organism (in terms of movement, secretion, enzyme production, gene expression, etc.) as a result of oxidative stress, a state often resulting from exposure to high levels of reactive oxygen species, e.g. superoxide anions, hydrogen peroxide (H2O2), and hydroxyl radicals. [GOC:jl, PMID:12115731]	IEA	biological_process
LOC_Os10g02040	92.6978	40.2748	171.332	4.25408	2.08885	8.46249e-08	2.18173e-05	peroxidase precursor, putative, expressed	GO:0005509	calcium ion binding	Interacting selectively and non-covalently with calcium ions (Ca2+). [GOC:ai]	IEA	molecular_function
LOC_Os10g02040	92.6978	40.2748	171.332	4.25408	2.08885	8.46249e-08	2.18173e-05	peroxidase precursor, putative, expressed	GO:0042742	defense response to bacterium	Reactions triggered in response to the presence of a bacterium that act to protect the cell or organism. [GOC:jl]	IEA	biological_process
LOC_Os10g02040	92.6978	40.2748	171.332	4.25408	2.08885	8.46249e-08	2.18173e-05	peroxidase precursor, putative, expressed	GO:0010043	response to zinc ion	Any process that results in a change in state or activity of a cell or an organism (in terms of movement, secretion, enzyme production, gene expression, etc.) as a result of a zinc ion stimulus. [GOC:sm]	IEA	biological_process
LOC_Os10g02040	92.6978	40.2748	171.332	4.25408	2.08885	8.46249e-08	2.18173e-05	peroxidase precursor, putative, expressed	GO:0009826	unidimensional cell growth	The process in which a cell irreversibly increases in size in one [spatial] dimension or along one axis, resulting in the morphogenesis of the cell. [ISBN:0943088399]	IEA	biological_process
LOC_Os10g02040	92.6978	40.2748	171.332	4.25408	2.08885	8.46249e-08	2.18173e-05	peroxidase precursor, putative, expressed	GO:0050832	defense response to fungus	Reactions triggered in response to the presence of a fungus that act to protect the cell or organism. [GOC:ai]	IEA	biological_process
LOC_Os10g02040	92.6978	40.2748	171.332	4.25408	2.08885	8.46249e-08	2.18173e-05	peroxidase precursor, putative, expressed	GO:0048046	apoplast	The cell membranes and intracellular regions in a plant are connected through plasmodesmata, and plants may be described as having two major compartments: the living symplast and the non-living apoplast. The apoplast is external to the plasma membrane and includes cell walls, intercellular spaces and the lumen of dead structures such as xylem vessels. Water and solutes pass freely through it. [GO…	IEA	cellular_component
LOC_Os10g02040	92.6978	40.2748	171.332	4.25408	2.08885	8.46249e-08	2.18173e-05	peroxidase precursor, putative, expressed	GO:0055114	oxidation-reduction process	A metabolic process that results in the removal or addition of one or more electrons to or from a substance, with or without the concomitant removal or addition of a proton or protons. [GOC:dhl, GOC:ecd, GOC:jh2, GOC:jid, GOC:mlg, GOC:rph]	IEA	biological_process
LOC_Os10g02040	92.6978	40.2748	171.332	4.25408	2.08885	8.46249e-08	2.18173e-05	peroxidase precursor, putative, expressed	GO:0045926	negative regulation of growth	Any process that stops, prevents or reduces the rate or extent of growth, the increase in size or mass of all or part of an organism. [GOC:go_curators]	IEA	biological_process
LOC_Os10g02040	92.6978	40.2748	171.332	4.25408	2.08885	8.46249e-08	2.18173e-05	peroxidase precursor, putative, expressed	GO:0016491	oxidoreductase activity	Catalysis of an oxidation-reduction (redox) reaction, a reversible chemical reaction in which the oxidation state of an atom or atoms within a molecule is altered. One substrate acts as a hydrogen or electron donor and becomes oxidized, while the other acts as hydrogen or electron acceptor and becomes reduced. [GOC:go_curators]	IEA	molecular_function
LOC_Os10g02040	92.6978	40.2748	171.332	4.25408	2.08885	8.46249e-08	2.18173e-05	peroxidase precursor, putative, expressed	GO:0004601	peroxidase activity	Catalysis of the reaction: donor + hydrogen peroxide = oxidized donor + 2 H2O. [EC:1.11.1.7]	IEA	molecular_function
LOC_Os10g02040	92.6978	40.2748	171.332	4.25408	2.08885	8.46249e-08	2.18173e-05	peroxidase precursor, putative, expressed	GO:0005506	iron ion binding	Interacting selectively and non-covalently with iron (Fe) ions. [GOC:ai]	IEA	molecular_function
LOC_Os10g02040	92.6978	40.2748	171.332	4.25408	2.08885	8.46249e-08	2.18173e-05	peroxidase precursor, putative, expressed	GO:0009055	electron carrier activity	Any molecular entity that serves as an electron acceptor and electron donor in an electron transport system. [ISBN:0198506732]	IEA	molecular_function
LOC_Os10g02040	92.6978	40.2748	171.332	4.25408	2.08885	8.46249e-08	2.18173e-05	peroxidase precursor, putative, expressed	GO:0055114	oxidation-reduction process	A metabolic process that results in the removal or addition of one or more electrons to or from a substance, with or without the concomitant removal or addition of a proton or protons. [GOC:dhl, GOC:ecd, GOC:jh2, GOC:jid, GOC:mlg, GOC:rph]	IEA	biological_process
LOC_Os10g02040	92.6978	40.2748	171.332	4.25408	2.08885	8.46249e-08	2.18173e-05	peroxidase precursor, putative, expressed	GO:0009651	response to salt stress	Any process that results in a change in state or activity of a cell or an organism (in terms of movement, secretion, enzyme production, gene expression, etc.) as a result of a stimulus indicating an increase or decrease in the concentration of salt (particularly but not exclusively sodium and chloride ions) in the environment. [GOC:jl]	IEA	biological_process
LOC_Os10g02040	92.6978	40.2748	171.332	4.25408	2.08885	8.46249e-08	2.18173e-05	peroxidase precursor, putative, expressed	GO:0005886	plasma membrane	The membrane surrounding a cell that separates the cell from its external environment. It consists of a phospholipid bilayer and associated proteins. [ISBN:0716731363]	IEA	cellular_component
LOC_Os10g02040	92.6978	40.2748	171.332	4.25408	2.08885	8.46249e-08	2.18173e-05	peroxidase precursor, putative, expressed	GO:0020037	heme binding	Interacting selectively and non-covalently with heme, any compound of iron complexed in a porphyrin (tetrapyrrole) ring. [CHEBI:30413, GOC:ai]	IEA	molecular_function
LOC_Os10g02040	92.6978	40.2748	171.332	4.25408	2.08885	8.46249e-08	2.18173e-05	peroxidase precursor, putative, expressed	GO:0009055	electron carrier activity	Any molecular entity that serves as an electron acceptor and electron donor in an electron transport system. [ISBN:0198506732]	IEA	molecular_function
LOC_Os10g02040	92.6978	40.2748	171.332	4.25408	2.08885	8.46249e-08	2.18173e-05	peroxidase precursor, putative, expressed	GO:0046872	metal ion binding	Interacting selectively and non-covalently with any metal ion. [GOC:ai]	IEA	molecular_function
LOC_Os10g02040	92.6978	40.2748	171.332	4.25408	2.08885	8.46249e-08	2.18173e-05	peroxidase precursor, putative, expressed	GO:0004601	peroxidase activity	Catalysis of the reaction: donor + hydrogen peroxide = oxidized donor + 2 H2O. [EC:1.11.1.7]	IEA	molecular_function
LOC_Os10g02040	92.6978	40.2748	171.332	4.25408	2.08885	8.46249e-08	2.18173e-05	peroxidase precursor, putative, expressed	GO:0009505	plant-type cell wall	A more or less rigid stucture lying outside the cell membrane of a cell and composed of cellulose and pectin and other organic and inorganic substances. [ISBN:0471245208]	IEA	cellular_component
LOC_Os10g02040	92.6978	40.2748	171.332	4.25408	2.08885	8.46249e-08	2.18173e-05	peroxidase precursor, putative, expressed	GO:0009416	response to light stimulus	Any process that results in a change in state or activity of a cell or an organism (in terms of movement, secretion, enzyme production, gene expression, etc.) as a result of a light stimulus, electromagnetic radiation of wavelengths classified as infrared, visible or ultraviolet light. [GOC:go_curators, ISBN:0582227089]	IEA	biological_process
LOC_Os10g02040	92.6978	40.2748	171.332	4.25408	2.08885	8.46249e-08	2.18173e-05	peroxidase precursor, putative, expressed	GO:0005773	vacuole	A closed structure, found only in eukaryotic cells, that is completely surrounded by unit membrane and contains liquid material. Cells contain one or several vacuoles, that may have different functions from each other. Vacuoles have a diverse array of functions. They can act as a storage organelle for nutrients or waste products, as a degradative compartment, as a cost-effective way of increasing…	IEA	cellular_component
LOC_Os10g02040	92.6978	40.2748	171.332	4.25408	2.08885	8.46249e-08	2.18173e-05	peroxidase precursor, putative, expressed	GO:0020037	heme binding	Interacting selectively and non-covalently with heme, any compound of iron complexed in a porphyrin (tetrapyrrole) ring. [CHEBI:30413, GOC:ai]	IEA	molecular_function
LOC_Os10g02040	92.6978	40.2748	171.332	4.25408	2.08885	8.46249e-08	2.18173e-05	peroxidase precursor, putative, expressed	GO:0006979	response to oxidative stress	Any process that results in a change in state or activity of a cell or an organism (in terms of movement, secretion, enzyme production, gene expression, etc.) as a result of oxidative stress, a state often resulting from exposure to high levels of reactive oxygen species, e.g. superoxide anions, hydrogen peroxide (H2O2), and hydroxyl radicals. [GOC:jl, PMID:12115731]	IEA	biological_process
LOC_Os01g29330	12.78	5.57263	23.5912	4.2334	2.08182	0.000283088	0.0162832	expressed protein
LOC_Os03g48560	17.7369	7.79577	32.6485	4.18798	2.06625	0.00115339	0.0447638	N-acetylglucosaminyltransferase, putative, expressed	GO:0016020	membrane	Double layer of lipid molecules that encloses all cells, and, in eukaryotes, many organelles; may be a single or double lipid bilayer; also includes associated proteins. [GOC:mah, ISBN:0815316194]	IEA	cellular_component
LOC_Os03g48560	17.7369	7.79577	32.6485	4.18798	2.06625	0.00115339	0.0447638	N-acetylglucosaminyltransferase, putative, expressed	GO:0008375	acetylglucosaminyltransferase activity	Catalysis of the transfer of an N-acetylglucosaminyl residue from UDP-N-acetyl-glucosamine to a sugar. [ISBN:0198506732]	IEA	molecular_function
LOC_Os04g49160	66.3383	29.1825	122.072	4.18306	2.06456	1.43717e-09	5.68471e-07	zinc finger, C3HC4 type domain containing protein, expressed	GO:0005515	protein binding	Interacting selectively and non-covalently with any protein or protein complex (a complex of two or more proteins that may include other nonprotein molecules). [GOC:go_curators]	IEA	molecular_function
LOC_Os04g49160	66.3383	29.1825	122.072	4.18306	2.06456	1.43717e-09	5.68471e-07	zinc finger, C3HC4 type domain containing protein, expressed	GO:0046872	metal ion binding	Interacting selectively and non-covalently with any metal ion. [GOC:ai]	IEA	molecular_function
LOC_Os04g49160	66.3383	29.1825	122.072	4.18306	2.06456	1.43717e-09	5.68471e-07	zinc finger, C3HC4 type domain containing protein, expressed	GO:0008270	zinc ion binding	Interacting selectively and non-covalently with zinc (Zn) ions. [GOC:ai]	IEA	molecular_function
LOC_Os01g66860	365.912	161.499	672.531	4.16431	2.05808	2.75917e-09	1.03469e-06	serine/threonine protein kinase, putative, expressed	GO:0004674	protein serine/threonine kinase activity	Catalysis of the reactions: ATP + protein serine = ADP + protein serine phosphate, and ATP + protein threonine = ADP + protein threonine phosphate. [GOC:bf]	IEA	molecular_function
LOC_Os01g66860	365.912	161.499	672.531	4.16431	2.05808	2.75917e-09	1.03469e-06	serine/threonine protein kinase, putative, expressed	GO:0009966	regulation of signal transduction	Any process that modulates the frequency, rate or extent of signal transduction. [GOC:sm]	IEA	biological_process
LOC_Os01g66860	365.912	161.499	672.531	4.16431	2.05808	2.75917e-09	1.03469e-06	serine/threonine protein kinase, putative, expressed	GO:0006468	protein phosphorylation	The process of introducing a phosphate group on to a protein. [GOC:hb]	IEA	biological_process
LOC_Os01g66860	365.912	161.499	672.531	4.16431	2.05808	2.75917e-09	1.03469e-06	serine/threonine protein kinase, putative, expressed	GO:0004672	protein kinase activity	Catalysis of the phosphorylation of an amino acid residue in a protein, usually according to the reaction: a protein + ATP = a phosphoprotein + ADP. [MetaCyc:PROTEIN-KINASE-RXN]	IEA	molecular_function
LOC_Os01g66860	365.912	161.499	672.531	4.16431	2.05808	2.75917e-09	1.03469e-06	serine/threonine protein kinase, putative, expressed	GO:0006468	protein phosphorylation	The process of introducing a phosphate group on to a protein. [GOC:hb]	IEA	biological_process
LOC_Os01g66860	365.912	161.499	672.531	4.16431	2.05808	2.75917e-09	1.03469e-06	serine/threonine protein kinase, putative, expressed	GO:0004672	protein kinase activity	Catalysis of the phosphorylation of an amino acid residue in a protein, usually according to the reaction: a protein + ATP = a phosphoprotein + ADP. [MetaCyc:PROTEIN-KINASE-RXN]	IEA	molecular_function
LOC_Os01g66860	365.912	161.499	672.531	4.16431	2.05808	2.75917e-09	1.03469e-06	serine/threonine protein kinase, putative, expressed	GO:0005524	ATP binding	Interacting selectively and non-covalently with ATP, adenosine 5'-triphosphate, a universally important coenzyme and enzyme regulator. [ISBN:0198506732]	IEA	molecular_function
LOC_Os01g66860	365.912	161.499	672.531	4.16431	2.05808	2.75917e-09	1.03469e-06	serine/threonine protein kinase, putative, expressed	GO:0004674	protein serine/threonine kinase activity	Catalysis of the reactions: ATP + protein serine = ADP + protein serine phosphate, and ATP + protein threonine = ADP + protein threonine phosphate. [GOC:bf]	IEA	molecular_function
LOC_Os01g66860	365.912	161.499	672.531	4.16431	2.05808	2.75917e-09	1.03469e-06	serine/threonine protein kinase, putative, expressed	GO:0004713	protein tyrosine kinase activity	Catalysis of the reaction: ATP + a protein tyrosine = ADP + protein tyrosine phosphate. [EC:2.7.10]	IEA	molecular_function
LOC_Os01g66860	365.912	161.499	672.531	4.16431	2.05808	2.75917e-09	1.03469e-06	serine/threonine protein kinase, putative, expressed	GO:0004713	protein tyrosine kinase activity	Catalysis of the reaction: ATP + a protein tyrosine = ADP + protein tyrosine phosphate. [EC:2.7.10]	IEA	molecular_function
LOC_Os01g66860	365.912	161.499	672.531	4.16431	2.05808	2.75917e-09	1.03469e-06	serine/threonine protein kinase, putative, expressed	GO:0004674	protein serine/threonine kinase activity	Catalysis of the reactions: ATP + protein serine = ADP + protein serine phosphate, and ATP + protein threonine = ADP + protein threonine phosphate. [GOC:bf]	IEA	molecular_function
LOC_Os01g66860	365.912	161.499	672.531	4.16431	2.05808	2.75917e-09	1.03469e-06	serine/threonine protein kinase, putative, expressed	GO:0005524	ATP binding	Interacting selectively and non-covalently with ATP, adenosine 5'-triphosphate, a universally important coenzyme and enzyme regulator. [ISBN:0198506732]	IEA	molecular_function
LOC_Os01g66860	365.912	161.499	672.531	4.16431	2.05808	2.75917e-09	1.03469e-06	serine/threonine protein kinase, putative, expressed	GO:0006468	protein phosphorylation	The process of introducing a phosphate group on to a protein. [GOC:hb]	IEA	biological_process
LOC_Os01g66860	365.912	161.499	672.531	4.16431	2.05808	2.75917e-09	1.03469e-06	serine/threonine protein kinase, putative, expressed	GO:0004713	protein tyrosine kinase activity	Catalysis of the reaction: ATP + a protein tyrosine = ADP + protein tyrosine phosphate. [EC:2.7.10]	IEA	molecular_function
LOC_Os01g66860	365.912	161.499	672.531	4.16431	2.05808	2.75917e-09	1.03469e-06	serine/threonine protein kinase, putative, expressed	GO:0005524	ATP binding	Interacting selectively and non-covalently with ATP, adenosine 5'-triphosphate, a universally important coenzyme and enzyme regulator. [ISBN:0198506732]	IEA	molecular_function
LOC_Os01g66860	365.912	161.499	672.531	4.16431	2.05808	2.75917e-09	1.03469e-06	serine/threonine protein kinase, putative, expressed	GO:0009966	regulation of signal transduction	Any process that modulates the frequency, rate or extent of signal transduction. [GOC:sm]	IEA	biological_process
LOC_Os01g38229	183.925	81.3305	337.818	4.15364	2.05438	5.51669e-10	2.48898e-07	peptidyl-prolyl isomerase, putative, expressed	GO:0016853	isomerase activity	Catalysis of the geometric or structural changes within one molecule. Isomerase is the systematic name for any enzyme of EC class 5. [ISBN:0198506732]	IEA	molecular_function
LOC_Os01g38229	183.925	81.3305	337.818	4.15364	2.05438	5.51669e-10	2.48898e-07	peptidyl-prolyl isomerase, putative, expressed	GO:0006457	protein folding	The process of assisting in the covalent and noncovalent assembly of single chain polypeptides or multisubunit complexes into the correct tertiary structure. [GOC:go_curators, GOC:rb]	IEA	biological_process
LOC_Os01g38229	183.925	81.3305	337.818	4.15364	2.05438	5.51669e-10	2.48898e-07	peptidyl-prolyl isomerase, putative, expressed	GO:0006457	protein folding	The process of assisting in the covalent and noncovalent assembly of single chain polypeptides or multisubunit complexes into the correct tertiary structure. [GOC:go_curators, GOC:rb]	IEA	biological_process
LOC_Os01g38229	183.925	81.3305	337.818	4.15364	2.05438	5.51669e-10	2.48898e-07	peptidyl-prolyl isomerase, putative, expressed	GO:0006457	protein folding	The process of assisting in the covalent and noncovalent assembly of single chain polypeptides or multisubunit complexes into the correct tertiary structure. [GOC:go_curators, GOC:rb]	IEA	biological_process
LOC_Os01g38229	183.925	81.3305	337.818	4.15364	2.05438	5.51669e-10	2.48898e-07	peptidyl-prolyl isomerase, putative, expressed	GO:0006457	protein folding	The process of assisting in the covalent and noncovalent assembly of single chain polypeptides or multisubunit complexes into the correct tertiary structure. [GOC:go_curators, GOC:rb]	IEA	biological_process
LOC_Os01g38229	183.925	81.3305	337.818	4.15364	2.05438	5.51669e-10	2.48898e-07	peptidyl-prolyl isomerase, putative, expressed	GO:0016853	isomerase activity	Catalysis of the geometric or structural changes within one molecule. Isomerase is the systematic name for any enzyme of EC class 5. [ISBN:0198506732]	IEA	molecular_function
LOC_Os01g38229	183.925	81.3305	337.818	4.15364	2.05438	5.51669e-10	2.48898e-07	peptidyl-prolyl isomerase, putative, expressed	GO:0016853	isomerase activity	Catalysis of the geometric or structural changes within one molecule. Isomerase is the systematic name for any enzyme of EC class 5. [ISBN:0198506732]	IEA	molecular_function
LOC_Os03g57120	1694.98	757.503	3101.2	4.09398	2.0335	2.11267e-12	1.45246e-09	ferredoxin--NADP reductase, chloroplast precursor, putative, expressed	GO:0055114	oxidation-reduction process	A metabolic process that results in the removal or addition of one or more electrons to or from a substance, with or without the concomitant removal or addition of a proton or protons. [GOC:dhl, GOC:ecd, GOC:jh2, GOC:jid, GOC:mlg, GOC:rph]	IEA	biological_process
LOC_Os03g57120	1694.98	757.503	3101.2	4.09398	2.0335	2.11267e-12	1.45246e-09	ferredoxin--NADP reductase, chloroplast precursor, putative, expressed	GO:0050661	NADP binding	Interacting selectively and non-covalently with nicotinamide-adenine dinucleotide phosphate, a coenzyme involved in many redox and biosynthetic reactions; binding may be to either the oxidized form, NADP+, or the reduced form, NADPH. [GOC:ai]	IEA	molecular_function
LOC_Os03g57120	1694.98	757.503	3101.2	4.09398	2.0335	2.11267e-12	1.45246e-09	ferredoxin--NADP reductase, chloroplast precursor, putative, expressed	GO:0042651	thylakoid membrane	The pigmented membrane of any thylakoid. [GOC:jl]	IEA	cellular_component
LOC_Os03g57120	1694.98	757.503	3101.2	4.09398	2.0335	2.11267e-12	1.45246e-09	ferredoxin--NADP reductase, chloroplast precursor, putative, expressed	GO:0050660	flavin adenine dinucleotide binding	Interacting selectively and non-covalently with FAD, flavin-adenine dinucleotide, the coenzyme or the prosthetic group of various flavoprotein oxidoreductase enzymes, in either the oxidized form, FAD, or the reduced form, FADH2. [CHEBI:24040, GOC:ai, GOC:imk, ISBN:0198506732]	IEA	molecular_function
LOC_Os03g57120	1694.98	757.503	3101.2	4.09398	2.0335	2.11267e-12	1.45246e-09	ferredoxin--NADP reductase, chloroplast precursor, putative, expressed	GO:0009055	electron carrier activity	Any molecular entity that serves as an electron acceptor and electron donor in an electron transport system. [ISBN:0198506732]	IEA	molecular_function
LOC_Os03g57120	1694.98	757.503	3101.2	4.09398	2.0335	2.11267e-12	1.45246e-09	ferredoxin--NADP reductase, chloroplast precursor, putative, expressed	GO:0009536	plastid	Any member of a family of organelles found in the cytoplasm of plants and some protists, which are membrane-bounded and contain DNA. Plant plastids develop from a common type, the proplastid. [GOC:jl, ISBN:0198547684]	IEA	cellular_component
LOC_Os03g57120	1694.98	757.503	3101.2	4.09398	2.0335	2.11267e-12	1.45246e-09	ferredoxin--NADP reductase, chloroplast precursor, putative, expressed	GO:0016491	oxidoreductase activity	Catalysis of an oxidation-reduction (redox) reaction, a reversible chemical reaction in which the oxidation state of an atom or atoms within a molecule is altered. One substrate acts as a hydrogen or electron donor and becomes oxidized, while the other acts as hydrogen or electron acceptor and becomes reduced. [GOC:go_curators]	IEA	molecular_function
LOC_Os03g57120	1694.98	757.503	3101.2	4.09398	2.0335	2.11267e-12	1.45246e-09	ferredoxin--NADP reductase, chloroplast precursor, putative, expressed	GO:0050661	NADP binding	Interacting selectively and non-covalently with nicotinamide-adenine dinucleotide phosphate, a coenzyme involved in many redox and biosynthetic reactions; binding may be to either the oxidized form, NADP+, or the reduced form, NADPH. [GOC:ai]	IEA	molecular_function
LOC_Os03g57120	1694.98	757.503	3101.2	4.09398	2.0335	2.11267e-12	1.45246e-09	ferredoxin--NADP reductase, chloroplast precursor, putative, expressed	GO:0055114	oxidation-reduction process	A metabolic process that results in the removal or addition of one or more electrons to or from a substance, with or without the concomitant removal or addition of a proton or protons. [GOC:dhl, GOC:ecd, GOC:jh2, GOC:jid, GOC:mlg, GOC:rph]	IEA	biological_process
LOC_Os03g57120	1694.98	757.503	3101.2	4.09398	2.0335	2.11267e-12	1.45246e-09	ferredoxin--NADP reductase, chloroplast precursor, putative, expressed	GO:0006810	transport	The directed movement of substances (such as macromolecules, small molecules, ions) into, out of or within a cell, or between cells, or within a multicellular organism by means of some agent such as a transporter or pore. [GOC:dph, GOC:jl, GOC:mah]	IEA	biological_process
LOC_Os03g57120	1694.98	757.503	3101.2	4.09398	2.0335	2.11267e-12	1.45246e-09	ferredoxin--NADP reductase, chloroplast precursor, putative, expressed	GO:0042651	thylakoid membrane	The pigmented membrane of any thylakoid. [GOC:jl]	IEA	cellular_component
LOC_Os03g57120	1694.98	757.503	3101.2	4.09398	2.0335	2.11267e-12	1.45246e-09	ferredoxin--NADP reductase, chloroplast precursor, putative, expressed	GO:0050660	flavin adenine dinucleotide binding	Interacting selectively and non-covalently with FAD, flavin-adenine dinucleotide, the coenzyme or the prosthetic group of various flavoprotein oxidoreductase enzymes, in either the oxidized form, FAD, or the reduced form, FADH2. [CHEBI:24040, GOC:ai, GOC:imk, ISBN:0198506732]	IEA	molecular_function
LOC_Os03g57120	1694.98	757.503	3101.2	4.09398	2.0335	2.11267e-12	1.45246e-09	ferredoxin--NADP reductase, chloroplast precursor, putative, expressed	GO:0004324	ferredoxin-NADP+ reductase activity	Catalysis of the reaction: reduced ferredoxin + NADP+ = oxidized ferredoxin + NADPH + H+. [EC:1.18.1.2, GOC:kd]	IEA	molecular_function
LOC_Os03g57120	1694.98	757.503	3101.2	4.09398	2.0335	2.11267e-12	1.45246e-09	ferredoxin--NADP reductase, chloroplast precursor, putative, expressed	GO:0016491	oxidoreductase activity	Catalysis of an oxidation-reduction (redox) reaction, a reversible chemical reaction in which the oxidation state of an atom or atoms within a molecule is altered. One substrate acts as a hydrogen or electron donor and becomes oxidized, while the other acts as hydrogen or electron acceptor and becomes reduced. [GOC:go_curators]	IEA	molecular_function
LOC_Os03g57120	1694.98	757.503	3101.2	4.09398	2.0335	2.11267e-12	1.45246e-09	ferredoxin--NADP reductase, chloroplast precursor, putative, expressed	GO:0022900	electron transport chain	A process in which a series of electron carriers operate together to transfer electrons from donors to any of several different terminal electron acceptors to generate a transmembrane electrochemical gradient. [GOC:mtg_electron_transport]	IEA	biological_process
LOC_Os03g57120	1694.98	757.503	3101.2	4.09398	2.0335	2.11267e-12	1.45246e-09	ferredoxin--NADP reductase, chloroplast precursor, putative, expressed	GO:0009507	chloroplast	A chlorophyll-containing plastid with thylakoids organized into grana and frets, or stroma thylakoids, and embedded in a stroma. [ISBN:0471245208]	IEA	cellular_component
LOC_Os03g57120	1694.98	757.503	3101.2	4.09398	2.0335	2.11267e-12	1.45246e-09	ferredoxin--NADP reductase, chloroplast precursor, putative, expressed	GO:0009055	electron carrier activity	Any molecular entity that serves as an electron acceptor and electron donor in an electron transport system. [ISBN:0198506732]	IEA	molecular_function
LOC_Os03g57120	1694.98	757.503	3101.2	4.09398	2.0335	2.11267e-12	1.45246e-09	ferredoxin--NADP reductase, chloroplast precursor, putative, expressed	GO:0004324	ferredoxin-NADP+ reductase activity	Catalysis of the reaction: reduced ferredoxin + NADP+ = oxidized ferredoxin + NADPH + H+. [EC:1.18.1.2, GOC:kd]	IEA	molecular_function
LOC_Os03g57120	1694.98	757.503	3101.2	4.09398	2.0335	2.11267e-12	1.45246e-09	ferredoxin--NADP reductase, chloroplast precursor, putative, expressed	GO:0005507	copper ion binding	Interacting selectively and non-covalently with copper (Cu) ions. [GOC:ai]	IEA	molecular_function
LOC_Os03g57120	1694.98	757.503	3101.2	4.09398	2.0335	2.11267e-12	1.45246e-09	ferredoxin--NADP reductase, chloroplast precursor, putative, expressed	GO:0015979	photosynthesis	The synthesis by organisms of organic chemical compounds, especially carbohydrates, from carbon dioxide (CO2) using energy obtained from light rather than from the oxidation of chemical compounds. [ISBN:0198547684]	IEA	biological_process
LOC_Os02g46680	16.5639	7.48784	30.1779	4.03026	2.01087	0.000250346	0.0148434	multidrug resistance protein, putative, expressed	GO:0006810	transport	The directed movement of substances (such as macromolecules, small molecules, ions) into, out of or within a cell, or between cells, or within a multicellular organism by means of some agent such as a transporter or pore. [GOC:dph, GOC:jl, GOC:mah]	IEA	biological_process
LOC_Os02g46680	16.5639	7.48784	30.1779	4.03026	2.01087	0.000250346	0.0148434	multidrug resistance protein, putative, expressed	GO:0016887	ATPase activity	Catalysis of the reaction: ATP + H2O = ADP + phosphate + 2 H+. May or may not be coupled to another reaction. [EC:3.6.1.3, GOC:jl]	IEA	molecular_function
LOC_Os02g46680	16.5639	7.48784	30.1779	4.03026	2.01087	0.000250346	0.0148434	multidrug resistance protein, putative, expressed	GO:0000166	nucleotide binding	Interacting selectively and non-covalently with a nucleotide, any compound consisting of a nucleoside that is esterified with (ortho)phosphate or an oligophosphate at any hydroxyl group on the ribose or deoxyribose. [GOC:mah, ISBN:0198547684]	IEA	molecular_function
LOC_Os02g46680	16.5639	7.48784	30.1779	4.03026	2.01087	0.000250346	0.0148434	multidrug resistance protein, putative, expressed	GO:0017111	nucleoside-triphosphatase activity	Catalysis of the reaction: a nucleoside triphosphate + H2O = nucleoside diphosphate + phosphate. [EC:3.6.1.15]	IEA	molecular_function
LOC_Os02g46680	16.5639	7.48784	30.1779	4.03026	2.01087	0.000250346	0.0148434	multidrug resistance protein, putative, expressed	GO:0016021	integral to membrane	Penetrating at least one phospholipid bilayer of a membrane. May also refer to the state of being buried in the bilayer with no exposure outside the bilayer. When used to describe a protein, indicates that all or part of the peptide sequence is embedded in the membrane. [GOC:go_curators]	IEA	cellular_component
LOC_Os02g46680	16.5639	7.48784	30.1779	4.03026	2.01087	0.000250346	0.0148434	multidrug resistance protein, putative, expressed	GO:0005739	mitochondrion	A semiautonomous, self replicating organelle that occurs in varying numbers, shapes, and sizes in the cytoplasm of virtually all eukaryotic cells. It is notably the site of tissue respiration. [ISBN:0198506732]	IEA	cellular_component
LOC_Os02g46680	16.5639	7.48784	30.1779	4.03026	2.01087	0.000250346	0.0148434	multidrug resistance protein, putative, expressed	GO:0042626	ATPase activity, coupled to transmembrane movement of substances	Catalysis of the reaction: ATP + H2O = ADP + phosphate, to directly drive the active transport of a substance across a membrane. [EC:3.6.1.3, GOC:jl]	IEA	molecular_function
LOC_Os02g46680	16.5639	7.48784	30.1779	4.03026	2.01087	0.000250346	0.0148434	multidrug resistance protein, putative, expressed	GO:0005524	ATP binding	Interacting selectively and non-covalently with ATP, adenosine 5'-triphosphate, a universally important coenzyme and enzyme regulator. [ISBN:0198506732]	IEA	molecular_function
LOC_Os04g39780	55.2277	24.9775	100.603	4.02775	2.00997	2.09109e-07	4.90896e-05	AMP-binding enzyme family protein, expressed	GO:0008152	metabolic process	The chemical reactions and pathways, including anabolism and catabolism, by which living organisms transform chemical substances. Metabolic processes typically transform small molecules, but also include macromolecular processes such as DNA repair and replication, and protein synthesis and degradation. [GOC:go_curators, ISBN:0198547684]	IEA	biological_process
LOC_Os04g39780	55.2277	24.9775	100.603	4.02775	2.00997	2.09109e-07	4.90896e-05	AMP-binding enzyme family protein, expressed	GO:0005488	binding	The selective, non-covalent, often stoichiometric, interaction of a molecule with one or more specific sites on another molecule. [GOC:ceb, GOC:mah, ISBN:0198506732]	IEA	molecular_function
LOC_Os04g39780	55.2277	24.9775	100.603	4.02775	2.00997	2.09109e-07	4.90896e-05	AMP-binding enzyme family protein, expressed	GO:0000036	ACP phosphopantetheine attachment site binding involved in fatty acid biosynthetic process	Interacting selectively and non-covalently with the attachment site of the phosphopantetheine prosthetic group of an acyl carrier protein (ACP) as part of the process of fatty acid biosynthesis. [CHEBI:22221, GOC:jl, GOC:vw]	IEA	molecular_function
LOC_Os04g39780	55.2277	24.9775	100.603	4.02775	2.00997	2.09109e-07	4.90896e-05	AMP-binding enzyme family protein, expressed	GO:0016491	oxidoreductase activity	Catalysis of an oxidation-reduction (redox) reaction, a reversible chemical reaction in which the oxidation state of an atom or atoms within a molecule is altered. One substrate acts as a hydrogen or electron donor and becomes oxidized, while the other acts as hydrogen or electron acceptor and becomes reduced. [GOC:go_curators]	IEA	molecular_function
LOC_Os04g39780	55.2277	24.9775	100.603	4.02775	2.00997	2.09109e-07	4.90896e-05	AMP-binding enzyme family protein, expressed	GO:0031177	phosphopantetheine binding	Interacting selectively and non-covalently with phosphopantetheine, the vitamin pantetheine 4'-(dihydrogen phosphate). [CHEBI:16858, GOC:mah, GOC:vw]	IEA	molecular_function
LOC_Os04g39780	55.2277	24.9775	100.603	4.02775	2.00997	2.09109e-07	4.90896e-05	AMP-binding enzyme family protein, expressed	GO:0003824	catalytic activity	Catalysis of a biochemical reaction at physiological temperatures. In biologically catalyzed reactions, the reactants are known as substrates, and the catalysts are naturally occurring macromolecular substances known as enzymes. Enzymes possess specific binding sites for substrates, and are usually composed wholly or largely of protein, but RNA that has catalytic activity (ribozyme) is often also…	IEA	molecular_function
LOC_Os04g39780	55.2277	24.9775	100.603	4.02775	2.00997	2.09109e-07	4.90896e-05	AMP-binding enzyme family protein, expressed	GO:0048037	cofactor binding	Interacting selectively and non-covalently with a cofactor, a substance that is required for the activity of an enzyme or other protein. Cofactors may be inorganic, such as the metal atoms zinc, iron, and copper in certain forms, or organic, in which case they are referred to as coenzymes. Cofactors may either be bound tightly to active sites or bind loosely with the substrate. [ISBN:0198506732]	IEA	molecular_function
LOC_Os04g39780	55.2277	24.9775	100.603	4.02775	2.00997	2.09109e-07	4.90896e-05	AMP-binding enzyme family protein, expressed	GO:0016740	transferase activity	Catalysis of the transfer of a group, e.g. a methyl group, glycosyl group, acyl group, phosphorus-containing, or other groups, from one compound (generally regarded as the donor) to another compound (generally regarded as the acceptor). Transferase is the systematic name for any enzyme of EC class 2. [ISBN:0198506732]	IEA	molecular_function
LOC_Os04g39780	55.2277	24.9775	100.603	4.02775	2.00997	2.09109e-07	4.90896e-05	AMP-binding enzyme family protein, expressed	GO:0009055	electron carrier activity	Any molecular entity that serves as an electron acceptor and electron donor in an electron transport system. [ISBN:0198506732]	IEA	molecular_function
LOC_Os04g39780	55.2277	24.9775	100.603	4.02775	2.00997	2.09109e-07	4.90896e-05	AMP-binding enzyme family protein, expressed	GO:0006979	response to oxidative stress	Any process that results in a change in state or activity of a cell or an organism (in terms of movement, secretion, enzyme production, gene expression, etc.) as a result of oxidative stress, a state often resulting from exposure to high levels of reactive oxygen species, e.g. superoxide anions, hydrogen peroxide (H2O2), and hydroxyl radicals. [GOC:jl, PMID:12115731]	IEA	biological_process
LOC_Os04g39780	55.2277	24.9775	100.603	4.02775	2.00997	2.09109e-07	4.90896e-05	AMP-binding enzyme family protein, expressed	GO:0004096	catalase activity	Catalysis of the reaction: 2 hydrogen peroxide = O2 + 2 H2O. [EC:1.11.1.6]	IEA	molecular_function
LOC_Os08g28570	57.4228	26.0909	104.421	4.00218	2.00079	8.54582e-06	0.00117522	resistance protein, putative, expressed	GO:0000166	nucleotide binding	Interacting selectively and non-covalently with a nucleotide, any compound consisting of a nucleoside that is esterified with (ortho)phosphate or an oligophosphate at any hydroxyl group on the ribose or deoxyribose. [GOC:mah, ISBN:0198547684]	IEA	molecular_function
LOC_Os08g28570	57.4228	26.0909	104.421	4.00218	2.00079	8.54582e-06	0.00117522	resistance protein, putative, expressed	GO:0017111	nucleoside-triphosphatase activity	Catalysis of the reaction: a nucleoside triphosphate + H2O = nucleoside diphosphate + phosphate. [EC:3.6.1.15]	IEA	molecular_function
LOC_Os08g28570	57.4228	26.0909	104.421	4.00218	2.00079	8.54582e-06	0.00117522	resistance protein, putative, expressed	GO:0005515	protein binding	Interacting selectively and non-covalently with any protein or protein complex (a complex of two or more proteins that may include other nonprotein molecules). [GOC:go_curators]	IEA	molecular_function
LOC_Os08g28570	57.4228	26.0909	104.421	4.00218	2.00079	8.54582e-06	0.00117522	resistance protein, putative, expressed	GO:0006952	defense response	Reactions, triggered in response to the presence of a foreign body or the occurrence of an injury, which result in restriction of damage to the organism attacked or prevention/recovery from the infection caused by the attack. [GOC:go_curators]	IEA	biological_process
LOC_Os08g28570	57.4228	26.0909	104.421	4.00218	2.00079	8.54582e-06	0.00117522	resistance protein, putative, expressed	GO:0005524	ATP binding	Interacting selectively and non-covalently with ATP, adenosine 5'-triphosphate, a universally important coenzyme and enzyme regulator. [ISBN:0198506732]	IEA	molecular_function
LOC_Os08g28570	57.4228	26.0909	104.421	4.00218	2.00079	8.54582e-06	0.00117522	resistance protein, putative, expressed	GO:0006915	apoptotic process	A programmed cell death process which begins when a cell receives an internal (e.g. DNA damage) or external signal (e.g. an extracellular death ligand), and proceeds through a series of biochemical events (signaling pathways) which typically lead to rounding-up of the cell, retraction of pseudopodes, reduction of cellular volume (pyknosis), chromatin condensation, nuclear fragmentation (karyorrhe…	IEA	biological_process
LOC_Os01g58640	28.1262	12.9221	50.9324	3.94148	1.97874	1.98861e-05	0.00226961	nucleotide pyrophosphatase/phosphodiesterase, putative, expressed	GO:0016787	hydrolase activity	Catalysis of the hydrolysis of various bonds, e.g. C-O, C-N, C-C, phosphoric anhydride bonds, etc. Hydrolase is the systematic name for any enzyme of EC class 3. [ISBN:0198506732]	IEA	molecular_function
LOC_Os01g64960	28.8162	13.2603	52.15	3.93278	1.97555	8.74538e-05	0.006792	chlorophyll A-B binding protein, putative, expressed	GO:0016020	membrane	Double layer of lipid molecules that encloses all cells, and, in eukaryotes, many organelles; may be a single or double lipid bilayer; also includes associated proteins. [GOC:mah, ISBN:0815316194]	IEA	cellular_component
LOC_Os01g64960	28.8162	13.2603	52.15	3.93278	1.97555	8.74538e-05	0.006792	chlorophyll A-B binding protein, putative, expressed	GO:0080167	response to karrikin	Any process that results in a change in state or activity of a cell or an organism (in terms of movement, secretion, enzyme production, gene expression, etc.) as a result of a karrikin stimulus. Karrikins are signaling molecules in smoke from burning vegetation that trigger seed germination for many angiosperms (flowering plants). [PMID:20351290]	IEA	biological_process
LOC_Os01g64960	28.8162	13.2603	52.15	3.93278	1.97555	8.74538e-05	0.006792	chlorophyll A-B binding protein, putative, expressed	GO:0016020	membrane	Double layer of lipid molecules that encloses all cells, and, in eukaryotes, many organelles; may be a single or double lipid bilayer; also includes associated proteins. [GOC:mah, ISBN:0815316194]	IEA	cellular_component
LOC_Os01g64960	28.8162	13.2603	52.15	3.93278	1.97555	8.74538e-05	0.006792	chlorophyll A-B binding protein, putative, expressed	GO:0009507	chloroplast	A chlorophyll-containing plastid with thylakoids organized into grana and frets, or stroma thylakoids, and embedded in a stroma. [ISBN:0471245208]	IEA	cellular_component
LOC_Os01g64960	28.8162	13.2603	52.15	3.93278	1.97555	8.74538e-05	0.006792	chlorophyll A-B binding protein, putative, expressed	GO:0009765	photosynthesis, light harvesting	Absorption and transfer of the energy absorbed from light photons between photosystem reaction centers. [GOC:sm]	IEA	biological_process
LOC_Os01g64960	28.8162	13.2603	52.15	3.93278	1.97555	8.74538e-05	0.006792	chlorophyll A-B binding protein, putative, expressed	GO:0009535	chloroplast thylakoid membrane	The pigmented membrane of a chloroplast thylakoid. An example of this component is found in Arabidopsis thaliana. [GOC:lr, GOC:mtg_sensu]	IEA	cellular_component
LOC_Os01g64960	28.8162	13.2603	52.15	3.93278	1.97555	8.74538e-05	0.006792	chlorophyll A-B binding protein, putative, expressed	GO:0009579	thylakoid	A membranous cellular structure that bears the photosynthetic pigments in plants, algae, and cyanobacteria. In cyanobacteria thylakoids are of various shapes and are attached to, or continuous with, the plasma membrane. In eukaryotes they are flattened, membrane-bounded disk-like structures located in the chloroplasts; in the chloroplasts of higher plants the thylakoids form dense stacks called g…	IEA	cellular_component
LOC_Os01g64960	28.8162	13.2603	52.15	3.93278	1.97555	8.74538e-05	0.006792	chlorophyll A-B binding protein, putative, expressed	GO:0010196	nonphotochemical quenching	The process to maintain the balance between dissipation and utilization of light energy to minimize generation of oxidizing molecules, thereby protecting the plant against photo-oxidative damage. [PMID:10667783]	IEA	biological_process
LOC_Os01g64960	28.8162	13.2603	52.15	3.93278	1.97555	8.74538e-05	0.006792	chlorophyll A-B binding protein, putative, expressed	GO:0009765	photosynthesis, light harvesting	Absorption and transfer of the energy absorbed from light photons between photosystem reaction centers. [GOC:sm]	IEA	biological_process
LOC_Os10g07400	41.1957	18.98	74.5191	3.92618	1.97313	7.16213e-05	0.00596814	disease resistance RPP13-like protein 1, putative, expressed	GO:0006915	apoptotic process	A programmed cell death process which begins when a cell receives an internal (e.g. DNA damage) or external signal (e.g. an extracellular death ligand), and proceeds through a series of biochemical events (signaling pathways) which typically lead to rounding-up of the cell, retraction of pseudopodes, reduction of cellular volume (pyknosis), chromatin condensation, nuclear fragmentation (karyorrhe…	IEA	biological_process
LOC_Os10g07400	41.1957	18.98	74.5191	3.92618	1.97313	7.16213e-05	0.00596814	disease resistance RPP13-like protein 1, putative, expressed	GO:0005524	ATP binding	Interacting selectively and non-covalently with ATP, adenosine 5'-triphosphate, a universally important coenzyme and enzyme regulator. [ISBN:0198506732]	IEA	molecular_function
LOC_Os10g07400	41.1957	18.98	74.5191	3.92618	1.97313	7.16213e-05	0.00596814	disease resistance RPP13-like protein 1, putative, expressed	GO:0000166	nucleotide binding	Interacting selectively and non-covalently with a nucleotide, any compound consisting of a nucleoside that is esterified with (ortho)phosphate or an oligophosphate at any hydroxyl group on the ribose or deoxyribose. [GOC:mah, ISBN:0198547684]	IEA	molecular_function
LOC_Os10g07400	41.1957	18.98	74.5191	3.92618	1.97313	7.16213e-05	0.00596814	disease resistance RPP13-like protein 1, putative, expressed	GO:0005515	protein binding	Interacting selectively and non-covalently with any protein or protein complex (a complex of two or more proteins that may include other nonprotein molecules). [GOC:go_curators]	IEA	molecular_function
LOC_Os10g07400	41.1957	18.98	74.5191	3.92618	1.97313	7.16213e-05	0.00596814	disease resistance RPP13-like protein 1, putative, expressed	GO:0005524	ATP binding	Interacting selectively and non-covalently with ATP, adenosine 5'-triphosphate, a universally important coenzyme and enzyme regulator. [ISBN:0198506732]	IEA	molecular_function
LOC_Os10g07400	41.1957	18.98	74.5191	3.92618	1.97313	7.16213e-05	0.00596814	disease resistance RPP13-like protein 1, putative, expressed	GO:0005515	protein binding	Interacting selectively and non-covalently with any protein or protein complex (a complex of two or more proteins that may include other nonprotein molecules). [GOC:go_curators]	IEA	molecular_function
LOC_Os10g07400	41.1957	18.98	74.5191	3.92618	1.97313	7.16213e-05	0.00596814	disease resistance RPP13-like protein 1, putative, expressed	GO:0006952	defense response	Reactions, triggered in response to the presence of a foreign body or the occurrence of an injury, which result in restriction of damage to the organism attacked or prevention/recovery from the infection caused by the attack. [GOC:go_curators]	IEA	biological_process
LOC_Os10g07400	41.1957	18.98	74.5191	3.92618	1.97313	7.16213e-05	0.00596814	disease resistance RPP13-like protein 1, putative, expressed	GO:0000166	nucleotide binding	Interacting selectively and non-covalently with a nucleotide, any compound consisting of a nucleoside that is esterified with (ortho)phosphate or an oligophosphate at any hydroxyl group on the ribose or deoxyribose. [GOC:mah, ISBN:0198547684]	IEA	molecular_function
LOC_Os10g07400	41.1957	18.98	74.5191	3.92618	1.97313	7.16213e-05	0.00596814	disease resistance RPP13-like protein 1, putative, expressed	GO:0006915	apoptotic process	A programmed cell death process which begins when a cell receives an internal (e.g. DNA damage) or external signal (e.g. an extracellular death ligand), and proceeds through a series of biochemical events (signaling pathways) which typically lead to rounding-up of the cell, retraction of pseudopodes, reduction of cellular volume (pyknosis), chromatin condensation, nuclear fragmentation (karyorrhe…	IEA	biological_process
LOC_Os10g07400	41.1957	18.98	74.5191	3.92618	1.97313	7.16213e-05	0.00596814	disease resistance RPP13-like protein 1, putative, expressed	GO:0006952	defense response	Reactions, triggered in response to the presence of a foreign body or the occurrence of an injury, which result in restriction of damage to the organism attacked or prevention/recovery from the infection caused by the attack. [GOC:go_curators]	IEA	biological_process
LOC_Os05g29676	40.8758	18.9195	73.8103	3.90127	1.96395	4.39647e-05	0.00412743	RING-H2 finger protein, putative	GO:0008270	zinc ion binding	Interacting selectively and non-covalently with zinc (Zn) ions. [GOC:ai]	IEA	molecular_function
LOC_Os05g29676	40.8758	18.9195	73.8103	3.90127	1.96395	4.39647e-05	0.00412743	RING-H2 finger protein, putative	GO:0005515	protein binding	Interacting selectively and non-covalently with any protein or protein complex (a complex of two or more proteins that may include other nonprotein molecules). [GOC:go_curators]	IEA	molecular_function
LOC_Os05g29676	40.8758	18.9195	73.8103	3.90127	1.96395	4.39647e-05	0.00412743	RING-H2 finger protein, putative	GO:0046872	metal ion binding	Interacting selectively and non-covalently with any metal ion. [GOC:ai]	IEA	molecular_function
LOC_Os11g12050	82.7853	38.3755	149.4	3.89311	1.96092	3.66708e-07	8.08298e-05	NBS-LRR type disease resistance protein, putative, expressed	GO:0017111	nucleoside-triphosphatase activity	Catalysis of the reaction: a nucleoside triphosphate + H2O = nucleoside diphosphate + phosphate. [EC:3.6.1.15]	IEA	molecular_function
LOC_Os11g12050	82.7853	38.3755	149.4	3.89311	1.96092	3.66708e-07	8.08298e-05	NBS-LRR type disease resistance protein, putative, expressed	GO:0005524	ATP binding	Interacting selectively and non-covalently with ATP, adenosine 5'-triphosphate, a universally important coenzyme and enzyme regulator. [ISBN:0198506732]	IEA	molecular_function
LOC_Os11g12050	82.7853	38.3755	149.4	3.89311	1.96092	3.66708e-07	8.08298e-05	NBS-LRR type disease resistance protein, putative, expressed	GO:0000166	nucleotide binding	Interacting selectively and non-covalently with a nucleotide, any compound consisting of a nucleoside that is esterified with (ortho)phosphate or an oligophosphate at any hydroxyl group on the ribose or deoxyribose. [GOC:mah, ISBN:0198547684]	IEA	molecular_function
LOC_Os11g12050	82.7853	38.3755	149.4	3.89311	1.96092	3.66708e-07	8.08298e-05	NBS-LRR type disease resistance protein, putative, expressed	GO:0006952	defense response	Reactions, triggered in response to the presence of a foreign body or the occurrence of an injury, which result in restriction of damage to the organism attacked or prevention/recovery from the infection caused by the attack. [GOC:go_curators]	IEA	biological_process
LOC_Os11g12050	82.7853	38.3755	149.4	3.89311	1.96092	3.66708e-07	8.08298e-05	NBS-LRR type disease resistance protein, putative, expressed	GO:0017111	nucleoside-triphosphatase activity	Catalysis of the reaction: a nucleoside triphosphate + H2O = nucleoside diphosphate + phosphate. [EC:3.6.1.15]	IEA	molecular_function
LOC_Os11g12050	82.7853	38.3755	149.4	3.89311	1.96092	3.66708e-07	8.08298e-05	NBS-LRR type disease resistance protein, putative, expressed	GO:0006952	defense response	Reactions, triggered in response to the presence of a foreign body or the occurrence of an injury, which result in restriction of damage to the organism attacked or prevention/recovery from the infection caused by the attack. [GOC:go_curators]	IEA	biological_process
LOC_Os11g12050	82.7853	38.3755	149.4	3.89311	1.96092	3.66708e-07	8.08298e-05	NBS-LRR type disease resistance protein, putative, expressed	GO:0005524	ATP binding	Interacting selectively and non-covalently with ATP, adenosine 5'-triphosphate, a universally important coenzyme and enzyme regulator. [ISBN:0198506732]	IEA	molecular_function
LOC_Os11g12050	82.7853	38.3755	149.4	3.89311	1.96092	3.66708e-07	8.08298e-05	NBS-LRR type disease resistance protein, putative, expressed	GO:0006915	apoptotic process	A programmed cell death process which begins when a cell receives an internal (e.g. DNA damage) or external signal (e.g. an extracellular death ligand), and proceeds through a series of biochemical events (signaling pathways) which typically lead to rounding-up of the cell, retraction of pseudopodes, reduction of cellular volume (pyknosis), chromatin condensation, nuclear fragmentation (karyorrhe…	IEA	biological_process
LOC_Os11g12050	82.7853	38.3755	149.4	3.89311	1.96092	3.66708e-07	8.08298e-05	NBS-LRR type disease resistance protein, putative, expressed	GO:0006915	apoptotic process	A programmed cell death process which begins when a cell receives an internal (e.g. DNA damage) or external signal (e.g. an extracellular death ligand), and proceeds through a series of biochemical events (signaling pathways) which typically lead to rounding-up of the cell, retraction of pseudopodes, reduction of cellular volume (pyknosis), chromatin condensation, nuclear fragmentation (karyorrhe…	IEA	biological_process
LOC_Os11g12050	82.7853	38.3755	149.4	3.89311	1.96092	3.66708e-07	8.08298e-05	NBS-LRR type disease resistance protein, putative, expressed	GO:0000166	nucleotide binding	Interacting selectively and non-covalently with a nucleotide, any compound consisting of a nucleoside that is esterified with (ortho)phosphate or an oligophosphate at any hydroxyl group on the ribose or deoxyribose. [GOC:mah, ISBN:0198547684]	IEA	molecular_function
LOC_Os02g36440	52.7375	24.6175	94.9176	3.8557	1.94699	2.07055e-05	0.00231733	transporter family protein, putative, expressed	GO:0016020	membrane	Double layer of lipid molecules that encloses all cells, and, in eukaryotes, many organelles; may be a single or double lipid bilayer; also includes associated proteins. [GOC:mah, ISBN:0815316194]	IEA	cellular_component
LOC_Os02g36440	52.7375	24.6175	94.9176	3.8557	1.94699	2.07055e-05	0.00231733	transporter family protein, putative, expressed	GO:0005215	transporter activity	Enables the directed movement of substances (such as macromolecules, small molecules, ions) into, out of or within a cell, or between cells. [GOC:ai, GOC:dgf]	IEA	molecular_function
LOC_Os02g36440	52.7375	24.6175	94.9176	3.8557	1.94699	2.07055e-05	0.00231733	transporter family protein, putative, expressed	GO:0022891	substrate-specific transmembrane transporter activity	Enables the transfer of a specific substance or group of related substances from one side of a membrane to the other. [GOC:jid, GOC:mtg_transport, ISBN:0815340729]	IEA	molecular_function
LOC_Os02g36440	52.7375	24.6175	94.9176	3.8557	1.94699	2.07055e-05	0.00231733	transporter family protein, putative, expressed	GO:0016021	integral to membrane	Penetrating at least one phospholipid bilayer of a membrane. May also refer to the state of being buried in the bilayer with no exposure outside the bilayer. When used to describe a protein, indicates that all or part of the peptide sequence is embedded in the membrane. [GOC:go_curators]	IEA	cellular_component
LOC_Os02g36440	52.7375	24.6175	94.9176	3.8557	1.94699	2.07055e-05	0.00231733	transporter family protein, putative, expressed	GO:0055085	transmembrane transport	The process in which a solute is transported from one side of a membrane to the other. [GOC:dph, GOC:jid]	IEA	biological_process
LOC_Os02g36440	52.7375	24.6175	94.9176	3.8557	1.94699	2.07055e-05	0.00231733	transporter family protein, putative, expressed	GO:0006810	transport	The directed movement of substances (such as macromolecules, small molecules, ions) into, out of or within a cell, or between cells, or within a multicellular organism by means of some agent such as a transporter or pore. [GOC:dph, GOC:jl, GOC:mah]	IEA	biological_process
LOC_Os01g57700	485.106	227.687	871.235	3.82646	1.93601	2.46808e-09	9.37708e-07	membrane protein, putative, expressed	GO:0016021	integral to membrane	Penetrating at least one phospholipid bilayer of a membrane. May also refer to the state of being buried in the bilayer with no exposure outside the bilayer. When used to describe a protein, indicates that all or part of the peptide sequence is embedded in the membrane. [GOC:go_curators]	IEA	cellular_component
LOC_Os01g57700	485.106	227.687	871.235	3.82646	1.93601	2.46808e-09	9.37708e-07	membrane protein, putative, expressed	GO:0006520	cellular amino acid metabolic process	The chemical reactions and pathways involving amino acids, carboxylic acids containing one or more amino groups, as carried out by individual cells. [CHEBI:33709, GOC:curators, ISBN:0198506732]	IEA	biological_process
LOC_Os08g36320	3707.8	1752.43	6640.85	3.78951	1.92201	4.33235e-10	2.03376e-07	decarboxylase, putative, expressed	GO:0016831	carboxy-lyase activity	Catalysis of the nonhydrolytic addition or removal of a carboxyl group to or from a compound. [http://www.mercksource.com/]	IEA	molecular_function
LOC_Os08g36320	3707.8	1752.43	6640.85	3.78951	1.92201	4.33235e-10	2.03376e-07	decarboxylase, putative, expressed	GO:0019752	carboxylic acid metabolic process	The chemical reactions and pathways involving carboxylic acids, any organic acid containing one or more carboxyl (COOH) groups or anions (COO-). [ISBN:0198506732]	IEA	biological_process
LOC_Os08g36320	3707.8	1752.43	6640.85	3.78951	1.92201	4.33235e-10	2.03376e-07	decarboxylase, putative, expressed	GO:0016831	carboxy-lyase activity	Catalysis of the nonhydrolytic addition or removal of a carboxyl group to or from a compound. [http://www.mercksource.com/]	IEA	molecular_function
LOC_Os08g36320	3707.8	1752.43	6640.85	3.78951	1.92201	4.33235e-10	2.03376e-07	decarboxylase, putative, expressed	GO:0016829	lyase activity	Catalysis of the cleavage of C-C, C-O, C-N and other bonds by other means than by hydrolysis or oxidation, or conversely adding a group to a double bond. They differ from other enzymes in that two substrates are involved in one reaction direction, but only one in the other direction. When acting on the single substrate, a molecule is eliminated and this generates either a new double bond or a new…	IEA	molecular_function
LOC_Os08g36320	3707.8	1752.43	6640.85	3.78951	1.92201	4.33235e-10	2.03376e-07	decarboxylase, putative, expressed	GO:0016829	lyase activity	Catalysis of the cleavage of C-C, C-O, C-N and other bonds by other means than by hydrolysis or oxidation, or conversely adding a group to a double bond. They differ from other enzymes in that two substrates are involved in one reaction direction, but only one in the other direction. When acting on the single substrate, a molecule is eliminated and this generates either a new double bond or a new…	IEA	molecular_function
LOC_Os08g36320	3707.8	1752.43	6640.85	3.78951	1.92201	4.33235e-10	2.03376e-07	decarboxylase, putative, expressed	GO:0006536	glutamate metabolic process	The chemical reactions and pathways involving glutamate, the anion of 2-aminopentanedioic acid. [GOC:go_curators]	IEA	biological_process
LOC_Os08g36320	3707.8	1752.43	6640.85	3.78951	1.92201	4.33235e-10	2.03376e-07	decarboxylase, putative, expressed	GO:0003824	catalytic activity	Catalysis of a biochemical reaction at physiological temperatures. In biologically catalyzed reactions, the reactants are known as substrates, and the catalysts are naturally occurring macromolecular substances known as enzymes. Enzymes possess specific binding sites for substrates, and are usually composed wholly or largely of protein, but RNA that has catalytic activity (ribozyme) is often also…	IEA	molecular_function
LOC_Os08g36320	3707.8	1752.43	6640.85	3.78951	1.92201	4.33235e-10	2.03376e-07	decarboxylase, putative, expressed	GO:0004351	glutamate decarboxylase activity	Catalysis of the reaction: L-glutamate = 4-aminobutanoate + CO2. [EC:4.1.1.15]	IEA	molecular_function
LOC_Os08g36320	3707.8	1752.43	6640.85	3.78951	1.92201	4.33235e-10	2.03376e-07	decarboxylase, putative, expressed	GO:0006536	glutamate metabolic process	The chemical reactions and pathways involving glutamate, the anion of 2-aminopentanedioic acid. [GOC:go_curators]	IEA	biological_process
LOC_Os08g36320	3707.8	1752.43	6640.85	3.78951	1.92201	4.33235e-10	2.03376e-07	decarboxylase, putative, expressed	GO:0019752	carboxylic acid metabolic process	The chemical reactions and pathways involving carboxylic acids, any organic acid containing one or more carboxyl (COOH) groups or anions (COO-). [ISBN:0198506732]	IEA	biological_process
LOC_Os08g36320	3707.8	1752.43	6640.85	3.78951	1.92201	4.33235e-10	2.03376e-07	decarboxylase, putative, expressed	GO:0004351	glutamate decarboxylase activity	Catalysis of the reaction: L-glutamate = 4-aminobutanoate + CO2. [EC:4.1.1.15]	IEA	molecular_function
LOC_Os08g36320	3707.8	1752.43	6640.85	3.78951	1.92201	4.33235e-10	2.03376e-07	decarboxylase, putative, expressed	GO:0004351	glutamate decarboxylase activity	Catalysis of the reaction: L-glutamate = 4-aminobutanoate + CO2. [EC:4.1.1.15]	IEA	molecular_function
LOC_Os08g36320	3707.8	1752.43	6640.85	3.78951	1.92201	4.33235e-10	2.03376e-07	decarboxylase, putative, expressed	GO:0030170	pyridoxal phosphate binding	Interacting selectively and non-covalently with pyridoxal 5' phosphate, 3-hydroxy-5-(hydroxymethyl)-2-methyl4-pyridine carboxaldehyde 5' phosphate, the biologically active form of vitamin B6. [GOC:mah, ISBN:0198506732]	IEA	molecular_function
LOC_Os08g36320	3707.8	1752.43	6640.85	3.78951	1.92201	4.33235e-10	2.03376e-07	decarboxylase, putative, expressed	GO:0016829	lyase activity	Catalysis of the cleavage of C-C, C-O, C-N and other bonds by other means than by hydrolysis or oxidation, or conversely adding a group to a double bond. They differ from other enzymes in that two substrates are involved in one reaction direction, but only one in the other direction. When acting on the single substrate, a molecule is eliminated and this generates either a new double bond or a new…	IEA	molecular_function
LOC_Os08g36320	3707.8	1752.43	6640.85	3.78951	1.92201	4.33235e-10	2.03376e-07	decarboxylase, putative, expressed	GO:0006536	glutamate metabolic process	The chemical reactions and pathways involving glutamate, the anion of 2-aminopentanedioic acid. [GOC:go_curators]	IEA	biological_process
LOC_Os08g36320	3707.8	1752.43	6640.85	3.78951	1.92201	4.33235e-10	2.03376e-07	decarboxylase, putative, expressed	GO:0019752	carboxylic acid metabolic process	The chemical reactions and pathways involving carboxylic acids, any organic acid containing one or more carboxyl (COOH) groups or anions (COO-). [ISBN:0198506732]	IEA	biological_process
LOC_Os08g36320	3707.8	1752.43	6640.85	3.78951	1.92201	4.33235e-10	2.03376e-07	decarboxylase, putative, expressed	GO:0030170	pyridoxal phosphate binding	Interacting selectively and non-covalently with pyridoxal 5' phosphate, 3-hydroxy-5-(hydroxymethyl)-2-methyl4-pyridine carboxaldehyde 5' phosphate, the biologically active form of vitamin B6. [GOC:mah, ISBN:0198506732]	IEA	molecular_function
LOC_Os08g36320	3707.8	1752.43	6640.85	3.78951	1.92201	4.33235e-10	2.03376e-07	decarboxylase, putative, expressed	GO:0006536	glutamate metabolic process	The chemical reactions and pathways involving glutamate, the anion of 2-aminopentanedioic acid. [GOC:go_curators]	IEA	biological_process
LOC_Os08g36320	3707.8	1752.43	6640.85	3.78951	1.92201	4.33235e-10	2.03376e-07	decarboxylase, putative, expressed	GO:0016831	carboxy-lyase activity	Catalysis of the nonhydrolytic addition or removal of a carboxyl group to or from a compound. [http://www.mercksource.com/]	IEA	molecular_function
LOC_Os08g36320	3707.8	1752.43	6640.85	3.78951	1.92201	4.33235e-10	2.03376e-07	decarboxylase, putative, expressed	GO:0016831	carboxy-lyase activity	Catalysis of the nonhydrolytic addition or removal of a carboxyl group to or from a compound. [http://www.mercksource.com/]	IEA	molecular_function
LOC_Os08g36320	3707.8	1752.43	6640.85	3.78951	1.92201	4.33235e-10	2.03376e-07	decarboxylase, putative, expressed	GO:0016829	lyase activity	Catalysis of the cleavage of C-C, C-O, C-N and other bonds by other means than by hydrolysis or oxidation, or conversely adding a group to a double bond. They differ from other enzymes in that two substrates are involved in one reaction direction, but only one in the other direction. When acting on the single substrate, a molecule is eliminated and this generates either a new double bond or a new…	IEA	molecular_function
LOC_Os08g36320	3707.8	1752.43	6640.85	3.78951	1.92201	4.33235e-10	2.03376e-07	decarboxylase, putative, expressed	GO:0030170	pyridoxal phosphate binding	Interacting selectively and non-covalently with pyridoxal 5' phosphate, 3-hydroxy-5-(hydroxymethyl)-2-methyl4-pyridine carboxaldehyde 5' phosphate, the biologically active form of vitamin B6. [GOC:mah, ISBN:0198506732]	IEA	molecular_function
LOC_Os08g36320	3707.8	1752.43	6640.85	3.78951	1.92201	4.33235e-10	2.03376e-07	decarboxylase, putative, expressed	GO:0019752	carboxylic acid metabolic process	The chemical reactions and pathways involving carboxylic acids, any organic acid containing one or more carboxyl (COOH) groups or anions (COO-). [ISBN:0198506732]	IEA	biological_process
LOC_Os08g36320	3707.8	1752.43	6640.85	3.78951	1.92201	4.33235e-10	2.03376e-07	decarboxylase, putative, expressed	GO:0003824	catalytic activity	Catalysis of a biochemical reaction at physiological temperatures. In biologically catalyzed reactions, the reactants are known as substrates, and the catalysts are naturally occurring macromolecular substances known as enzymes. Enzymes possess specific binding sites for substrates, and are usually composed wholly or largely of protein, but RNA that has catalytic activity (ribozyme) is often also…	IEA	molecular_function
LOC_Os08g36320	3707.8	1752.43	6640.85	3.78951	1.92201	4.33235e-10	2.03376e-07	decarboxylase, putative, expressed	GO:0003824	catalytic activity	Catalysis of a biochemical reaction at physiological temperatures. In biologically catalyzed reactions, the reactants are known as substrates, and the catalysts are naturally occurring macromolecular substances known as enzymes. Enzymes possess specific binding sites for substrates, and are usually composed wholly or largely of protein, but RNA that has catalytic activity (ribozyme) is often also…	IEA	molecular_function
LOC_Os08g36320	3707.8	1752.43	6640.85	3.78951	1.92201	4.33235e-10	2.03376e-07	decarboxylase, putative, expressed	GO:0019752	carboxylic acid metabolic process	The chemical reactions and pathways involving carboxylic acids, any organic acid containing one or more carboxyl (COOH) groups or anions (COO-). [ISBN:0198506732]	IEA	biological_process
LOC_Os08g36320	3707.8	1752.43	6640.85	3.78951	1.92201	4.33235e-10	2.03376e-07	decarboxylase, putative, expressed	GO:0016831	carboxy-lyase activity	Catalysis of the nonhydrolytic addition or removal of a carboxyl group to or from a compound. [http://www.mercksource.com/]	IEA	molecular_function
LOC_Os08g36320	3707.8	1752.43	6640.85	3.78951	1.92201	4.33235e-10	2.03376e-07	decarboxylase, putative, expressed	GO:0004351	glutamate decarboxylase activity	Catalysis of the reaction: L-glutamate = 4-aminobutanoate + CO2. [EC:4.1.1.15]	IEA	molecular_function
LOC_Os08g36320	3707.8	1752.43	6640.85	3.78951	1.92201	4.33235e-10	2.03376e-07	decarboxylase, putative, expressed	GO:0016829	lyase activity	Catalysis of the cleavage of C-C, C-O, C-N and other bonds by other means than by hydrolysis or oxidation, or conversely adding a group to a double bond. They differ from other enzymes in that two substrates are involved in one reaction direction, but only one in the other direction. When acting on the single substrate, a molecule is eliminated and this generates either a new double bond or a new…	IEA	molecular_function
LOC_Os08g36320	3707.8	1752.43	6640.85	3.78951	1.92201	4.33235e-10	2.03376e-07	decarboxylase, putative, expressed	GO:0030170	pyridoxal phosphate binding	Interacting selectively and non-covalently with pyridoxal 5' phosphate, 3-hydroxy-5-(hydroxymethyl)-2-methyl4-pyridine carboxaldehyde 5' phosphate, the biologically active form of vitamin B6. [GOC:mah, ISBN:0198506732]	IEA	molecular_function
LOC_Os08g36320	3707.8	1752.43	6640.85	3.78951	1.92201	4.33235e-10	2.03376e-07	decarboxylase, putative, expressed	GO:0004351	glutamate decarboxylase activity	Catalysis of the reaction: L-glutamate = 4-aminobutanoate + CO2. [EC:4.1.1.15]	IEA	molecular_function
LOC_Os08g36320	3707.8	1752.43	6640.85	3.78951	1.92201	4.33235e-10	2.03376e-07	decarboxylase, putative, expressed	GO:0003824	catalytic activity	Catalysis of a biochemical reaction at physiological temperatures. In biologically catalyzed reactions, the reactants are known as substrates, and the catalysts are naturally occurring macromolecular substances known as enzymes. Enzymes possess specific binding sites for substrates, and are usually composed wholly or largely of protein, but RNA that has catalytic activity (ribozyme) is often also…	IEA	molecular_function
LOC_Os08g36320	3707.8	1752.43	6640.85	3.78951	1.92201	4.33235e-10	2.03376e-07	decarboxylase, putative, expressed	GO:0006536	glutamate metabolic process	The chemical reactions and pathways involving glutamate, the anion of 2-aminopentanedioic acid. [GOC:go_curators]	IEA	biological_process
LOC_Os08g36320	3707.8	1752.43	6640.85	3.78951	1.92201	4.33235e-10	2.03376e-07	decarboxylase, putative, expressed	GO:0003824	catalytic activity	Catalysis of a biochemical reaction at physiological temperatures. In biologically catalyzed reactions, the reactants are known as substrates, and the catalysts are naturally occurring macromolecular substances known as enzymes. Enzymes possess specific binding sites for substrates, and are usually composed wholly or largely of protein, but RNA that has catalytic activity (ribozyme) is often also…	IEA	molecular_function
LOC_Os08g36320	3707.8	1752.43	6640.85	3.78951	1.92201	4.33235e-10	2.03376e-07	decarboxylase, putative, expressed	GO:0030170	pyridoxal phosphate binding	Interacting selectively and non-covalently with pyridoxal 5' phosphate, 3-hydroxy-5-(hydroxymethyl)-2-methyl4-pyridine carboxaldehyde 5' phosphate, the biologically active form of vitamin B6. [GOC:mah, ISBN:0198506732]	IEA	molecular_function
LOC_Os01g11620	52.356	24.7874	93.7088	3.7805	1.91858	1.58602e-06	0.000279246	GDSL-like lipase/acylhydrolase, putative, expressed	GO:0016788	hydrolase activity, acting on ester bonds	Catalysis of the hydrolysis of any ester bond. [GOC:jl]	IEA	molecular_function
LOC_Os01g11620	52.356	24.7874	93.7088	3.7805	1.91858	1.58602e-06	0.000279246	GDSL-like lipase/acylhydrolase, putative, expressed	GO:0006629	lipid metabolic process	The chemical reactions and pathways involving lipids, compounds soluble in an organic solvent but not, or sparingly, in an aqueous solvent. Includes fatty acids; neutral fats, other fatty-acid esters, and soaps; long-chain (fatty) alcohols and waxes; sphingoids and other long-chain bases; glycolipids, phospholipids and sphingolipids; and carotenes, polyprenols, sterols, terpenes and other isopren…	IEA	biological_process
LOC_Os01g11620	52.356	24.7874	93.7088	3.7805	1.91858	1.58602e-06	0.000279246	GDSL-like lipase/acylhydrolase, putative, expressed	GO:0016788	hydrolase activity, acting on ester bonds	Catalysis of the hydrolysis of any ester bond. [GOC:jl]	IEA	molecular_function
LOC_Os01g11620	52.356	24.7874	93.7088	3.7805	1.91858	1.58602e-06	0.000279246	GDSL-like lipase/acylhydrolase, putative, expressed	GO:0006629	lipid metabolic process	The chemical reactions and pathways involving lipids, compounds soluble in an organic solvent but not, or sparingly, in an aqueous solvent. Includes fatty acids; neutral fats, other fatty-acid esters, and soaps; long-chain (fatty) alcohols and waxes; sphingoids and other long-chain bases; glycolipids, phospholipids and sphingolipids; and carotenes, polyprenols, sterols, terpenes and other isopren…	IEA	biological_process
LOC_Os01g46370	32.29	15.3185	57.7471	3.76975	1.91447	0.000117017	0.00846835	lipase class 3 family protein, putative, expressed
LOC_Os02g57810	43.1463	20.4712	77.1588	3.76914	1.91423	2.71252e-05	0.00287956	cytochrome P450, putative	GO:0004497	monooxygenase activity	Catalysis of the incorporation of one atom from molecular oxygen into a compound and the reduction of the other atom of oxygen to water. [http://www.onelook.com/, ISBN:0198506732]	IEA	molecular_function
LOC_Os02g57810	43.1463	20.4712	77.1588	3.76914	1.91423	2.71252e-05	0.00287956	cytochrome P450, putative	GO:0015450	P-P-bond-hydrolysis-driven protein transmembrane transporter activity	Primary active carrier-mediated transport of a protein across a membrane, driven by the hydrolysis of the diphosphate bond of inorganic pyrophosphate, ATP, or another nucleoside triphosphate. The transport protein may or may not be transiently phosphorylated, but the substrate is not phosphorylated. [GOC:mtg_transport, ISBN:0815340729]	IEA	molecular_function
LOC_Os02g57810	43.1463	20.4712	77.1588	3.76914	1.91423	2.71252e-05	0.00287956	cytochrome P450, putative	GO:0020037	heme binding	Interacting selectively and non-covalently with heme, any compound of iron complexed in a porphyrin (tetrapyrrole) ring. [CHEBI:30413, GOC:ai]	IEA	molecular_function
LOC_Os02g57810	43.1463	20.4712	77.1588	3.76914	1.91423	2.71252e-05	0.00287956	cytochrome P450, putative	GO:0015031	protein transport	The directed movement of proteins into, out of or within a cell, or between cells, by means of some agent such as a transporter or pore. [GOC:ai]	IEA	biological_process
LOC_Os02g57810	43.1463	20.4712	77.1588	3.76914	1.91423	2.71252e-05	0.00287956	cytochrome P450, putative	GO:0016020	membrane	Double layer of lipid molecules that encloses all cells, and, in eukaryotes, many organelles; may be a single or double lipid bilayer; also includes associated proteins. [GOC:mah, ISBN:0815316194]	IEA	cellular_component
LOC_Os02g57810	43.1463	20.4712	77.1588	3.76914	1.91423	2.71252e-05	0.00287956	cytochrome P450, putative	GO:0046872	metal ion binding	Interacting selectively and non-covalently with any metal ion. [GOC:ai]	IEA	molecular_function
LOC_Os02g57810	43.1463	20.4712	77.1588	3.76914	1.91423	2.71252e-05	0.00287956	cytochrome P450, putative	GO:0016491	oxidoreductase activity	Catalysis of an oxidation-reduction (redox) reaction, a reversible chemical reaction in which the oxidation state of an atom or atoms within a molecule is altered. One substrate acts as a hydrogen or electron donor and becomes oxidized, while the other acts as hydrogen or electron acceptor and becomes reduced. [GOC:go_curators]	IEA	molecular_function
LOC_Os02g57810	43.1463	20.4712	77.1588	3.76914	1.91423	2.71252e-05	0.00287956	cytochrome P450, putative	GO:0009055	electron carrier activity	Any molecular entity that serves as an electron acceptor and electron donor in an electron transport system. [ISBN:0198506732]	IEA	molecular_function
LOC_Os02g57810	43.1463	20.4712	77.1588	3.76914	1.91423	2.71252e-05	0.00287956	cytochrome P450, putative	GO:0055114	oxidation-reduction process	A metabolic process that results in the removal or addition of one or more electrons to or from a substance, with or without the concomitant removal or addition of a proton or protons. [GOC:dhl, GOC:ecd, GOC:jh2, GOC:jid, GOC:mlg, GOC:rph]	IEA	biological_process
LOC_Os02g57810	43.1463	20.4712	77.1588	3.76914	1.91423	2.71252e-05	0.00287956	cytochrome P450, putative	GO:0005506	iron ion binding	Interacting selectively and non-covalently with iron (Fe) ions. [GOC:ai]	IEA	molecular_function
LOC_Os08g09020	204.236	97.3516	364.562	3.7448	1.90489	2.13348e-06	0.000362378	Cupin domain containing protein, expressed	GO:0031012	extracellular matrix	A structure lying external to one or more cells, which provides structural support for cells or tissues; may be completely external to the cell (as in animals and bacteria) or be part of the cell (as in plants). [GOC:mah]	IEA	cellular_component
LOC_Os08g09020	204.236	97.3516	364.562	3.7448	1.90489	2.13348e-06	0.000362378	Cupin domain containing protein, expressed	GO:0005576	extracellular region	The space external to the outermost structure of a cell. For cells without external protective or external encapsulating structures this refers to space outside of the plasma membrane. This term covers the host cell environment outside an intracellular parasite. [GOC:go_curators]	IEA	cellular_component
LOC_Os08g09020	204.236	97.3516	364.562	3.7448	1.90489	2.13348e-06	0.000362378	Cupin domain containing protein, expressed	GO:0009651	response to salt stress	Any process that results in a change in state or activity of a cell or an organism (in terms of movement, secretion, enzyme production, gene expression, etc.) as a result of a stimulus indicating an increase or decrease in the concentration of salt (particularly but not exclusively sodium and chloride ions) in the environment. [GOC:jl]	IEA	biological_process
LOC_Os08g09020	204.236	97.3516	364.562	3.7448	1.90489	2.13348e-06	0.000362378	Cupin domain containing protein, expressed	GO:0046872	metal ion binding	Interacting selectively and non-covalently with any metal ion. [GOC:ai]	IEA	molecular_function
LOC_Os08g09020	204.236	97.3516	364.562	3.7448	1.90489	2.13348e-06	0.000362378	Cupin domain containing protein, expressed	GO:0005618	cell wall	The rigid or semi-rigid envelope lying outside the cell membrane of plant, fungal, and most prokaryotic cells, maintaining their shape and protecting them from osmotic lysis. In plants it is made of cellulose and, often, lignin; in fungi it is composed largely of polysaccharides; in bacteria it is composed of peptidoglycan. [ISBN:0198547684]	IEA	cellular_component
LOC_Os08g09020	204.236	97.3516	364.562	3.7448	1.90489	2.13348e-06	0.000362378	Cupin domain containing protein, expressed	GO:0030145	manganese ion binding	Interacting selectively and non-covalently with manganese (Mn) ions. [GOC:ai]	IEA	molecular_function
LOC_Os08g09020	204.236	97.3516	364.562	3.7448	1.90489	2.13348e-06	0.000362378	Cupin domain containing protein, expressed	GO:0045735	nutrient reservoir activity	Functions in the storage of nutritious substrates. [GOC:ai]	IEA	molecular_function
LOC_Os08g09020	204.236	97.3516	364.562	3.7448	1.90489	2.13348e-06	0.000362378	Cupin domain containing protein, expressed	GO:0048046	apoplast	The cell membranes and intracellular regions in a plant are connected through plasmodesmata, and plants may be described as having two major compartments: the living symplast and the non-living apoplast. The apoplast is external to the plasma membrane and includes cell walls, intercellular spaces and the lumen of dead structures such as xylem vessels. Water and solutes pass freely through it. [GO…	IEA	cellular_component
LOC_Os01g65830	67.95	32.5118	121.107	3.72503	1.89725	0.00012889	0.00923501	acyl-desaturase, chloroplast precursor, putative, expressed	GO:0045300	acyl-[acyl-carrier-protein] desaturase activity	Catalysis of the reaction: stearoyl-[acyl-carrier protein] + reduced acceptor + O2 = oleoyl-[acyl-carrier protein] + acceptor + H2O. The enzyme requires ferredoxin. [EC:1.14.19.2]	IEA	molecular_function
LOC_Os01g65830	67.95	32.5118	121.107	3.72503	1.89725	0.00012889	0.00923501	acyl-desaturase, chloroplast precursor, putative, expressed	GO:0016491	oxidoreductase activity	Catalysis of an oxidation-reduction (redox) reaction, a reversible chemical reaction in which the oxidation state of an atom or atoms within a molecule is altered. One substrate acts as a hydrogen or electron donor and becomes oxidized, while the other acts as hydrogen or electron acceptor and becomes reduced. [GOC:go_curators]	IEA	molecular_function
LOC_Os01g65830	67.95	32.5118	121.107	3.72503	1.89725	0.00012889	0.00923501	acyl-desaturase, chloroplast precursor, putative, expressed	GO:0016020	membrane	Double layer of lipid molecules that encloses all cells, and, in eukaryotes, many organelles; may be a single or double lipid bilayer; also includes associated proteins. [GOC:mah, ISBN:0815316194]	IEA	cellular_component
LOC_Os01g65830	67.95	32.5118	121.107	3.72503	1.89725	0.00012889	0.00923501	acyl-desaturase, chloroplast precursor, putative, expressed	GO:0046914	transition metal ion binding	Interacting selectively and non-covalently with a transition metal ions; a transition metal is an element whose atom has an incomplete d-subshell of extranuclear electrons, or which gives rise to a cation or cations with an incomplete d-subshell. Transition metals often have more than one valency state. Biologically relevant transition metals include vanadium, manganese, iron, copper, cobalt, nic…	IEA	molecular_function
LOC_Os01g65830	67.95	32.5118	121.107	3.72503	1.89725	0.00012889	0.00923501	acyl-desaturase, chloroplast precursor, putative, expressed	GO:0055114	oxidation-reduction process	A metabolic process that results in the removal or addition of one or more electrons to or from a substance, with or without the concomitant removal or addition of a proton or protons. [GOC:dhl, GOC:ecd, GOC:jh2, GOC:jid, GOC:mlg, GOC:rph]	IEA	biological_process
LOC_Os01g65830	67.95	32.5118	121.107	3.72503	1.89725	0.00012889	0.00923501	acyl-desaturase, chloroplast precursor, putative, expressed	GO:0006631	fatty acid metabolic process	The chemical reactions and pathways involving fatty acids, aliphatic monocarboxylic acids liberated from naturally occurring fats and oils by hydrolysis. [ISBN:0198547684]	IEA	biological_process
LOC_Os06g01590	47.5537	22.7718	84.7265	3.72067	1.89556	0.000238108	0.0142643	lactate/malate dehydrogenase, putative, expressed	GO:0016491	oxidoreductase activity	Catalysis of an oxidation-reduction (redox) reaction, a reversible chemical reaction in which the oxidation state of an atom or atoms within a molecule is altered. One substrate acts as a hydrogen or electron donor and becomes oxidized, while the other acts as hydrogen or electron acceptor and becomes reduced. [GOC:go_curators]	IEA	molecular_function
LOC_Os06g01590	47.5537	22.7718	84.7265	3.72067	1.89556	0.000238108	0.0142643	lactate/malate dehydrogenase, putative, expressed	GO:0005975	carbohydrate metabolic process	The chemical reactions and pathways involving carbohydrates, any of a group of organic compounds based of the general formula Cx(H2O)y. Includes the formation of carbohydrate derivatives by the addition of a carbohydrate residue to another molecule. [GOC:mah, ISBN:0198506732]	IEA	biological_process
LOC_Os06g01590	47.5537	22.7718	84.7265	3.72067	1.89556	0.000238108	0.0142643	lactate/malate dehydrogenase, putative, expressed	GO:0055114	oxidation-reduction process	A metabolic process that results in the removal or addition of one or more electrons to or from a substance, with or without the concomitant removal or addition of a proton or protons. [GOC:dhl, GOC:ecd, GOC:jh2, GOC:jid, GOC:mlg, GOC:rph]	IEA	biological_process
LOC_Os06g01590	47.5537	22.7718	84.7265	3.72067	1.89556	0.000238108	0.0142643	lactate/malate dehydrogenase, putative, expressed	GO:0009651	response to salt stress	Any process that results in a change in state or activity of a cell or an organism (in terms of movement, secretion, enzyme production, gene expression, etc.) as a result of a stimulus indicating an increase or decrease in the concentration of salt (particularly but not exclusively sodium and chloride ions) in the environment. [GOC:jl]	IEA	biological_process
LOC_Os06g01590	47.5537	22.7718	84.7265	3.72067	1.89556	0.000238108	0.0142643	lactate/malate dehydrogenase, putative, expressed	GO:0006108	malate metabolic process	The chemical reactions and pathways involving malate, the anion of hydroxybutanedioic acid, a chiral hydroxydicarboxylic acid. The (+) enantiomer is an important intermediate in metabolism as a component of both the TCA cycle and the glyoxylate cycle. [ISBN:0198506732]	IEA	biological_process
LOC_Os06g01590	47.5537	22.7718	84.7265	3.72067	1.89556	0.000238108	0.0142643	lactate/malate dehydrogenase, putative, expressed	GO:0003824	catalytic activity	Catalysis of a biochemical reaction at physiological temperatures. In biologically catalyzed reactions, the reactants are known as substrates, and the catalysts are naturally occurring macromolecular substances known as enzymes. Enzymes possess specific binding sites for substrates, and are usually composed wholly or largely of protein, but RNA that has catalytic activity (ribozyme) is often also…	IEA	molecular_function
LOC_Os06g01590	47.5537	22.7718	84.7265	3.72067	1.89556	0.000238108	0.0142643	lactate/malate dehydrogenase, putative, expressed	GO:0004459	L-lactate dehydrogenase activity	Catalysis of the reaction: (S)-lactate + NAD+ = pyruvate + NADH + H+. [EC:1.1.1.27]	IEA	molecular_function
LOC_Os06g01590	47.5537	22.7718	84.7265	3.72067	1.89556	0.000238108	0.0142643	lactate/malate dehydrogenase, putative, expressed	GO:0006096	glycolysis	The chemical reactions and pathways resulting in the breakdown of a monosaccharide (generally glucose) into pyruvate, with the concomitant production of a small amount of ATP. Glycolysis begins with phosphorylation of a monosaccharide (generally glucose) on the sixth carbon by a hexokinase, and ends with the production of pyruvate. Pyruvate may be converted to ethanol, lactate, or other small mol…	IEA	biological_process
LOC_Os06g01590	47.5537	22.7718	84.7265	3.72067	1.89556	0.000238108	0.0142643	lactate/malate dehydrogenase, putative, expressed	GO:0005737	cytoplasm	All of the contents of a cell excluding the plasma membrane and nucleus, but including other subcellular structures. [ISBN:0198547684]	IEA	cellular_component
LOC_Os06g01590	47.5537	22.7718	84.7265	3.72067	1.89556	0.000238108	0.0142643	lactate/malate dehydrogenase, putative, expressed	GO:0016616	oxidoreductase activity, acting on the CH-OH group of donors, NAD or NADP as acceptor	Catalysis of an oxidation-reduction (redox) reaction in which a CH-OH group acts as a hydrogen or electron donor and reduces NAD+ or NADP. [GOC:ai]	IEA	molecular_function
LOC_Os06g01590	47.5537	22.7718	84.7265	3.72067	1.89556	0.000238108	0.0142643	lactate/malate dehydrogenase, putative, expressed	GO:0005488	binding	The selective, non-covalent, often stoichiometric, interaction of a molecule with one or more specific sites on another molecule. [GOC:ceb, GOC:mah, ISBN:0198506732]	IEA	molecular_function
LOC_Os06g01590	47.5537	22.7718	84.7265	3.72067	1.89556	0.000238108	0.0142643	lactate/malate dehydrogenase, putative, expressed	GO:0005886	plasma membrane	The membrane surrounding a cell that separates the cell from its external environment. It consists of a phospholipid bilayer and associated proteins. [ISBN:0716731363]	IEA	cellular_component
LOC_Os06g01590	47.5537	22.7718	84.7265	3.72067	1.89556	0.000238108	0.0142643	lactate/malate dehydrogenase, putative, expressed	GO:0008152	metabolic process	The chemical reactions and pathways, including anabolism and catabolism, by which living organisms transform chemical substances. Metabolic processes typically transform small molecules, but also include macromolecular processes such as DNA repair and replication, and protein synthesis and degradation. [GOC:go_curators, ISBN:0198547684]	IEA	biological_process
LOC_Os06g01590	47.5537	22.7718	84.7265	3.72067	1.89556	0.000238108	0.0142643	lactate/malate dehydrogenase, putative, expressed	GO:0009737	response to abscisic acid stimulus	Any process that results in a change in state or activity of a cell or an organism (in terms of movement, secretion, enzyme production, gene expression, etc.) as a result of an abscisic acid stimulus. [GOC:jl]	IEA	biological_process
LOC_Os06g01590	47.5537	22.7718	84.7265	3.72067	1.89556	0.000238108	0.0142643	lactate/malate dehydrogenase, putative, expressed	GO:0004470	malic enzyme activity	Catalysis of the oxidative decarboxylation of malate with the concomitant production of pyruvate. [ISBN:0198506732]	IEA	molecular_function
LOC_Os06g01590	47.5537	22.7718	84.7265	3.72067	1.89556	0.000238108	0.0142643	lactate/malate dehydrogenase, putative, expressed	GO:0044262	cellular carbohydrate metabolic process	The chemical reactions and pathways involving carbohydrates, any of a group of organic compounds based of the general formula Cx(H2O)y, as carried out by individual cells. [GOC:jl]	IEA	biological_process
LOC_Os04g51460	212.132	101.767	377.679	3.71123	1.8919	6.75592e-08	1.82315e-05	glycosyl hydrolases family 16, putative, expressed	GO:0016762	xyloglucan:xyloglucosyl transferase activity	Catalysis of the cleavage of a beta-(1->4) bond in the backbone of a xyloglucan and transfers the xyloglucanyl segment on to O-4 of the non-reducing terminal glucose residue of an acceptor, which can be a xyloglucan or an oligosaccharide of xyloglucan. [EC:2.4.1.207]	IEA	molecular_function
LOC_Os04g51460	212.132	101.767	377.679	3.71123	1.8919	6.75592e-08	1.82315e-05	glycosyl hydrolases family 16, putative, expressed	GO:0005506	iron ion binding	Interacting selectively and non-covalently with iron (Fe) ions. [GOC:ai]	IEA	molecular_function
LOC_Os04g51460	212.132	101.767	377.679	3.71123	1.8919	6.75592e-08	1.82315e-05	glycosyl hydrolases family 16, putative, expressed	GO:0031361	integral to thylakoid membrane	Penetrating at least one phospholipid bilayer of a thylakoid membrane. May also refer to the state of being buried in the bilayer with no exposure outside the bilayer. [GOC:mah]	IEA	cellular_component
LOC_Os04g51460	212.132	101.767	377.679	3.71123	1.8919	6.75592e-08	1.82315e-05	glycosyl hydrolases family 16, putative, expressed	GO:0015979	photosynthesis	The synthesis by organisms of organic chemical compounds, especially carbohydrates, from carbon dioxide (CO2) using energy obtained from light rather than from the oxidation of chemical compounds. [ISBN:0198547684]	IEA	biological_process
LOC_Os04g51460	212.132	101.767	377.679	3.71123	1.8919	6.75592e-08	1.82315e-05	glycosyl hydrolases family 16, putative, expressed	GO:0020037	heme binding	Interacting selectively and non-covalently with heme, any compound of iron complexed in a porphyrin (tetrapyrrole) ring. [CHEBI:30413, GOC:ai]	IEA	molecular_function
LOC_Os04g51460	212.132	101.767	377.679	3.71123	1.8919	6.75592e-08	1.82315e-05	glycosyl hydrolases family 16, putative, expressed	GO:0009055	electron carrier activity	Any molecular entity that serves as an electron acceptor and electron donor in an electron transport system. [ISBN:0198506732]	IEA	molecular_function
LOC_Os04g51460	212.132	101.767	377.679	3.71123	1.8919	6.75592e-08	1.82315e-05	glycosyl hydrolases family 16, putative, expressed	GO:0005618	cell wall	The rigid or semi-rigid envelope lying outside the cell membrane of plant, fungal, and most prokaryotic cells, maintaining their shape and protecting them from osmotic lysis. In plants it is made of cellulose and, often, lignin; in fungi it is composed largely of polysaccharides; in bacteria it is composed of peptidoglycan. [ISBN:0198547684]	IEA	cellular_component
LOC_Os04g51460	212.132	101.767	377.679	3.71123	1.8919	6.75592e-08	1.82315e-05	glycosyl hydrolases family 16, putative, expressed	GO:0004553	hydrolase activity, hydrolyzing O-glycosyl compounds	Catalysis of the hydrolysis of any O-glycosyl bond. [GOC:mah]	IEA	molecular_function
LOC_Os04g51460	212.132	101.767	377.679	3.71123	1.8919	6.75592e-08	1.82315e-05	glycosyl hydrolases family 16, putative, expressed	GO:0006073	cellular glucan metabolic process	The chemical reactions and pathways involving glucans, polysaccharides consisting only of glucose residues. [ISBN:0198547684]	IEA	biological_process
LOC_Os04g51460	212.132	101.767	377.679	3.71123	1.8919	6.75592e-08	1.82315e-05	glycosyl hydrolases family 16, putative, expressed	GO:0048046	apoplast	The cell membranes and intracellular regions in a plant are connected through plasmodesmata, and plants may be described as having two major compartments: the living symplast and the non-living apoplast. The apoplast is external to the plasma membrane and includes cell walls, intercellular spaces and the lumen of dead structures such as xylem vessels. Water and solutes pass freely through it. [GO…	IEA	cellular_component
LOC_Os04g51460	212.132	101.767	377.679	3.71123	1.8919	6.75592e-08	1.82315e-05	glycosyl hydrolases family 16, putative, expressed	GO:0005975	carbohydrate metabolic process	The chemical reactions and pathways involving carbohydrates, any of a group of organic compounds based of the general formula Cx(H2O)y. Includes the formation of carbohydrate derivatives by the addition of a carbohydrate residue to another molecule. [GOC:mah, ISBN:0198506732]	IEA	biological_process
LOC_Os01g73500	201.373	96.8462	358.163	3.69827	1.88685	1.8716e-08	5.81101e-06	expressed protein
LOC_Os01g73500	201.373	96.8462	358.163	3.69827	1.88685	1.8716e-08	5.81101e-06	expressed protein
LOC_Os10g02480	29.1955	14.071	51.8824	3.68719	1.88252	0.000146632	0.0102024	oxidoreductase, aldo/keto reductase family protein, putative, expressed	GO:0016491	oxidoreductase activity	Catalysis of an oxidation-reduction (redox) reaction, a reversible chemical reaction in which the oxidation state of an atom or atoms within a molecule is altered. One substrate acts as a hydrogen or electron donor and becomes oxidized, while the other acts as hydrogen or electron acceptor and becomes reduced. [GOC:go_curators]	IEA	molecular_function
LOC_Os10g02480	29.1955	14.071	51.8824	3.68719	1.88252	0.000146632	0.0102024	oxidoreductase, aldo/keto reductase family protein, putative, expressed	GO:0016491	oxidoreductase activity	Catalysis of an oxidation-reduction (redox) reaction, a reversible chemical reaction in which the oxidation state of an atom or atoms within a molecule is altered. One substrate acts as a hydrogen or electron donor and becomes oxidized, while the other acts as hydrogen or electron acceptor and becomes reduced. [GOC:go_curators]	IEA	molecular_function
LOC_Os10g02480	29.1955	14.071	51.8824	3.68719	1.88252	0.000146632	0.0102024	oxidoreductase, aldo/keto reductase family protein, putative, expressed	GO:0055114	oxidation-reduction process	A metabolic process that results in the removal or addition of one or more electrons to or from a substance, with or without the concomitant removal or addition of a proton or protons. [GOC:dhl, GOC:ecd, GOC:jh2, GOC:jid, GOC:mlg, GOC:rph]	IEA	biological_process
LOC_Os10g02480	29.1955	14.071	51.8824	3.68719	1.88252	0.000146632	0.0102024	oxidoreductase, aldo/keto reductase family protein, putative, expressed	GO:0055114	oxidation-reduction process	A metabolic process that results in the removal or addition of one or more electrons to or from a substance, with or without the concomitant removal or addition of a proton or protons. [GOC:dhl, GOC:ecd, GOC:jh2, GOC:jid, GOC:mlg, GOC:rph]	IEA	biological_process
LOC_Os10g38090	461.713	222.761	820.143	3.68172	1.88038	2.86146e-10	1.42456e-07	cytochrome P450, putative, expressed	GO:0055114	oxidation-reduction process	A metabolic process that results in the removal or addition of one or more electrons to or from a substance, with or without the concomitant removal or addition of a proton or protons. [GOC:dhl, GOC:ecd, GOC:jh2, GOC:jid, GOC:mlg, GOC:rph]	IEA	biological_process
LOC_Os10g38090	461.713	222.761	820.143	3.68172	1.88038	2.86146e-10	1.42456e-07	cytochrome P450, putative, expressed	GO:0046872	metal ion binding	Interacting selectively and non-covalently with any metal ion. [GOC:ai]	IEA	molecular_function
LOC_Os10g38090	461.713	222.761	820.143	3.68172	1.88038	2.86146e-10	1.42456e-07	cytochrome P450, putative, expressed	GO:0016491	oxidoreductase activity	Catalysis of an oxidation-reduction (redox) reaction, a reversible chemical reaction in which the oxidation state of an atom or atoms within a molecule is altered. One substrate acts as a hydrogen or electron donor and becomes oxidized, while the other acts as hydrogen or electron acceptor and becomes reduced. [GOC:go_curators]	IEA	molecular_function
LOC_Os10g38090	461.713	222.761	820.143	3.68172	1.88038	2.86146e-10	1.42456e-07	cytochrome P450, putative, expressed	GO:0020037	heme binding	Interacting selectively and non-covalently with heme, any compound of iron complexed in a porphyrin (tetrapyrrole) ring. [CHEBI:30413, GOC:ai]	IEA	molecular_function
LOC_Os10g38090	461.713	222.761	820.143	3.68172	1.88038	2.86146e-10	1.42456e-07	cytochrome P450, putative, expressed	GO:0009055	electron carrier activity	Any molecular entity that serves as an electron acceptor and electron donor in an electron transport system. [ISBN:0198506732]	IEA	molecular_function
LOC_Os10g38090	461.713	222.761	820.143	3.68172	1.88038	2.86146e-10	1.42456e-07	cytochrome P450, putative, expressed	GO:0005506	iron ion binding	Interacting selectively and non-covalently with iron (Fe) ions. [GOC:ai]	IEA	molecular_function
LOC_Os10g38090	461.713	222.761	820.143	3.68172	1.88038	2.86146e-10	1.42456e-07	cytochrome P450, putative, expressed	GO:0004497	monooxygenase activity	Catalysis of the incorporation of one atom from molecular oxygen into a compound and the reduction of the other atom of oxygen to water. [http://www.onelook.com/, ISBN:0198506732]	IEA	molecular_function
LOC_Os03g61470	33.0813	15.9982	58.7059	3.66954	1.8756	0.000390819	0.0206305	uncharacterized Cys-rich domain containing protein, putative, expressed
LOC_Os08g14890	24.0927	11.7917	42.5441	3.60797	1.85119	0.000197009	0.0123935	expressed protein
LOC_Os08g05590	42.7701	20.9855	75.4471	3.5952	1.84607	0.000415391	0.021729	aquaporin protein, putative, expressed	GO:0005215	transporter activity	Enables the directed movement of substances (such as macromolecules, small molecules, ions) into, out of or within a cell, or between cells. [GOC:ai, GOC:dgf]	IEA	molecular_function
LOC_Os08g05590	42.7701	20.9855	75.4471	3.5952	1.84607	0.000415391	0.021729	aquaporin protein, putative, expressed	GO:0016021	integral to membrane	Penetrating at least one phospholipid bilayer of a membrane. May also refer to the state of being buried in the bilayer with no exposure outside the bilayer. When used to describe a protein, indicates that all or part of the peptide sequence is embedded in the membrane. [GOC:go_curators]	IEA	cellular_component
LOC_Os08g05590	42.7701	20.9855	75.4471	3.5952	1.84607	0.000415391	0.021729	aquaporin protein, putative, expressed	GO:0010036	response to boron-containing substance	Any process that results in a change in state or activity of a cell or an organism (in terms of movement, secretion, enzyme production, gene expression, etc.) as a result of a boron-containing substance stimulus. [GOC:sm]	IEA	biological_process
LOC_Os08g05590	42.7701	20.9855	75.4471	3.5952	1.84607	0.000415391	0.021729	aquaporin protein, putative, expressed	GO:0016328	lateral plasma membrane	The membranes on the sides of epithelial cells which lie at the interface of adjacent cells. [GOC:hb]	IEA	cellular_component
LOC_Os08g05590	42.7701	20.9855	75.4471	3.5952	1.84607	0.000415391	0.021729	aquaporin protein, putative, expressed	GO:0015204	urea transmembrane transporter activity	Enables the directed movement of urea cross a membrane into, out of or within a cell, or between cells. Urea is the water soluble compound H2N-CO-NH2. [ISBN:0198506732]	IEA	molecular_function
LOC_Os08g05590	42.7701	20.9855	75.4471	3.5952	1.84607	0.000415391	0.021729	aquaporin protein, putative, expressed	GO:0006810	transport	The directed movement of substances (such as macromolecules, small molecules, ions) into, out of or within a cell, or between cells, or within a multicellular organism by means of some agent such as a transporter or pore. [GOC:dph, GOC:jl, GOC:mah]	IEA	biological_process
LOC_Os08g05590	42.7701	20.9855	75.4471	3.5952	1.84607	0.000415391	0.021729	aquaporin protein, putative, expressed	GO:0016020	membrane	Double layer of lipid molecules that encloses all cells, and, in eukaryotes, many organelles; may be a single or double lipid bilayer; also includes associated proteins. [GOC:mah, ISBN:0815316194]	IEA	cellular_component
LOC_Os08g05590	42.7701	20.9855	75.4471	3.5952	1.84607	0.000415391	0.021729	aquaporin protein, putative, expressed	GO:0015168	glycerol transmembrane transporter activity	Catalysis of the transfer of glycerol from one side of the membrane to the other. Glycerol is 1,2,3-propanetriol, a sweet, hygroscopic, viscous liquid, widely distributed in nature as a constituent of many lipids. [GOC:ai]	IEA	molecular_function
LOC_Os08g05590	42.7701	20.9855	75.4471	3.5952	1.84607	0.000415391	0.021729	aquaporin protein, putative, expressed	GO:0080138	borate uptake transmembrane transporter activity	Catalysis of the transfer of borate from the outside of a cell to the inside of the cell across a membrane. [PMID:18603465]	IEA	molecular_function
LOC_Os08g05590	42.7701	20.9855	75.4471	3.5952	1.84607	0.000415391	0.021729	aquaporin protein, putative, expressed	GO:0005886	plasma membrane	The membrane surrounding a cell that separates the cell from its external environment. It consists of a phospholipid bilayer and associated proteins. [ISBN:0716731363]	IEA	cellular_component
[truncated: 3,490 more rows]
