# Supplementary material for: Host and non-host roots in rice: cellular and molecular approaches reveal differential responses to arbuscular mycorrhizal fungi
Source: Front Plant Sci. 2015 Aug 13;6:636. doi: 10.3389/fpls.2015.00636 (PMC4534827; doi:10.3389/fpls.2015.00636)
Supplement: Supplementary file 4 [file Table4.XLSX]

## Sheet: DEG_LLRc vs FLRc
Table S4. Genes identified as differentially regulated in LLRc in comparison with FLRc roots. Genes are ranked in descending order of their log2fold change value. Columns C and D represent the expression values that are reported as DESq-normalised read counts.
LOC_id	baseMean	FLRc	LLRc	foldChange	log2FoldChange	pval	padj	description	GO.Term.Accession	GO.Term.Name	GO.Term.Definition	GO.Term.Evidence.Code	GO.domain
LOC_Os01g08710	3.96145	0	7.9229	Inf	Inf	0.000854546	0.0075972	OsWRKY79 - Superfamily of TFs having WRKY and zinc finger domains, expressed	GO:0005634	nucleus	A membrane-bounded organelle of eukaryotic cells in which chromosomes are housed and replicated. In most cells, the nucleus contains all of the cell's chromosomes except the organellar chromosomes, and is the site of RNA synthesis and processing. In some species, or in specialized cell types, RNA metabolism or DNA replication may be absent. [GOC:go_curators]	IEA	cellular_component
LOC_Os01g08710	3.96145	0	7.9229	Inf	Inf	0.000854546	0.0075972	OsWRKY79 - Superfamily of TFs having WRKY and zinc finger domains, expressed	GO:0042309	homoiothermy	Any homoeostatic process in which an organism maintains its internal body temperature at a relatively constant value. This is achieved by using metabolic processes to counteract fluctuations in the temperature of the environment. [ISBN:0192801023]	IEA	biological_process
LOC_Os01g08710	3.96145	0	7.9229	Inf	Inf	0.000854546	0.0075972	OsWRKY79 - Superfamily of TFs having WRKY and zinc finger domains, expressed	GO:0050825	ice binding	Interacting selectively and non-covalently with ice, water reduced to the solid state by cold temperature. It is a white or transparent colorless substance, crystalline, brittle, and viscoidal. [GOC:curators]	IEA	molecular_function
LOC_Os01g08710	3.96145	0	7.9229	Inf	Inf	0.000854546	0.0075972	OsWRKY79 - Superfamily of TFs having WRKY and zinc finger domains, expressed	GO:0050826	response to freezing	Any process that results in a change in state or activity of a cell or an organism (in terms of movement, secretion, enzyme production, gene expression, etc.) as a result of a freezing stimulus, temperatures below 0 degrees Celsius. [GOC:jl]	IEA	biological_process
LOC_Os01g08710	3.96145	0	7.9229	Inf	Inf	0.000854546	0.0075972	OsWRKY79 - Superfamily of TFs having WRKY and zinc finger domains, expressed	GO:0003677	DNA binding	Any molecular function by which a gene product interacts selectively and non-covalently with DNA (deoxyribonucleic acid). [GOC:dph, GOC:jl, GOC:tb, GOC:vw]	IEA	molecular_function
LOC_Os01g08710	3.96145	0	7.9229	Inf	Inf	0.000854546	0.0075972	OsWRKY79 - Superfamily of TFs having WRKY and zinc finger domains, expressed	GO:0043565	sequence-specific DNA binding	Interacting selectively and non-covalently with DNA of a specific nucleotide composition, e.g. GC-rich DNA binding, or with a specific sequence motif or type of DNA e.g. promotor binding or rDNA binding. [GOC:jl]	IEA	molecular_function
LOC_Os01g08710	3.96145	0	7.9229	Inf	Inf	0.000854546	0.0075972	OsWRKY79 - Superfamily of TFs having WRKY and zinc finger domains, expressed	GO:0050825	ice binding	Interacting selectively and non-covalently with ice, water reduced to the solid state by cold temperature. It is a white or transparent colorless substance, crystalline, brittle, and viscoidal. [GOC:curators]	IEA	molecular_function
LOC_Os01g08710	3.96145	0	7.9229	Inf	Inf	0.000854546	0.0075972	OsWRKY79 - Superfamily of TFs having WRKY and zinc finger domains, expressed	GO:0003700	sequence-specific DNA binding transcription factor activity	Interacting selectively and non-covalently with a specific DNA sequence in order to modulate transcription. The transcription factor may or may not also interact selectively with a protein or macromolecular complex. [GOC:curators, GOC:txnOH]	IEA	molecular_function
LOC_Os01g08710	3.96145	0	7.9229	Inf	Inf	0.000854546	0.0075972	OsWRKY79 - Superfamily of TFs having WRKY and zinc finger domains, expressed	GO:0043565	sequence-specific DNA binding	Interacting selectively and non-covalently with DNA of a specific nucleotide composition, e.g. GC-rich DNA binding, or with a specific sequence motif or type of DNA e.g. promotor binding or rDNA binding. [GOC:jl]	IEA	molecular_function
LOC_Os01g08710	3.96145	0	7.9229	Inf	Inf	0.000854546	0.0075972	OsWRKY79 - Superfamily of TFs having WRKY and zinc finger domains, expressed	GO:0003677	DNA binding	Any molecular function by which a gene product interacts selectively and non-covalently with DNA (deoxyribonucleic acid). [GOC:dph, GOC:jl, GOC:tb, GOC:vw]	IEA	molecular_function
LOC_Os01g08710	3.96145	0	7.9229	Inf	Inf	0.000854546	0.0075972	OsWRKY79 - Superfamily of TFs having WRKY and zinc finger domains, expressed	GO:0042309	homoiothermy	Any homoeostatic process in which an organism maintains its internal body temperature at a relatively constant value. This is achieved by using metabolic processes to counteract fluctuations in the temperature of the environment. [ISBN:0192801023]	IEA	biological_process
LOC_Os01g08710	3.96145	0	7.9229	Inf	Inf	0.000854546	0.0075972	OsWRKY79 - Superfamily of TFs having WRKY and zinc finger domains, expressed	GO:0050826	response to freezing	Any process that results in a change in state or activity of a cell or an organism (in terms of movement, secretion, enzyme production, gene expression, etc.) as a result of a freezing stimulus, temperatures below 0 degrees Celsius. [GOC:jl]	IEA	biological_process
LOC_Os01g08710	3.96145	0	7.9229	Inf	Inf	0.000854546	0.0075972	OsWRKY79 - Superfamily of TFs having WRKY and zinc finger domains, expressed	GO:0003700	sequence-specific DNA binding transcription factor activity	Interacting selectively and non-covalently with a specific DNA sequence in order to modulate transcription. The transcription factor may or may not also interact selectively with a protein or macromolecular complex. [GOC:curators, GOC:txnOH]	IEA	molecular_function
LOC_Os01g08710	3.96145	0	7.9229	Inf	Inf	0.000854546	0.0075972	OsWRKY79 - Superfamily of TFs having WRKY and zinc finger domains, expressed	GO:0003840	gamma-glutamyltransferase activity	Catalysis of the reaction: (5-L-glutamyl)-peptide + an amino acid = peptide + 5-L-glutamyl-amino acid. [EC:2.3.2.2]	IEA	molecular_function
LOC_Os01g08710	3.96145	0	7.9229	Inf	Inf	0.000854546	0.0075972	OsWRKY79 - Superfamily of TFs having WRKY and zinc finger domains, expressed	GO:0005634	nucleus	A membrane-bounded organelle of eukaryotic cells in which chromosomes are housed and replicated. In most cells, the nucleus contains all of the cell's chromosomes except the organellar chromosomes, and is the site of RNA synthesis and processing. In some species, or in specialized cell types, RNA metabolism or DNA replication may be absent. [GOC:go_curators]	IEA	cellular_component
LOC_Os02g03210	3.26216	0	6.52431	Inf	Inf	0.00152633	0.0122219	FAD-binding and arabino-lactone oxidase domains containing protein, putative, expressed	GO:0004185	serine-type carboxypeptidase activity	Catalysis of the hydrolysis of a peptide bond not more than three residues from the C-terminus of a polypeptide chain by a catalytic mechanism that involves a catalytic triad consisting of a serine nucleophile that is activated by a proton relay involving an acidic residue (e.g. aspartate or glutamate) and a basic residue (usually histidine). [http://merops.sanger.ac.uk/about/glossary.htm#CARBOXY…	IEA	molecular_function
LOC_Os02g03210	3.26216	0	6.52431	Inf	Inf	0.00152633	0.0122219	FAD-binding and arabino-lactone oxidase domains containing protein, putative, expressed	GO:0016491	oxidoreductase activity	Catalysis of an oxidation-reduction (redox) reaction, a reversible chemical reaction in which the oxidation state of an atom or atoms within a molecule is altered. One substrate acts as a hydrogen or electron donor and becomes oxidized, while the other acts as hydrogen or electron acceptor and becomes reduced. [GOC:go_curators]	IEA	molecular_function
LOC_Os02g03210	3.26216	0	6.52431	Inf	Inf	0.00152633	0.0122219	FAD-binding and arabino-lactone oxidase domains containing protein, putative, expressed	GO:0050660	flavin adenine dinucleotide binding	Interacting selectively and non-covalently with FAD, flavin-adenine dinucleotide, the coenzyme or the prosthetic group of various flavoprotein oxidoreductase enzymes, in either the oxidized form, FAD, or the reduced form, FADH2. [CHEBI:24040, GOC:ai, GOC:imk, ISBN:0198506732]	IEA	molecular_function
LOC_Os02g03210	3.26216	0	6.52431	Inf	Inf	0.00152633	0.0122219	FAD-binding and arabino-lactone oxidase domains containing protein, putative, expressed	GO:0003885	D-arabinono-1,4-lactone oxidase activity	Catalysis of the reaction: D-arabinono-1,4-lactone + O(2) = dehydro-D-arabinono-1,4-lactone + H(2)O(2) + H(+). [EC:1.1.3.37, RHEA:23759]	IEA	molecular_function
LOC_Os02g03210	3.26216	0	6.52431	Inf	Inf	0.00152633	0.0122219	FAD-binding and arabino-lactone oxidase domains containing protein, putative, expressed	GO:0003824	catalytic activity	Catalysis of a biochemical reaction at physiological temperatures. In biologically catalyzed reactions, the reactants are known as substrates, and the catalysts are naturally occurring macromolecular substances known as enzymes. Enzymes possess specific binding sites for substrates, and are usually composed wholly or largely of protein, but RNA that has catalytic activity (ribozyme) is often also…	IEA	molecular_function
LOC_Os02g03210	3.26216	0	6.52431	Inf	Inf	0.00152633	0.0122219	FAD-binding and arabino-lactone oxidase domains containing protein, putative, expressed	GO:0016020	membrane	Double layer of lipid molecules that encloses all cells, and, in eukaryotes, many organelles; may be a single or double lipid bilayer; also includes associated proteins. [GOC:mah, ISBN:0815316194]	IEA	cellular_component
LOC_Os02g03210	3.26216	0	6.52431	Inf	Inf	0.00152633	0.0122219	FAD-binding and arabino-lactone oxidase domains containing protein, putative, expressed	GO:0005618	cell wall	The rigid or semi-rigid envelope lying outside the cell membrane of plant, fungal, and most prokaryotic cells, maintaining their shape and protecting them from osmotic lysis. In plants it is made of cellulose and, often, lignin; in fungi it is composed largely of polysaccharides; in bacteria it is composed of peptidoglycan. [ISBN:0198547684]	IEA	cellular_component
LOC_Os02g03210	3.26216	0	6.52431	Inf	Inf	0.00152633	0.0122219	FAD-binding and arabino-lactone oxidase domains containing protein, putative, expressed	GO:0006508	proteolysis	The hydrolysis of proteins into smaller polypeptides and/or amino acids by cleavage of their peptide bonds. [GOC:bf, GOC:mah]	IEA	biological_process
LOC_Os02g12180	2.33169	0	4.66337	Inf	Inf	0.00589847	0.0357576	hypothetical protein	GO:0016049	cell growth	The process in which a cell irreversibly increases in size over time by accretion and biosynthetic production of matter similar to that already present. [GOC:ai]	IEA	biological_process
LOC_Os02g12180	2.33169	0	4.66337	Inf	Inf	0.00589847	0.0357576	hypothetical protein	GO:0005160	transforming growth factor beta receptor binding	Interacting selectively and non-covalently with the transforming growth factor beta receptor. [GOC:ai]	IEA	molecular_function
LOC_Os03g46860	3.25673	0	6.51346	Inf	Inf	0.00310383	0.0215084	helix-loop-helix DNA-binding protein, putative, expressed	GO:0003677	DNA binding	Any molecular function by which a gene product interacts selectively and non-covalently with DNA (deoxyribonucleic acid). [GOC:dph, GOC:jl, GOC:tb, GOC:vw]	IEA	molecular_function
LOC_Os03g46860	3.25673	0	6.51346	Inf	Inf	0.00310383	0.0215084	helix-loop-helix DNA-binding protein, putative, expressed	GO:0005634	nucleus	A membrane-bounded organelle of eukaryotic cells in which chromosomes are housed and replicated. In most cells, the nucleus contains all of the cell's chromosomes except the organellar chromosomes, and is the site of RNA synthesis and processing. In some species, or in specialized cell types, RNA metabolism or DNA replication may be absent. [GOC:go_curators]	IEA	cellular_component
LOC_Os06g16450	4.74624	0	9.49249	Inf	Inf	5.67907e-05	0.000785308	Leucine Rich Repeat family protein, expressed	GO:0006915	apoptotic process	A programmed cell death process which begins when a cell receives an internal (e.g. DNA damage) or external signal (e.g. an extracellular death ligand), and proceeds through a series of biochemical events (signaling pathways) which typically lead to rounding-up of the cell, retraction of pseudopodes, reduction of cellular volume (pyknosis), chromatin condensation, nuclear fragmentation (karyorrhe…	IEA	biological_process
LOC_Os06g16450	4.74624	0	9.49249	Inf	Inf	5.67907e-05	0.000785308	Leucine Rich Repeat family protein, expressed	GO:0006952	defense response	Reactions, triggered in response to the presence of a foreign body or the occurrence of an injury, which result in restriction of damage to the organism attacked or prevention/recovery from the infection caused by the attack. [GOC:go_curators]	IEA	biological_process
LOC_Os06g16450	4.74624	0	9.49249	Inf	Inf	5.67907e-05	0.000785308	Leucine Rich Repeat family protein, expressed	GO:0005524	ATP binding	Interacting selectively and non-covalently with ATP, adenosine 5'-triphosphate, a universally important coenzyme and enzyme regulator. [ISBN:0198506732]	IEA	molecular_function
LOC_Os06g16450	4.74624	0	9.49249	Inf	Inf	5.67907e-05	0.000785308	Leucine Rich Repeat family protein, expressed	GO:0005515	protein binding	Interacting selectively and non-covalently with any protein or protein complex (a complex of two or more proteins that may include other nonprotein molecules). [GOC:go_curators]	IEA	molecular_function
LOC_Os06g31280	3.94467	0	7.88935	Inf	Inf	0.00129696	0.0107459	THION1 - Plant thionin family protein precursor, putative	GO:0006952	defense response	Reactions, triggered in response to the presence of a foreign body or the occurrence of an injury, which result in restriction of damage to the organism attacked or prevention/recovery from the infection caused by the attack. [GOC:go_curators]	IEA	biological_process
LOC_Os06g39230	2.85126	0	5.70253	Inf	Inf	0.000210101	0.00236692	aldehyde dehydrogenase, putative, expressed	GO:0016491	oxidoreductase activity	Catalysis of an oxidation-reduction (redox) reaction, a reversible chemical reaction in which the oxidation state of an atom or atoms within a molecule is altered. One substrate acts as a hydrogen or electron donor and becomes oxidized, while the other acts as hydrogen or electron acceptor and becomes reduced. [GOC:go_curators]	IEA	molecular_function
LOC_Os06g39230	2.85126	0	5.70253	Inf	Inf	0.000210101	0.00236692	aldehyde dehydrogenase, putative, expressed	GO:0009699	phenylpropanoid biosynthetic process	The chemical reactions and pathways resulting in the formation of aromatic derivatives of trans-cinnamic acid. [GOC:jl]	IEA	biological_process
LOC_Os06g39230	2.85126	0	5.70253	Inf	Inf	0.000210101	0.00236692	aldehyde dehydrogenase, putative, expressed	GO:0050269	coniferyl-aldehyde dehydrogenase activity	Catalysis of the reaction: coniferyl aldehyde + H2O + NAD(P)+ = ferulate + NAD(P)H + H+. [EC:1.2.1.68, MetaCyc:RXN-1241]	IEA	molecular_function
LOC_Os06g39230	2.85126	0	5.70253	Inf	Inf	0.000210101	0.00236692	aldehyde dehydrogenase, putative, expressed	GO:0008152	metabolic process	The chemical reactions and pathways, including anabolism and catabolism, by which living organisms transform chemical substances. Metabolic processes typically transform small molecules, but also include macromolecular processes such as DNA repair and replication, and protein synthesis and degradation. [GOC:go_curators, ISBN:0198547684]	IEA	biological_process
LOC_Os06g39230	2.85126	0	5.70253	Inf	Inf	0.000210101	0.00236692	aldehyde dehydrogenase, putative, expressed	GO:0055114	oxidation-reduction process	A metabolic process that results in the removal or addition of one or more electrons to or from a substance, with or without the concomitant removal or addition of a proton or protons. [GOC:dhl, GOC:ecd, GOC:jh2, GOC:jid, GOC:mlg, GOC:rph]	IEA	biological_process
LOC_Os08g26560	5.16552	0	10.331	Inf	Inf	0.000404117	0.00408872	dirigent, putative
LOC_Os08g43440	2.7263	0	5.45261	Inf	Inf	7.91076e-05	0.00104717	cytochrome P450, putative, expressed	GO:0016491	oxidoreductase activity	Catalysis of an oxidation-reduction (redox) reaction, a reversible chemical reaction in which the oxidation state of an atom or atoms within a molecule is altered. One substrate acts as a hydrogen or electron donor and becomes oxidized, while the other acts as hydrogen or electron acceptor and becomes reduced. [GOC:go_curators]	IEA	molecular_function
LOC_Os08g43440	2.7263	0	5.45261	Inf	Inf	7.91076e-05	0.00104717	cytochrome P450, putative, expressed	GO:0055114	oxidation-reduction process	A metabolic process that results in the removal or addition of one or more electrons to or from a substance, with or without the concomitant removal or addition of a proton or protons. [GOC:dhl, GOC:ecd, GOC:jh2, GOC:jid, GOC:mlg, GOC:rph]	IEA	biological_process
LOC_Os08g43440	2.7263	0	5.45261	Inf	Inf	7.91076e-05	0.00104717	cytochrome P450, putative, expressed	GO:0005618	cell wall	The rigid or semi-rigid envelope lying outside the cell membrane of plant, fungal, and most prokaryotic cells, maintaining their shape and protecting them from osmotic lysis. In plants it is made of cellulose and, often, lignin; in fungi it is composed largely of polysaccharides; in bacteria it is composed of peptidoglycan. [ISBN:0198547684]	IEA	cellular_component
LOC_Os08g43440	2.7263	0	5.45261	Inf	Inf	7.91076e-05	0.00104717	cytochrome P450, putative, expressed	GO:0005506	iron ion binding	Interacting selectively and non-covalently with iron (Fe) ions. [GOC:ai]	IEA	molecular_function
LOC_Os08g43440	2.7263	0	5.45261	Inf	Inf	7.91076e-05	0.00104717	cytochrome P450, putative, expressed	GO:0005886	plasma membrane	The membrane surrounding a cell that separates the cell from its external environment. It consists of a phospholipid bilayer and associated proteins. [ISBN:0716731363]	IEA	cellular_component
LOC_Os08g43440	2.7263	0	5.45261	Inf	Inf	7.91076e-05	0.00104717	cytochrome P450, putative, expressed	GO:0004497	monooxygenase activity	Catalysis of the incorporation of one atom from molecular oxygen into a compound and the reduction of the other atom of oxygen to water. [http://www.onelook.com/, ISBN:0198506732]	IEA	molecular_function
LOC_Os08g43440	2.7263	0	5.45261	Inf	Inf	7.91076e-05	0.00104717	cytochrome P450, putative, expressed	GO:0020037	heme binding	Interacting selectively and non-covalently with heme, any compound of iron complexed in a porphyrin (tetrapyrrole) ring. [CHEBI:30413, GOC:ai]	IEA	molecular_function
LOC_Os08g43440	2.7263	0	5.45261	Inf	Inf	7.91076e-05	0.00104717	cytochrome P450, putative, expressed	GO:0005739	mitochondrion	A semiautonomous, self replicating organelle that occurs in varying numbers, shapes, and sizes in the cytoplasm of virtually all eukaryotic cells. It is notably the site of tissue respiration. [ISBN:0198506732]	IEA	cellular_component
LOC_Os08g43440	2.7263	0	5.45261	Inf	Inf	7.91076e-05	0.00104717	cytochrome P450, putative, expressed	GO:0009055	electron carrier activity	Any molecular entity that serves as an electron acceptor and electron donor in an electron transport system. [ISBN:0198506732]	IEA	molecular_function
LOC_Os08g43440	2.7263	0	5.45261	Inf	Inf	7.91076e-05	0.00104717	cytochrome P450, putative, expressed	GO:0046872	metal ion binding	Interacting selectively and non-covalently with any metal ion. [GOC:ai]	IEA	molecular_function
LOC_Os09g12630	2.41456	0	4.82911	Inf	Inf	0.00453688	0.029039	expressed protein
LOC_Os09g28550	2.49266	0	4.98531	Inf	Inf	0.00469668	0.0299183	hypothetical protein
LOC_Os09g30410	2.71644	0	5.43287	Inf	Inf	0.00524733	0.0327158	expressed protein	GO:0051536	iron-sulfur cluster binding	Interacting selectively and non-covalently with an iron-sulfur cluster, a combination of iron and sulfur atoms. [GOC:ai]	IEA	molecular_function
LOC_Os09g30410	2.71644	0	5.43287	Inf	Inf	0.00524733	0.0327158	expressed protein	GO:0005506	iron ion binding	Interacting selectively and non-covalently with iron (Fe) ions. [GOC:ai]	IEA	molecular_function
LOC_Os09g30410	2.71644	0	5.43287	Inf	Inf	0.00524733	0.0327158	expressed protein	GO:0016226	iron-sulfur cluster assembly	The incorporation of iron and exogenous sulfur into a metallo-sulfur cluster. [GOC:jl, GOC:mah, GOC:pde, GOC:vw]	IEA	biological_process
LOC_Os09g30410	2.71644	0	5.43287	Inf	Inf	0.00524733	0.0327158	expressed protein	GO:0005506	iron ion binding	Interacting selectively and non-covalently with iron (Fe) ions. [GOC:ai]	IEA	molecular_function
LOC_Os09g30410	2.71644	0	5.43287	Inf	Inf	0.00524733	0.0327158	expressed protein	GO:0009570	chloroplast stroma	The space enclosed by the double membrane of a chloroplast but excluding the thylakoid space. It contains DNA, ribosomes and some temporary products of photosynthesis. [ISBN:0198547684]	IEA	cellular_component
LOC_Os09g30410	2.71644	0	5.43287	Inf	Inf	0.00524733	0.0327158	expressed protein	GO:0051536	iron-sulfur cluster binding	Interacting selectively and non-covalently with an iron-sulfur cluster, a combination of iron and sulfur atoms. [GOC:ai]	IEA	molecular_function
LOC_Os09g30410	2.71644	0	5.43287	Inf	Inf	0.00524733	0.0327158	expressed protein	GO:0016226	iron-sulfur cluster assembly	The incorporation of iron and exogenous sulfur into a metallo-sulfur cluster. [GOC:jl, GOC:mah, GOC:pde, GOC:vw]	IEA	biological_process
LOC_Os10g18760	5.67638	0	11.3528	Inf	Inf	4.09164e-05	0.000596509	dirigent, putative, expressed
LOC_Os10g18870	9.50596	0	19.0119	Inf	Inf	7.07733e-07	1.64059e-05	dirigent, putative, expressed
LOC_Os05g13320	42.156	0.545986	83.7661	153.422	7.26136	6.37752e-21	1.64176e-18	C4-dicarboxylate transporter/malic acid transport protein, expressed	GO:0006873	cellular ion homeostasis	Any process involved in the maintenance of an internal steady state of ions at the level of a cell. [GOC:mah]	IEA	biological_process
LOC_Os05g13320	42.156	0.545986	83.7661	153.422	7.26136	6.37752e-21	1.64176e-18	C4-dicarboxylate transporter/malic acid transport protein, expressed	GO:0005886	plasma membrane	The membrane surrounding a cell that separates the cell from its external environment. It consists of a phospholipid bilayer and associated proteins. [ISBN:0716731363]	IEA	cellular_component
LOC_Os05g13320	42.156	0.545986	83.7661	153.422	7.26136	6.37752e-21	1.64176e-18	C4-dicarboxylate transporter/malic acid transport protein, expressed	GO:0016021	integral to membrane	Penetrating at least one phospholipid bilayer of a membrane. May also refer to the state of being buried in the bilayer with no exposure outside the bilayer. When used to describe a protein, indicates that all or part of the peptide sequence is embedded in the membrane. [GOC:go_curators]	IEA	cellular_component
LOC_Os04g33570	17.1132	0.272993	33.9535	124.375	6.95855	1.0604e-14	1.11941e-12	RCN4 Centroradialis-like1 homologous to TFL1 gene; contains Pfam profile PF01161: Phosphatidylethanolamine-binding protein, expressed	GO:0005773	vacuole	A closed structure, found only in eukaryotic cells, that is completely surrounded by unit membrane and contains liquid material. Cells contain one or several vacuoles, that may have different functions from each other. Vacuoles have a diverse array of functions. They can act as a storage organelle for nutrients or waste products, as a degradative compartment, as a cost-effective way of increasing…	IEA	cellular_component
LOC_Os04g33570	17.1132	0.272993	33.9535	124.375	6.95855	1.0604e-14	1.11941e-12	RCN4 Centroradialis-like1 homologous to TFL1 gene; contains Pfam profile PF01161: Phosphatidylethanolamine-binding protein, expressed	GO:0006623	protein targeting to vacuole	The process of directing proteins towards the vacuole, usually using signals contained within the protein. [GOC:curators]	IEA	biological_process
LOC_Os04g33570	17.1132	0.272993	33.9535	124.375	6.95855	1.0604e-14	1.11941e-12	RCN4 Centroradialis-like1 homologous to TFL1 gene; contains Pfam profile PF01161: Phosphatidylethanolamine-binding protein, expressed	GO:0031982	vesicle	Any small, fluid-filled, spherical organelle enclosed by membrane or protein. [GOC:mah, GOC:pz]	IEA	cellular_component
LOC_Os04g33570	17.1132	0.272993	33.9535	124.375	6.95855	1.0604e-14	1.11941e-12	RCN4 Centroradialis-like1 homologous to TFL1 gene; contains Pfam profile PF01161: Phosphatidylethanolamine-binding protein, expressed	GO:0005737	cytoplasm	All of the contents of a cell excluding the plasma membrane and nucleus, but including other subcellular structures. [ISBN:0198547684]	IEA	cellular_component
LOC_Os04g33570	17.1132	0.272993	33.9535	124.375	6.95855	1.0604e-14	1.11941e-12	RCN4 Centroradialis-like1 homologous to TFL1 gene; contains Pfam profile PF01161: Phosphatidylethanolamine-binding protein, expressed	GO:0009744	response to sucrose stimulus	Any process that results in a change in state or activity of a cell or an organism (in terms of movement, secretion, enzyme production, gene expression, etc.) as a result of a sucrose stimulus. [GOC:jl]	IEA	biological_process
LOC_Os04g33570	17.1132	0.272993	33.9535	124.375	6.95855	1.0604e-14	1.11941e-12	RCN4 Centroradialis-like1 homologous to TFL1 gene; contains Pfam profile PF01161: Phosphatidylethanolamine-binding protein, expressed	GO:0090344	negative regulation of cell aging	Any process that decreases the rate, frequency, or extent of cell aging. Cell aging is the progression of the cell from its inception to the end of its lifespan. [GOC:BHF, GOC:dph, GOC:tb]	IEA	biological_process
LOC_Os04g33570	17.1132	0.272993	33.9535	124.375	6.95855	1.0604e-14	1.11941e-12	RCN4 Centroradialis-like1 homologous to TFL1 gene; contains Pfam profile PF01161: Phosphatidylethanolamine-binding protein, expressed	GO:0005886	plasma membrane	The membrane surrounding a cell that separates the cell from its external environment. It consists of a phospholipid bilayer and associated proteins. [ISBN:0716731363]	IEA	cellular_component
LOC_Os04g33570	17.1132	0.272993	33.9535	124.375	6.95855	1.0604e-14	1.11941e-12	RCN4 Centroradialis-like1 homologous to TFL1 gene; contains Pfam profile PF01161: Phosphatidylethanolamine-binding protein, expressed	GO:0009910	negative regulation of flower development	Any process that stops, prevents, or reduces the frequency, rate or extent of flower development. [GOC:go_curators]	IEA	biological_process
LOC_Os02g53280	10.8418	0.272993	21.4106	78.4289	6.29331	3.85879e-07	9.54839e-06	expressed protein	GO:0050825	ice binding	Interacting selectively and non-covalently with ice, water reduced to the solid state by cold temperature. It is a white or transparent colorless substance, crystalline, brittle, and viscoidal. [GOC:curators]	IEA	molecular_function
LOC_Os02g53280	10.8418	0.272993	21.4106	78.4289	6.29331	3.85879e-07	9.54839e-06	expressed protein	GO:0050826	response to freezing	Any process that results in a change in state or activity of a cell or an organism (in terms of movement, secretion, enzyme production, gene expression, etc.) as a result of a freezing stimulus, temperatures below 0 degrees Celsius. [GOC:jl]	IEA	biological_process
LOC_Os02g53280	10.8418	0.272993	21.4106	78.4289	6.29331	3.85879e-07	9.54839e-06	expressed protein	GO:0042309	homoiothermy	Any homoeostatic process in which an organism maintains its internal body temperature at a relatively constant value. This is achieved by using metabolic processes to counteract fluctuations in the temperature of the environment. [ISBN:0192801023]	IEA	biological_process
LOC_Os06g49830	22.1047	0.580643	43.6288	75.1387	6.23148	1.42843e-13	1.28196e-11	SHI, putative, expressed	GO:0006508	proteolysis	The hydrolysis of proteins into smaller polypeptides and/or amino acids by cleavage of their peptide bonds. [GOC:bf, GOC:mah]	IEA	biological_process
LOC_Os06g49830	22.1047	0.580643	43.6288	75.1387	6.23148	1.42843e-13	1.28196e-11	SHI, putative, expressed	GO:0004222	metalloendopeptidase activity	Catalysis of the hydrolysis of internal, alpha-peptide bonds in a polypeptide chain by a mechanism in which water acts as a nucleophile, one or two metal ions hold the water molecule in place, and charged amino acid side chains are ligands for the metal ions. [GOC:mah, http://merops.sanger.ac.uk/about/glossary.htm#CATTYPE, http://merops.sanger.ac.uk/about/glossary.htm#ENDOPEPTIDASE]	IEA	molecular_function
LOC_Os06g49830	22.1047	0.580643	43.6288	75.1387	6.23148	1.42843e-13	1.28196e-11	SHI, putative, expressed	GO:0016020	membrane	Double layer of lipid molecules that encloses all cells, and, in eukaryotes, many organelles; may be a single or double lipid bilayer; also includes associated proteins. [GOC:mah, ISBN:0815316194]	IEA	cellular_component
LOC_Os06g49830	22.1047	0.580643	43.6288	75.1387	6.23148	1.42843e-13	1.28196e-11	SHI, putative, expressed	GO:0050826	response to freezing	Any process that results in a change in state or activity of a cell or an organism (in terms of movement, secretion, enzyme production, gene expression, etc.) as a result of a freezing stimulus, temperatures below 0 degrees Celsius. [GOC:jl]	IEA	biological_process
LOC_Os06g49830	22.1047	0.580643	43.6288	75.1387	6.23148	1.42843e-13	1.28196e-11	SHI, putative, expressed	GO:0051260	protein homooligomerization	The process of creating protein oligomers, compounds composed of a small number, usually between three and ten, of identical component monomers. Oligomers may be formed by the polymerization of a number of monomers or the depolymerization of a large protein polymer. [GOC:ai]	IEA	biological_process
LOC_Os06g49830	22.1047	0.580643	43.6288	75.1387	6.23148	1.42843e-13	1.28196e-11	SHI, putative, expressed	GO:0050825	ice binding	Interacting selectively and non-covalently with ice, water reduced to the solid state by cold temperature. It is a white or transparent colorless substance, crystalline, brittle, and viscoidal. [GOC:curators]	IEA	molecular_function
LOC_Os06g49830	22.1047	0.580643	43.6288	75.1387	6.23148	1.42843e-13	1.28196e-11	SHI, putative, expressed	GO:0016068	type I hypersensitivity	An inflammatory response driven by antigen recognition by antibodies bound to Fc receptors on mast cells or basophils, occurring within minutes after exposure of a sensitized individual to the antigen, and leading to the release of a variety of inflammatory mediators such as histamines. [GOC:add, ISBN:0781735149]	IEA	biological_process
LOC_Os06g49830	22.1047	0.580643	43.6288	75.1387	6.23148	1.42843e-13	1.28196e-11	SHI, putative, expressed	GO:0042309	homoiothermy	Any homoeostatic process in which an organism maintains its internal body temperature at a relatively constant value. This is achieved by using metabolic processes to counteract fluctuations in the temperature of the environment. [ISBN:0192801023]	IEA	biological_process
LOC_Os04g11390	165.497	5.8674	325.127	55.4125	5.79214	2.93755e-41	2.87361e-37	expressed protein
LOC_Os04g11390	165.497	5.8674	325.127	55.4125	5.79214	2.93755e-41	2.87361e-37	expressed protein
LOC_Os06g05020	7.39634	0.30765	14.485	47.0828	5.55713	1.59145e-05	0.000260336	early nodulin 93 ENOD93 protein, putative, expressed
LOC_Os06g05020	7.39634	0.30765	14.485	47.0828	5.55713	1.59145e-05	0.000260336	early nodulin 93 ENOD93 protein, putative, expressed
LOC_Os04g11400	36.1873	1.56003	70.8145	45.3932	5.5044	1.97912e-18	3.67602e-16	expressed protein
LOC_Os04g11400	36.1873	1.56003	70.8145	45.3932	5.5044	1.97912e-18	3.67602e-16	expressed protein
LOC_Os06g38040	6.98726	0.30765	13.6669	44.4235	5.47325	1.82057e-05	0.000292597	retrotransposon protein, putative, unclassified
LOC_Os06g48810	10.3591	0.468053	20.2501	43.2644	5.43511	6.40048e-09	2.42368e-07	OsHKT2;1 - Na+ transporter, expressed	GO:0030955	potassium ion binding	Interacting selectively and non-covalently with potassium (K+) ions. [GOC:mah]	IEA	molecular_function
LOC_Os06g48810	10.3591	0.468053	20.2501	43.2644	5.43511	6.40048e-09	2.42368e-07	OsHKT2;1 - Na+ transporter, expressed	GO:0031402	sodium ion binding	Interacting selectively and non-covalently with sodium ions (Na+). [GOC:mah]	IEA	molecular_function
LOC_Os06g48810	10.3591	0.468053	20.2501	43.2644	5.43511	6.40048e-09	2.42368e-07	OsHKT2;1 - Na+ transporter, expressed	GO:0016020	membrane	Double layer of lipid molecules that encloses all cells, and, in eukaryotes, many organelles; may be a single or double lipid bilayer; also includes associated proteins. [GOC:mah, ISBN:0815316194]	IEA	cellular_component
LOC_Os06g48810	10.3591	0.468053	20.2501	43.2644	5.43511	6.40048e-09	2.42368e-07	OsHKT2;1 - Na+ transporter, expressed	GO:0006814	sodium ion transport	The directed movement of sodium ions (Na+) into, out of or within a cell, or between cells, by means of some agent such as a transporter or pore. [GOC:ai]	IEA	biological_process
LOC_Os06g48810	10.3591	0.468053	20.2501	43.2644	5.43511	6.40048e-09	2.42368e-07	OsHKT2;1 - Na+ transporter, expressed	GO:0006811	ion transport	The directed movement of charged atoms or small charged molecules into, out of or within a cell, or between cells, by means of some agent such as a transporter or pore. [GOC:ai]	IEA	biological_process
LOC_Os06g48810	10.3591	0.468053	20.2501	43.2644	5.43511	6.40048e-09	2.42368e-07	OsHKT2;1 - Na+ transporter, expressed	GO:0006810	transport	The directed movement of substances (such as macromolecules, small molecules, ions) into, out of or within a cell, or between cells, or within a multicellular organism by means of some agent such as a transporter or pore. [GOC:dph, GOC:jl, GOC:mah]	IEA	biological_process
LOC_Os06g48810	10.3591	0.468053	20.2501	43.2644	5.43511	6.40048e-09	2.42368e-07	OsHKT2;1 - Na+ transporter, expressed	GO:0008324	cation transmembrane transporter activity	Catalysis of the transfer of cation from one side of the membrane to the other. [GOC:dgf, GOC:mtg_transport, ISBN:0815340729]	IEA	molecular_function
LOC_Os06g48810	10.3591	0.468053	20.2501	43.2644	5.43511	6.40048e-09	2.42368e-07	OsHKT2;1 - Na+ transporter, expressed	GO:0006812	cation transport	The directed movement of cations, atoms or small molecules with a net positive charge, into, out of or within a cell, or between cells, by means of some agent such as a transporter or pore. [GOC:ai]	IEA	biological_process
LOC_Os06g48810	10.3591	0.468053	20.2501	43.2644	5.43511	6.40048e-09	2.42368e-07	OsHKT2;1 - Na+ transporter, expressed	GO:0015079	potassium ion transmembrane transporter activity	Catalysis of the transfer of potassium ions (K+) from one side of a membrane to the other. [GOC:ai]	IEA	molecular_function
LOC_Os06g48810	10.3591	0.468053	20.2501	43.2644	5.43511	6.40048e-09	2.42368e-07	OsHKT2;1 - Na+ transporter, expressed	GO:0006813	potassium ion transport	The directed movement of potassium ions (K+) into, out of or within a cell, or between cells, by means of some agent such as a transporter or pore. [GOC:ai]	IEA	biological_process
LOC_Os06g48810	10.3591	0.468053	20.2501	43.2644	5.43511	6.40048e-09	2.42368e-07	OsHKT2;1 - Na+ transporter, expressed	GO:0016021	integral to membrane	Penetrating at least one phospholipid bilayer of a membrane. May also refer to the state of being buried in the bilayer with no exposure outside the bilayer. When used to describe a protein, indicates that all or part of the peptide sequence is embedded in the membrane. [GOC:go_curators]	IEA	cellular_component
LOC_Os07g14910	6.48264	0.30765	12.6576	41.143	5.36258	7.13767e-05	0.00096175	expressed protein
LOC_Os04g56950	15.4166	0.81898	30.0142	36.6483	5.19567	4.60305e-09	1.78921e-07	jasmonate O-methyltransferase, putative, expressed	GO:0008757	S-adenosylmethionine-dependent methyltransferase activity	Catalysis of the transfer of a methyl group from S-adenosyl-L-methionine to a substrate. [GOC:mah]	IEA	molecular_function
LOC_Os04g56950	15.4166	0.81898	30.0142	36.6483	5.19567	4.60305e-09	1.78921e-07	jasmonate O-methyltransferase, putative, expressed	GO:0051749	indole acetic acid carboxyl methyltransferase activity	Catalysis of the reaction: indole acetic acid + S-adenosyl-methionine = methyl indole acetic acid ester + S-adenosyl-homocysteine. [PMID:16169896]	IEA	molecular_function
LOC_Os04g56950	15.4166	0.81898	30.0142	36.6483	5.19567	4.60305e-09	1.78921e-07	jasmonate O-methyltransferase, putative, expressed	GO:0008168	methyltransferase activity	Catalysis of the transfer of a methyl group to an acceptor molecule. [ISBN:0198506732]	IEA	molecular_function
LOC_Os04g56950	15.4166	0.81898	30.0142	36.6483	5.19567	4.60305e-09	1.78921e-07	jasmonate O-methyltransferase, putative, expressed	GO:0009944	polarity specification of adaxial/abaxial axis	The process resulting in the establishment of polarity along the adaxial/abaxial axis. Adaxial refers to being situated toward an axis of an anatomical structure. Abaxial refers to being situated away from an axis of an anatomical structure. [GOC:dph, GOC:tb]	IEA	biological_process
LOC_Os04g56950	15.4166	0.81898	30.0142	36.6483	5.19567	4.60305e-09	1.78921e-07	jasmonate O-methyltransferase, putative, expressed	GO:0016740	transferase activity	Catalysis of the transfer of a group, e.g. a methyl group, glycosyl group, acyl group, phosphorus-containing, or other groups, from one compound (generally regarded as the donor) to another compound (generally regarded as the acceptor). Transferase is the systematic name for any enzyme of EC class 2. [ISBN:0198506732]	IEA	molecular_function
LOC_Os04g52210	4.8851	0.30765	9.46256	30.7576	4.94287	0.000714603	0.00657	terpene synthase, putative, expressed	GO:0009570	chloroplast stroma	The space enclosed by the double membrane of a chloroplast but excluding the thylakoid space. It contains DNA, ribosomes and some temporary products of photosynthesis. [ISBN:0198547684]	IEA	cellular_component
LOC_Os04g52210	4.8851	0.30765	9.46256	30.7576	4.94287	0.000714603	0.00657	terpene synthase, putative, expressed	GO:0000287	magnesium ion binding	Interacting selectively and non-covalently with magnesium (Mg) ions. [GOC:ai]	IEA	molecular_function
LOC_Os04g52210	4.8851	0.30765	9.46256	30.7576	4.94287	0.000714603	0.00657	terpene synthase, putative, expressed	GO:0008152	metabolic process	The chemical reactions and pathways, including anabolism and catabolism, by which living organisms transform chemical substances. Metabolic processes typically transform small molecules, but also include macromolecular processes such as DNA repair and replication, and protein synthesis and degradation. [GOC:go_curators, ISBN:0198547684]	IEA	biological_process
LOC_Os04g52210	4.8851	0.30765	9.46256	30.7576	4.94287	0.000714603	0.00657	terpene synthase, putative, expressed	GO:0016829	lyase activity	Catalysis of the cleavage of C-C, C-O, C-N and other bonds by other means than by hydrolysis or oxidation, or conversely adding a group to a double bond. They differ from other enzymes in that two substrates are involved in one reaction direction, but only one in the other direction. When acting on the single substrate, a molecule is eliminated and this generates either a new double bond or a new…	IEA	molecular_function
LOC_Os04g52210	4.8851	0.30765	9.46256	30.7576	4.94287	0.000714603	0.00657	terpene synthase, putative, expressed	GO:0009899	ent-kaurene synthase activity	Catalysis of the reaction: ent-copalyl diphosphate = ent-kaur-16-ene + diphosphate. [EC:4.2.3.19, RHEA:22223]	IEA	molecular_function
LOC_Os04g52210	4.8851	0.30765	9.46256	30.7576	4.94287	0.000714603	0.00657	terpene synthase, putative, expressed	GO:0006952	defense response	Reactions, triggered in response to the presence of a foreign body or the occurrence of an injury, which result in restriction of damage to the organism attacked or prevention/recovery from the infection caused by the attack. [GOC:go_curators]	IEA	biological_process
LOC_Os04g52210	4.8851	0.30765	9.46256	30.7576	4.94287	0.000714603	0.00657	terpene synthase, putative, expressed	GO:0009686	gibberellin biosynthetic process	The chemical reactions and pathways resulting in the formation of gibberellin. Gibberellins are a class of highly modified terpenes that function as plant growth regulators. [ISBN:0387969845]	IEA	biological_process
LOC_Os04g52210	4.8851	0.30765	9.46256	30.7576	4.94287	0.000714603	0.00657	terpene synthase, putative, expressed	GO:0009685	gibberellin metabolic process	The chemical reactions and pathways involving gibberellin. Gibberellins are a class of highly modified terpenes that function as plant growth regulators. [ISBN:0387969845]	IC	biological_process
LOC_Os04g52210	4.8851	0.30765	9.46256	30.7576	4.94287	0.000714603	0.00657	terpene synthase, putative, expressed	GO:0009507	chloroplast	A chlorophyll-containing plastid with thylakoids organized into grana and frets, or stroma thylakoids, and embedded in a stroma. [ISBN:0471245208]	IEA	cellular_component
LOC_Os04g01470	4.32337	0.272993	8.37375	30.6738	4.93894	4.66287e-05	0.000662991	O-methyltransferase, putative, expressed	GO:0008168	methyltransferase activity	Catalysis of the transfer of a methyl group to an acceptor molecule. [ISBN:0198506732]	IEA	molecular_function
LOC_Os04g01470	4.32337	0.272993	8.37375	30.6738	4.93894	4.66287e-05	0.000662991	O-methyltransferase, putative, expressed	GO:0008171	O-methyltransferase activity	Catalysis of the transfer of a methyl group to the oxygen atom of an acceptor molecule. [GOC:ai]	IEA	molecular_function
LOC_Os04g01470	4.32337	0.272993	8.37375	30.6738	4.93894	4.66287e-05	0.000662991	O-methyltransferase, putative, expressed	GO:0046983	protein dimerization activity	The formation of a protein dimer, a macromolecular structure consists of two noncovalently associated identical or nonidentical subunits. [ISBN:0198506732]	IEA	molecular_function
LOC_Os04g24340	4.24083	0.272993	8.20866	30.0691	4.91021	0.00232981	0.0171352	phytase, putative
LOC_Os02g15460	9.46636	0.615299	18.3174	29.7699	4.89578	1.08054e-06	2.36645e-05	expressed protein
LOC_Os09g36060	12.8595	0.853636	24.8654	29.1288	4.86437	1.30564e-07	3.66666e-06	endoglucanase, putative, expressed	GO:0016787	hydrolase activity	Catalysis of the hydrolysis of various bonds, e.g. C-O, C-N, C-C, phosphoric anhydride bonds, etc. Hydrolase is the systematic name for any enzyme of EC class 3. [ISBN:0198506732]	IEA	molecular_function
LOC_Os09g36060	12.8595	0.853636	24.8654	29.1288	4.86437	1.30564e-07	3.66666e-06	endoglucanase, putative, expressed	GO:0016798	hydrolase activity, acting on glycosyl bonds	Catalysis of the hydrolysis of any glycosyl bond. [GOC:jl]	IEA	molecular_function
LOC_Os09g36060	12.8595	0.853636	24.8654	29.1288	4.86437	1.30564e-07	3.66666e-06	endoglucanase, putative, expressed	GO:0008810	cellulase activity	Catalysis of the endohydrolysis of (1->4)-beta-D-glucosidic linkages in cellulose, lichenin and cereal beta-D-glucans. [EC:3.2.1.4]	IEA	molecular_function
LOC_Os09g36060	12.8595	0.853636	24.8654	29.1288	4.86437	1.30564e-07	3.66666e-06	endoglucanase, putative, expressed	GO:0003824	catalytic activity	Catalysis of a biochemical reaction at physiological temperatures. In biologically catalyzed reactions, the reactants are known as substrates, and the catalysts are naturally occurring macromolecular substances known as enzymes. Enzymes possess specific binding sites for substrates, and are usually composed wholly or largely of protein, but RNA that has catalytic activity (ribozyme) is often also…	IEA	molecular_function
LOC_Os09g36060	12.8595	0.853636	24.8654	29.1288	4.86437	1.30564e-07	3.66666e-06	endoglucanase, putative, expressed	GO:0004553	hydrolase activity, hydrolyzing O-glycosyl compounds	Catalysis of the hydrolysis of any O-glycosyl bond. [GOC:mah]	IEA	molecular_function
LOC_Os09g36060	12.8595	0.853636	24.8654	29.1288	4.86437	1.30564e-07	3.66666e-06	endoglucanase, putative, expressed	GO:0030245	cellulose catabolic process	The chemical reactions and pathways resulting in the breakdown of cellulose, a linear beta1-4 glucan of molecular mass 50-400 kDa with the pyranose units in the -4C1 conformation. [GOC:mah, ISBN:0198506732]	IEA	biological_process
LOC_Os09g36060	12.8595	0.853636	24.8654	29.1288	4.86437	1.30564e-07	3.66666e-06	endoglucanase, putative, expressed	GO:0005975	carbohydrate metabolic process	The chemical reactions and pathways involving carbohydrates, any of a group of organic compounds based of the general formula Cx(H2O)y. Includes the formation of carbohydrate derivatives by the addition of a carbohydrate residue to another molecule. [GOC:mah, ISBN:0198506732]	IEA	biological_process
LOC_Os09g36060	12.8595	0.853636	24.8654	29.1288	4.86437	1.30564e-07	3.66666e-06	endoglucanase, putative, expressed	GO:0008152	metabolic process	The chemical reactions and pathways, including anabolism and catabolism, by which living organisms transform chemical substances. Metabolic processes typically transform small molecules, but also include macromolecular processes such as DNA repair and replication, and protein synthesis and degradation. [GOC:go_curators, ISBN:0198547684]	IEA	biological_process
LOC_Os09g36060	12.8595	0.853636	24.8654	29.1288	4.86437	1.30564e-07	3.66666e-06	endoglucanase, putative, expressed	GO:0005576	extracellular region	The space external to the outermost structure of a cell. For cells without external protective or external encapsulating structures this refers to space outside of the plasma membrane. This term covers the host cell environment outside an intracellular parasite. [GOC:go_curators]	IEA	cellular_component
LOC_Os09g36060	12.8595	0.853636	24.8654	29.1288	4.86437	1.30564e-07	3.66666e-06	endoglucanase, putative, expressed	GO:0000272	polysaccharide catabolic process	The chemical reactions and pathways resulting in the breakdown of polysaccharides, polymers of more than 10 monosaccharide residues joined by glycosidic linkages. [GOC:go_curators]	IEA	biological_process
LOC_Os10g25100	4.0575	0.272993	7.842	28.726	4.84429	0.00482609	0.0305797	expressed protein
LOC_Os04g56390	12.4983	0.853636	24.1429	28.2825	4.82184	7.55218e-07	1.73694e-05	expressed protein
LOC_Os01g71340	10.0968	0.741047	19.4526	26.2502	4.71426	8.40659e-08	2.46708e-06	glycosyl hydrolases family 17, putative, expressed	GO:0048046	apoplast	The cell membranes and intracellular regions in a plant are connected through plasmodesmata, and plants may be described as having two major compartments: the living symplast and the non-living apoplast. The apoplast is external to the plasma membrane and includes cell walls, intercellular spaces and the lumen of dead structures such as xylem vessels. Water and solutes pass freely through it. [GO…	IEA	cellular_component
LOC_Os01g71340	10.0968	0.741047	19.4526	26.2502	4.71426	8.40659e-08	2.46708e-06	glycosyl hydrolases family 17, putative, expressed	GO:0009651	response to salt stress	Any process that results in a change in state or activity of a cell or an organism (in terms of movement, secretion, enzyme production, gene expression, etc.) as a result of a stimulus indicating an increase or decrease in the concentration of salt (particularly but not exclusively sodium and chloride ions) in the environment. [GOC:jl]	IEA	biological_process
LOC_Os01g71340	10.0968	0.741047	19.4526	26.2502	4.71426	8.40659e-08	2.46708e-06	glycosyl hydrolases family 17, putative, expressed	GO:0005773	vacuole	A closed structure, found only in eukaryotic cells, that is completely surrounded by unit membrane and contains liquid material. Cells contain one or several vacuoles, that may have different functions from each other. Vacuoles have a diverse array of functions. They can act as a storage organelle for nutrients or waste products, as a degradative compartment, as a cost-effective way of increasing…	IEA	cellular_component
LOC_Os01g71340	10.0968	0.741047	19.4526	26.2502	4.71426	8.40659e-08	2.46708e-06	glycosyl hydrolases family 17, putative, expressed	GO:0009617	response to bacterium	Any process that results in a change in state or activity of a cell or an organism (in terms of movement, secretion, enzyme production, gene expression, etc.) as a result of a stimulus from a bacterium. [GOC:hb]	IEA	biological_process
LOC_Os01g71340	10.0968	0.741047	19.4526	26.2502	4.71426	8.40659e-08	2.46708e-06	glycosyl hydrolases family 17, putative, expressed	GO:0009409	response to cold	Any process that results in a change in state or activity of a cell or an organism (in terms of movement, secretion, enzyme production, gene expression, etc.) as a result of a cold stimulus, a temperature stimulus below the optimal temperature for that organism. [GOC:lr]	IEA	biological_process
LOC_Os01g71340	10.0968	0.741047	19.4526	26.2502	4.71426	8.40659e-08	2.46708e-06	glycosyl hydrolases family 17, putative, expressed	GO:0004553	hydrolase activity, hydrolyzing O-glycosyl compounds	Catalysis of the hydrolysis of any O-glycosyl bond. [GOC:mah]	IEA	molecular_function
LOC_Os01g71340	10.0968	0.741047	19.4526	26.2502	4.71426	8.40659e-08	2.46708e-06	glycosyl hydrolases family 17, putative, expressed	GO:0009817	defense response to fungus, incompatible interaction	A response of an organism to a fungus that prevents the occurrence or spread of disease. [GOC:lr]	IEA	biological_process
LOC_Os01g71340	10.0968	0.741047	19.4526	26.2502	4.71426	8.40659e-08	2.46708e-06	glycosyl hydrolases family 17, putative, expressed	GO:0005618	cell wall	The rigid or semi-rigid envelope lying outside the cell membrane of plant, fungal, and most prokaryotic cells, maintaining their shape and protecting them from osmotic lysis. In plants it is made of cellulose and, often, lignin; in fungi it is composed largely of polysaccharides; in bacteria it is composed of peptidoglycan. [ISBN:0198547684]	IEA	cellular_component
LOC_Os01g71340	10.0968	0.741047	19.4526	26.2502	4.71426	8.40659e-08	2.46708e-06	glycosyl hydrolases family 17, putative, expressed	GO:0005886	plasma membrane	The membrane surrounding a cell that separates the cell from its external environment. It consists of a phospholipid bilayer and associated proteins. [ISBN:0716731363]	IEA	cellular_component
LOC_Os01g71340	10.0968	0.741047	19.4526	26.2502	4.71426	8.40659e-08	2.46708e-06	glycosyl hydrolases family 17, putative, expressed	GO:0005975	carbohydrate metabolic process	The chemical reactions and pathways involving carbohydrates, any of a group of organic compounds based of the general formula Cx(H2O)y. Includes the formation of carbohydrate derivatives by the addition of a carbohydrate residue to another molecule. [GOC:mah, ISBN:0198506732]	IEA	biological_process
LOC_Os01g12680	3.66864	0.272993	7.06428	25.8771	4.69361	0.00881431	0.0488248	C4-dicarboxylate transporter/malic acid transport protein, expressed	GO:0016021	integral to membrane	Penetrating at least one phospholipid bilayer of a membrane. May also refer to the state of being buried in the bilayer with no exposure outside the bilayer. When used to describe a protein, indicates that all or part of the peptide sequence is embedded in the membrane. [GOC:go_curators]	IEA	cellular_component
LOC_Os01g12680	3.66864	0.272993	7.06428	25.8771	4.69361	0.00881431	0.0488248	C4-dicarboxylate transporter/malic acid transport protein, expressed	GO:0006873	cellular ion homeostasis	Any process involved in the maintenance of an internal steady state of ions at the level of a cell. [GOC:mah]	IEA	biological_process
LOC_Os01g12680	3.66864	0.272993	7.06428	25.8771	4.69361	0.00881431	0.0488248	C4-dicarboxylate transporter/malic acid transport protein, expressed	GO:0005886	plasma membrane	The membrane surrounding a cell that separates the cell from its external environment. It consists of a phospholipid bilayer and associated proteins. [ISBN:0716731363]	IEA	cellular_component
LOC_Os01g12680	3.66864	0.272993	7.06428	25.8771	4.69361	0.00881431	0.0488248	C4-dicarboxylate transporter/malic acid transport protein, expressed	GO:0016021	integral to membrane	Penetrating at least one phospholipid bilayer of a membrane. May also refer to the state of being buried in the bilayer with no exposure outside the bilayer. When used to describe a protein, indicates that all or part of the peptide sequence is embedded in the membrane. [GOC:go_curators]	IEA	cellular_component
LOC_Os01g12680	3.66864	0.272993	7.06428	25.8771	4.69361	0.00881431	0.0488248	C4-dicarboxylate transporter/malic acid transport protein, expressed	GO:0016021	integral to membrane	Penetrating at least one phospholipid bilayer of a membrane. May also refer to the state of being buried in the bilayer with no exposure outside the bilayer. When used to describe a protein, indicates that all or part of the peptide sequence is embedded in the membrane. [GOC:go_curators]	IEA	cellular_component
LOC_Os01g12680	3.66864	0.272993	7.06428	25.8771	4.69361	0.00881431	0.0488248	C4-dicarboxylate transporter/malic acid transport protein, expressed	GO:0016021	integral to membrane	Penetrating at least one phospholipid bilayer of a membrane. May also refer to the state of being buried in the bilayer with no exposure outside the bilayer. When used to describe a protein, indicates that all or part of the peptide sequence is embedded in the membrane. [GOC:go_curators]	IEA	cellular_component
LOC_Os03g04250	155.647	11.7781	299.517	25.43	4.66846	1.45355e-30	1.93898e-27	glutathione S-transferase, putative, expressed	GO:0016020	membrane	Double layer of lipid molecules that encloses all cells, and, in eukaryotes, many organelles; may be a single or double lipid bilayer; also includes associated proteins. [GOC:mah, ISBN:0815316194]	IEA	cellular_component
LOC_Os03g04250	155.647	11.7781	299.517	25.43	4.66846	1.45355e-30	1.93898e-27	glutathione S-transferase, putative, expressed	GO:0006821	chloride transport	The directed movement of chloride into, out of or within a cell, or between cells, by means of some agent such as a transporter or pore. [GOC:krc]	IEA	biological_process
LOC_Os03g04250	155.647	11.7781	299.517	25.43	4.66846	1.45355e-30	1.93898e-27	glutathione S-transferase, putative, expressed	GO:0005247	voltage-gated chloride channel activity	Catalysis of the transmembrane transfer of a chloride ion by a voltage-gated channel. A voltage-gated channel is a channel whose open state is dependent on the voltage across the membrane in which it is embedded. [GOC:mtg_transport, ISBN:0815340729]	IEA	molecular_function
LOC_Os03g04250	155.647	11.7781	299.517	25.43	4.66846	1.45355e-30	1.93898e-27	glutathione S-transferase, putative, expressed	GO:0016740	transferase activity	Catalysis of the transfer of a group, e.g. a methyl group, glycosyl group, acyl group, phosphorus-containing, or other groups, from one compound (generally regarded as the donor) to another compound (generally regarded as the acceptor). Transferase is the systematic name for any enzyme of EC class 2. [ISBN:0198506732]	IEA	molecular_function
LOC_Os07g35520	110.175	8.42377	211.926	25.1581	4.65295	1.36643e-26	7.83394e-24	glucan endo-1,3-beta-glucosidase precursor, putative, expressed	GO:0004553	hydrolase activity, hydrolyzing O-glycosyl compounds	Catalysis of the hydrolysis of any O-glycosyl bond. [GOC:mah]	IEA	molecular_function
LOC_Os07g35520	110.175	8.42377	211.926	25.1581	4.65295	1.36643e-26	7.83394e-24	glucan endo-1,3-beta-glucosidase precursor, putative, expressed	GO:0005975	carbohydrate metabolic process	The chemical reactions and pathways involving carbohydrates, any of a group of organic compounds based of the general formula Cx(H2O)y. Includes the formation of carbohydrate derivatives by the addition of a carbohydrate residue to another molecule. [GOC:mah, ISBN:0198506732]	IEA	biological_process
LOC_Os07g35520	110.175	8.42377	211.926	25.1581	4.65295	1.36643e-26	7.83394e-24	glucan endo-1,3-beta-glucosidase precursor, putative, expressed	GO:0003824	catalytic activity	Catalysis of a biochemical reaction at physiological temperatures. In biologically catalyzed reactions, the reactants are known as substrates, and the catalysts are naturally occurring macromolecular substances known as enzymes. Enzymes possess specific binding sites for substrates, and are usually composed wholly or largely of protein, but RNA that has catalytic activity (ribozyme) is often also…	IEA	molecular_function
LOC_Os07g35520	110.175	8.42377	211.926	25.1581	4.65295	1.36643e-26	7.83394e-24	glucan endo-1,3-beta-glucosidase precursor, putative, expressed	GO:0043169	cation binding	Interacting selectively and non-covalently with cations, charged atoms or groups of atoms with a net positive charge. [GOC:jl]	IEA	molecular_function
LOC_Os01g72740	6.10476	0.468053	11.7415	25.0858	4.6488	5.64861e-06	0.000103671	cytochrome P450, putative, expressed	GO:0009055	electron carrier activity	Any molecular entity that serves as an electron acceptor and electron donor in an electron transport system. [ISBN:0198506732]	IEA	molecular_function
LOC_Os01g72740	6.10476	0.468053	11.7415	25.0858	4.6488	5.64861e-06	0.000103671	cytochrome P450, putative, expressed	GO:0004497	monooxygenase activity	Catalysis of the incorporation of one atom from molecular oxygen into a compound and the reduction of the other atom of oxygen to water. [http://www.onelook.com/, ISBN:0198506732]	IEA	molecular_function
LOC_Os01g72740	6.10476	0.468053	11.7415	25.0858	4.6488	5.64861e-06	0.000103671	cytochrome P450, putative, expressed	GO:0020037	heme binding	Interacting selectively and non-covalently with heme, any compound of iron complexed in a porphyrin (tetrapyrrole) ring. [CHEBI:30413, GOC:ai]	IEA	molecular_function
LOC_Os01g72740	6.10476	0.468053	11.7415	25.0858	4.6488	5.64861e-06	0.000103671	cytochrome P450, putative, expressed	GO:0005506	iron ion binding	Interacting selectively and non-covalently with iron (Fe) ions. [GOC:ai]	IEA	molecular_function
LOC_Os07g04960	7.11892	0.545986	13.6919	25.0773	4.64831	2.0067e-05	0.000318155	app1, putative, expressed
LOC_Os06g44610	12.7306	1.01404	24.4471	24.1086	4.59148	9.36799e-08	2.71931e-06	membrane associated DUF588 domain containing protein, putative, expressed	GO:0016021	integral to membrane	Penetrating at least one phospholipid bilayer of a membrane. May also refer to the state of being buried in the bilayer with no exposure outside the bilayer. When used to describe a protein, indicates that all or part of the peptide sequence is embedded in the membrane. [GOC:go_curators]	IEA	cellular_component
LOC_Os06g44610	12.7306	1.01404	24.4471	24.1086	4.59148	9.36799e-08	2.71931e-06	membrane associated DUF588 domain containing protein, putative, expressed	GO:0050825	ice binding	Interacting selectively and non-covalently with ice, water reduced to the solid state by cold temperature. It is a white or transparent colorless substance, crystalline, brittle, and viscoidal. [GOC:curators]	IEA	molecular_function
LOC_Os06g44610	12.7306	1.01404	24.4471	24.1086	4.59148	9.36799e-08	2.71931e-06	membrane associated DUF588 domain containing protein, putative, expressed	GO:0042309	homoiothermy	Any homoeostatic process in which an organism maintains its internal body temperature at a relatively constant value. This is achieved by using metabolic processes to counteract fluctuations in the temperature of the environment. [ISBN:0192801023]	IEA	biological_process
LOC_Os06g44610	12.7306	1.01404	24.4471	24.1086	4.59148	9.36799e-08	2.71931e-06	membrane associated DUF588 domain containing protein, putative, expressed	GO:0050826	response to freezing	Any process that results in a change in state or activity of a cell or an organism (in terms of movement, secretion, enzyme production, gene expression, etc.) as a result of a freezing stimulus, temperatures below 0 degrees Celsius. [GOC:jl]	IEA	biological_process
LOC_Os06g44610	12.7306	1.01404	24.4471	24.1086	4.59148	9.36799e-08	2.71931e-06	membrane associated DUF588 domain containing protein, putative, expressed	GO:0016020	membrane	Double layer of lipid molecules that encloses all cells, and, in eukaryotes, many organelles; may be a single or double lipid bilayer; also includes associated proteins. [GOC:mah, ISBN:0815316194]	IEA	cellular_component
LOC_Os10g33760	10.335	0.853636	19.8163	23.214	4.53692	5.39464e-07	1.28713e-05	No apical meristem protein, putative, expressed	GO:0003677	DNA binding	Any molecular function by which a gene product interacts selectively and non-covalently with DNA (deoxyribonucleic acid). [GOC:dph, GOC:jl, GOC:tb, GOC:vw]	IEA	molecular_function
LOC_Os06g02830	3.59027	0.30765	6.8729	22.34	4.48156	0.00776187	0.0442994	expressed protein
LOC_Os05g09520	6.63476	0.580643	12.6889	21.8532	4.44977	0.000683375	0.00635456	IQ calmodulin-binding motif family protein, expressed	GO:0050826	response to freezing	Any process that results in a change in state or activity of a cell or an organism (in terms of movement, secretion, enzyme production, gene expression, etc.) as a result of a freezing stimulus, temperatures below 0 degrees Celsius. [GOC:jl]	IEA	biological_process
LOC_Os05g09520	6.63476	0.580643	12.6889	21.8532	4.44977	0.000683375	0.00635456	IQ calmodulin-binding motif family protein, expressed	GO:0042309	homoiothermy	Any homoeostatic process in which an organism maintains its internal body temperature at a relatively constant value. This is achieved by using metabolic processes to counteract fluctuations in the temperature of the environment. [ISBN:0192801023]	IEA	biological_process
LOC_Os05g09520	6.63476	0.580643	12.6889	21.8532	4.44977	0.000683375	0.00635456	IQ calmodulin-binding motif family protein, expressed	GO:0050825	ice binding	Interacting selectively and non-covalently with ice, water reduced to the solid state by cold temperature. It is a white or transparent colorless substance, crystalline, brittle, and viscoidal. [GOC:curators]	IEA	molecular_function
LOC_Os09g10054	13.2098	1.16129	25.2584	21.7504	4.44297	6.62566e-09	2.49749e-07	disease resistance protein RPS2, putative, expressed	GO:0005515	protein binding	Interacting selectively and non-covalently with any protein or protein complex (a complex of two or more proteins that may include other nonprotein molecules). [GOC:go_curators]	IEA	molecular_function
LOC_Os09g10054	13.2098	1.16129	25.2584	21.7504	4.44297	6.62566e-09	2.49749e-07	disease resistance protein RPS2, putative, expressed	GO:0000166	nucleotide binding	Interacting selectively and non-covalently with a nucleotide, any compound consisting of a nucleoside that is esterified with (ortho)phosphate or an oligophosphate at any hydroxyl group on the ribose or deoxyribose. [GOC:mah, ISBN:0198547684]	IEA	molecular_function
LOC_Os09g10054	13.2098	1.16129	25.2584	21.7504	4.44297	6.62566e-09	2.49749e-07	disease resistance protein RPS2, putative, expressed	GO:0017111	nucleoside-triphosphatase activity	Catalysis of the reaction: a nucleoside triphosphate + H2O = nucleoside diphosphate + phosphate. [EC:3.6.1.15]	IEA	molecular_function
LOC_Os09g10054	13.2098	1.16129	25.2584	21.7504	4.44297	6.62566e-09	2.49749e-07	disease resistance protein RPS2, putative, expressed	GO:0006952	defense response	Reactions, triggered in response to the presence of a foreign body or the occurrence of an injury, which result in restriction of damage to the organism attacked or prevention/recovery from the infection caused by the attack. [GOC:go_curators]	IEA	biological_process
LOC_Os09g10054	13.2098	1.16129	25.2584	21.7504	4.44297	6.62566e-09	2.49749e-07	disease resistance protein RPS2, putative, expressed	GO:0031072	heat shock protein binding	Interacting selectively and non-covalently with a heat shock protein, any protein synthesized or activated in response to heat shock. [GOC:mah, GOC:vw]	IEA	molecular_function
LOC_Os09g10054	13.2098	1.16129	25.2584	21.7504	4.44297	6.62566e-09	2.49749e-07	disease resistance protein RPS2, putative, expressed	GO:0006915	apoptotic process	A programmed cell death process which begins when a cell receives an internal (e.g. DNA damage) or external signal (e.g. an extracellular death ligand), and proceeds through a series of biochemical events (signaling pathways) which typically lead to rounding-up of the cell, retraction of pseudopodes, reduction of cellular volume (pyknosis), chromatin condensation, nuclear fragmentation (karyorrhe…	IEA	biological_process
LOC_Os09g10054	13.2098	1.16129	25.2584	21.7504	4.44297	6.62566e-09	2.49749e-07	disease resistance protein RPS2, putative, expressed	GO:0005524	ATP binding	Interacting selectively and non-covalently with ATP, adenosine 5'-triphosphate, a universally important coenzyme and enzyme regulator. [ISBN:0198506732]	IEA	molecular_function
LOC_Os12g04000	9.21058	0.81898	17.6022	21.4928	4.42578	5.68102e-05	0.000785308	auxin efflux carrier component, putative, expressed	GO:0016773	phosphotransferase activity, alcohol group as acceptor	Catalysis of the transfer of a phosphorus-containing group from one compound (donor) to an alcohol group (acceptor). [GOC:jl]	IEA	molecular_function
LOC_Os12g04000	9.21058	0.81898	17.6022	21.4928	4.42578	5.68102e-05	0.000785308	auxin efflux carrier component, putative, expressed	GO:0016021	integral to membrane	Penetrating at least one phospholipid bilayer of a membrane. May also refer to the state of being buried in the bilayer with no exposure outside the bilayer. When used to describe a protein, indicates that all or part of the peptide sequence is embedded in the membrane. [GOC:go_curators]	IEA	cellular_component
LOC_Os12g04000	9.21058	0.81898	17.6022	21.4928	4.42578	5.68102e-05	0.000785308	auxin efflux carrier component, putative, expressed	GO:0005524	ATP binding	Interacting selectively and non-covalently with ATP, adenosine 5'-triphosphate, a universally important coenzyme and enzyme regulator. [ISBN:0198506732]	IEA	molecular_function
LOC_Os12g04000	9.21058	0.81898	17.6022	21.4928	4.42578	5.68102e-05	0.000785308	auxin efflux carrier component, putative, expressed	GO:0005975	carbohydrate metabolic process	The chemical reactions and pathways involving carbohydrates, any of a group of organic compounds based of the general formula Cx(H2O)y. Includes the formation of carbohydrate derivatives by the addition of a carbohydrate residue to another molecule. [GOC:mah, ISBN:0198506732]	IEA	biological_process
LOC_Os05g01370	30.5861	2.76459	58.4076	21.127	4.40102	2.08586e-13	1.82183e-11	polygalacturonase inhibitor precursor, putative, expressed	GO:0005515	protein binding	Interacting selectively and non-covalently with any protein or protein complex (a complex of two or more proteins that may include other nonprotein molecules). [GOC:go_curators]	IEA	molecular_function
LOC_Os09g36160	36.389	3.45374	69.3242	20.0722	4.32713	3.77708e-15	4.23077e-13	LRP1, putative, expressed
LOC_Os01g25030	155.833	14.8935	296.773	19.9263	4.3166	1.77343e-28	1.44569e-25	dirigent, putative, expressed
LOC_Os05g12150	34.2464	3.30196	65.1909	19.7431	4.30328	1.32615e-12	1.03783e-10	endoglucanase precursor, putative, expressed	GO:0008810	cellulase activity	Catalysis of the endohydrolysis of (1->4)-beta-D-glucosidic linkages in cellulose, lichenin and cereal beta-D-glucans. [EC:3.2.1.4]	IEA	molecular_function
LOC_Os05g12150	34.2464	3.30196	65.1909	19.7431	4.30328	1.32615e-12	1.03783e-10	endoglucanase precursor, putative, expressed	GO:0030245	cellulose catabolic process	The chemical reactions and pathways resulting in the breakdown of cellulose, a linear beta1-4 glucan of molecular mass 50-400 kDa with the pyranose units in the -4C1 conformation. [GOC:mah, ISBN:0198506732]	IEA	biological_process
LOC_Os05g12150	34.2464	3.30196	65.1909	19.7431	4.30328	1.32615e-12	1.03783e-10	endoglucanase precursor, putative, expressed	GO:0000272	polysaccharide catabolic process	The chemical reactions and pathways resulting in the breakdown of polysaccharides, polymers of more than 10 monosaccharide residues joined by glycosidic linkages. [GOC:go_curators]	IEA	biological_process
LOC_Os05g12150	34.2464	3.30196	65.1909	19.7431	4.30328	1.32615e-12	1.03783e-10	endoglucanase precursor, putative, expressed	GO:0008152	metabolic process	The chemical reactions and pathways, including anabolism and catabolism, by which living organisms transform chemical substances. Metabolic processes typically transform small molecules, but also include macromolecular processes such as DNA repair and replication, and protein synthesis and degradation. [GOC:go_curators, ISBN:0198547684]	IEA	biological_process
LOC_Os05g12150	34.2464	3.30196	65.1909	19.7431	4.30328	1.32615e-12	1.03783e-10	endoglucanase precursor, putative, expressed	GO:0003824	catalytic activity	Catalysis of a biochemical reaction at physiological temperatures. In biologically catalyzed reactions, the reactants are known as substrates, and the catalysts are naturally occurring macromolecular substances known as enzymes. Enzymes possess specific binding sites for substrates, and are usually composed wholly or largely of protein, but RNA that has catalytic activity (ribozyme) is often also…	IEA	molecular_function
LOC_Os05g12150	34.2464	3.30196	65.1909	19.7431	4.30328	1.32615e-12	1.03783e-10	endoglucanase precursor, putative, expressed	GO:0016787	hydrolase activity	Catalysis of the hydrolysis of various bonds, e.g. C-O, C-N, C-C, phosphoric anhydride bonds, etc. Hydrolase is the systematic name for any enzyme of EC class 3. [ISBN:0198506732]	IEA	molecular_function
LOC_Os05g12150	34.2464	3.30196	65.1909	19.7431	4.30328	1.32615e-12	1.03783e-10	endoglucanase precursor, putative, expressed	GO:0016798	hydrolase activity, acting on glycosyl bonds	Catalysis of the hydrolysis of any glycosyl bond. [GOC:jl]	IEA	molecular_function
LOC_Os05g12150	34.2464	3.30196	65.1909	19.7431	4.30328	1.32615e-12	1.03783e-10	endoglucanase precursor, putative, expressed	GO:0030246	carbohydrate binding	Interacting selectively and non-covalently with any carbohydrate, which includes monosaccharides, oligosaccharides and polysaccharides as well as substances derived from monosaccharides by reduction of the carbonyl group (alditols), by oxidation of one or more hydroxy groups to afford the corresponding aldehydes, ketones, or carboxylic acids, or by replacement of one or more hydroxy group(s) by a…	IEA	molecular_function
LOC_Os05g12150	34.2464	3.30196	65.1909	19.7431	4.30328	1.32615e-12	1.03783e-10	endoglucanase precursor, putative, expressed	GO:0004553	hydrolase activity, hydrolyzing O-glycosyl compounds	Catalysis of the hydrolysis of any O-glycosyl bond. [GOC:mah]	IEA	molecular_function
LOC_Os05g12150	34.2464	3.30196	65.1909	19.7431	4.30328	1.32615e-12	1.03783e-10	endoglucanase precursor, putative, expressed	GO:0005975	carbohydrate metabolic process	The chemical reactions and pathways involving carbohydrates, any of a group of organic compounds based of the general formula Cx(H2O)y. Includes the formation of carbohydrate derivatives by the addition of a carbohydrate residue to another molecule. [GOC:mah, ISBN:0198506732]	IEA	biological_process
LOC_Os05g12150	34.2464	3.30196	65.1909	19.7431	4.30328	1.32615e-12	1.03783e-10	endoglucanase precursor, putative, expressed	GO:0005576	extracellular region	The space external to the outermost structure of a cell. For cells without external protective or external encapsulating structures this refers to space outside of the plasma membrane. This term covers the host cell environment outside an intracellular parasite. [GOC:go_curators]	IEA	cellular_component
LOC_Os08g39550	8.94121	0.888293	16.9941	19.1312	4.25786	7.00207e-05	0.00094478	polygalacturonase inhibitor 2 precursor, putative, expressed	GO:0005515	protein binding	Interacting selectively and non-covalently with any protein or protein complex (a complex of two or more proteins that may include other nonprotein molecules). [GOC:go_curators]	IEA	molecular_function
LOC_Os12g33150	5.41567	0.545986	10.2853	18.8381	4.23558	0.000366973	0.00376558	expressed protein
LOC_Os08g07950	8.18282	0.853636	15.512	18.1717	4.18362	9.58031e-05	0.00122882	NB-ARC domain containing protein, expressed	GO:0005524	ATP binding	Interacting selectively and non-covalently with ATP, adenosine 5'-triphosphate, a universally important coenzyme and enzyme regulator. [ISBN:0198506732]	IEA	molecular_function
LOC_Os08g07950	8.18282	0.853636	15.512	18.1717	4.18362	9.58031e-05	0.00122882	NB-ARC domain containing protein, expressed	GO:0006952	defense response	Reactions, triggered in response to the presence of a foreign body or the occurrence of an injury, which result in restriction of damage to the organism attacked or prevention/recovery from the infection caused by the attack. [GOC:go_curators]	IEA	biological_process
LOC_Os08g07950	8.18282	0.853636	15.512	18.1717	4.18362	9.58031e-05	0.00122882	NB-ARC domain containing protein, expressed	GO:0006915	apoptotic process	A programmed cell death process which begins when a cell receives an internal (e.g. DNA damage) or external signal (e.g. an extracellular death ligand), and proceeds through a series of biochemical events (signaling pathways) which typically lead to rounding-up of the cell, retraction of pseudopodes, reduction of cellular volume (pyknosis), chromatin condensation, nuclear fragmentation (karyorrhe…	IEA	biological_process
LOC_Os04g38690	26.0399	2.72131	49.3586	18.1378	4.18093	1.80266e-10	9.63619e-09	membrane associated DUF588 domain containing protein, putative, expressed	GO:0016021	integral to membrane	Penetrating at least one phospholipid bilayer of a membrane. May also refer to the state of being buried in the bilayer with no exposure outside the bilayer. When used to describe a protein, indicates that all or part of the peptide sequence is embedded in the membrane. [GOC:go_curators]	IEA	cellular_component
LOC_Os04g38690	26.0399	2.72131	49.3586	18.1378	4.18093	1.80266e-10	9.63619e-09	membrane associated DUF588 domain containing protein, putative, expressed	GO:0016020	membrane	Double layer of lipid molecules that encloses all cells, and, in eukaryotes, many organelles; may be a single or double lipid bilayer; also includes associated proteins. [GOC:mah, ISBN:0815316194]	IEA	cellular_component
LOC_Os05g45460	351.897	37.3221	666.473	17.8573	4.15844	1.92356e-31	3.13615e-28	POEI52 - Pollen Ole e I allergen and extensin family protein precursor, expressed	GO:0005199	structural constituent of cell wall	The action of a molecule that contributes to the structural integrity of a cell wall. [GOC:mah]	IEA	molecular_function
LOC_Os11g10690	15.3875	1.63796	29.1371	17.7887	4.15289	8.81075e-09	3.2176e-07	protein kinase domain containing protein, expressed	GO:0004672	protein kinase activity	Catalysis of the phosphorylation of an amino acid residue in a protein, usually according to the reaction: a protein + ATP = a phosphoprotein + ADP. [MetaCyc:PROTEIN-KINASE-RXN]	IEA	molecular_function
LOC_Os11g10690	15.3875	1.63796	29.1371	17.7887	4.15289	8.81075e-09	3.2176e-07	protein kinase domain containing protein, expressed	GO:0016301	kinase activity	Catalysis of the transfer of a phosphate group, usually from ATP, to a substrate molecule. [ISBN:0198506732]	IEA	molecular_function
LOC_Os11g10690	15.3875	1.63796	29.1371	17.7887	4.15289	8.81075e-09	3.2176e-07	protein kinase domain containing protein, expressed	GO:0006468	protein phosphorylation	The process of introducing a phosphate group on to a protein. [GOC:hb]	IEA	biological_process
LOC_Os11g10690	15.3875	1.63796	29.1371	17.7887	4.15289	8.81075e-09	3.2176e-07	protein kinase domain containing protein, expressed	GO:0000166	nucleotide binding	Interacting selectively and non-covalently with a nucleotide, any compound consisting of a nucleoside that is esterified with (ortho)phosphate or an oligophosphate at any hydroxyl group on the ribose or deoxyribose. [GOC:mah, ISBN:0198547684]	IEA	molecular_function
LOC_Os11g10690	15.3875	1.63796	29.1371	17.7887	4.15289	8.81075e-09	3.2176e-07	protein kinase domain containing protein, expressed	GO:0004713	protein tyrosine kinase activity	Catalysis of the reaction: ATP + a protein tyrosine = ADP + protein tyrosine phosphate. [EC:2.7.10]	IEA	molecular_function
LOC_Os11g10690	15.3875	1.63796	29.1371	17.7887	4.15289	8.81075e-09	3.2176e-07	protein kinase domain containing protein, expressed	GO:0005524	ATP binding	Interacting selectively and non-covalently with ATP, adenosine 5'-triphosphate, a universally important coenzyme and enzyme regulator. [ISBN:0198506732]	IEA	molecular_function
LOC_Os11g10690	15.3875	1.63796	29.1371	17.7887	4.15289	8.81075e-09	3.2176e-07	protein kinase domain containing protein, expressed	GO:0004674	protein serine/threonine kinase activity	Catalysis of the reactions: ATP + protein serine = ADP + protein serine phosphate, and ATP + protein threonine = ADP + protein threonine phosphate. [GOC:bf]	IEA	molecular_function
LOC_Os03g08790	42.6314	4.54117	80.7217	17.7755	4.15182	2.31608e-14	2.34379e-12	aspartic proteinase nepenthesin precursor, putative, expressed	GO:0008233	peptidase activity	Catalysis of the hydrolysis of a peptide bond. A peptide bond is a covalent bond formed when the carbon atom from the carboxyl group of one amino acid shares electrons with the nitrogen atom from the amino group of a second amino acid. [GOC:jl, ISBN:0815332181]	IEA	molecular_function
LOC_Os03g08790	42.6314	4.54117	80.7217	17.7755	4.15182	2.31608e-14	2.34379e-12	aspartic proteinase nepenthesin precursor, putative, expressed	GO:0009505	plant-type cell wall	A more or less rigid stucture lying outside the cell membrane of a cell and composed of cellulose and pectin and other organic and inorganic substances. [ISBN:0471245208]	IEA	cellular_component
LOC_Os03g08790	42.6314	4.54117	80.7217	17.7755	4.15182	2.31608e-14	2.34379e-12	aspartic proteinase nepenthesin precursor, putative, expressed	GO:0006508	proteolysis	The hydrolysis of proteins into smaller polypeptides and/or amino acids by cleavage of their peptide bonds. [GOC:bf, GOC:mah]	IEA	biological_process
LOC_Os03g08790	42.6314	4.54117	80.7217	17.7755	4.15182	2.31608e-14	2.34379e-12	aspartic proteinase nepenthesin precursor, putative, expressed	GO:0048046	apoplast	The cell membranes and intracellular regions in a plant are connected through plasmodesmata, and plants may be described as having two major compartments: the living symplast and the non-living apoplast. The apoplast is external to the plasma membrane and includes cell walls, intercellular spaces and the lumen of dead structures such as xylem vessels. Water and solutes pass freely through it. [GO…	IEA	cellular_component
LOC_Os03g08790	42.6314	4.54117	80.7217	17.7755	4.15182	2.31608e-14	2.34379e-12	aspartic proteinase nepenthesin precursor, putative, expressed	GO:0004190	aspartic-type endopeptidase activity	Catalysis of the hydrolysis of internal, alpha-peptide bonds in a polypeptide chain by a mechanism in which a water molecule bound by the side chains of aspartic residues at the active center acts as a nucleophile. [ISBN:0198506732]	IEA	molecular_function
LOC_Os03g08790	42.6314	4.54117	80.7217	17.7755	4.15182	2.31608e-14	2.34379e-12	aspartic proteinase nepenthesin precursor, putative, expressed	GO:0005618	cell wall	The rigid or semi-rigid envelope lying outside the cell membrane of plant, fungal, and most prokaryotic cells, maintaining their shape and protecting them from osmotic lysis. In plants it is made of cellulose and, often, lignin; in fungi it is composed largely of polysaccharides; in bacteria it is composed of peptidoglycan. [ISBN:0198547684]	IEA	cellular_component
LOC_Os02g30240	5.09635	0.545986	9.64672	17.6684	4.1431	0.00229749	0.0169707	expressed protein
LOC_Os05g16200	20.2755	2.2578	38.2932	16.9604	4.0841	3.40313e-10	1.73443e-08	blight resistance protein T118, putative	GO:0006915	apoptotic process	A programmed cell death process which begins when a cell receives an internal (e.g. DNA damage) or external signal (e.g. an extracellular death ligand), and proceeds through a series of biochemical events (signaling pathways) which typically lead to rounding-up of the cell, retraction of pseudopodes, reduction of cellular volume (pyknosis), chromatin condensation, nuclear fragmentation (karyorrhe…	IEA	biological_process
LOC_Os05g16200	20.2755	2.2578	38.2932	16.9604	4.0841	3.40313e-10	1.73443e-08	blight resistance protein T118, putative	GO:0006412	translation	The cellular metabolic process in which a protein is formed, using the sequence of a mature mRNA molecule to specify the sequence of amino acids in a polypeptide chain. Translation is mediated by the ribosome, and begins with the formation of a ternary complex between aminoacylated initiator methionine tRNA, GTP, and initiation factor 2, which subsequently associates with the small subunit of the…	IEA	biological_process
LOC_Os05g16200	20.2755	2.2578	38.2932	16.9604	4.0841	3.40313e-10	1.73443e-08	blight resistance protein T118, putative	GO:0006952	defense response	Reactions, triggered in response to the presence of a foreign body or the occurrence of an injury, which result in restriction of damage to the organism attacked or prevention/recovery from the infection caused by the attack. [GOC:go_curators]	IEA	biological_process
LOC_Os05g16200	20.2755	2.2578	38.2932	16.9604	4.0841	3.40313e-10	1.73443e-08	blight resistance protein T118, putative	GO:0005524	ATP binding	Interacting selectively and non-covalently with ATP, adenosine 5'-triphosphate, a universally important coenzyme and enzyme regulator. [ISBN:0198506732]	IEA	molecular_function
LOC_Os05g16200	20.2755	2.2578	38.2932	16.9604	4.0841	3.40313e-10	1.73443e-08	blight resistance protein T118, putative	GO:0003735	structural constituent of ribosome	The action of a molecule that contributes to the structural integrity of the ribosome. [GOC:mah]	IEA	molecular_function
LOC_Os05g16200	20.2755	2.2578	38.2932	16.9604	4.0841	3.40313e-10	1.73443e-08	blight resistance protein T118, putative	GO:0005840	ribosome	An intracellular organelle, about 200 A in diameter, consisting of RNA and protein. It is the site of protein biosynthesis resulting from translation of messenger RNA (mRNA). It consists of two subunits, one large and one small, each containing only protein and RNA. Both the ribosome and its subunits are characterized by their sedimentation coefficients, expressed in Svedberg units (symbol: S). H…	IEA	cellular_component
LOC_Os05g16200	20.2755	2.2578	38.2932	16.9604	4.0841	3.40313e-10	1.73443e-08	blight resistance protein T118, putative	GO:0005622	intracellular	The living contents of a cell; the matter contained within (but not including) the plasma membrane, usually taken to exclude large vacuoles and masses of secretory or ingested material. In eukaryotes it includes the nucleus and cytoplasm. [ISBN:0198506732]	IEA	cellular_component
LOC_Os09g17650	10.2644	1.16129	19.3674	16.6776	4.05984	1.30039e-05	0.000218197	expressed protein
LOC_Os06g08130	4.72147	0.545986	8.89695	16.2952	4.02637	0.00654616	0.0388101	hypothetical protein
LOC_Os07g11440	22.4066	2.60872	42.2045	16.1782	4.01598	1.15378e-10	6.41288e-09	chalcone synthase, putative	GO:0016210	naringenin-chalcone synthase activity	Catalysis of the reaction: 3 malonyl-CoA + 4-coumaroyl-CoA = 4 CoA + naringenin chalcone + 3 CO2. [EC:2.3.1.74]	IEA	molecular_function
LOC_Os07g11440	22.4066	2.60872	42.2045	16.1782	4.01598	1.15378e-10	6.41288e-09	chalcone synthase, putative	GO:0003824	catalytic activity	Catalysis of a biochemical reaction at physiological temperatures. In biologically catalyzed reactions, the reactants are known as substrates, and the catalysts are naturally occurring macromolecular substances known as enzymes. Enzymes possess specific binding sites for substrates, and are usually composed wholly or largely of protein, but RNA that has catalytic activity (ribozyme) is often also…	IEA	molecular_function
LOC_Os07g11440	22.4066	2.60872	42.2045	16.1782	4.01598	1.15378e-10	6.41288e-09	chalcone synthase, putative	GO:0009611	response to wounding	Any process that results in a change in state or activity of a cell or an organism (in terms of movement, secretion, enzyme production, gene expression, etc.) as a result of a stimulus indicating damage to the organism. [GOC:go_curators]	IEA	biological_process
LOC_Os07g11440	22.4066	2.60872	42.2045	16.1782	4.01598	1.15378e-10	6.41288e-09	chalcone synthase, putative	GO:0009926	auxin polar transport	The unidirectional movement of auxin in the stem from tip to base along the vector of gravity or basipetally. [GOC:sm]	IEA	biological_process
LOC_Os07g11440	22.4066	2.60872	42.2045	16.1782	4.01598	1.15378e-10	6.41288e-09	chalcone synthase, putative	GO:0009705	plant-type vacuole membrane	The lipid bilayer surrounding a vacuole that retains the same shape regardless of cell cycle phase. The membrane separates its contents from the cytoplasm of the cell. An example of this component is found in Arabidopsis thaliana. [GOC:mtg_sensu, ISBN:0471245208]	IEA	cellular_component
LOC_Os07g11440	22.4066	2.60872	42.2045	16.1782	4.01598	1.15378e-10	6.41288e-09	chalcone synthase, putative	GO:0006979	response to oxidative stress	Any process that results in a change in state or activity of a cell or an organism (in terms of movement, secretion, enzyme production, gene expression, etc.) as a result of oxidative stress, a state often resulting from exposure to high levels of reactive oxygen species, e.g. superoxide anions, hydrogen peroxide (H2O2), and hydroxyl radicals. [GOC:jl, PMID:12115731]	IEA	biological_process
LOC_Os07g11440	22.4066	2.60872	42.2045	16.1782	4.01598	1.15378e-10	6.41288e-09	chalcone synthase, putative	GO:0005634	nucleus	A membrane-bounded organelle of eukaryotic cells in which chromosomes are housed and replicated. In most cells, the nucleus contains all of the cell's chromosomes except the organellar chromosomes, and is the site of RNA synthesis and processing. In some species, or in specialized cell types, RNA metabolism or DNA replication may be absent. [GOC:go_curators]	IEA	cellular_component
LOC_Os07g11440	22.4066	2.60872	42.2045	16.1782	4.01598	1.15378e-10	6.41288e-09	chalcone synthase, putative	GO:0010224	response to UV-B	Any process that results in a change in state or activity of a cell or an organism (in terms of movement, secretion, enzyme production, gene expression, etc.) as a result of a UV-B radiation stimulus. UV-B radiation (UV-B light) spans the wavelengths 290 to 320 nm. [GOC:tb]	IEA	biological_process
LOC_Os07g11440	22.4066	2.60872	42.2045	16.1782	4.01598	1.15378e-10	6.41288e-09	chalcone synthase, putative	GO:0009715	chalcone biosynthetic process	The chemical reactions and pathways resulting in the formation of chalcone, phenyl steryl ketone or its hydroxylated derivatives. [GOC:go_curators]	IEA	biological_process
LOC_Os07g11440	22.4066	2.60872	42.2045	16.1782	4.01598	1.15378e-10	6.41288e-09	chalcone synthase, putative	GO:0005783	endoplasmic reticulum	The irregular network of unit membranes, visible only by electron microscopy, that occurs in the cytoplasm of many eukaryotic cells. The membranes form a complex meshwork of tubular channels, which are often expanded into slitlike cavities called cisternae. The ER takes two forms, rough (or granular), with ribosomes adhering to the outer surface, and smooth (with no ribosomes attached). [ISBN:019…	IEA	cellular_component
LOC_Os07g11440	22.4066	2.60872	42.2045	16.1782	4.01598	1.15378e-10	6.41288e-09	chalcone synthase, putative	GO:0009753	response to jasmonic acid stimulus	Any process that results in a change in state or activity of a cell or an organism (in terms of movement, secretion, enzyme production, gene expression, etc.) as a result of a jasmonic acid stimulus. [GOC:jl]	IEA	biological_process
LOC_Os07g11440	22.4066	2.60872	42.2045	16.1782	4.01598	1.15378e-10	6.41288e-09	chalcone synthase, putative	GO:0009058	biosynthetic process	The chemical reactions and pathways resulting in the formation of substances; typically the energy-requiring part of metabolism in which simpler substances are transformed into more complex ones. [GOC:curators, ISBN:0198547684]	IEA	biological_process
LOC_Os07g11440	22.4066	2.60872	42.2045	16.1782	4.01598	1.15378e-10	6.41288e-09	chalcone synthase, putative	GO:0016740	transferase activity	Catalysis of the transfer of a group, e.g. a methyl group, glycosyl group, acyl group, phosphorus-containing, or other groups, from one compound (generally regarded as the donor) to another compound (generally regarded as the acceptor). Transferase is the systematic name for any enzyme of EC class 2. [ISBN:0198506732]	IEA	molecular_function
LOC_Os07g11440	22.4066	2.60872	42.2045	16.1782	4.01598	1.15378e-10	6.41288e-09	chalcone synthase, putative	GO:0008152	metabolic process	The chemical reactions and pathways, including anabolism and catabolism, by which living organisms transform chemical substances. Metabolic processes typically transform small molecules, but also include macromolecular processes such as DNA repair and replication, and protein synthesis and degradation. [GOC:go_curators, ISBN:0198547684]	IEA	biological_process
LOC_Os07g11440	22.4066	2.60872	42.2045	16.1782	4.01598	1.15378e-10	6.41288e-09	chalcone synthase, putative	GO:0031540	regulation of anthocyanin biosynthetic process	Any process that modulates the frequency, rate or extent of the chemical reactions and pathways resulting in the formation of anthocyanins. [GOC:mah]	IEA	biological_process
LOC_Os07g11440	22.4066	2.60872	42.2045	16.1782	4.01598	1.15378e-10	6.41288e-09	chalcone synthase, putative	GO:0016747	transferase activity, transferring acyl groups other than amino-acyl groups	Catalysis of the transfer of an acyl group, other than amino-acyl, from one compound (donor) to another (acceptor). [GOC:jl]	IEA	molecular_function
LOC_Os07g11440	22.4066	2.60872	42.2045	16.1782	4.01598	1.15378e-10	6.41288e-09	chalcone synthase, putative	GO:0009629	response to gravity	Any process that results in a change in state or activity of a cell or an organism (in terms of movement, secretion, enzyme production, gene expression, etc.) as a result of a gravitational stimulus. [GOC:hb]	IEA	biological_process
LOC_Os07g11440	22.4066	2.60872	42.2045	16.1782	4.01598	1.15378e-10	6.41288e-09	chalcone synthase, putative	GO:0006633	fatty acid biosynthetic process	The chemical reactions and pathways resulting in the formation of a fatty acid, any of the aliphatic monocarboxylic acids that can be liberated by hydrolysis from naturally occurring fats and oils. Fatty acids are predominantly straight-chain acids of 4 to 24 carbon atoms, which may be saturated or unsaturated; branched fatty acids and hydroxy fatty acids also occur, and very long chain acids of …	IEA	biological_process
LOC_Os06g22600	25.8822	3.03758	48.7268	16.0413	4.00372	1.33006e-09	5.79131e-08	aluminum-activated malate transporter, putative, expressed
LOC_Os06g05010	13.2208	1.56003	24.8815	15.9494	3.99543	7.93738e-07	1.81416e-05	early nodulin 93 ENOD93 protein, putative, expressed
LOC_Os06g05010	13.2208	1.56003	24.8815	15.9494	3.99543	7.93738e-07	1.81416e-05	early nodulin 93 ENOD93 protein, putative, expressed
LOC_Os06g01960	7.76927	0.922949	14.6156	15.8357	3.98511	0.000297136	0.00316288	retrotransposon protein, putative, unclassified
LOC_Os09g10010	96.2075	11.5266	180.888	15.6931	3.97206	4.69472e-23	1.49756e-20	expressed protein
LOC_Os11g03290	2.55851	0.30765	4.80938	15.6326	3.96649	0.00201218	0.0152273	nucleoside-triphosphatase, putative, expressed	GO:0016787	hydrolase activity	Catalysis of the hydrolysis of various bonds, e.g. C-O, C-N, C-C, phosphoric anhydride bonds, etc. Hydrolase is the systematic name for any enzyme of EC class 3. [ISBN:0198506732]	IEA	molecular_function
LOC_Os05g29810	40.4004	4.95733	75.8435	15.2993	3.93539	2.52184e-15	2.96034e-13	AP2 domain containing protein, expressed	GO:0005634	nucleus	A membrane-bounded organelle of eukaryotic cells in which chromosomes are housed and replicated. In most cells, the nucleus contains all of the cell's chromosomes except the organellar chromosomes, and is the site of RNA synthesis and processing. In some species, or in specialized cell types, RNA metabolism or DNA replication may be absent. [GOC:go_curators]	IEA	cellular_component
LOC_Os05g29810	40.4004	4.95733	75.8435	15.2993	3.93539	2.52184e-15	2.96034e-13	AP2 domain containing protein, expressed	GO:0006355	regulation of transcription, DNA-dependent	Any process that modulates the frequency, rate or extent of cellular DNA-dependent transcription. [GOC:go_curators, GOC:txnOH]	IEA	biological_process
LOC_Os05g29810	40.4004	4.95733	75.8435	15.2993	3.93539	2.52184e-15	2.96034e-13	AP2 domain containing protein, expressed	GO:0003677	DNA binding	Any molecular function by which a gene product interacts selectively and non-covalently with DNA (deoxyribonucleic acid). [GOC:dph, GOC:jl, GOC:tb, GOC:vw]	IEA	molecular_function
LOC_Os05g29810	40.4004	4.95733	75.8435	15.2993	3.93539	2.52184e-15	2.96034e-13	AP2 domain containing protein, expressed	GO:0003700	sequence-specific DNA binding transcription factor activity	Interacting selectively and non-covalently with a specific DNA sequence in order to modulate transcription. The transcription factor may or may not also interact selectively with a protein or macromolecular complex. [GOC:curators, GOC:txnOH]	IEA	molecular_function
LOC_Os07g48330	5.00605	0.615299	9.3968	15.2719	3.93281	0.00056467	0.00541548	cytochrome P450, putative, expressed	GO:0005506	iron ion binding	Interacting selectively and non-covalently with iron (Fe) ions. [GOC:ai]	IEA	molecular_function
LOC_Os07g48330	5.00605	0.615299	9.3968	15.2719	3.93281	0.00056467	0.00541548	cytochrome P450, putative, expressed	GO:0004497	monooxygenase activity	Catalysis of the incorporation of one atom from molecular oxygen into a compound and the reduction of the other atom of oxygen to water. [http://www.onelook.com/, ISBN:0198506732]	IEA	molecular_function
LOC_Os07g48330	5.00605	0.615299	9.3968	15.2719	3.93281	0.00056467	0.00541548	cytochrome P450, putative, expressed	GO:0046872	metal ion binding	Interacting selectively and non-covalently with any metal ion. [GOC:ai]	IEA	molecular_function
LOC_Os07g48330	5.00605	0.615299	9.3968	15.2719	3.93281	0.00056467	0.00541548	cytochrome P450, putative, expressed	GO:0016491	oxidoreductase activity	Catalysis of an oxidation-reduction (redox) reaction, a reversible chemical reaction in which the oxidation state of an atom or atoms within a molecule is altered. One substrate acts as a hydrogen or electron donor and becomes oxidized, while the other acts as hydrogen or electron acceptor and becomes reduced. [GOC:go_curators]	IEA	molecular_function
LOC_Os07g48330	5.00605	0.615299	9.3968	15.2719	3.93281	0.00056467	0.00541548	cytochrome P450, putative, expressed	GO:0009055	electron carrier activity	Any molecular entity that serves as an electron acceptor and electron donor in an electron transport system. [ISBN:0198506732]	IEA	molecular_function
LOC_Os07g48330	5.00605	0.615299	9.3968	15.2719	3.93281	0.00056467	0.00541548	cytochrome P450, putative, expressed	GO:0055114	oxidation-reduction process	A metabolic process that results in the removal or addition of one or more electrons to or from a substance, with or without the concomitant removal or addition of a proton or protons. [GOC:dhl, GOC:ecd, GOC:jh2, GOC:jid, GOC:mlg, GOC:rph]	IEA	biological_process
LOC_Os07g48330	5.00605	0.615299	9.3968	15.2719	3.93281	0.00056467	0.00541548	cytochrome P450, putative, expressed	GO:0020037	heme binding	Interacting selectively and non-covalently with heme, any compound of iron complexed in a porphyrin (tetrapyrrole) ring. [CHEBI:30413, GOC:ai]	IEA	molecular_function
LOC_Os01g48525	17.3519	2.14067	32.5631	15.2116	3.9271	1.52596e-09	6.56634e-08	expressed protein
LOC_Os01g65440	25.7718	3.18937	48.3543	15.1611	3.9223	2.28315e-10	1.19864e-08	universal stress protein domain containing protein, putative, expressed	GO:0006950	response to stress	Any process that results in a change in state or activity of a cell or an organism (in terms of movement, secretion, enzyme production, gene expression, etc.) as a result of a disturbance in organismal or cellular homeostasis, usually, but not necessarily, exogenous (e.g. temperature, humidity, ionizing radiation). [GOC:mah]	IEA	biological_process
LOC_Os07g11380	5.98443	0.741047	11.2278	15.1513	3.92137	0.000497605	0.00487261	RAL4 - Seed allergenic protein RA5/RA14/RA17 precursor, expressed	GO:0016068	type I hypersensitivity	An inflammatory response driven by antigen recognition by antibodies bound to Fc receptors on mast cells or basophils, occurring within minutes after exposure of a sensitized individual to the antigen, and leading to the release of a variety of inflammatory mediators such as histamines. [GOC:add, ISBN:0781735149]	IEA	biological_process
LOC_Os07g11380	5.98443	0.741047	11.2278	15.1513	3.92137	0.000497605	0.00487261	RAL4 - Seed allergenic protein RA5/RA14/RA17 precursor, expressed	GO:0016068	type I hypersensitivity	An inflammatory response driven by antigen recognition by antibodies bound to Fc receptors on mast cells or basophils, occurring within minutes after exposure of a sensitized individual to the antigen, and leading to the release of a variety of inflammatory mediators such as histamines. [GOC:add, ISBN:0781735149]	IEA	biological_process
LOC_Os07g11380	5.98443	0.741047	11.2278	15.1513	3.92137	0.000497605	0.00487261	RAL4 - Seed allergenic protein RA5/RA14/RA17 precursor, expressed	GO:0005615	extracellular space	That part of a multicellular organism outside the cells proper, usually taken to be outside the plasma membranes, and occupied by fluid. [ISBN:0198547684]	IEA	cellular_component
LOC_Os07g11380	5.98443	0.741047	11.2278	15.1513	3.92137	0.000497605	0.00487261	RAL4 - Seed allergenic protein RA5/RA14/RA17 precursor, expressed	GO:0004867	serine-type endopeptidase inhibitor activity	Stops, prevents or reduces the activity of serine-type endopeptidases, enzymes that catalyze the hydrolysis of nonterminal peptide bonds in a polypeptide chain; a serine residue (and a histidine residue) are at the active center of the enzyme. [GOC:ai]	IEA	molecular_function
LOC_Os07g11380	5.98443	0.741047	11.2278	15.1513	3.92137	0.000497605	0.00487261	RAL4 - Seed allergenic protein RA5/RA14/RA17 precursor, expressed	GO:0005576	extracellular region	The space external to the outermost structure of a cell. For cells without external protective or external encapsulating structures this refers to space outside of the plasma membrane. This term covers the host cell environment outside an intracellular parasite. [GOC:go_curators]	IEA	cellular_component
LOC_Os07g11380	5.98443	0.741047	11.2278	15.1513	3.92137	0.000497605	0.00487261	RAL4 - Seed allergenic protein RA5/RA14/RA17 precursor, expressed	GO:0004867	serine-type endopeptidase inhibitor activity	Stops, prevents or reduces the activity of serine-type endopeptidases, enzymes that catalyze the hydrolysis of nonterminal peptide bonds in a polypeptide chain; a serine residue (and a histidine residue) are at the active center of the enzyme. [GOC:ai]	IEA	molecular_function
LOC_Os07g48010	11.4487	1.43428	21.4632	14.9644	3.90346	7.52347e-07	1.7317e-05	peroxidase precursor, putative, expressed	GO:0005506	iron ion binding	Interacting selectively and non-covalently with iron (Fe) ions. [GOC:ai]	IEA	molecular_function
LOC_Os07g48010	11.4487	1.43428	21.4632	14.9644	3.90346	7.52347e-07	1.7317e-05	peroxidase precursor, putative, expressed	GO:0005509	calcium ion binding	Interacting selectively and non-covalently with calcium ions (Ca2+). [GOC:ai]	IEA	molecular_function
LOC_Os07g48010	11.4487	1.43428	21.4632	14.9644	3.90346	7.52347e-07	1.7317e-05	peroxidase precursor, putative, expressed	GO:0006979	response to oxidative stress	Any process that results in a change in state or activity of a cell or an organism (in terms of movement, secretion, enzyme production, gene expression, etc.) as a result of oxidative stress, a state often resulting from exposure to high levels of reactive oxygen species, e.g. superoxide anions, hydrogen peroxide (H2O2), and hydroxyl radicals. [GOC:jl, PMID:12115731]	IEA	biological_process
LOC_Os07g48010	11.4487	1.43428	21.4632	14.9644	3.90346	7.52347e-07	1.7317e-05	peroxidase precursor, putative, expressed	GO:0020037	heme binding	Interacting selectively and non-covalently with heme, any compound of iron complexed in a porphyrin (tetrapyrrole) ring. [CHEBI:30413, GOC:ai]	IEA	molecular_function
LOC_Os07g48010	11.4487	1.43428	21.4632	14.9644	3.90346	7.52347e-07	1.7317e-05	peroxidase precursor, putative, expressed	GO:0009055	electron carrier activity	Any molecular entity that serves as an electron acceptor and electron donor in an electron transport system. [ISBN:0198506732]	IEA	molecular_function
LOC_Os07g48010	11.4487	1.43428	21.4632	14.9644	3.90346	7.52347e-07	1.7317e-05	peroxidase precursor, putative, expressed	GO:0004601	peroxidase activity	Catalysis of the reaction: donor + hydrogen peroxide = oxidized donor + 2 H2O. [EC:1.11.1.7]	IEA	molecular_function
LOC_Os07g48010	11.4487	1.43428	21.4632	14.9644	3.90346	7.52347e-07	1.7317e-05	peroxidase precursor, putative, expressed	GO:0055114	oxidation-reduction process	A metabolic process that results in the removal or addition of one or more electrons to or from a substance, with or without the concomitant removal or addition of a proton or protons. [GOC:dhl, GOC:ecd, GOC:jh2, GOC:jid, GOC:mlg, GOC:rph]	IEA	biological_process
LOC_Os07g48010	11.4487	1.43428	21.4632	14.9644	3.90346	7.52347e-07	1.7317e-05	peroxidase precursor, putative, expressed	GO:0016491	oxidoreductase activity	Catalysis of an oxidation-reduction (redox) reaction, a reversible chemical reaction in which the oxidation state of an atom or atoms within a molecule is altered. One substrate acts as a hydrogen or electron donor and becomes oxidized, while the other acts as hydrogen or electron acceptor and becomes reduced. [GOC:go_curators]	IEA	molecular_function
LOC_Os07g48010	11.4487	1.43428	21.4632	14.9644	3.90346	7.52347e-07	1.7317e-05	peroxidase precursor, putative, expressed	GO:0046872	metal ion binding	Interacting selectively and non-covalently with any metal ion. [GOC:ai]	IEA	molecular_function
LOC_Os11g10680	19.4357	2.4397	36.4316	14.9328	3.90042	4.73917e-11	2.81539e-09	WD domain, G-beta repeat domain containing protein
LOC_Os08g14700	19.9594	2.52625	37.3925	14.8016	3.88768	1.54177e-08	5.31062e-07	glucan endo-1,3-beta-glucosidase precursor, putative, expressed	GO:0004553	hydrolase activity, hydrolyzing O-glycosyl compounds	Catalysis of the hydrolysis of any O-glycosyl bond. [GOC:mah]	IEA	molecular_function
LOC_Os08g14700	19.9594	2.52625	37.3925	14.8016	3.88768	1.54177e-08	5.31062e-07	glucan endo-1,3-beta-glucosidase precursor, putative, expressed	GO:0005975	carbohydrate metabolic process	The chemical reactions and pathways involving carbohydrates, any of a group of organic compounds based of the general formula Cx(H2O)y. Includes the formation of carbohydrate derivatives by the addition of a carbohydrate residue to another molecule. [GOC:mah, ISBN:0198506732]	IEA	biological_process
LOC_Os08g14700	19.9594	2.52625	37.3925	14.8016	3.88768	1.54177e-08	5.31062e-07	glucan endo-1,3-beta-glucosidase precursor, putative, expressed	GO:0003824	catalytic activity	Catalysis of a biochemical reaction at physiological temperatures. In biologically catalyzed reactions, the reactants are known as substrates, and the catalysts are naturally occurring macromolecular substances known as enzymes. Enzymes possess specific binding sites for substrates, and are usually composed wholly or largely of protein, but RNA that has catalytic activity (ribozyme) is often also…	IEA	molecular_function
LOC_Os08g14700	19.9594	2.52625	37.3925	14.8016	3.88768	1.54177e-08	5.31062e-07	glucan endo-1,3-beta-glucosidase precursor, putative, expressed	GO:0043169	cation binding	Interacting selectively and non-covalently with cations, charged atoms or groups of atoms with a net positive charge. [GOC:jl]	IEA	molecular_function
LOC_Os11g26990	6.39598	0.81898	11.973	14.6194	3.86981	0.00136435	0.011203	expressed protein
LOC_Os11g43030	12.6385	1.62934	23.6477	14.5137	3.85934	7.66069e-07	1.75914e-05	von Willebrand factor type A domain containing protein, expressed
LOC_Os11g48000	17.3543	2.24464	32.4641	14.4629	3.85429	2.1459e-09	8.85736e-08	ZOS11-11 - C2H2 zinc finger protein, expressed	GO:0005622	intracellular	The living contents of a cell; the matter contained within (but not including) the plasma membrane, usually taken to exclude large vacuoles and masses of secretory or ingested material. In eukaryotes it includes the nucleus and cytoplasm. [ISBN:0198506732]	IEA	cellular_component
LOC_Os11g48000	17.3543	2.24464	32.4641	14.4629	3.85429	2.1459e-09	8.85736e-08	ZOS11-11 - C2H2 zinc finger protein, expressed	GO:0008270	zinc ion binding	Interacting selectively and non-covalently with zinc (Zn) ions. [GOC:ai]	IEA	molecular_function
LOC_Os01g18890	6.99977	0.922949	13.0766	14.1683	3.82459	0.000477178	0.00469767	peroxidase precursor, putative	GO:0006816	calcium ion transport	The directed movement of calcium (Ca) ions into, out of or within a cell, or between cells, by means of some agent such as a transporter or pore. [GOC:ai]	IEA	biological_process
LOC_Os01g18890	6.99977	0.922949	13.0766	14.1683	3.82459	0.000477178	0.00469767	peroxidase precursor, putative	GO:0055114	oxidation-reduction process	A metabolic process that results in the removal or addition of one or more electrons to or from a substance, with or without the concomitant removal or addition of a proton or protons. [GOC:dhl, GOC:ecd, GOC:jh2, GOC:jid, GOC:mlg, GOC:rph]	IEA	biological_process
LOC_Os01g18890	6.99977	0.922949	13.0766	14.1683	3.82459	0.000477178	0.00469767	peroxidase precursor, putative	GO:0004601	peroxidase activity	Catalysis of the reaction: donor + hydrogen peroxide = oxidized donor + 2 H2O. [EC:1.11.1.7]	IEA	molecular_function
LOC_Os01g18890	6.99977	0.922949	13.0766	14.1683	3.82459	0.000477178	0.00469767	peroxidase precursor, putative	GO:0005245	voltage-gated calcium channel activity	Catalysis of the transmembrane transfer of a calcium ion by a voltage-gated channel. A voltage-gated channel is a channel whose open state is dependent on the voltage across the membrane in which it is embedded. [GOC:mtg_transport, GOC:tb, ISBN:0815340729]	IEA	molecular_function
LOC_Os01g18890	6.99977	0.922949	13.0766	14.1683	3.82459	0.000477178	0.00469767	peroxidase precursor, putative	GO:0020037	heme binding	Interacting selectively and non-covalently with heme, any compound of iron complexed in a porphyrin (tetrapyrrole) ring. [CHEBI:30413, GOC:ai]	IEA	molecular_function
LOC_Os01g18890	6.99977	0.922949	13.0766	14.1683	3.82459	0.000477178	0.00469767	peroxidase precursor, putative	GO:0009055	electron carrier activity	Any molecular entity that serves as an electron acceptor and electron donor in an electron transport system. [ISBN:0198506732]	IEA	molecular_function
LOC_Os01g18890	6.99977	0.922949	13.0766	14.1683	3.82459	0.000477178	0.00469767	peroxidase precursor, putative	GO:0006979	response to oxidative stress	Any process that results in a change in state or activity of a cell or an organism (in terms of movement, secretion, enzyme production, gene expression, etc.) as a result of oxidative stress, a state often resulting from exposure to high levels of reactive oxygen species, e.g. superoxide anions, hydrogen peroxide (H2O2), and hydroxyl radicals. [GOC:jl, PMID:12115731]	IEA	biological_process
LOC_Os07g47330	4.66437	0.615299	8.71345	14.1613	3.82388	0.00578187	0.0352546	AP2 domain containing protein, expressed	GO:0003700	sequence-specific DNA binding transcription factor activity	Interacting selectively and non-covalently with a specific DNA sequence in order to modulate transcription. The transcription factor may or may not also interact selectively with a protein or macromolecular complex. [GOC:curators, GOC:txnOH]	IEA	molecular_function
LOC_Os07g47330	4.66437	0.615299	8.71345	14.1613	3.82388	0.00578187	0.0352546	AP2 domain containing protein, expressed	GO:0006355	regulation of transcription, DNA-dependent	Any process that modulates the frequency, rate or extent of cellular DNA-dependent transcription. [GOC:go_curators, GOC:txnOH]	IEA	biological_process
LOC_Os07g47330	4.66437	0.615299	8.71345	14.1613	3.82388	0.00578187	0.0352546	AP2 domain containing protein, expressed	GO:0007275	multicellular organismal development	The biological process whose specific outcome is the progression of a multicellular organism over time from an initial condition (e.g. a zygote or a young adult) to a later condition (e.g. a multicellular animal or an aged adult). [GOC:dph, GOC:ems, GOC:isa_complete, GOC:tb]	IMP	biological_process
LOC_Os07g47330	4.66437	0.615299	8.71345	14.1613	3.82388	0.00578187	0.0352546	AP2 domain containing protein, expressed	GO:0005634	nucleus	A membrane-bounded organelle of eukaryotic cells in which chromosomes are housed and replicated. In most cells, the nucleus contains all of the cell's chromosomes except the organellar chromosomes, and is the site of RNA synthesis and processing. In some species, or in specialized cell types, RNA metabolism or DNA replication may be absent. [GOC:go_curators]	IEA	cellular_component
LOC_Os07g47330	4.66437	0.615299	8.71345	14.1613	3.82388	0.00578187	0.0352546	AP2 domain containing protein, expressed	GO:0003677	DNA binding	Any molecular function by which a gene product interacts selectively and non-covalently with DNA (deoxyribonucleic acid). [GOC:dph, GOC:jl, GOC:tb, GOC:vw]	IEA	molecular_function
LOC_Os03g01300	242.414	32.0359	452.792	14.1339	3.82109	2.80705e-27	1.91578e-24	LTPL114 - Protease inhibitor/seed storage/LTP family protein precursor, expressed	GO:0006869	lipid transport	The directed movement of lipids into, out of or within a cell, or between cells, by means of some agent such as a transporter or pore. Lipids are compounds soluble in an organic solvent but not, or sparingly, in an aqueous solvent. [ISBN:0198506732]	IEA	biological_process
LOC_Os03g01300	242.414	32.0359	452.792	14.1339	3.82109	2.80705e-27	1.91578e-24	LTPL114 - Protease inhibitor/seed storage/LTP family protein precursor, expressed	GO:0016021	integral to membrane	Penetrating at least one phospholipid bilayer of a membrane. May also refer to the state of being buried in the bilayer with no exposure outside the bilayer. When used to describe a protein, indicates that all or part of the peptide sequence is embedded in the membrane. [GOC:go_curators]	IEA	cellular_component
LOC_Os03g01300	242.414	32.0359	452.792	14.1339	3.82109	2.80705e-27	1.91578e-24	LTPL114 - Protease inhibitor/seed storage/LTP family protein precursor, expressed	GO:0008233	peptidase activity	Catalysis of the hydrolysis of a peptide bond. A peptide bond is a covalent bond formed when the carbon atom from the carboxyl group of one amino acid shares electrons with the nitrogen atom from the amino group of a second amino acid. [GOC:jl, ISBN:0815332181]	IEA	molecular_function
LOC_Os03g01300	242.414	32.0359	452.792	14.1339	3.82109	2.80705e-27	1.91578e-24	LTPL114 - Protease inhibitor/seed storage/LTP family protein precursor, expressed	GO:0004969	histamine receptor activity	Combining with histamine to initiate a change in cell activity. Histamine is a physiologically active amine, found in plant and animal tissue and released from mast cells as part of an allergic reaction in humans. [GOC:ai]	IEA	molecular_function
LOC_Os03g01300	242.414	32.0359	452.792	14.1339	3.82109	2.80705e-27	1.91578e-24	LTPL114 - Protease inhibitor/seed storage/LTP family protein precursor, expressed	GO:0007186	G-protein coupled receptor signaling pathway	A series of molecular signals that proceeds with an activated receptor promoting the exchange of GDP for GTP on the alpha-subunit of an associated heterotrimeric G-protein complex. The GTP-bound activated alpha-G-protein then dissociates from the beta- and gamma-subunits to further transmit the signal within the cell. The pathway begins with receptor-ligand interaction, or for basal GPCR signalin…	IEA	biological_process
LOC_Os02g14160	84.5848	11.1888	157.981	14.1195	3.81962	3.02512e-19	6.01503e-17	peroxidase precursor, putative, expressed	GO:0009055	electron carrier activity	Any molecular entity that serves as an electron acceptor and electron donor in an electron transport system. [ISBN:0198506732]	IEA	molecular_function
LOC_Os02g14160	84.5848	11.1888	157.981	14.1195	3.81962	3.02512e-19	6.01503e-17	peroxidase precursor, putative, expressed	GO:0004601	peroxidase activity	Catalysis of the reaction: donor + hydrogen peroxide = oxidized donor + 2 H2O. [EC:1.11.1.7]	IEA	molecular_function
LOC_Os02g14160	84.5848	11.1888	157.981	14.1195	3.81962	3.02512e-19	6.01503e-17	peroxidase precursor, putative, expressed	GO:0046872	metal ion binding	Interacting selectively and non-covalently with any metal ion. [GOC:ai]	IEA	molecular_function
LOC_Os02g14160	84.5848	11.1888	157.981	14.1195	3.81962	3.02512e-19	6.01503e-17	peroxidase precursor, putative, expressed	GO:0020037	heme binding	Interacting selectively and non-covalently with heme, any compound of iron complexed in a porphyrin (tetrapyrrole) ring. [CHEBI:30413, GOC:ai]	IEA	molecular_function
LOC_Os02g14160	84.5848	11.1888	157.981	14.1195	3.81962	3.02512e-19	6.01503e-17	peroxidase precursor, putative, expressed	GO:0005506	iron ion binding	Interacting selectively and non-covalently with iron (Fe) ions. [GOC:ai]	IEA	molecular_function
LOC_Os02g14160	84.5848	11.1888	157.981	14.1195	3.81962	3.02512e-19	6.01503e-17	peroxidase precursor, putative, expressed	GO:0055114	oxidation-reduction process	A metabolic process that results in the removal or addition of one or more electrons to or from a substance, with or without the concomitant removal or addition of a proton or protons. [GOC:dhl, GOC:ecd, GOC:jh2, GOC:jid, GOC:mlg, GOC:rph]	IEA	biological_process
LOC_Os02g14160	84.5848	11.1888	157.981	14.1195	3.81962	3.02512e-19	6.01503e-17	peroxidase precursor, putative, expressed	GO:0006979	response to oxidative stress	Any process that results in a change in state or activity of a cell or an organism (in terms of movement, secretion, enzyme production, gene expression, etc.) as a result of oxidative stress, a state often resulting from exposure to high levels of reactive oxygen species, e.g. superoxide anions, hydrogen peroxide (H2O2), and hydroxyl radicals. [GOC:jl, PMID:12115731]	IEA	biological_process
LOC_Os02g14160	84.5848	11.1888	157.981	14.1195	3.81962	3.02512e-19	6.01503e-17	peroxidase precursor, putative, expressed	GO:0016491	oxidoreductase activity	Catalysis of an oxidation-reduction (redox) reaction, a reversible chemical reaction in which the oxidation state of an atom or atoms within a molecule is altered. One substrate acts as a hydrogen or electron donor and becomes oxidized, while the other acts as hydrogen or electron acceptor and becomes reduced. [GOC:go_curators]	IEA	molecular_function
LOC_Os02g14160	84.5848	11.1888	157.981	14.1195	3.81962	3.02512e-19	6.01503e-17	peroxidase precursor, putative, expressed	GO:0005509	calcium ion binding	Interacting selectively and non-covalently with calcium ions (Ca2+). [GOC:ai]	IEA	molecular_function
LOC_Os07g19000	19.8826	2.63022	37.135	14.1186	3.81952	3.32448e-10	1.70268e-08	LTPL41 - Protease inhibitor/seed storage/LTP family protein precursor, expressed
LOC_Os01g03950	23.0651	3.13293	42.9974	13.7243	3.77866	2.94811e-09	1.18518e-07	glycosyl hydrolase, family 31, putative, expressed	GO:0010411	xyloglucan metabolic process	The chemical reactions and pathways involving xyloglucan, the cross-linking glycan composed of (1->4)-beta-D-glucan backbone substituted at regular intervals with beta-D-xylosyl-(1->6) residues, which is present in the primary cell wall of most higher plants. [GOC:tair_curators]	IEA	biological_process
LOC_Os01g03950	23.0651	3.13293	42.9974	13.7243	3.77866	2.94811e-09	1.18518e-07	glycosyl hydrolase, family 31, putative, expressed	GO:0009505	plant-type cell wall	A more or less rigid stucture lying outside the cell membrane of a cell and composed of cellulose and pectin and other organic and inorganic substances. [ISBN:0471245208]	IEA	cellular_component
LOC_Os01g03950	23.0651	3.13293	42.9974	13.7243	3.77866	2.94811e-09	1.18518e-07	glycosyl hydrolase, family 31, putative, expressed	GO:0005618	cell wall	The rigid or semi-rigid envelope lying outside the cell membrane of plant, fungal, and most prokaryotic cells, maintaining their shape and protecting them from osmotic lysis. In plants it is made of cellulose and, often, lignin; in fungi it is composed largely of polysaccharides; in bacteria it is composed of peptidoglycan. [ISBN:0198547684]	IEA	cellular_component
LOC_Os01g03950	23.0651	3.13293	42.9974	13.7243	3.77866	2.94811e-09	1.18518e-07	glycosyl hydrolase, family 31, putative, expressed	GO:0004553	hydrolase activity, hydrolyzing O-glycosyl compounds	Catalysis of the hydrolysis of any O-glycosyl bond. [GOC:mah]	IEA	molecular_function
LOC_Os01g03950	23.0651	3.13293	42.9974	13.7243	3.77866	2.94811e-09	1.18518e-07	glycosyl hydrolase, family 31, putative, expressed	GO:0046556	alpha-N-arabinofuranosidase activity	Catalysis of the hydrolysis of terminal non-reducing alpha-L-arabinofuranoside residues in alpha-L-arabinosides. [EC:3.2.1.55]	IEA	molecular_function
LOC_Os01g03950	23.0651	3.13293	42.9974	13.7243	3.77866	2.94811e-09	1.18518e-07	glycosyl hydrolase, family 31, putative, expressed	GO:0045493	xylan catabolic process	The chemical reactions and pathways resulting in the breakdown of xylan, a polymer containing a beta-1,4-linked D-xylose backbone. [GOC:go_curators, PMID:11931668]	IEA	biological_process
LOC_Os01g03950	23.0651	3.13293	42.9974	13.7243	3.77866	2.94811e-09	1.18518e-07	glycosyl hydrolase, family 31, putative, expressed	GO:0009507	chloroplast	A chlorophyll-containing plastid with thylakoids organized into grana and frets, or stroma thylakoids, and embedded in a stroma. [ISBN:0471245208]	IEA	cellular_component
LOC_Os01g03950	23.0651	3.13293	42.9974	13.7243	3.77866	2.94811e-09	1.18518e-07	glycosyl hydrolase, family 31, putative, expressed	GO:0009044	xylan 1,4-beta-xylosidase activity	Catalysis of the hydrolysis of (1->4)-beta-D-xylans so as to remove successive D-xylose residues from the non-reducing termini. [EC:3.2.1.37]	IEA	molecular_function
LOC_Os01g03950	23.0651	3.13293	42.9974	13.7243	3.77866	2.94811e-09	1.18518e-07	glycosyl hydrolase, family 31, putative, expressed	GO:0046686	response to cadmium ion	Any process that results in a change in state or activity of a cell or an organism (in terms of movement, secretion, enzyme production, gene expression, etc.) as a result of a cadmium (Cd) ion stimulus. [GOC:ai]	IEA	biological_process
LOC_Os01g03950	23.0651	3.13293	42.9974	13.7243	3.77866	2.94811e-09	1.18518e-07	glycosyl hydrolase, family 31, putative, expressed	GO:0048046	apoplast	The cell membranes and intracellular regions in a plant are connected through plasmodesmata, and plants may be described as having two major compartments: the living symplast and the non-living apoplast. The apoplast is external to the plasma membrane and includes cell walls, intercellular spaces and the lumen of dead structures such as xylem vessels. Water and solutes pass freely through it. [GO…	IEA	cellular_component
LOC_Os01g03950	23.0651	3.13293	42.9974	13.7243	3.77866	2.94811e-09	1.18518e-07	glycosyl hydrolase, family 31, putative, expressed	GO:0005975	carbohydrate metabolic process	The chemical reactions and pathways involving carbohydrates, any of a group of organic compounds based of the general formula Cx(H2O)y. Includes the formation of carbohydrate derivatives by the addition of a carbohydrate residue to another molecule. [GOC:mah, ISBN:0198506732]	IEA	biological_process
LOC_Os08g44270	26.2058	3.57949	48.8321	13.6422	3.77	2.30703e-12	1.69685e-10	vignain precursor, putative, expressed	GO:0005783	endoplasmic reticulum	The irregular network of unit membranes, visible only by electron microscopy, that occurs in the cytoplasm of many eukaryotic cells. The membranes form a complex meshwork of tubular channels, which are often expanded into slitlike cavities called cisternae. The ER takes two forms, rough (or granular), with ribosomes adhering to the outer surface, and smooth (with no ribosomes attached). [ISBN:019…	IEA	cellular_component
LOC_Os08g44270	26.2058	3.57949	48.8321	13.6422	3.77	2.30703e-12	1.69685e-10	vignain precursor, putative, expressed	GO:0004197	cysteine-type endopeptidase activity	Catalysis of the hydrolysis of internal, alpha-peptide bonds in a polypeptide chain by a mechanism in which the sulfhydryl group of a cysteine residue at the active center acts as a nucleophile. [GOC:mah, http://merops.sanger.ac.uk/about/glossary.htm#CATTYPE, http://merops.sanger.ac.uk/about/glossary.htm#ENDOPEPTIDASE]	IEA	molecular_function
LOC_Os08g44270	26.2058	3.57949	48.8321	13.6422	3.77	2.30703e-12	1.69685e-10	vignain precursor, putative, expressed	GO:0016787	hydrolase activity	Catalysis of the hydrolysis of various bonds, e.g. C-O, C-N, C-C, phosphoric anhydride bonds, etc. Hydrolase is the systematic name for any enzyme of EC class 3. [ISBN:0198506732]	IEA	molecular_function
LOC_Os08g44270	26.2058	3.57949	48.8321	13.6422	3.77	2.30703e-12	1.69685e-10	vignain precursor, putative, expressed	GO:0006508	proteolysis	The hydrolysis of proteins into smaller polypeptides and/or amino acids by cleavage of their peptide bonds. [GOC:bf, GOC:mah]	IEA	biological_process
LOC_Os08g44270	26.2058	3.57949	48.8321	13.6422	3.77	2.30703e-12	1.69685e-10	vignain precursor, putative, expressed	GO:0008234	cysteine-type peptidase activity	Catalysis of the hydrolysis of peptide bonds in a polypeptide chain by a mechanism in which the sulfhydryl group of a cysteine residue at the active center acts as a nucleophile. [GOC:mah, http://merops.sanger.ac.uk/about/glossary.htm#CATTYPE]	IEA	molecular_function
LOC_Os08g44270	26.2058	3.57949	48.8321	13.6422	3.77	2.30703e-12	1.69685e-10	vignain precursor, putative, expressed	GO:0008233	peptidase activity	Catalysis of the hydrolysis of a peptide bond. A peptide bond is a covalent bond formed when the carbon atom from the carboxyl group of one amino acid shares electrons with the nitrogen atom from the amino group of a second amino acid. [GOC:jl, ISBN:0815332181]	IEA	molecular_function
LOC_Os06g04990	42.8897	5.87194	79.9074	13.6083	3.76642	7.15633e-14	6.62514e-12	early nodulin 93 ENOD93 protein, putative, expressed
LOC_Os07g02850	38.7875	5.37757	72.1973	13.4256	3.74692	1.61104e-15	1.97628e-13	DUF538 domain containing protein, putative, expressed
LOC_Os06g01840	34.3617	4.77089	63.9525	13.4047	3.74467	4.15028e-12	2.89996e-10	nodulin, putative, expressed	GO:0016020	membrane	Double layer of lipid molecules that encloses all cells, and, in eukaryotes, many organelles; may be a single or double lipid bilayer; also includes associated proteins. [GOC:mah, ISBN:0815316194]	IEA	cellular_component
LOC_Os06g01840	34.3617	4.77089	63.9525	13.4047	3.74467	4.15028e-12	2.89996e-10	nodulin, putative, expressed	GO:0016020	membrane	Double layer of lipid molecules that encloses all cells, and, in eukaryotes, many organelles; may be a single or double lipid bilayer; also includes associated proteins. [GOC:mah, ISBN:0815316194]	IEA	cellular_component
LOC_Os06g01840	34.3617	4.77089	63.9525	13.4047	3.74467	4.15028e-12	2.89996e-10	nodulin, putative, expressed	GO:0016068	type I hypersensitivity	An inflammatory response driven by antigen recognition by antibodies bound to Fc receptors on mast cells or basophils, occurring within minutes after exposure of a sensitized individual to the antigen, and leading to the release of a variety of inflammatory mediators such as histamines. [GOC:add, ISBN:0781735149]	IEA	biological_process
LOC_Os02g07460	5.58264	0.775703	10.3896	13.3937	3.74349	0.00427431	0.0276722	expressed protein
LOC_Os02g02400	61.0546	8.68378	113.425	13.0617	3.70728	2.73471e-17	4.29174e-15	catalase isozyme A, putative, expressed	GO:0055114	oxidation-reduction process	A metabolic process that results in the removal or addition of one or more electrons to or from a substance, with or without the concomitant removal or addition of a proton or protons. [GOC:dhl, GOC:ecd, GOC:jh2, GOC:jid, GOC:mlg, GOC:rph]	IEA	biological_process
LOC_Os02g02400	61.0546	8.68378	113.425	13.0617	3.70728	2.73471e-17	4.29174e-15	catalase isozyme A, putative, expressed	GO:0020037	heme binding	Interacting selectively and non-covalently with heme, any compound of iron complexed in a porphyrin (tetrapyrrole) ring. [CHEBI:30413, GOC:ai]	IEA	molecular_function
LOC_Os02g02400	61.0546	8.68378	113.425	13.0617	3.70728	2.73471e-17	4.29174e-15	catalase isozyme A, putative, expressed	GO:0042744	hydrogen peroxide catabolic process	The chemical reactions and pathways resulting in the breakdown of hydrogen peroxide (H2O2). [GOC:jl]	IEA	biological_process
LOC_Os02g02400	61.0546	8.68378	113.425	13.0617	3.70728	2.73471e-17	4.29174e-15	catalase isozyme A, putative, expressed	GO:0055114	oxidation-reduction process	A metabolic process that results in the removal or addition of one or more electrons to or from a substance, with or without the concomitant removal or addition of a proton or protons. [GOC:dhl, GOC:ecd, GOC:jh2, GOC:jid, GOC:mlg, GOC:rph]	IEA	biological_process
LOC_Os02g02400	61.0546	8.68378	113.425	13.0617	3.70728	2.73471e-17	4.29174e-15	catalase isozyme A, putative, expressed	GO:0006979	response to oxidative stress	Any process that results in a change in state or activity of a cell or an organism (in terms of movement, secretion, enzyme production, gene expression, etc.) as a result of oxidative stress, a state often resulting from exposure to high levels of reactive oxygen species, e.g. superoxide anions, hydrogen peroxide (H2O2), and hydroxyl radicals. [GOC:jl, PMID:12115731]	IEA	biological_process
LOC_Os02g02400	61.0546	8.68378	113.425	13.0617	3.70728	2.73471e-17	4.29174e-15	catalase isozyme A, putative, expressed	GO:0009514	glyoxysome	A specialized form of peroxisome that contains the enzymes of the glyoxylate pathway. The glyoxysome is found in some plant cells, notably the cells of germinating seeds. [GOC:dhl, ISBN:0140514031]	IEA	cellular_component
LOC_Os02g02400	61.0546	8.68378	113.425	13.0617	3.70728	2.73471e-17	4.29174e-15	catalase isozyme A, putative, expressed	GO:0004096	catalase activity	Catalysis of the reaction: 2 hydrogen peroxide = O2 + 2 H2O. [EC:1.11.1.6]	IEA	molecular_function
LOC_Os02g02400	61.0546	8.68378	113.425	13.0617	3.70728	2.73471e-17	4.29174e-15	catalase isozyme A, putative, expressed	GO:0004601	peroxidase activity	Catalysis of the reaction: donor + hydrogen peroxide = oxidized donor + 2 H2O. [EC:1.11.1.7]	IEA	molecular_function
LOC_Os02g02400	61.0546	8.68378	113.425	13.0617	3.70728	2.73471e-17	4.29174e-15	catalase isozyme A, putative, expressed	GO:0004096	catalase activity	Catalysis of the reaction: 2 hydrogen peroxide = O2 + 2 H2O. [EC:1.11.1.6]	IEA	molecular_function
LOC_Os02g02400	61.0546	8.68378	113.425	13.0617	3.70728	2.73471e-17	4.29174e-15	catalase isozyme A, putative, expressed	GO:0005777	peroxisome	A small organelle enclosed by a single membrane, and found in most eukaryotic cells. Contains peroxidases and other enzymes involved in a variety of metabolic processes including free radical detoxification, lipid catabolism and biosynthesis, and hydrogen peroxide metabolism. [GOC:pm, PMID:9302272, UniProtKB-KW:KW-0576]	IEA	cellular_component
LOC_Os02g02400	61.0546	8.68378	113.425	13.0617	3.70728	2.73471e-17	4.29174e-15	catalase isozyme A, putative, expressed	GO:0006979	response to oxidative stress	Any process that results in a change in state or activity of a cell or an organism (in terms of movement, secretion, enzyme production, gene expression, etc.) as a result of oxidative stress, a state often resulting from exposure to high levels of reactive oxygen species, e.g. superoxide anions, hydrogen peroxide (H2O2), and hydroxyl radicals. [GOC:jl, PMID:12115731]	IEA	biological_process
LOC_Os02g02400	61.0546	8.68378	113.425	13.0617	3.70728	2.73471e-17	4.29174e-15	catalase isozyme A, putative, expressed	GO:0005506	iron ion binding	Interacting selectively and non-covalently with iron (Fe) ions. [GOC:ai]	IEA	molecular_function
LOC_Os02g02400	61.0546	8.68378	113.425	13.0617	3.70728	2.73471e-17	4.29174e-15	catalase isozyme A, putative, expressed	GO:0020037	heme binding	Interacting selectively and non-covalently with heme, any compound of iron complexed in a porphyrin (tetrapyrrole) ring. [CHEBI:30413, GOC:ai]	IEA	molecular_function
LOC_Os02g02400	61.0546	8.68378	113.425	13.0617	3.70728	2.73471e-17	4.29174e-15	catalase isozyme A, putative, expressed	GO:0005506	iron ion binding	Interacting selectively and non-covalently with iron (Fe) ions. [GOC:ai]	IEA	molecular_function
LOC_Os02g02400	61.0546	8.68378	113.425	13.0617	3.70728	2.73471e-17	4.29174e-15	catalase isozyme A, putative, expressed	GO:0004096	catalase activity	Catalysis of the reaction: 2 hydrogen peroxide = O2 + 2 H2O. [EC:1.11.1.6]	IEA	molecular_function
LOC_Os02g02400	61.0546	8.68378	113.425	13.0617	3.70728	2.73471e-17	4.29174e-15	catalase isozyme A, putative, expressed	GO:0016491	oxidoreductase activity	Catalysis of an oxidation-reduction (redox) reaction, a reversible chemical reaction in which the oxidation state of an atom or atoms within a molecule is altered. One substrate acts as a hydrogen or electron donor and becomes oxidized, while the other acts as hydrogen or electron acceptor and becomes reduced. [GOC:go_curators]	IEA	molecular_function
LOC_Os02g02400	61.0546	8.68378	113.425	13.0617	3.70728	2.73471e-17	4.29174e-15	catalase isozyme A, putative, expressed	GO:0006979	response to oxidative stress	Any process that results in a change in state or activity of a cell or an organism (in terms of movement, secretion, enzyme production, gene expression, etc.) as a result of oxidative stress, a state often resulting from exposure to high levels of reactive oxygen species, e.g. superoxide anions, hydrogen peroxide (H2O2), and hydroxyl radicals. [GOC:jl, PMID:12115731]	IEA	biological_process
LOC_Os02g02400	61.0546	8.68378	113.425	13.0617	3.70728	2.73471e-17	4.29174e-15	catalase isozyme A, putative, expressed	GO:0004601	peroxidase activity	Catalysis of the reaction: donor + hydrogen peroxide = oxidized donor + 2 H2O. [EC:1.11.1.7]	IEA	molecular_function
LOC_Os02g02400	61.0546	8.68378	113.425	13.0617	3.70728	2.73471e-17	4.29174e-15	catalase isozyme A, putative, expressed	GO:0016491	oxidoreductase activity	Catalysis of an oxidation-reduction (redox) reaction, a reversible chemical reaction in which the oxidation state of an atom or atoms within a molecule is altered. One substrate acts as a hydrogen or electron donor and becomes oxidized, while the other acts as hydrogen or electron acceptor and becomes reduced. [GOC:go_curators]	IEA	molecular_function
LOC_Os02g02400	61.0546	8.68378	113.425	13.0617	3.70728	2.73471e-17	4.29174e-15	catalase isozyme A, putative, expressed	GO:0046872	metal ion binding	Interacting selectively and non-covalently with any metal ion. [GOC:ai]	IEA	molecular_function
LOC_Os05g12320	9.52951	1.39962	17.6594	12.6173	3.65733	1.83643e-05	0.000294501	nodulin MtN3 family protein, putative, expressed
LOC_Os06g46030	23.1948	3.4277	42.9618	12.5337	3.64774	5.01574e-10	2.4492e-08	DUF640 domain containing protein, putative, expressed
LOC_Os04g22910	24.9602	3.69208	46.2283	12.5209	3.64627	1.58936e-09	6.81047e-08	expressed protein
LOC_Os03g16950	145.017	21.547	268.488	12.4606	3.6393	1.3881e-26	7.83394e-24	cysteine-rich repeat secretory protein 55 precursor, putative, expressed	GO:0080167	response to karrikin	Any process that results in a change in state or activity of a cell or an organism (in terms of movement, secretion, enzyme production, gene expression, etc.) as a result of a karrikin stimulus. Karrikins are signaling molecules in smoke from burning vegetation that trigger seed germination for many angiosperms (flowering plants). [PMID:20351290]	IEA	biological_process
LOC_Os02g32950	13.1918	1.98027	24.4034	12.3233	3.62332	3.0785e-06	6.07972e-05	RCN2 Centroradialis-like1 homologous to TFL1 gene; contains Pfam profile PF01161: Phosphatidylethanolamine-binding protein, expressed	GO:0009744	response to sucrose stimulus	Any process that results in a change in state or activity of a cell or an organism (in terms of movement, secretion, enzyme production, gene expression, etc.) as a result of a sucrose stimulus. [GOC:jl]	IEA	biological_process
LOC_Os02g32950	13.1918	1.98027	24.4034	12.3233	3.62332	3.0785e-06	6.07972e-05	RCN2 Centroradialis-like1 homologous to TFL1 gene; contains Pfam profile PF01161: Phosphatidylethanolamine-binding protein, expressed	GO:0009910	negative regulation of flower development	Any process that stops, prevents, or reduces the frequency, rate or extent of flower development. [GOC:go_curators]	IEA	biological_process
LOC_Os02g32950	13.1918	1.98027	24.4034	12.3233	3.62332	3.0785e-06	6.07972e-05	RCN2 Centroradialis-like1 homologous to TFL1 gene; contains Pfam profile PF01161: Phosphatidylethanolamine-binding protein, expressed	GO:0090344	negative regulation of cell aging	Any process that decreases the rate, frequency, or extent of cell aging. Cell aging is the progression of the cell from its inception to the end of its lifespan. [GOC:BHF, GOC:dph, GOC:tb]	IEA	biological_process
LOC_Os02g32950	13.1918	1.98027	24.4034	12.3233	3.62332	3.0785e-06	6.07972e-05	RCN2 Centroradialis-like1 homologous to TFL1 gene; contains Pfam profile PF01161: Phosphatidylethanolamine-binding protein, expressed	GO:0048510	regulation of timing of transition from vegetative to reproductive phase	The process controlling the point in time during development when a vegetative meristem will change its identity to become an inflorescence or floral meristem, and/or the rate at which the change occurs. [GOC:jid, PMID:8974397]	IGI	biological_process
LOC_Os02g32950	13.1918	1.98027	24.4034	12.3233	3.62332	3.0785e-06	6.07972e-05	RCN2 Centroradialis-like1 homologous to TFL1 gene; contains Pfam profile PF01161: Phosphatidylethanolamine-binding protein, expressed	GO:0010229	inflorescence development	The process whose specific outcome is the progression of an inflorescence over time, from its formation to the mature structure. [GOC:tb]	IGI	biological_process
LOC_Os02g32950	13.1918	1.98027	24.4034	12.3233	3.62332	3.0785e-06	6.07972e-05	RCN2 Centroradialis-like1 homologous to TFL1 gene; contains Pfam profile PF01161: Phosphatidylethanolamine-binding protein, expressed	GO:0031982	vesicle	Any small, fluid-filled, spherical organelle enclosed by membrane or protein. [GOC:mah, GOC:pz]	IEA	cellular_component
LOC_Os02g32950	13.1918	1.98027	24.4034	12.3233	3.62332	3.0785e-06	6.07972e-05	RCN2 Centroradialis-like1 homologous to TFL1 gene; contains Pfam profile PF01161: Phosphatidylethanolamine-binding protein, expressed	GO:0008429	phosphatidylethanolamine binding	Interacting selectively and non-covalently with phosphatidylethanolamine, any of a class of glycerophospholipids in which a phosphatidyl group is esterified to the hydroxyl group of ethanolamine. [ISBN:0198506732]	IMP	molecular_function
LOC_Os02g32950	13.1918	1.98027	24.4034	12.3233	3.62332	3.0785e-06	6.07972e-05	RCN2 Centroradialis-like1 homologous to TFL1 gene; contains Pfam profile PF01161: Phosphatidylethanolamine-binding protein, expressed	GO:0006623	protein targeting to vacuole	The process of directing proteins towards the vacuole, usually using signals contained within the protein. [GOC:curators]	IEA	biological_process
LOC_Os02g32950	13.1918	1.98027	24.4034	12.3233	3.62332	3.0785e-06	6.07972e-05	RCN2 Centroradialis-like1 homologous to TFL1 gene; contains Pfam profile PF01161: Phosphatidylethanolamine-binding protein, expressed	GO:0005886	plasma membrane	The membrane surrounding a cell that separates the cell from its external environment. It consists of a phospholipid bilayer and associated proteins. [ISBN:0716731363]	IEA	cellular_component
LOC_Os02g32950	13.1918	1.98027	24.4034	12.3233	3.62332	3.0785e-06	6.07972e-05	RCN2 Centroradialis-like1 homologous to TFL1 gene; contains Pfam profile PF01161: Phosphatidylethanolamine-binding protein, expressed	GO:0005737	cytoplasm	All of the contents of a cell excluding the plasma membrane and nucleus, but including other subcellular structures. [ISBN:0198547684]	IEA	cellular_component
LOC_Os02g32950	13.1918	1.98027	24.4034	12.3233	3.62332	3.0785e-06	6.07972e-05	RCN2 Centroradialis-like1 homologous to TFL1 gene; contains Pfam profile PF01161: Phosphatidylethanolamine-binding protein, expressed	GO:0005773	vacuole	A closed structure, found only in eukaryotic cells, that is completely surrounded by unit membrane and contains liquid material. Cells contain one or several vacuoles, that may have different functions from each other. Vacuoles have a diverse array of functions. They can act as a storage organelle for nutrients or waste products, as a degradative compartment, as a cost-effective way of increasing…	IEA	cellular_component
LOC_Os03g05510	6.11714	0.922949	11.3113	12.2556	3.61537	0.00140554	0.0114706	DUF260 domain containing protein, putative, expressed
LOC_Os01g03320	7.46301	1.12663	13.7994	12.2484	3.61452	0.00167064	0.0131338	BBTI2 - Bowman-Birk type bran trypsin inhibitor precursor, expressed	GO:0004867	serine-type endopeptidase inhibitor activity	Stops, prevents or reduces the activity of serine-type endopeptidases, enzymes that catalyze the hydrolysis of nonterminal peptide bonds in a polypeptide chain; a serine residue (and a histidine residue) are at the active center of the enzyme. [GOC:ai]	IEA	molecular_function
LOC_Os01g03320	7.46301	1.12663	13.7994	12.2484	3.61452	0.00167064	0.0131338	BBTI2 - Bowman-Birk type bran trypsin inhibitor precursor, expressed	GO:0005576	extracellular region	The space external to the outermost structure of a cell. For cells without external protective or external encapsulating structures this refers to space outside of the plasma membrane. This term covers the host cell environment outside an intracellular parasite. [GOC:go_curators]	IEA	cellular_component
LOC_Os05g04500	17.8674	2.69953	33.0353	12.2374	3.61322	1.16574e-07	3.31501e-06	peroxidase precursor, putative, expressed	GO:0046872	metal ion binding	Interacting selectively and non-covalently with any metal ion. [GOC:ai]	IEA	molecular_function
LOC_Os05g04500	17.8674	2.69953	33.0353	12.2374	3.61322	1.16574e-07	3.31501e-06	peroxidase precursor, putative, expressed	GO:0005509	calcium ion binding	Interacting selectively and non-covalently with calcium ions (Ca2+). [GOC:ai]	IEA	molecular_function
LOC_Os05g04500	17.8674	2.69953	33.0353	12.2374	3.61322	1.16574e-07	3.31501e-06	peroxidase precursor, putative, expressed	GO:0009055	electron carrier activity	Any molecular entity that serves as an electron acceptor and electron donor in an electron transport system. [ISBN:0198506732]	IEA	molecular_function
LOC_Os05g04500	17.8674	2.69953	33.0353	12.2374	3.61322	1.16574e-07	3.31501e-06	peroxidase precursor, putative, expressed	GO:0005506	iron ion binding	Interacting selectively and non-covalently with iron (Fe) ions. [GOC:ai]	IEA	molecular_function
LOC_Os05g04500	17.8674	2.69953	33.0353	12.2374	3.61322	1.16574e-07	3.31501e-06	peroxidase precursor, putative, expressed	GO:0006979	response to oxidative stress	Any process that results in a change in state or activity of a cell or an organism (in terms of movement, secretion, enzyme production, gene expression, etc.) as a result of oxidative stress, a state often resulting from exposure to high levels of reactive oxygen species, e.g. superoxide anions, hydrogen peroxide (H2O2), and hydroxyl radicals. [GOC:jl, PMID:12115731]	IEA	biological_process
LOC_Os05g04500	17.8674	2.69953	33.0353	12.2374	3.61322	1.16574e-07	3.31501e-06	peroxidase precursor, putative, expressed	GO:0016491	oxidoreductase activity	Catalysis of an oxidation-reduction (redox) reaction, a reversible chemical reaction in which the oxidation state of an atom or atoms within a molecule is altered. One substrate acts as a hydrogen or electron donor and becomes oxidized, while the other acts as hydrogen or electron acceptor and becomes reduced. [GOC:go_curators]	IEA	molecular_function
LOC_Os05g04500	17.8674	2.69953	33.0353	12.2374	3.61322	1.16574e-07	3.31501e-06	peroxidase precursor, putative, expressed	GO:0004601	peroxidase activity	Catalysis of the reaction: donor + hydrogen peroxide = oxidized donor + 2 H2O. [EC:1.11.1.7]	IEA	molecular_function
LOC_Os05g04500	17.8674	2.69953	33.0353	12.2374	3.61322	1.16574e-07	3.31501e-06	peroxidase precursor, putative, expressed	GO:0055114	oxidation-reduction process	A metabolic process that results in the removal or addition of one or more electrons to or from a substance, with or without the concomitant removal or addition of a proton or protons. [GOC:dhl, GOC:ecd, GOC:jh2, GOC:jid, GOC:mlg, GOC:rph]	IEA	biological_process
LOC_Os05g04500	17.8674	2.69953	33.0353	12.2374	3.61322	1.16574e-07	3.31501e-06	peroxidase precursor, putative, expressed	GO:0020037	heme binding	Interacting selectively and non-covalently with heme, any compound of iron complexed in a porphyrin (tetrapyrrole) ring. [CHEBI:30413, GOC:ai]	IEA	molecular_function
LOC_Os12g26510	4.84169	0.741047	8.94233	12.0672	3.59301	0.000809879	0.00728395	expressed protein
LOC_Os06g32020	23.7963	3.65714	43.9355	12.0136	3.5866	4.68379e-09	1.81819e-07	THION6 - Plant thionin family protein precursor, expressed	GO:0006952	defense response	Reactions, triggered in response to the presence of a foreign body or the occurrence of an injury, which result in restriction of damage to the organism attacked or prevention/recovery from the infection caused by the attack. [GOC:go_curators]	IEA	biological_process
LOC_Os12g38120	174.325	26.8631	321.788	11.9788	3.58241	8.84849e-24	3.09139e-21	thaumatin family domain containing protein, expressed	GO:0006355	regulation of transcription, DNA-dependent	Any process that modulates the frequency, rate or extent of cellular DNA-dependent transcription. [GOC:go_curators, GOC:txnOH]	IEA	biological_process
LOC_Os12g38120	174.325	26.8631	321.788	11.9788	3.58241	8.84849e-24	3.09139e-21	thaumatin family domain containing protein, expressed	GO:0042309	homoiothermy	Any homoeostatic process in which an organism maintains its internal body temperature at a relatively constant value. This is achieved by using metabolic processes to counteract fluctuations in the temperature of the environment. [ISBN:0192801023]	IEA	biological_process
LOC_Os12g38120	174.325	26.8631	321.788	11.9788	3.58241	8.84849e-24	3.09139e-21	thaumatin family domain containing protein, expressed	GO:0003677	DNA binding	Any molecular function by which a gene product interacts selectively and non-covalently with DNA (deoxyribonucleic acid). [GOC:dph, GOC:jl, GOC:tb, GOC:vw]	IEA	molecular_function
LOC_Os12g38120	174.325	26.8631	321.788	11.9788	3.58241	8.84849e-24	3.09139e-21	thaumatin family domain containing protein, expressed	GO:0050826	response to freezing	Any process that results in a change in state or activity of a cell or an organism (in terms of movement, secretion, enzyme production, gene expression, etc.) as a result of a freezing stimulus, temperatures below 0 degrees Celsius. [GOC:jl]	IEA	biological_process
LOC_Os12g38120	174.325	26.8631	321.788	11.9788	3.58241	8.84849e-24	3.09139e-21	thaumatin family domain containing protein, expressed	GO:0050825	ice binding	Interacting selectively and non-covalently with ice, water reduced to the solid state by cold temperature. It is a white or transparent colorless substance, crystalline, brittle, and viscoidal. [GOC:curators]	IEA	molecular_function
LOC_Os12g38120	174.325	26.8631	321.788	11.9788	3.58241	8.84849e-24	3.09139e-21	thaumatin family domain containing protein, expressed	GO:0005634	nucleus	A membrane-bounded organelle of eukaryotic cells in which chromosomes are housed and replicated. In most cells, the nucleus contains all of the cell's chromosomes except the organellar chromosomes, and is the site of RNA synthesis and processing. In some species, or in specialized cell types, RNA metabolism or DNA replication may be absent. [GOC:go_curators]	IEA	cellular_component
LOC_Os12g38120	174.325	26.8631	321.788	11.9788	3.58241	8.84849e-24	3.09139e-21	thaumatin family domain containing protein, expressed	GO:0004879	ligand-activated sequence-specific DNA binding RNA polymerase II transcription factor activity	Combining with a signal and transmitting the signal to the transcriptional machinery by interacting selectively and non-covalently with a specific DNA sequence in order to modulate transcription by RNA polymerase II. [GOC:signaling, GOC:txnOH]	IEA	molecular_function
LOC_Os01g68269	120.087	18.599	221.574	11.9132	3.57449	2.36998e-21	6.38091e-19	hypothetical protein
LOC_Os05g40010	65.9159	10.2226	121.609	11.8961	3.57242	7.50938e-18	1.27386e-15	LTPL17 - Protease inhibitor/seed storage/LTP family protein precursor, expressed	GO:0008289	lipid binding	Interacting selectively and non-covalently with a lipid. [GOC:ai]	IEA	molecular_function
LOC_Os05g40010	65.9159	10.2226	121.609	11.8961	3.57242	7.50938e-18	1.27386e-15	LTPL17 - Protease inhibitor/seed storage/LTP family protein precursor, expressed	GO:0006869	lipid transport	The directed movement of lipids into, out of or within a cell, or between cells, by means of some agent such as a transporter or pore. Lipids are compounds soluble in an organic solvent but not, or sparingly, in an aqueous solvent. [ISBN:0198506732]	IEA	biological_process
LOC_Os01g12070	23.3641	3.64426	43.0839	11.8224	3.56345	3.14901e-08	1.01554e-06	endoglucanase precursor, putative, expressed	GO:0016798	hydrolase activity, acting on glycosyl bonds	Catalysis of the hydrolysis of any glycosyl bond. [GOC:jl]	IEA	molecular_function
LOC_Os01g12070	23.3641	3.64426	43.0839	11.8224	3.56345	3.14901e-08	1.01554e-06	endoglucanase precursor, putative, expressed	GO:0008810	cellulase activity	Catalysis of the endohydrolysis of (1->4)-beta-D-glucosidic linkages in cellulose, lichenin and cereal beta-D-glucans. [EC:3.2.1.4]	IEA	molecular_function
LOC_Os01g12070	23.3641	3.64426	43.0839	11.8224	3.56345	3.14901e-08	1.01554e-06	endoglucanase precursor, putative, expressed	GO:0030246	carbohydrate binding	Interacting selectively and non-covalently with any carbohydrate, which includes monosaccharides, oligosaccharides and polysaccharides as well as substances derived from monosaccharides by reduction of the carbonyl group (alditols), by oxidation of one or more hydroxy groups to afford the corresponding aldehydes, ketones, or carboxylic acids, or by replacement of one or more hydroxy group(s) by a…	IEA	molecular_function
LOC_Os01g12070	23.3641	3.64426	43.0839	11.8224	3.56345	3.14901e-08	1.01554e-06	endoglucanase precursor, putative, expressed	GO:0003824	catalytic activity	Catalysis of a biochemical reaction at physiological temperatures. In biologically catalyzed reactions, the reactants are known as substrates, and the catalysts are naturally occurring macromolecular substances known as enzymes. Enzymes possess specific binding sites for substrates, and are usually composed wholly or largely of protein, but RNA that has catalytic activity (ribozyme) is often also…	IEA	molecular_function
LOC_Os01g12070	23.3641	3.64426	43.0839	11.8224	3.56345	3.14901e-08	1.01554e-06	endoglucanase precursor, putative, expressed	GO:0005576	extracellular region	The space external to the outermost structure of a cell. For cells without external protective or external encapsulating structures this refers to space outside of the plasma membrane. This term covers the host cell environment outside an intracellular parasite. [GOC:go_curators]	IEA	cellular_component
LOC_Os01g12070	23.3641	3.64426	43.0839	11.8224	3.56345	3.14901e-08	1.01554e-06	endoglucanase precursor, putative, expressed	GO:0030245	cellulose catabolic process	The chemical reactions and pathways resulting in the breakdown of cellulose, a linear beta1-4 glucan of molecular mass 50-400 kDa with the pyranose units in the -4C1 conformation. [GOC:mah, ISBN:0198506732]	IEA	biological_process
LOC_Os01g12070	23.3641	3.64426	43.0839	11.8224	3.56345	3.14901e-08	1.01554e-06	endoglucanase precursor, putative, expressed	GO:0000272	polysaccharide catabolic process	The chemical reactions and pathways resulting in the breakdown of polysaccharides, polymers of more than 10 monosaccharide residues joined by glycosidic linkages. [GOC:go_curators]	IEA	biological_process
LOC_Os01g12070	23.3641	3.64426	43.0839	11.8224	3.56345	3.14901e-08	1.01554e-06	endoglucanase precursor, putative, expressed	GO:0005975	carbohydrate metabolic process	The chemical reactions and pathways involving carbohydrates, any of a group of organic compounds based of the general formula Cx(H2O)y. Includes the formation of carbohydrate derivatives by the addition of a carbohydrate residue to another molecule. [GOC:mah, ISBN:0198506732]	IEA	biological_process
LOC_Os01g12070	23.3641	3.64426	43.0839	11.8224	3.56345	3.14901e-08	1.01554e-06	endoglucanase precursor, putative, expressed	GO:0004553	hydrolase activity, hydrolyzing O-glycosyl compounds	Catalysis of the hydrolysis of any O-glycosyl bond. [GOC:mah]	IEA	molecular_function
LOC_Os01g12070	23.3641	3.64426	43.0839	11.8224	3.56345	3.14901e-08	1.01554e-06	endoglucanase precursor, putative, expressed	GO:0016787	hydrolase activity	Catalysis of the hydrolysis of various bonds, e.g. C-O, C-N, C-C, phosphoric anhydride bonds, etc. Hydrolase is the systematic name for any enzyme of EC class 3. [ISBN:0198506732]	IEA	molecular_function
LOC_Os01g12070	23.3641	3.64426	43.0839	11.8224	3.56345	3.14901e-08	1.01554e-06	endoglucanase precursor, putative, expressed	GO:0008152	metabolic process	The chemical reactions and pathways, including anabolism and catabolism, by which living organisms transform chemical substances. Metabolic processes typically transform small molecules, but also include macromolecular processes such as DNA repair and replication, and protein synthesis and degradation. [GOC:go_curators, ISBN:0198547684]	IEA	biological_process
LOC_Os01g19970	8.45583	1.32169	15.59	11.7955	3.56016	0.000283192	0.0030387	MYB family transcription factor, putative, expressed	GO:0003677	DNA binding	Any molecular function by which a gene product interacts selectively and non-covalently with DNA (deoxyribonucleic acid). [GOC:dph, GOC:jl, GOC:tb, GOC:vw]	IEA	molecular_function
LOC_Os01g19970	8.45583	1.32169	15.59	11.7955	3.56016	0.000283192	0.0030387	MYB family transcription factor, putative, expressed	GO:0005634	nucleus	A membrane-bounded organelle of eukaryotic cells in which chromosomes are housed and replicated. In most cells, the nucleus contains all of the cell's chromosomes except the organellar chromosomes, and is the site of RNA synthesis and processing. In some species, or in specialized cell types, RNA metabolism or DNA replication may be absent. [GOC:go_curators]	IEA	cellular_component
LOC_Os02g19640	9.37524	1.46894	17.2815	11.7647	3.55639	0.00015438	0.00182537	IQ calmodulin-binding motif family protein, putative, expressed
LOC_Os10g31500	370.531	58.0807	682.981	11.7592	3.55571	6.91807e-27	4.31967e-24	retrotransposon protein, putative, unclassified, expressed	GO:0051260	protein homooligomerization	The process of creating protein oligomers, compounds composed of a small number, usually between three and ten, of identical component monomers. Oligomers may be formed by the polymerization of a number of monomers or the depolymerization of a large protein polymer. [GOC:ai]	IEA	biological_process
LOC_Os10g31500	370.531	58.0807	682.981	11.7592	3.55571	6.91807e-27	4.31967e-24	retrotransposon protein, putative, unclassified, expressed	GO:0016020	membrane	Double layer of lipid molecules that encloses all cells, and, in eukaryotes, many organelles; may be a single or double lipid bilayer; also includes associated proteins. [GOC:mah, ISBN:0815316194]	IEA	cellular_component
LOC_Os10g31500	370.531	58.0807	682.981	11.7592	3.55571	6.91807e-27	4.31967e-24	retrotransposon protein, putative, unclassified, expressed	GO:0006508	proteolysis	The hydrolysis of proteins into smaller polypeptides and/or amino acids by cleavage of their peptide bonds. [GOC:bf, GOC:mah]	IEA	biological_process
LOC_Os10g31500	370.531	58.0807	682.981	11.7592	3.55571	6.91807e-27	4.31967e-24	retrotransposon protein, putative, unclassified, expressed	GO:0016021	integral to membrane	Penetrating at least one phospholipid bilayer of a membrane. May also refer to the state of being buried in the bilayer with no exposure outside the bilayer. When used to describe a protein, indicates that all or part of the peptide sequence is embedded in the membrane. [GOC:go_curators]	IEA	cellular_component
LOC_Os10g31500	370.531	58.0807	682.981	11.7592	3.55571	6.91807e-27	4.31967e-24	retrotransposon protein, putative, unclassified, expressed	GO:0006813	potassium ion transport	The directed movement of potassium ions (K+) into, out of or within a cell, or between cells, by means of some agent such as a transporter or pore. [GOC:ai]	IEA	biological_process
LOC_Os10g31500	370.531	58.0807	682.981	11.7592	3.55571	6.91807e-27	4.31967e-24	retrotransposon protein, putative, unclassified, expressed	GO:0005249	voltage-gated potassium channel activity	Catalysis of the transmembrane transfer of a potassium ion by a voltage-gated channel. A voltage-gated channel is a channel whose open state is dependent on the voltage across the membrane in which it is embedded. [GOC:mtg_transport, ISBN:0815340729]	IEA	molecular_function
LOC_Os10g31500	370.531	58.0807	682.981	11.7592	3.55571	6.91807e-27	4.31967e-24	retrotransposon protein, putative, unclassified, expressed	GO:0004252	serine-type endopeptidase activity	Catalysis of the hydrolysis of internal, alpha-peptide bonds in a polypeptide chain by a catalytic mechanism that involves a catalytic triad consisting of a serine nucleophile that is activated by a proton relay involving an acidic residue (e.g. aspartate or glutamate) and a basic residue (usually histidine). [GOC:mah, http://merops.sanger.ac.uk/about/glossary.htm#CATTYPE, ISBN:0716720094]	IEA	molecular_function
LOC_Os10g33170	3.8952	0.615299	7.17511	11.6612	3.54364	0.00144649	0.011746	POT domain containing peptide transporter, putative, expressed	GO:0016020	membrane	Double layer of lipid molecules that encloses all cells, and, in eukaryotes, many organelles; may be a single or double lipid bilayer; also includes associated proteins. [GOC:mah, ISBN:0815316194]	IEA	cellular_component
LOC_Os10g33170	3.8952	0.615299	7.17511	11.6612	3.54364	0.00144649	0.011746	POT domain containing peptide transporter, putative, expressed	GO:0042742	defense response to bacterium	Reactions triggered in response to the presence of a bacterium that act to protect the cell or organism. [GOC:jl]	IEA	biological_process
LOC_Os10g33170	3.8952	0.615299	7.17511	11.6612	3.54364	0.00144649	0.011746	POT domain containing peptide transporter, putative, expressed	GO:0009624	response to nematode	Any process that results in a change in state or activity of a cell or an organism (in terms of movement, secretion, enzyme production, gene expression, etc.) as a result of a stimulus from a nematode. [GOC:hb]	IEA	biological_process
LOC_Os10g33170	3.8952	0.615299	7.17511	11.6612	3.54364	0.00144649	0.011746	POT domain containing peptide transporter, putative, expressed	GO:0042939	tripeptide transport	The directed movement of a tripeptide, a compound containing three amino acids linked together by peptide bonds, into, out of or within a cell, or between cells, by means of some agent such as a transporter or pore. [CHEBI:47923, GOC:jl]	IEA	biological_process
LOC_Os10g33170	3.8952	0.615299	7.17511	11.6612	3.54364	0.00144649	0.011746	POT domain containing peptide transporter, putative, expressed	GO:0042937	tripeptide transporter activity	Enables the directed movement of a tripeptide, a compound containing three amino acids linked together by peptide bonds, into, out of or within a cell, or between cells. [CHEBI:47923, GOC:jl]	IEA	molecular_function
LOC_Os10g33170	3.8952	0.615299	7.17511	11.6612	3.54364	0.00144649	0.011746	POT domain containing peptide transporter, putative, expressed	GO:0009737	response to abscisic acid stimulus	Any process that results in a change in state or activity of a cell or an organism (in terms of movement, secretion, enzyme production, gene expression, etc.) as a result of an abscisic acid stimulus. [GOC:jl]	IEA	biological_process
LOC_Os10g33170	3.8952	0.615299	7.17511	11.6612	3.54364	0.00144649	0.011746	POT domain containing peptide transporter, putative, expressed	GO:0009751	response to salicylic acid stimulus	Any process that results in a change in state or activity of a cell or an organism (in terms of movement, secretion, enzyme production, gene expression, etc.) as a result of a salicylic acid stimulus. [GOC:jl]	IEA	biological_process
LOC_Os10g33170	3.8952	0.615299	7.17511	11.6612	3.54364	0.00144649	0.011746	POT domain containing peptide transporter, putative, expressed	GO:0009753	response to jasmonic acid stimulus	Any process that results in a change in state or activity of a cell or an organism (in terms of movement, secretion, enzyme production, gene expression, etc.) as a result of a jasmonic acid stimulus. [GOC:jl]	IEA	biological_process
LOC_Os10g33170	3.8952	0.615299	7.17511	11.6612	3.54364	0.00144649	0.011746	POT domain containing peptide transporter, putative, expressed	GO:0042538	hyperosmotic salinity response	Any process that results in a change in state or activity of a cell or an organism (in terms of movement, secretion, enzyme production, gene expression, etc.) as a result of detection of, or exposure to, an increase in the concentration of salt (particularly but not exclusively sodium and chloride ions) in the environment. [GOC:jl]	IEA	biological_process
LOC_Os10g33170	3.8952	0.615299	7.17511	11.6612	3.54364	0.00144649	0.011746	POT domain containing peptide transporter, putative, expressed	GO:0009611	response to wounding	Any process that results in a change in state or activity of a cell or an organism (in terms of movement, secretion, enzyme production, gene expression, etc.) as a result of a stimulus indicating damage to the organism. [GOC:go_curators]	IEA	biological_process
LOC_Os10g33170	3.8952	0.615299	7.17511	11.6612	3.54364	0.00144649	0.011746	POT domain containing peptide transporter, putative, expressed	GO:0080053	response to phenylalanine	Any process that results in a change in state or activity of a cell or an organism (in terms of movement, secretion, enzyme production, gene expression, etc.) as a result of a phenylalanine stimulus. [PMID:15889294]	IEA	biological_process
LOC_Os10g33170	3.8952	0.615299	7.17511	11.6612	3.54364	0.00144649	0.011746	POT domain containing peptide transporter, putative, expressed	GO:0005215	transporter activity	Enables the directed movement of substances (such as macromolecules, small molecules, ions) into, out of or within a cell, or between cells. [GOC:ai, GOC:dgf]	IEA	molecular_function
LOC_Os10g33170	3.8952	0.615299	7.17511	11.6612	3.54364	0.00144649	0.011746	POT domain containing peptide transporter, putative, expressed	GO:0080052	response to histidine	Any process that results in a change in state or activity of a cell or an organism (in terms of movement, secretion, enzyme production, gene expression, etc.) as a result of a histidine stimulus. [PMID:15889294]	IEA	biological_process
LOC_Os10g33170	3.8952	0.615299	7.17511	11.6612	3.54364	0.00144649	0.011746	POT domain containing peptide transporter, putative, expressed	GO:0043201	response to leucine	Any process that results in a change in state or activity of a cell or an organism (in terms of movement, secretion, enzyme production, gene expression, etc.) as a result of a leucine stimulus. [GOC:mlg]	IEA	biological_process
LOC_Os10g33170	3.8952	0.615299	7.17511	11.6612	3.54364	0.00144649	0.011746	POT domain containing peptide transporter, putative, expressed	GO:0042936	dipeptide transporter activity	Enables the directed movement of a dipeptide, a combination of two amino acids by means of a peptide (-CO-NH-) link, into, out of or within a cell, or between cells. [CHEBI:46761, GOC:jl]	IEA	molecular_function
LOC_Os10g33170	3.8952	0.615299	7.17511	11.6612	3.54364	0.00144649	0.011746	POT domain containing peptide transporter, putative, expressed	GO:0006857	oligopeptide transport	The directed movement of oligopeptides into, out of or within a cell, or between cells, by means of some agent such as a transporter or pore. Oligopeptides are molecules that contain a small number (2 to 20) of amino-acid residues connected by peptide linkages. [ISBN:0198506732]	IEA	biological_process
LOC_Os10g33170	3.8952	0.615299	7.17511	11.6612	3.54364	0.00144649	0.011746	POT domain containing peptide transporter, putative, expressed	GO:0042938	dipeptide transport	The directed movement of a dipeptide, a combination of two amino acids by means of a peptide (-CO-NH-) link, into, out of or within a cell, or between cells, by means of some agent such as a transporter or pore. [CHEBI:46761, GOC:jl]	IEA	biological_process
LOC_Os05g07600	86.6362	13.9794	159.293	11.3948	3.5103	2.94923e-17	4.57942e-15	expressed protein
LOC_Os03g04310	35.5847	5.75027	65.4191	11.3767	3.50801	3.63451e-12	2.58262e-10	BHLH transcription factor, putative, expressed	GO:0005634	nucleus	A membrane-bounded organelle of eukaryotic cells in which chromosomes are housed and replicated. In most cells, the nucleus contains all of the cell's chromosomes except the organellar chromosomes, and is the site of RNA synthesis and processing. In some species, or in specialized cell types, RNA metabolism or DNA replication may be absent. [GOC:go_curators]	IEA	cellular_component
LOC_Os03g04310	35.5847	5.75027	65.4191	11.3767	3.50801	3.63451e-12	2.58262e-10	BHLH transcription factor, putative, expressed	GO:0005634	nucleus	A membrane-bounded organelle of eukaryotic cells in which chromosomes are housed and replicated. In most cells, the nucleus contains all of the cell's chromosomes except the organellar chromosomes, and is the site of RNA synthesis and processing. In some species, or in specialized cell types, RNA metabolism or DNA replication may be absent. [GOC:go_curators]	IEA	cellular_component
LOC_Os08g34510	6.27072	1.01404	11.5274	11.3678	3.50688	0.00140689	0.0114785	hypothetical protein
LOC_Os05g02070	453.519	73.6655	833.372	11.3129	3.4999	3.46349e-26	1.88228e-23	expressed protein	GO:0003735	structural constituent of ribosome	The action of a molecule that contributes to the structural integrity of the ribosome. [GOC:mah]	IEA	molecular_function
LOC_Os05g02070	453.519	73.6655	833.372	11.3129	3.4999	3.46349e-26	1.88228e-23	expressed protein	GO:0005840	ribosome	An intracellular organelle, about 200 A in diameter, consisting of RNA and protein. It is the site of protein biosynthesis resulting from translation of messenger RNA (mRNA). It consists of two subunits, one large and one small, each containing only protein and RNA. Both the ribosome and its subunits are characterized by their sedimentation coefficients, expressed in Svedberg units (symbol: S). H…	IEA	cellular_component
LOC_Os05g02070	453.519	73.6655	833.372	11.3129	3.4999	3.46349e-26	1.88228e-23	expressed protein	GO:0006412	translation	The cellular metabolic process in which a protein is formed, using the sequence of a mature mRNA molecule to specify the sequence of amino acids in a polypeptide chain. Translation is mediated by the ribosome, and begins with the formation of a ternary complex between aminoacylated initiator methionine tRNA, GTP, and initiation factor 2, which subsequently associates with the small subunit of the…	IEA	biological_process
LOC_Os05g02070	453.519	73.6655	833.372	11.3129	3.4999	3.46349e-26	1.88228e-23	expressed protein	GO:0046872	metal ion binding	Interacting selectively and non-covalently with any metal ion. [GOC:ai]	IEA	molecular_function
LOC_Os05g02070	453.519	73.6655	833.372	11.3129	3.4999	3.46349e-26	1.88228e-23	expressed protein	GO:0050826	response to freezing	Any process that results in a change in state or activity of a cell or an organism (in terms of movement, secretion, enzyme production, gene expression, etc.) as a result of a freezing stimulus, temperatures below 0 degrees Celsius. [GOC:jl]	IEA	biological_process
LOC_Os05g02070	453.519	73.6655	833.372	11.3129	3.4999	3.46349e-26	1.88228e-23	expressed protein	GO:0005829	cytosol	The part of the cytoplasm that does not contain organelles but which does contain other particulate matter, such as protein complexes. [GOC:hgd, GOC:jl]	IEA	cellular_component
LOC_Os05g02070	453.519	73.6655	833.372	11.3129	3.4999	3.46349e-26	1.88228e-23	expressed protein	GO:0042309	homoiothermy	Any homoeostatic process in which an organism maintains its internal body temperature at a relatively constant value. This is achieved by using metabolic processes to counteract fluctuations in the temperature of the environment. [ISBN:0192801023]	IEA	biological_process
LOC_Os05g02070	453.519	73.6655	833.372	11.3129	3.4999	3.46349e-26	1.88228e-23	expressed protein	GO:0050825	ice binding	Interacting selectively and non-covalently with ice, water reduced to the solid state by cold temperature. It is a white or transparent colorless substance, crystalline, brittle, and viscoidal. [GOC:curators]	IEA	molecular_function
LOC_Os05g02070	453.519	73.6655	833.372	11.3129	3.4999	3.46349e-26	1.88228e-23	expressed protein	GO:0005737	cytoplasm	All of the contents of a cell excluding the plasma membrane and nucleus, but including other subcellular structures. [ISBN:0198547684]	IEA	cellular_component
LOC_Os05g02070	453.519	73.6655	833.372	11.3129	3.4999	3.46349e-26	1.88228e-23	expressed protein	GO:0005622	intracellular	The living contents of a cell; the matter contained within (but not including) the plasma membrane, usually taken to exclude large vacuoles and masses of secretory or ingested material. In eukaryotes it includes the nucleus and cytoplasm. [ISBN:0198506732]	IEA	cellular_component
LOC_Os05g02070	453.519	73.6655	833.372	11.3129	3.4999	3.46349e-26	1.88228e-23	expressed protein	GO:0046872	metal ion binding	Interacting selectively and non-covalently with any metal ion. [GOC:ai]	IEA	molecular_function
LOC_Os08g19420	8.36714	1.36497	15.3693	11.2599	3.49312	0.000375945	0.00384554	O-methyltransferase, putative, expressed	GO:0046983	protein dimerization activity	The formation of a protein dimer, a macromolecular structure consists of two noncovalently associated identical or nonidentical subunits. [ISBN:0198506732]	IEA	molecular_function
LOC_Os08g19420	8.36714	1.36497	15.3693	11.2599	3.49312	0.000375945	0.00384554	O-methyltransferase, putative, expressed	GO:0016740	transferase activity	Catalysis of the transfer of a group, e.g. a methyl group, glycosyl group, acyl group, phosphorus-containing, or other groups, from one compound (generally regarded as the donor) to another compound (generally regarded as the acceptor). Transferase is the systematic name for any enzyme of EC class 2. [ISBN:0198506732]	IEA	molecular_function
LOC_Os08g19420	8.36714	1.36497	15.3693	11.2599	3.49312	0.000375945	0.00384554	O-methyltransferase, putative, expressed	GO:0008171	O-methyltransferase activity	Catalysis of the transfer of a methyl group to the oxygen atom of an acceptor molecule. [GOC:ai]	IEA	molecular_function
LOC_Os08g19420	8.36714	1.36497	15.3693	11.2599	3.49312	0.000375945	0.00384554	O-methyltransferase, putative, expressed	GO:0008168	methyltransferase activity	Catalysis of the transfer of a methyl group to an acceptor molecule. [ISBN:0198506732]	IEA	molecular_function
LOC_Os06g35490	7.31253	1.19594	13.4291	11.2289	3.48914	0.00167809	0.0131711	peroxidase precursor, putative	GO:0055114	oxidation-reduction process	A metabolic process that results in the removal or addition of one or more electrons to or from a substance, with or without the concomitant removal or addition of a proton or protons. [GOC:dhl, GOC:ecd, GOC:jh2, GOC:jid, GOC:mlg, GOC:rph]	IEA	biological_process
LOC_Os06g35490	7.31253	1.19594	13.4291	11.2289	3.48914	0.00167809	0.0131711	peroxidase precursor, putative	GO:0006979	response to oxidative stress	Any process that results in a change in state or activity of a cell or an organism (in terms of movement, secretion, enzyme production, gene expression, etc.) as a result of oxidative stress, a state often resulting from exposure to high levels of reactive oxygen species, e.g. superoxide anions, hydrogen peroxide (H2O2), and hydroxyl radicals. [GOC:jl, PMID:12115731]	IEA	biological_process
LOC_Os06g35490	7.31253	1.19594	13.4291	11.2289	3.48914	0.00167809	0.0131711	peroxidase precursor, putative	GO:0009055	electron carrier activity	Any molecular entity that serves as an electron acceptor and electron donor in an electron transport system. [ISBN:0198506732]	IEA	molecular_function
LOC_Os06g35490	7.31253	1.19594	13.4291	11.2289	3.48914	0.00167809	0.0131711	peroxidase precursor, putative	GO:0046872	metal ion binding	Interacting selectively and non-covalently with any metal ion. [GOC:ai]	IEA	molecular_function
LOC_Os06g35490	7.31253	1.19594	13.4291	11.2289	3.48914	0.00167809	0.0131711	peroxidase precursor, putative	GO:0016491	oxidoreductase activity	Catalysis of an oxidation-reduction (redox) reaction, a reversible chemical reaction in which the oxidation state of an atom or atoms within a molecule is altered. One substrate acts as a hydrogen or electron donor and becomes oxidized, while the other acts as hydrogen or electron acceptor and becomes reduced. [GOC:go_curators]	IEA	molecular_function
LOC_Os06g35490	7.31253	1.19594	13.4291	11.2289	3.48914	0.00167809	0.0131711	peroxidase precursor, putative	GO:0004601	peroxidase activity	Catalysis of the reaction: donor + hydrogen peroxide = oxidized donor + 2 H2O. [EC:1.11.1.7]	IEA	molecular_function
LOC_Os06g35490	7.31253	1.19594	13.4291	11.2289	3.48914	0.00167809	0.0131711	peroxidase precursor, putative	GO:0005509	calcium ion binding	Interacting selectively and non-covalently with calcium ions (Ca2+). [GOC:ai]	IEA	molecular_function
LOC_Os06g35490	7.31253	1.19594	13.4291	11.2289	3.48914	0.00167809	0.0131711	peroxidase precursor, putative	GO:0005506	iron ion binding	Interacting selectively and non-covalently with iron (Fe) ions. [GOC:ai]	IEA	molecular_function
LOC_Os06g35490	7.31253	1.19594	13.4291	11.2289	3.48914	0.00167809	0.0131711	peroxidase precursor, putative	GO:0020037	heme binding	Interacting selectively and non-covalently with heme, any compound of iron complexed in a porphyrin (tetrapyrrole) ring. [CHEBI:30413, GOC:ai]	IEA	molecular_function
LOC_Os04g11060	4.94972	0.81898	9.08045	11.0875	3.47086	0.0019328	0.0147406	expressed protein
LOC_Os05g25430	10.3628	1.74193	18.9837	10.8981	3.446	1.05981e-05	0.00018231	receptor-like protein kinase At3g46290 precursor, putative, expressed	GO:0005524	ATP binding	Interacting selectively and non-covalently with ATP, adenosine 5'-triphosphate, a universally important coenzyme and enzyme regulator. [ISBN:0198506732]	IEA	molecular_function
LOC_Os05g25430	10.3628	1.74193	18.9837	10.8981	3.446	1.05981e-05	0.00018231	receptor-like protein kinase At3g46290 precursor, putative, expressed	GO:0005524	ATP binding	Interacting selectively and non-covalently with ATP, adenosine 5'-triphosphate, a universally important coenzyme and enzyme regulator. [ISBN:0198506732]	IEA	molecular_function
LOC_Os05g25430	10.3628	1.74193	18.9837	10.8981	3.446	1.05981e-05	0.00018231	receptor-like protein kinase At3g46290 precursor, putative, expressed	GO:0000166	nucleotide binding	Interacting selectively and non-covalently with a nucleotide, any compound consisting of a nucleoside that is esterified with (ortho)phosphate or an oligophosphate at any hydroxyl group on the ribose or deoxyribose. [GOC:mah, ISBN:0198547684]	IEA	molecular_function
LOC_Os05g25430	10.3628	1.74193	18.9837	10.8981	3.446	1.05981e-05	0.00018231	receptor-like protein kinase At3g46290 precursor, putative, expressed	GO:0006468	protein phosphorylation	The process of introducing a phosphate group on to a protein. [GOC:hb]	IEA	biological_process
LOC_Os05g25430	10.3628	1.74193	18.9837	10.8981	3.446	1.05981e-05	0.00018231	receptor-like protein kinase At3g46290 precursor, putative, expressed	GO:0004674	protein serine/threonine kinase activity	Catalysis of the reactions: ATP + protein serine = ADP + protein serine phosphate, and ATP + protein threonine = ADP + protein threonine phosphate. [GOC:bf]	IEA	molecular_function
LOC_Os05g25430	10.3628	1.74193	18.9837	10.8981	3.446	1.05981e-05	0.00018231	receptor-like protein kinase At3g46290 precursor, putative, expressed	GO:0004713	protein tyrosine kinase activity	Catalysis of the reaction: ATP + a protein tyrosine = ADP + protein tyrosine phosphate. [EC:2.7.10]	IEA	molecular_function
LOC_Os05g25430	10.3628	1.74193	18.9837	10.8981	3.446	1.05981e-05	0.00018231	receptor-like protein kinase At3g46290 precursor, putative, expressed	GO:0004713	protein tyrosine kinase activity	Catalysis of the reaction: ATP + a protein tyrosine = ADP + protein tyrosine phosphate. [EC:2.7.10]	IEA	molecular_function
LOC_Os05g25430	10.3628	1.74193	18.9837	10.8981	3.446	1.05981e-05	0.00018231	receptor-like protein kinase At3g46290 precursor, putative, expressed	GO:0000166	nucleotide binding	Interacting selectively and non-covalently with a nucleotide, any compound consisting of a nucleoside that is esterified with (ortho)phosphate or an oligophosphate at any hydroxyl group on the ribose or deoxyribose. [GOC:mah, ISBN:0198547684]	IEA	molecular_function
LOC_Os05g25430	10.3628	1.74193	18.9837	10.8981	3.446	1.05981e-05	0.00018231	receptor-like protein kinase At3g46290 precursor, putative, expressed	GO:0004672	protein kinase activity	Catalysis of the phosphorylation of an amino acid residue in a protein, usually according to the reaction: a protein + ATP = a phosphoprotein + ADP. [MetaCyc:PROTEIN-KINASE-RXN]	IEA	molecular_function
LOC_Os05g25430	10.3628	1.74193	18.9837	10.8981	3.446	1.05981e-05	0.00018231	receptor-like protein kinase At3g46290 precursor, putative, expressed	GO:0004674	protein serine/threonine kinase activity	Catalysis of the reactions: ATP + protein serine = ADP + protein serine phosphate, and ATP + protein threonine = ADP + protein threonine phosphate. [GOC:bf]	IEA	molecular_function
LOC_Os05g25430	10.3628	1.74193	18.9837	10.8981	3.446	1.05981e-05	0.00018231	receptor-like protein kinase At3g46290 precursor, putative, expressed	GO:0006468	protein phosphorylation	The process of introducing a phosphate group on to a protein. [GOC:hb]	IEA	biological_process
LOC_Os05g25430	10.3628	1.74193	18.9837	10.8981	3.446	1.05981e-05	0.00018231	receptor-like protein kinase At3g46290 precursor, putative, expressed	GO:0004672	protein kinase activity	Catalysis of the phosphorylation of an amino acid residue in a protein, usually according to the reaction: a protein + ATP = a phosphoprotein + ADP. [MetaCyc:PROTEIN-KINASE-RXN]	IEA	molecular_function
LOC_Os06g43430	2.77354	0.468053	5.07903	10.8514	3.43981	0.00836359	0.0469394	cytochrome P450, putative, expressed	GO:0046872	metal ion binding	Interacting selectively and non-covalently with any metal ion. [GOC:ai]	IEA	molecular_function
LOC_Os06g43430	2.77354	0.468053	5.07903	10.8514	3.43981	0.00836359	0.0469394	cytochrome P450, putative, expressed	GO:0055114	oxidation-reduction process	A metabolic process that results in the removal or addition of one or more electrons to or from a substance, with or without the concomitant removal or addition of a proton or protons. [GOC:dhl, GOC:ecd, GOC:jh2, GOC:jid, GOC:mlg, GOC:rph]	IEA	biological_process
LOC_Os06g43430	2.77354	0.468053	5.07903	10.8514	3.43981	0.00836359	0.0469394	cytochrome P450, putative, expressed	GO:0020037	heme binding	Interacting selectively and non-covalently with heme, any compound of iron complexed in a porphyrin (tetrapyrrole) ring. [CHEBI:30413, GOC:ai]	IEA	molecular_function
LOC_Os06g43430	2.77354	0.468053	5.07903	10.8514	3.43981	0.00836359	0.0469394	cytochrome P450, putative, expressed	GO:0016491	oxidoreductase activity	Catalysis of an oxidation-reduction (redox) reaction, a reversible chemical reaction in which the oxidation state of an atom or atoms within a molecule is altered. One substrate acts as a hydrogen or electron donor and becomes oxidized, while the other acts as hydrogen or electron acceptor and becomes reduced. [GOC:go_curators]	IEA	molecular_function
LOC_Os06g43430	2.77354	0.468053	5.07903	10.8514	3.43981	0.00836359	0.0469394	cytochrome P450, putative, expressed	GO:0009055	electron carrier activity	Any molecular entity that serves as an electron acceptor and electron donor in an electron transport system. [ISBN:0198506732]	IEA	molecular_function
LOC_Os06g43430	2.77354	0.468053	5.07903	10.8514	3.43981	0.00836359	0.0469394	cytochrome P450, putative, expressed	GO:0005506	iron ion binding	Interacting selectively and non-covalently with iron (Fe) ions. [GOC:ai]	IEA	molecular_function
LOC_Os06g43430	2.77354	0.468053	5.07903	10.8514	3.43981	0.00836359	0.0469394	cytochrome P450, putative, expressed	GO:0004497	monooxygenase activity	Catalysis of the incorporation of one atom from molecular oxygen into a compound and the reduction of the other atom of oxygen to water. [http://www.onelook.com/, ISBN:0198506732]	IEA	molecular_function
LOC_Os04g49748	14.8292	2.51763	27.1407	10.7802	3.43032	5.25937e-07	1.26208e-05	purine permease, putative, expressed	GO:0017153	sodium:dicarboxylate symporter activity	Catalysis of the transfer of a solute or solutes from one side of a membrane to the other according to the reaction: dicarboxylate(out) + Na+(out) = dicarboxylate(in) + Na+(in). [GOC:ai]	IEA	molecular_function
LOC_Os04g49748	14.8292	2.51763	27.1407	10.7802	3.43032	5.25937e-07	1.26208e-05	purine permease, putative, expressed	GO:0006835	dicarboxylic acid transport	The directed movement of dicarboxylic acids into, out of or within a cell, or between cells, by means of some agent such as a transporter or pore. [GOC:krc]	IEA	biological_process
LOC_Os04g49748	14.8292	2.51763	27.1407	10.7802	3.43032	5.25937e-07	1.26208e-05	purine permease, putative, expressed	GO:0016020	membrane	Double layer of lipid molecules that encloses all cells, and, in eukaryotes, many organelles; may be a single or double lipid bilayer; also includes associated proteins. [GOC:mah, ISBN:0815316194]	IEA	cellular_component
LOC_Os04g49748	14.8292	2.51763	27.1407	10.7802	3.43032	5.25937e-07	1.26208e-05	purine permease, putative, expressed	GO:0016021	integral to membrane	Penetrating at least one phospholipid bilayer of a membrane. May also refer to the state of being buried in the bilayer with no exposure outside the bilayer. When used to describe a protein, indicates that all or part of the peptide sequence is embedded in the membrane. [GOC:go_curators]	IEA	cellular_component
LOC_Os04g09800	31.4189	5.35607	57.4818	10.7321	3.42386	8.54337e-10	3.92367e-08	SWI/SNF-related matrix-associated actin-dependent regulator of chromatin subfamily A, putative	GO:0005515	protein binding	Interacting selectively and non-covalently with any protein or protein complex (a complex of two or more proteins that may include other nonprotein molecules). [GOC:go_curators]	IEA	molecular_function
LOC_Os04g09800	31.4189	5.35607	57.4818	10.7321	3.42386	8.54337e-10	3.92367e-08	SWI/SNF-related matrix-associated actin-dependent regulator of chromatin subfamily A, putative	GO:0016818	hydrolase activity, acting on acid anhydrides, in phosphorus-containing anhydrides	Catalysis of the hydrolysis of any acid anhydride which contains phosphorus. [GOC:jl]	IEA	molecular_function
LOC_Os04g09800	31.4189	5.35607	57.4818	10.7321	3.42386	8.54337e-10	3.92367e-08	SWI/SNF-related matrix-associated actin-dependent regulator of chromatin subfamily A, putative	GO:0005524	ATP binding	Interacting selectively and non-covalently with ATP, adenosine 5'-triphosphate, a universally important coenzyme and enzyme regulator. [ISBN:0198506732]	IEA	molecular_function
LOC_Os04g09800	31.4189	5.35607	57.4818	10.7321	3.42386	8.54337e-10	3.92367e-08	SWI/SNF-related matrix-associated actin-dependent regulator of chromatin subfamily A, putative	GO:0046872	metal ion binding	Interacting selectively and non-covalently with any metal ion. [GOC:ai]	IEA	molecular_function
LOC_Os04g09800	31.4189	5.35607	57.4818	10.7321	3.42386	8.54337e-10	3.92367e-08	SWI/SNF-related matrix-associated actin-dependent regulator of chromatin subfamily A, putative	GO:0003676	nucleic acid binding	Interacting selectively and non-covalently with any nucleic acid. [GOC:jl]	IEA	molecular_function
LOC_Os04g09800	31.4189	5.35607	57.4818	10.7321	3.42386	8.54337e-10	3.92367e-08	SWI/SNF-related matrix-associated actin-dependent regulator of chromatin subfamily A, putative	GO:0009941	chloroplast envelope	The double lipid bilayer enclosing the chloroplast and separating its contents from the rest of the cytoplasm; includes the intermembrane space. [GOC:tb]	IEA	cellular_component
LOC_Os04g09800	31.4189	5.35607	57.4818	10.7321	3.42386	8.54337e-10	3.92367e-08	SWI/SNF-related matrix-associated actin-dependent regulator of chromatin subfamily A, putative	GO:0008270	zinc ion binding	Interacting selectively and non-covalently with zinc (Zn) ions. [GOC:ai]	IEA	molecular_function
LOC_Os04g09800	31.4189	5.35607	57.4818	10.7321	3.42386	8.54337e-10	3.92367e-08	SWI/SNF-related matrix-associated actin-dependent regulator of chromatin subfamily A, putative	GO:0003677	DNA binding	Any molecular function by which a gene product interacts selectively and non-covalently with DNA (deoxyribonucleic acid). [GOC:dph, GOC:jl, GOC:tb, GOC:vw]	IEA	molecular_function
LOC_Os04g09800	31.4189	5.35607	57.4818	10.7321	3.42386	8.54337e-10	3.92367e-08	SWI/SNF-related matrix-associated actin-dependent regulator of chromatin subfamily A, putative	GO:0004386	helicase activity	Catalysis of the reaction: NTP + H2O = NDP + phosphate, to drive the unwinding of a DNA or RNA helix. [GOC:mah, ISBN:0198506732]	IEA	molecular_function
LOC_Os09g23220	47.895	8.17301	87.6169	10.7203	3.42227	1.91082e-13	1.68906e-11	glycosyl hydrolases family 16, putative, expressed	GO:0005618	cell wall	The rigid or semi-rigid envelope lying outside the cell membrane of plant, fungal, and most prokaryotic cells, maintaining their shape and protecting them from osmotic lysis. In plants it is made of cellulose and, often, lignin; in fungi it is composed largely of polysaccharides; in bacteria it is composed of peptidoglycan. [ISBN:0198547684]	IEA	cellular_component
LOC_Os09g23220	47.895	8.17301	87.6169	10.7203	3.42227	1.91082e-13	1.68906e-11	glycosyl hydrolases family 16, putative, expressed	GO:0016762	xyloglucan:xyloglucosyl transferase activity	Catalysis of the cleavage of a beta-(1->4) bond in the backbone of a xyloglucan and transfers the xyloglucanyl segment on to O-4 of the non-reducing terminal glucose residue of an acceptor, which can be a xyloglucan or an oligosaccharide of xyloglucan. [EC:2.4.1.207]	IEA	molecular_function
LOC_Os09g23220	47.895	8.17301	87.6169	10.7203	3.42227	1.91082e-13	1.68906e-11	glycosyl hydrolases family 16, putative, expressed	GO:0005975	carbohydrate metabolic process	The chemical reactions and pathways involving carbohydrates, any of a group of organic compounds based of the general formula Cx(H2O)y. Includes the formation of carbohydrate derivatives by the addition of a carbohydrate residue to another molecule. [GOC:mah, ISBN:0198506732]	IEA	biological_process
LOC_Os09g23220	47.895	8.17301	87.6169	10.7203	3.42227	1.91082e-13	1.68906e-11	glycosyl hydrolases family 16, putative, expressed	GO:0006073	cellular glucan metabolic process	The chemical reactions and pathways involving glucans, polysaccharides consisting only of glucose residues. [ISBN:0198547684]	IEA	biological_process
LOC_Os09g23220	47.895	8.17301	87.6169	10.7203	3.42227	1.91082e-13	1.68906e-11	glycosyl hydrolases family 16, putative, expressed	GO:0080086	stamen filament development	The process whose specific outcome is the progression of the filament over time, from its formation to the mature structure. Filament is the stalk of a stamen. [PMID:19139039, PO:0009067]	IEA	biological_process
LOC_Os09g23220	47.895	8.17301	87.6169	10.7203	3.42227	1.91082e-13	1.68906e-11	glycosyl hydrolases family 16, putative, expressed	GO:0010087	phloem or xylem histogenesis	The process whose specific outcome is the progression of phloem and/or xylem over time, from formation to the mature structure. An example of this process is found in Arabidopsis thaliana. [GOC:mtg_sensu, GOC:tb]	IEA	biological_process
LOC_Os09g23220	47.895	8.17301	87.6169	10.7203	3.42227	1.91082e-13	1.68906e-11	glycosyl hydrolases family 16, putative, expressed	GO:0004553	hydrolase activity, hydrolyzing O-glycosyl compounds	Catalysis of the hydrolysis of any O-glycosyl bond. [GOC:mah]	IEA	molecular_function
LOC_Os09g23220	47.895	8.17301	87.6169	10.7203	3.42227	1.91082e-13	1.68906e-11	glycosyl hydrolases family 16, putative, expressed	GO:0016740	transferase activity	Catalysis of the transfer of a group, e.g. a methyl group, glycosyl group, acyl group, phosphorus-containing, or other groups, from one compound (generally regarded as the donor) to another compound (generally regarded as the acceptor). Transferase is the systematic name for any enzyme of EC class 2. [ISBN:0198506732]	IEA	molecular_function
LOC_Os09g23220	47.895	8.17301	87.6169	10.7203	3.42227	1.91082e-13	1.68906e-11	glycosyl hydrolases family 16, putative, expressed	GO:0048046	apoplast	The cell membranes and intracellular regions in a plant are connected through plasmodesmata, and plants may be described as having two major compartments: the living symplast and the non-living apoplast. The apoplast is external to the plasma membrane and includes cell walls, intercellular spaces and the lumen of dead structures such as xylem vessels. Water and solutes pass freely through it. [GO…	IEA	cellular_component
LOC_Os09g23220	47.895	8.17301	87.6169	10.7203	3.42227	1.91082e-13	1.68906e-11	glycosyl hydrolases family 16, putative, expressed	GO:0004553	hydrolase activity, hydrolyzing O-glycosyl compounds	Catalysis of the hydrolysis of any O-glycosyl bond. [GOC:mah]	IEA	molecular_function
LOC_Os09g23220	47.895	8.17301	87.6169	10.7203	3.42227	1.91082e-13	1.68906e-11	glycosyl hydrolases family 16, putative, expressed	GO:0005975	carbohydrate metabolic process	The chemical reactions and pathways involving carbohydrates, any of a group of organic compounds based of the general formula Cx(H2O)y. Includes the formation of carbohydrate derivatives by the addition of a carbohydrate residue to another molecule. [GOC:mah, ISBN:0198506732]	IEA	biological_process
LOC_Os09g23220	47.895	8.17301	87.6169	10.7203	3.42227	1.91082e-13	1.68906e-11	glycosyl hydrolases family 16, putative, expressed	GO:0010154	fruit development	The process whose specific outcome is the progression of the fruit over time, from its formation to the mature structure. The fruit is a reproductive body of a seed plant. [GOC:sm]	IEA	biological_process
LOC_Os11g45400	2.74198	0.468053	5.0159	10.7165	3.42176	0.00370596	0.0247517	glycerol-3-phosphate acyltransferase, putative, expressed	GO:0016740	transferase activity	Catalysis of the transfer of a group, e.g. a methyl group, glycosyl group, acyl group, phosphorus-containing, or other groups, from one compound (generally regarded as the donor) to another compound (generally regarded as the acceptor). Transferase is the systematic name for any enzyme of EC class 2. [ISBN:0198506732]	IEA	molecular_function
LOC_Os11g45400	2.74198	0.468053	5.0159	10.7165	3.42176	0.00370596	0.0247517	glycerol-3-phosphate acyltransferase, putative, expressed	GO:0008152	metabolic process	The chemical reactions and pathways, including anabolism and catabolism, by which living organisms transform chemical substances. Metabolic processes typically transform small molecules, but also include macromolecular processes such as DNA repair and replication, and protein synthesis and degradation. [GOC:go_curators, ISBN:0198547684]	IEA	biological_process
LOC_Os05g16180	5.82381	1.01404	10.6336	10.4864	3.39044	0.00166666	0.0131165	NB-ARC domain containing protein	GO:0006952	defense response	Reactions, triggered in response to the presence of a foreign body or the occurrence of an injury, which result in restriction of damage to the organism attacked or prevention/recovery from the infection caused by the attack. [GOC:go_curators]	IEA	biological_process
LOC_Os05g16180	5.82381	1.01404	10.6336	10.4864	3.39044	0.00166666	0.0131165	NB-ARC domain containing protein	GO:0005524	ATP binding	Interacting selectively and non-covalently with ATP, adenosine 5'-triphosphate, a universally important coenzyme and enzyme regulator. [ISBN:0198506732]	IEA	molecular_function
LOC_Os05g16180	5.82381	1.01404	10.6336	10.4864	3.39044	0.00166666	0.0131165	NB-ARC domain containing protein	GO:0006915	apoptotic process	A programmed cell death process which begins when a cell receives an internal (e.g. DNA damage) or external signal (e.g. an extracellular death ligand), and proceeds through a series of biochemical events (signaling pathways) which typically lead to rounding-up of the cell, retraction of pseudopodes, reduction of cellular volume (pyknosis), chromatin condensation, nuclear fragmentation (karyorrhe…	IEA	biological_process
LOC_Os08g02220	33.1185	5.92809	60.3088	10.1734	3.34673	3.86399e-10	1.9384e-08	endoglucanase, putative, expressed	GO:0008152	metabolic process	The chemical reactions and pathways, including anabolism and catabolism, by which living organisms transform chemical substances. Metabolic processes typically transform small molecules, but also include macromolecular processes such as DNA repair and replication, and protein synthesis and degradation. [GOC:go_curators, ISBN:0198547684]	IEA	biological_process
LOC_Os08g02220	33.1185	5.92809	60.3088	10.1734	3.34673	3.86399e-10	1.9384e-08	endoglucanase, putative, expressed	GO:0000272	polysaccharide catabolic process	The chemical reactions and pathways resulting in the breakdown of polysaccharides, polymers of more than 10 monosaccharide residues joined by glycosidic linkages. [GOC:go_curators]	IEA	biological_process
LOC_Os08g02220	33.1185	5.92809	60.3088	10.1734	3.34673	3.86399e-10	1.9384e-08	endoglucanase, putative, expressed	GO:0016787	hydrolase activity	Catalysis of the hydrolysis of various bonds, e.g. C-O, C-N, C-C, phosphoric anhydride bonds, etc. Hydrolase is the systematic name for any enzyme of EC class 3. [ISBN:0198506732]	IEA	molecular_function
LOC_Os08g02220	33.1185	5.92809	60.3088	10.1734	3.34673	3.86399e-10	1.9384e-08	endoglucanase, putative, expressed	GO:0005975	carbohydrate metabolic process	The chemical reactions and pathways involving carbohydrates, any of a group of organic compounds based of the general formula Cx(H2O)y. Includes the formation of carbohydrate derivatives by the addition of a carbohydrate residue to another molecule. [GOC:mah, ISBN:0198506732]	IEA	biological_process
LOC_Os08g02220	33.1185	5.92809	60.3088	10.1734	3.34673	3.86399e-10	1.9384e-08	endoglucanase, putative, expressed	GO:0008810	cellulase activity	Catalysis of the endohydrolysis of (1->4)-beta-D-glucosidic linkages in cellulose, lichenin and cereal beta-D-glucans. [EC:3.2.1.4]	IEA	molecular_function
LOC_Os08g02220	33.1185	5.92809	60.3088	10.1734	3.34673	3.86399e-10	1.9384e-08	endoglucanase, putative, expressed	GO:0005576	extracellular region	The space external to the outermost structure of a cell. For cells without external protective or external encapsulating structures this refers to space outside of the plasma membrane. This term covers the host cell environment outside an intracellular parasite. [GOC:go_curators]	IEA	cellular_component
LOC_Os08g02220	33.1185	5.92809	60.3088	10.1734	3.34673	3.86399e-10	1.9384e-08	endoglucanase, putative, expressed	GO:0003824	catalytic activity	Catalysis of a biochemical reaction at physiological temperatures. In biologically catalyzed reactions, the reactants are known as substrates, and the catalysts are naturally occurring macromolecular substances known as enzymes. Enzymes possess specific binding sites for substrates, and are usually composed wholly or largely of protein, but RNA that has catalytic activity (ribozyme) is often also…	IEA	molecular_function
LOC_Os08g02220	33.1185	5.92809	60.3088	10.1734	3.34673	3.86399e-10	1.9384e-08	endoglucanase, putative, expressed	GO:0004553	hydrolase activity, hydrolyzing O-glycosyl compounds	Catalysis of the hydrolysis of any O-glycosyl bond. [GOC:mah]	IEA	molecular_function
LOC_Os08g02220	33.1185	5.92809	60.3088	10.1734	3.34673	3.86399e-10	1.9384e-08	endoglucanase, putative, expressed	GO:0016798	hydrolase activity, acting on glycosyl bonds	Catalysis of the hydrolysis of any glycosyl bond. [GOC:jl]	IEA	molecular_function
LOC_Os08g02220	33.1185	5.92809	60.3088	10.1734	3.34673	3.86399e-10	1.9384e-08	endoglucanase, putative, expressed	GO:0030245	cellulose catabolic process	The chemical reactions and pathways resulting in the breakdown of cellulose, a linear beta1-4 glucan of molecular mass 50-400 kDa with the pyranose units in the -4C1 conformation. [GOC:mah, ISBN:0198506732]	IEA	biological_process
LOC_Os06g02530	32.2937	5.81959	58.7679	10.0983	3.33604	8.40176e-10	3.87075e-08	expressed protein
LOC_Os02g47790	16.8419	3.04212	30.6416	10.0725	3.33234	8.66879e-07	1.94945e-05	monodehydroascorbate reductase, putative, expressed	GO:0016656	monodehydroascorbate reductase (NADH) activity	Catalysis of the reaction: NADH + H+ + 2 monodehydroascorbate = NAD+ + 2 ascorbate. [EC:1.6.5.4]	IEA	molecular_function
LOC_Os02g47790	16.8419	3.04212	30.6416	10.0725	3.33234	8.66879e-07	1.94945e-05	monodehydroascorbate reductase, putative, expressed	GO:0009941	chloroplast envelope	The double lipid bilayer enclosing the chloroplast and separating its contents from the rest of the cytoplasm; includes the intermembrane space. [GOC:tb]	IEA	cellular_component
LOC_Os02g47790	16.8419	3.04212	30.6416	10.0725	3.33234	8.66879e-07	1.94945e-05	monodehydroascorbate reductase, putative, expressed	GO:0005778	peroxisomal membrane	The lipid bilayer surrounding a peroxisome. [GOC:mah]	IEA	cellular_component
LOC_Os02g47790	16.8419	3.04212	30.6416	10.0725	3.33234	8.66879e-07	1.94945e-05	monodehydroascorbate reductase, putative, expressed	GO:0016491	oxidoreductase activity	Catalysis of an oxidation-reduction (redox) reaction, a reversible chemical reaction in which the oxidation state of an atom or atoms within a molecule is altered. One substrate acts as a hydrogen or electron donor and becomes oxidized, while the other acts as hydrogen or electron acceptor and becomes reduced. [GOC:go_curators]	IEA	molecular_function
LOC_Os02g47790	16.8419	3.04212	30.6416	10.0725	3.33234	8.66879e-07	1.94945e-05	monodehydroascorbate reductase, putative, expressed	GO:0009055	electron carrier activity	Any molecular entity that serves as an electron acceptor and electron donor in an electron transport system. [ISBN:0198506732]	IEA	molecular_function
LOC_Os02g47790	16.8419	3.04212	30.6416	10.0725	3.33234	8.66879e-07	1.94945e-05	monodehydroascorbate reductase, putative, expressed	GO:0050660	flavin adenine dinucleotide binding	Interacting selectively and non-covalently with FAD, flavin-adenine dinucleotide, the coenzyme or the prosthetic group of various flavoprotein oxidoreductase enzymes, in either the oxidized form, FAD, or the reduced form, FADH2. [CHEBI:24040, GOC:ai, GOC:imk, ISBN:0198506732]	IEA	molecular_function
LOC_Os09g28690	34.4118	6.23121	62.5923	10.045	3.3284	9.17879e-10	4.16129e-08	gibberellin receptor GID1L2, putative, expressed	GO:0008152	metabolic process	The chemical reactions and pathways, including anabolism and catabolism, by which living organisms transform chemical substances. Metabolic processes typically transform small molecules, but also include macromolecular processes such as DNA repair and replication, and protein synthesis and degradation. [GOC:go_curators, ISBN:0198547684]	IEA	biological_process
LOC_Os09g28690	34.4118	6.23121	62.5923	10.045	3.3284	9.17879e-10	4.16129e-08	gibberellin receptor GID1L2, putative, expressed	GO:0016787	hydrolase activity	Catalysis of the hydrolysis of various bonds, e.g. C-O, C-N, C-C, phosphoric anhydride bonds, etc. Hydrolase is the systematic name for any enzyme of EC class 3. [ISBN:0198506732]	IEA	molecular_function
LOC_Os09g32964	11.5453	2.09739	20.9932	10.0092	3.32326	6.65809e-05	0.000904743	peroxidase precursor, putative, expressed	GO:0009055	electron carrier activity	Any molecular entity that serves as an electron acceptor and electron donor in an electron transport system. [ISBN:0198506732]	IEA	molecular_function
LOC_Os09g32964	11.5453	2.09739	20.9932	10.0092	3.32326	6.65809e-05	0.000904743	peroxidase precursor, putative, expressed	GO:0055114	oxidation-reduction process	A metabolic process that results in the removal or addition of one or more electrons to or from a substance, with or without the concomitant removal or addition of a proton or protons. [GOC:dhl, GOC:ecd, GOC:jh2, GOC:jid, GOC:mlg, GOC:rph]	IEA	biological_process
LOC_Os09g32964	11.5453	2.09739	20.9932	10.0092	3.32326	6.65809e-05	0.000904743	peroxidase precursor, putative, expressed	GO:0005506	iron ion binding	Interacting selectively and non-covalently with iron (Fe) ions. [GOC:ai]	IEA	molecular_function
LOC_Os09g32964	11.5453	2.09739	20.9932	10.0092	3.32326	6.65809e-05	0.000904743	peroxidase precursor, putative, expressed	GO:0046872	metal ion binding	Interacting selectively and non-covalently with any metal ion. [GOC:ai]	IEA	molecular_function
LOC_Os09g32964	11.5453	2.09739	20.9932	10.0092	3.32326	6.65809e-05	0.000904743	peroxidase precursor, putative, expressed	GO:0005509	calcium ion binding	Interacting selectively and non-covalently with calcium ions (Ca2+). [GOC:ai]	IEA	molecular_function
LOC_Os09g32964	11.5453	2.09739	20.9932	10.0092	3.32326	6.65809e-05	0.000904743	peroxidase precursor, putative, expressed	GO:0004601	peroxidase activity	Catalysis of the reaction: donor + hydrogen peroxide = oxidized donor + 2 H2O. [EC:1.11.1.7]	IEA	molecular_function
LOC_Os09g32964	11.5453	2.09739	20.9932	10.0092	3.32326	6.65809e-05	0.000904743	peroxidase precursor, putative, expressed	GO:0016491	oxidoreductase activity	Catalysis of an oxidation-reduction (redox) reaction, a reversible chemical reaction in which the oxidation state of an atom or atoms within a molecule is altered. One substrate acts as a hydrogen or electron donor and becomes oxidized, while the other acts as hydrogen or electron acceptor and becomes reduced. [GOC:go_curators]	IEA	molecular_function
LOC_Os09g32964	11.5453	2.09739	20.9932	10.0092	3.32326	6.65809e-05	0.000904743	peroxidase precursor, putative, expressed	GO:0006979	response to oxidative stress	Any process that results in a change in state or activity of a cell or an organism (in terms of movement, secretion, enzyme production, gene expression, etc.) as a result of oxidative stress, a state often resulting from exposure to high levels of reactive oxygen species, e.g. superoxide anions, hydrogen peroxide (H2O2), and hydroxyl radicals. [GOC:jl, PMID:12115731]	IEA	biological_process
LOC_Os09g32964	11.5453	2.09739	20.9932	10.0092	3.32326	6.65809e-05	0.000904743	peroxidase precursor, putative, expressed	GO:0020037	heme binding	Interacting selectively and non-covalently with heme, any compound of iron complexed in a porphyrin (tetrapyrrole) ring. [CHEBI:30413, GOC:ai]	IEA	molecular_function
LOC_Os01g65880	16.2722	2.98569	29.5587	9.90014	3.30745	1.81641e-06	3.80215e-05	nodulin MtN3 family protein, putative, expressed	GO:0051119	sugar transmembrane transporter activity	Catalysis of the transfer of a sugar from one side of the membrane to the other. A sugar is any member of a class of sweet, water-soluble, crystallizable carbohydrates, which are the monosaccharides and smaller oligosaccharides. [GOC:ai, GOC:mtg_transport, ISBN:0815340729]	IEA	molecular_function
LOC_Os01g65880	16.2722	2.98569	29.5587	9.90014	3.30745	1.81641e-06	3.80215e-05	nodulin MtN3 family protein, putative, expressed	GO:0005887	integral to plasma membrane	Penetrating at least one phospholipid bilayer of a plasma membrane. May also refer to the state of being buried in the bilayer with no exposure outside the bilayer. [GOC:go_curators]	IEA	cellular_component
LOC_Os01g65880	16.2722	2.98569	29.5587	9.90014	3.30745	1.81641e-06	3.80215e-05	nodulin MtN3 family protein, putative, expressed
LOC_Os01g65880	16.2722	2.98569	29.5587	9.90014	3.30745	1.81641e-06	3.80215e-05	nodulin MtN3 family protein, putative, expressed
LOC_Os01g64430	8.26562	1.51675	15.0145	9.89912	3.3073	0.00032706	0.00341331	DUF623 domain containing protein, expressed
LOC_Os03g16960	160.82	29.5979	292.043	9.86702	3.30261	1.55798e-22	4.57221e-20	cysteine-rich repeat secretory protein 55 precursor, putative, expressed
LOC_Os03g27110	45.2626	8.37641	82.1489	9.80716	3.29384	1.38345e-12	1.07124e-10	hydrolase protein, putative, expressed	GO:0016787	hydrolase activity	Catalysis of the hydrolysis of various bonds, e.g. C-O, C-N, C-C, phosphoric anhydride bonds, etc. Hydrolase is the systematic name for any enzyme of EC class 3. [ISBN:0198506732]	IEA	molecular_function
LOC_Os03g27110	45.2626	8.37641	82.1489	9.80716	3.29384	1.38345e-12	1.07124e-10	hydrolase protein, putative, expressed	GO:0003824	catalytic activity	Catalysis of a biochemical reaction at physiological temperatures. In biologically catalyzed reactions, the reactants are known as substrates, and the catalysts are naturally occurring macromolecular substances known as enzymes. Enzymes possess specific binding sites for substrates, and are usually composed wholly or largely of protein, but RNA that has catalytic activity (ribozyme) is often also…	IEA	molecular_function
LOC_Os02g03120	14.8409	2.74735	26.9345	9.80382	3.29334	4.36591e-06	8.3145e-05	endoglucanase, putative, expressed	GO:0004553	hydrolase activity, hydrolyzing O-glycosyl compounds	Catalysis of the hydrolysis of any O-glycosyl bond. [GOC:mah]	IEA	molecular_function
LOC_Os02g03120	14.8409	2.74735	26.9345	9.80382	3.29334	4.36591e-06	8.3145e-05	endoglucanase, putative, expressed	GO:0016787	hydrolase activity	Catalysis of the hydrolysis of various bonds, e.g. C-O, C-N, C-C, phosphoric anhydride bonds, etc. Hydrolase is the systematic name for any enzyme of EC class 3. [ISBN:0198506732]	IEA	molecular_function
LOC_Os02g03120	14.8409	2.74735	26.9345	9.80382	3.29334	4.36591e-06	8.3145e-05	endoglucanase, putative, expressed	GO:0005576	extracellular region	The space external to the outermost structure of a cell. For cells without external protective or external encapsulating structures this refers to space outside of the plasma membrane. This term covers the host cell environment outside an intracellular parasite. [GOC:go_curators]	IEA	cellular_component
LOC_Os02g03120	14.8409	2.74735	26.9345	9.80382	3.29334	4.36591e-06	8.3145e-05	endoglucanase, putative, expressed	GO:0016798	hydrolase activity, acting on glycosyl bonds	Catalysis of the hydrolysis of any glycosyl bond. [GOC:jl]	IEA	molecular_function
LOC_Os02g03120	14.8409	2.74735	26.9345	9.80382	3.29334	4.36591e-06	8.3145e-05	endoglucanase, putative, expressed	GO:0005975	carbohydrate metabolic process	The chemical reactions and pathways involving carbohydrates, any of a group of organic compounds based of the general formula Cx(H2O)y. Includes the formation of carbohydrate derivatives by the addition of a carbohydrate residue to another molecule. [GOC:mah, ISBN:0198506732]	IEA	biological_process
LOC_Os02g03120	14.8409	2.74735	26.9345	9.80382	3.29334	4.36591e-06	8.3145e-05	endoglucanase, putative, expressed	GO:0008152	metabolic process	The chemical reactions and pathways, including anabolism and catabolism, by which living organisms transform chemical substances. Metabolic processes typically transform small molecules, but also include macromolecular processes such as DNA repair and replication, and protein synthesis and degradation. [GOC:go_curators, ISBN:0198547684]	IEA	biological_process
LOC_Os02g03120	14.8409	2.74735	26.9345	9.80382	3.29334	4.36591e-06	8.3145e-05	endoglucanase, putative, expressed	GO:0003824	catalytic activity	Catalysis of a biochemical reaction at physiological temperatures. In biologically catalyzed reactions, the reactants are known as substrates, and the catalysts are naturally occurring macromolecular substances known as enzymes. Enzymes possess specific binding sites for substrates, and are usually composed wholly or largely of protein, but RNA that has catalytic activity (ribozyme) is often also…	IEA	molecular_function
LOC_Os02g03120	14.8409	2.74735	26.9345	9.80382	3.29334	4.36591e-06	8.3145e-05	endoglucanase, putative, expressed	GO:0008810	cellulase activity	Catalysis of the endohydrolysis of (1->4)-beta-D-glucosidic linkages in cellulose, lichenin and cereal beta-D-glucans. [EC:3.2.1.4]	IEA	molecular_function
LOC_Os02g03120	14.8409	2.74735	26.9345	9.80382	3.29334	4.36591e-06	8.3145e-05	endoglucanase, putative, expressed	GO:0030245	cellulose catabolic process	The chemical reactions and pathways resulting in the breakdown of cellulose, a linear beta1-4 glucan of molecular mass 50-400 kDa with the pyranose units in the -4C1 conformation. [GOC:mah, ISBN:0198506732]	IEA	biological_process
LOC_Os02g03120	14.8409	2.74735	26.9345	9.80382	3.29334	4.36591e-06	8.3145e-05	endoglucanase, putative, expressed	GO:0000272	polysaccharide catabolic process	The chemical reactions and pathways resulting in the breakdown of polysaccharides, polymers of more than 10 monosaccharide residues joined by glycosidic linkages. [GOC:go_curators]	IEA	biological_process
LOC_Os01g66610	5.43298	1.01404	9.85192	9.71552	3.28029	0.000976263	0.00846893	serine/threonine-protein kinase receptor precursor, putative, expressed	GO:0004672	protein kinase activity	Catalysis of the phosphorylation of an amino acid residue in a protein, usually according to the reaction: a protein + ATP = a phosphoprotein + ADP. [MetaCyc:PROTEIN-KINASE-RXN]	IEA	molecular_function
LOC_Os01g66610	5.43298	1.01404	9.85192	9.71552	3.28029	0.000976263	0.00846893	serine/threonine-protein kinase receptor precursor, putative, expressed	GO:0004713	protein tyrosine kinase activity	Catalysis of the reaction: ATP + a protein tyrosine = ADP + protein tyrosine phosphate. [EC:2.7.10]	IEA	molecular_function
LOC_Os01g66610	5.43298	1.01404	9.85192	9.71552	3.28029	0.000976263	0.00846893	serine/threonine-protein kinase receptor precursor, putative, expressed	GO:0004872	receptor activity	Combining with an extracellular or intracellular messenger to initiate a change in cell activity. [GOC:ceb, ISBN:0198506732]	IEA	molecular_function
LOC_Os01g66610	5.43298	1.01404	9.85192	9.71552	3.28029	0.000976263	0.00846893	serine/threonine-protein kinase receptor precursor, putative, expressed	GO:0006810	transport	The directed movement of substances (such as macromolecules, small molecules, ions) into, out of or within a cell, or between cells, or within a multicellular organism by means of some agent such as a transporter or pore. [GOC:dph, GOC:jl, GOC:mah]	IEA	biological_process
LOC_Os01g66610	5.43298	1.01404	9.85192	9.71552	3.28029	0.000976263	0.00846893	serine/threonine-protein kinase receptor precursor, putative, expressed	GO:0006468	protein phosphorylation	The process of introducing a phosphate group on to a protein. [GOC:hb]	IEA	biological_process
LOC_Os01g66610	5.43298	1.01404	9.85192	9.71552	3.28029	0.000976263	0.00846893	serine/threonine-protein kinase receptor precursor, putative, expressed	GO:0000166	nucleotide binding	Interacting selectively and non-covalently with a nucleotide, any compound consisting of a nucleoside that is esterified with (ortho)phosphate or an oligophosphate at any hydroxyl group on the ribose or deoxyribose. [GOC:mah, ISBN:0198547684]	IEA	molecular_function
LOC_Os01g66610	5.43298	1.01404	9.85192	9.71552	3.28029	0.000976263	0.00846893	serine/threonine-protein kinase receptor precursor, putative, expressed	GO:0005524	ATP binding	Interacting selectively and non-covalently with ATP, adenosine 5'-triphosphate, a universally important coenzyme and enzyme regulator. [ISBN:0198506732]	IEA	molecular_function
LOC_Os01g66610	5.43298	1.01404	9.85192	9.71552	3.28029	0.000976263	0.00846893	serine/threonine-protein kinase receptor precursor, putative, expressed	GO:0005743	mitochondrial inner membrane	The inner, i.e. lumen-facing, lipid bilayer of the mitochondrial envelope. It is highly folded to form cristae. [GOC:ai]	IEA	cellular_component
LOC_Os01g66610	5.43298	1.01404	9.85192	9.71552	3.28029	0.000976263	0.00846893	serine/threonine-protein kinase receptor precursor, putative, expressed	GO:0016301	kinase activity	Catalysis of the transfer of a phosphate group, usually from ATP, to a substrate molecule. [ISBN:0198506732]	IEA	molecular_function
LOC_Os01g66610	5.43298	1.01404	9.85192	9.71552	3.28029	0.000976263	0.00846893	serine/threonine-protein kinase receptor precursor, putative, expressed	GO:0005215	transporter activity	Enables the directed movement of substances (such as macromolecules, small molecules, ions) into, out of or within a cell, or between cells. [GOC:ai, GOC:dgf]	IEA	molecular_function
LOC_Os01g66610	5.43298	1.01404	9.85192	9.71552	3.28029	0.000976263	0.00846893	serine/threonine-protein kinase receptor precursor, putative, expressed	GO:0048544	recognition of pollen	The process, involving the sharing and interaction of the single locus incompatibility haplotypes, involved in the recognition or rejection of the self pollen by cells in the stigma. This process ensures out-breeding in certain plant species. [GOC:dph, GOC:pj, GOC:tb]	IEA	biological_process
LOC_Os01g66610	5.43298	1.01404	9.85192	9.71552	3.28029	0.000976263	0.00846893	serine/threonine-protein kinase receptor precursor, putative, expressed	GO:0004674	protein serine/threonine kinase activity	Catalysis of the reactions: ATP + protein serine = ADP + protein serine phosphate, and ATP + protein threonine = ADP + protein threonine phosphate. [GOC:bf]	IEA	molecular_function
LOC_Os01g41200	7.23751	1.35635	13.1187	9.67207	3.27382	0.00017766	0.0020543	heavy metal-associated domain containing protein, expressed	GO:0030001	metal ion transport	The directed movement of metal ions, any metal ion with an electric charge, into, out of or within a cell, or between cells, by means of some agent such as a transporter or pore. [GOC:ai]	IEA	biological_process
LOC_Os01g41200	7.23751	1.35635	13.1187	9.67207	3.27382	0.00017766	0.0020543	heavy metal-associated domain containing protein, expressed	GO:0005524	ATP binding	Interacting selectively and non-covalently with ATP, adenosine 5'-triphosphate, a universally important coenzyme and enzyme regulator. [ISBN:0198506732]	IEA	molecular_function
LOC_Os01g41200	7.23751	1.35635	13.1187	9.67207	3.27382	0.00017766	0.0020543	heavy metal-associated domain containing protein, expressed	GO:0006825	copper ion transport	The directed movement of copper (Cu) ions into, out of or within a cell, or between cells, by means of some agent such as a transporter or pore. [GOC:ai]	IEA	biological_process
LOC_Os01g41200	7.23751	1.35635	13.1187	9.67207	3.27382	0.00017766	0.0020543	heavy metal-associated domain containing protein, expressed	GO:0046872	metal ion binding	Interacting selectively and non-covalently with any metal ion. [GOC:ai]	IEA	molecular_function
LOC_Os01g41200	7.23751	1.35635	13.1187	9.67207	3.27382	0.00017766	0.0020543	heavy metal-associated domain containing protein, expressed	GO:0016020	membrane	Double layer of lipid molecules that encloses all cells, and, in eukaryotes, many organelles; may be a single or double lipid bilayer; also includes associated proteins. [GOC:mah, ISBN:0815316194]	IEA	cellular_component
LOC_Os01g41200	7.23751	1.35635	13.1187	9.67207	3.27382	0.00017766	0.0020543	heavy metal-associated domain containing protein, expressed	GO:0004008	copper-exporting ATPase activity	Catalysis of the transfer of a solute or solutes from one side of a membrane to the other according to the reaction: ATP + H2O + Cu2+(in) -> ADP + phosphate + Cu2+(out). [EC:3.6.3.4]	IEA	molecular_function
LOC_Os01g71350	329.981	61.9325	598.03	9.65617	3.27145	1.24022e-27	8.87725e-25	glycosyl hydrolases family 17, putative, expressed	GO:0005773	vacuole	A closed structure, found only in eukaryotic cells, that is completely surrounded by unit membrane and contains liquid material. Cells contain one or several vacuoles, that may have different functions from each other. Vacuoles have a diverse array of functions. They can act as a storage organelle for nutrients or waste products, as a degradative compartment, as a cost-effective way of increasing…	IEA	cellular_component
LOC_Os01g71350	329.981	61.9325	598.03	9.65617	3.27145	1.24022e-27	8.87725e-25	glycosyl hydrolases family 17, putative, expressed	GO:0048046	apoplast	The cell membranes and intracellular regions in a plant are connected through plasmodesmata, and plants may be described as having two major compartments: the living symplast and the non-living apoplast. The apoplast is external to the plasma membrane and includes cell walls, intercellular spaces and the lumen of dead structures such as xylem vessels. Water and solutes pass freely through it. [GO…	IEA	cellular_component
LOC_Os01g71350	329.981	61.9325	598.03	9.65617	3.27145	1.24022e-27	8.87725e-25	glycosyl hydrolases family 17, putative, expressed	GO:0016787	hydrolase activity	Catalysis of the hydrolysis of various bonds, e.g. C-O, C-N, C-C, phosphoric anhydride bonds, etc. Hydrolase is the systematic name for any enzyme of EC class 3. [ISBN:0198506732]	IEA	molecular_function
LOC_Os01g71350	329.981	61.9325	598.03	9.65617	3.27145	1.24022e-27	8.87725e-25	glycosyl hydrolases family 17, putative, expressed	GO:0043169	cation binding	Interacting selectively and non-covalently with cations, charged atoms or groups of atoms with a net positive charge. [GOC:jl]	IEA	molecular_function
LOC_Os01g71350	329.981	61.9325	598.03	9.65617	3.27145	1.24022e-27	8.87725e-25	glycosyl hydrolases family 17, putative, expressed	GO:0009409	response to cold	Any process that results in a change in state or activity of a cell or an organism (in terms of movement, secretion, enzyme production, gene expression, etc.) as a result of a cold stimulus, a temperature stimulus below the optimal temperature for that organism. [GOC:lr]	IEA	biological_process
LOC_Os01g71350	329.981	61.9325	598.03	9.65617	3.27145	1.24022e-27	8.87725e-25	glycosyl hydrolases family 17, putative, expressed	GO:0016798	hydrolase activity, acting on glycosyl bonds	Catalysis of the hydrolysis of any glycosyl bond. [GOC:jl]	IEA	molecular_function
LOC_Os01g71350	329.981	61.9325	598.03	9.65617	3.27145	1.24022e-27	8.87725e-25	glycosyl hydrolases family 17, putative, expressed	GO:0009617	response to bacterium	Any process that results in a change in state or activity of a cell or an organism (in terms of movement, secretion, enzyme production, gene expression, etc.) as a result of a stimulus from a bacterium. [GOC:hb]	IEA	biological_process
LOC_Os01g71350	329.981	61.9325	598.03	9.65617	3.27145	1.24022e-27	8.87725e-25	glycosyl hydrolases family 17, putative, expressed	GO:0005618	cell wall	The rigid or semi-rigid envelope lying outside the cell membrane of plant, fungal, and most prokaryotic cells, maintaining their shape and protecting them from osmotic lysis. In plants it is made of cellulose and, often, lignin; in fungi it is composed largely of polysaccharides; in bacteria it is composed of peptidoglycan. [ISBN:0198547684]	IEA	cellular_component
LOC_Os01g71350	329.981	61.9325	598.03	9.65617	3.27145	1.24022e-27	8.87725e-25	glycosyl hydrolases family 17, putative, expressed	GO:0003824	catalytic activity	Catalysis of a biochemical reaction at physiological temperatures. In biologically catalyzed reactions, the reactants are known as substrates, and the catalysts are naturally occurring macromolecular substances known as enzymes. Enzymes possess specific binding sites for substrates, and are usually composed wholly or largely of protein, but RNA that has catalytic activity (ribozyme) is often also…	IEA	molecular_function
LOC_Os01g71350	329.981	61.9325	598.03	9.65617	3.27145	1.24022e-27	8.87725e-25	glycosyl hydrolases family 17, putative, expressed	GO:0005975	carbohydrate metabolic process	The chemical reactions and pathways involving carbohydrates, any of a group of organic compounds based of the general formula Cx(H2O)y. Includes the formation of carbohydrate derivatives by the addition of a carbohydrate residue to another molecule. [GOC:mah, ISBN:0198506732]	IEA	biological_process
LOC_Os01g71350	329.981	61.9325	598.03	9.65617	3.27145	1.24022e-27	8.87725e-25	glycosyl hydrolases family 17, putative, expressed	GO:0005886	plasma membrane	The membrane surrounding a cell that separates the cell from its external environment. It consists of a phospholipid bilayer and associated proteins. [ISBN:0716731363]	IEA	cellular_component
LOC_Os01g71350	329.981	61.9325	598.03	9.65617	3.27145	1.24022e-27	8.87725e-25	glycosyl hydrolases family 17, putative, expressed	GO:0008152	metabolic process	The chemical reactions and pathways, including anabolism and catabolism, by which living organisms transform chemical substances. Metabolic processes typically transform small molecules, but also include macromolecular processes such as DNA repair and replication, and protein synthesis and degradation. [GOC:go_curators, ISBN:0198547684]	IEA	biological_process
LOC_Os01g71350	329.981	61.9325	598.03	9.65617	3.27145	1.24022e-27	8.87725e-25	glycosyl hydrolases family 17, putative, expressed	GO:0009651	response to salt stress	Any process that results in a change in state or activity of a cell or an organism (in terms of movement, secretion, enzyme production, gene expression, etc.) as a result of a stimulus indicating an increase or decrease in the concentration of salt (particularly but not exclusively sodium and chloride ions) in the environment. [GOC:jl]	IEA	biological_process
LOC_Os01g71350	329.981	61.9325	598.03	9.65617	3.27145	1.24022e-27	8.87725e-25	glycosyl hydrolases family 17, putative, expressed	GO:0009817	defense response to fungus, incompatible interaction	A response of an organism to a fungus that prevents the occurrence or spread of disease. [GOC:lr]	IEA	biological_process
LOC_Os01g71350	329.981	61.9325	598.03	9.65617	3.27145	1.24022e-27	8.87725e-25	glycosyl hydrolases family 17, putative, expressed	GO:0004553	hydrolase activity, hydrolyzing O-glycosyl compounds	Catalysis of the hydrolysis of any O-glycosyl bond. [GOC:mah]	IEA	molecular_function
LOC_Os07g47960	9.36059	1.81124	16.9099	9.33611	3.22282	0.000108934	0.00136385	basic helix-loop-helix domain containing protein, expressed	GO:0005739	mitochondrion	A semiautonomous, self replicating organelle that occurs in varying numbers, shapes, and sizes in the cytoplasm of virtually all eukaryotic cells. It is notably the site of tissue respiration. [ISBN:0198506732]	IMP	cellular_component
LOC_Os07g47960	9.36059	1.81124	16.9099	9.33611	3.22282	0.000108934	0.00136385	basic helix-loop-helix domain containing protein, expressed	GO:0005634	nucleus	A membrane-bounded organelle of eukaryotic cells in which chromosomes are housed and replicated. In most cells, the nucleus contains all of the cell's chromosomes except the organellar chromosomes, and is the site of RNA synthesis and processing. In some species, or in specialized cell types, RNA metabolism or DNA replication may be absent. [GOC:go_curators]	IEA	cellular_component
LOC_Os12g28770	43.5149	8.54952	78.4802	9.17949	3.19841	1.1245e-10	6.262e-09	POEI19 - Pollen Ole e I allergen and extensin family protein precursor, expressed	GO:0005198	structural molecule activity	The action of a molecule that contributes to the structural integrity of a complex or assembly within or outside a cell. [GOC:mah]	IEA	molecular_function
LOC_Os12g28770	43.5149	8.54952	78.4802	9.17949	3.19841	1.1245e-10	6.262e-09	POEI19 - Pollen Ole e I allergen and extensin family protein precursor, expressed	GO:0005488	binding	The selective, non-covalent, often stoichiometric, interaction of a molecule with one or more specific sites on another molecule. [GOC:ceb, GOC:mah, ISBN:0198506732]	IEA	molecular_function
LOC_Os12g28770	43.5149	8.54952	78.4802	9.17949	3.19841	1.1245e-10	6.262e-09	POEI19 - Pollen Ole e I allergen and extensin family protein precursor, expressed	GO:0007155	cell adhesion	The attachment of a cell, either to another cell or to an underlying substrate such as the extracellular matrix, via cell adhesion molecules. [GOC:hb, GOC:pf]	IEA	biological_process
LOC_Os12g28770	43.5149	8.54952	78.4802	9.17949	3.19841	1.1245e-10	6.262e-09	POEI19 - Pollen Ole e I allergen and extensin family protein precursor, expressed	GO:0015629	actin cytoskeleton	The part of the cytoskeleton (the internal framework of a cell) composed of actin and associated proteins. Includes actin cytoskeleton-associated complexes. [GOC:jl, ISBN:0395825172, ISBN:0815316194]	IEA	cellular_component
LOC_Os12g28770	43.5149	8.54952	78.4802	9.17949	3.19841	1.1245e-10	6.262e-09	POEI19 - Pollen Ole e I allergen and extensin family protein precursor, expressed	GO:0007186	G-protein coupled receptor signaling pathway	A series of molecular signals that proceeds with an activated receptor promoting the exchange of GDP for GTP on the alpha-subunit of an associated heterotrimeric G-protein complex. The GTP-bound activated alpha-G-protein then dissociates from the beta- and gamma-subunits to further transmit the signal within the cell. The pathway begins with receptor-ligand interaction, or for basal GPCR signalin…	IEA	biological_process
LOC_Os12g28770	43.5149	8.54952	78.4802	9.17949	3.19841	1.1245e-10	6.262e-09	POEI19 - Pollen Ole e I allergen and extensin family protein precursor, expressed	GO:0016021	integral to membrane	Penetrating at least one phospholipid bilayer of a membrane. May also refer to the state of being buried in the bilayer with no exposure outside the bilayer. When used to describe a protein, indicates that all or part of the peptide sequence is embedded in the membrane. [GOC:go_curators]	IEA	cellular_component
LOC_Os01g69840	15.4366	3.03758	27.8355	9.16372	3.19593	1.67788e-05	0.000272953	expressed protein
LOC_Os08g39940	3.74959	0.741047	6.75813	9.11971	3.18899	0.00709929	0.0412152	polygalacturonase inhibitor 1 precursor, putative	GO:0005515	protein binding	Interacting selectively and non-covalently with any protein or protein complex (a complex of two or more proteins that may include other nonprotein molecules). [GOC:go_curators]	IEA	molecular_function
LOC_Os07g36630	12.2833	2.44832	22.1182	9.03405	3.17537	8.08991e-05	0.00106464	CSLF8 - cellulose synthase-like family F; beta1,3;1,4 glucan synthase, expressed	GO:0016021	integral to membrane	Penetrating at least one phospholipid bilayer of a membrane. May also refer to the state of being buried in the bilayer with no exposure outside the bilayer. When used to describe a protein, indicates that all or part of the peptide sequence is embedded in the membrane. [GOC:go_curators]	IEA	cellular_component
LOC_Os07g36630	12.2833	2.44832	22.1182	9.03405	3.17537	8.08991e-05	0.00106464	CSLF8 - cellulose synthase-like family F; beta1,3;1,4 glucan synthase, expressed	GO:0016757	transferase activity, transferring glycosyl groups	Catalysis of the transfer of a glycosyl group from one compound (donor) to another (acceptor). [GOC:jl, ISBN:0198506732]	IEA	molecular_function
LOC_Os07g36630	12.2833	2.44832	22.1182	9.03405	3.17537	8.08991e-05	0.00106464	CSLF8 - cellulose synthase-like family F; beta1,3;1,4 glucan synthase, expressed	GO:0016760	cellulose synthase (UDP-forming) activity	Catalysis of the reaction: UDP-glucose + ((1,4)-beta-D-glucosyl)(n) = UDP + ((1,4)-beta-D-glucosyl)(n+1). [EC:2.4.1.12]	IEA	molecular_function
LOC_Os07g36630	12.2833	2.44832	22.1182	9.03405	3.17537	8.08991e-05	0.00106464	CSLF8 - cellulose synthase-like family F; beta1,3;1,4 glucan synthase, expressed	GO:0005794	Golgi apparatus	A compound membranous cytoplasmic organelle of eukaryotic cells, consisting of flattened, ribosome-free vesicles arranged in a more or less regular stack. The Golgi apparatus differs from the endoplasmic reticulum in often having slightly thicker membranes, appearing in sections as a characteristic shallow semicircle so that the convex side (cis or entry face) abuts the endoplasmic reticulum, sec…	IEA	cellular_component
LOC_Os07g36630	12.2833	2.44832	22.1182	9.03405	3.17537	8.08991e-05	0.00106464	CSLF8 - cellulose synthase-like family F; beta1,3;1,4 glucan synthase, expressed	GO:0016020	membrane	Double layer of lipid molecules that encloses all cells, and, in eukaryotes, many organelles; may be a single or double lipid bilayer; also includes associated proteins. [GOC:mah, ISBN:0815316194]	IEA	cellular_component
LOC_Os07g36630	12.2833	2.44832	22.1182	9.03405	3.17537	8.08991e-05	0.00106464	CSLF8 - cellulose synthase-like family F; beta1,3;1,4 glucan synthase, expressed	GO:0016740	transferase activity	Catalysis of the transfer of a group, e.g. a methyl group, glycosyl group, acyl group, phosphorus-containing, or other groups, from one compound (generally regarded as the donor) to another compound (generally regarded as the acceptor). Transferase is the systematic name for any enzyme of EC class 2. [ISBN:0198506732]	IEA	molecular_function
LOC_Os07g36630	12.2833	2.44832	22.1182	9.03405	3.17537	8.08991e-05	0.00106464	CSLF8 - cellulose synthase-like family F; beta1,3;1,4 glucan synthase, expressed	GO:0030244	cellulose biosynthetic process	The chemical reactions and pathways resulting in the formation of cellulose, a linear beta1-4 glucan of molecular mass 50-400 kDa with the pyranose units in the -4C1 conformation. [GOC:mah, ISBN:0198506732]	IEA	biological_process
LOC_Os03g20680	6.43073	1.28703	11.5744	8.9931	3.16882	0.00311695	0.0215888	late embryogenesis abundant protein 1, putative, expressed
LOC_Os02g45054	18.0903	3.63564	32.545	8.95164	3.16215	1.45599e-07	4.0121e-06	ZOS2-15 - C2H2 zinc finger protein, expressed	GO:0050826	response to freezing	Any process that results in a change in state or activity of a cell or an organism (in terms of movement, secretion, enzyme production, gene expression, etc.) as a result of a freezing stimulus, temperatures below 0 degrees Celsius. [GOC:jl]	IEA	biological_process
LOC_Os02g45054	18.0903	3.63564	32.545	8.95164	3.16215	1.45599e-07	4.0121e-06	ZOS2-15 - C2H2 zinc finger protein, expressed	GO:0050826	response to freezing	Any process that results in a change in state or activity of a cell or an organism (in terms of movement, secretion, enzyme production, gene expression, etc.) as a result of a freezing stimulus, temperatures below 0 degrees Celsius. [GOC:jl]	IEA	biological_process
LOC_Os02g45054	18.0903	3.63564	32.545	8.95164	3.16215	1.45599e-07	4.0121e-06	ZOS2-15 - C2H2 zinc finger protein, expressed	GO:0008270	zinc ion binding	Interacting selectively and non-covalently with zinc (Zn) ions. [GOC:ai]	IEA	molecular_function
LOC_Os02g45054	18.0903	3.63564	32.545	8.95164	3.16215	1.45599e-07	4.0121e-06	ZOS2-15 - C2H2 zinc finger protein, expressed	GO:0005622	intracellular	The living contents of a cell; the matter contained within (but not including) the plasma membrane, usually taken to exclude large vacuoles and masses of secretory or ingested material. In eukaryotes it includes the nucleus and cytoplasm. [ISBN:0198506732]	IEA	cellular_component
LOC_Os02g45054	18.0903	3.63564	32.545	8.95164	3.16215	1.45599e-07	4.0121e-06	ZOS2-15 - C2H2 zinc finger protein, expressed	GO:0050825	ice binding	Interacting selectively and non-covalently with ice, water reduced to the solid state by cold temperature. It is a white or transparent colorless substance, crystalline, brittle, and viscoidal. [GOC:curators]	IEA	molecular_function
LOC_Os02g45054	18.0903	3.63564	32.545	8.95164	3.16215	1.45599e-07	4.0121e-06	ZOS2-15 - C2H2 zinc finger protein, expressed	GO:0050826	response to freezing	Any process that results in a change in state or activity of a cell or an organism (in terms of movement, secretion, enzyme production, gene expression, etc.) as a result of a freezing stimulus, temperatures below 0 degrees Celsius. [GOC:jl]	IEA	biological_process
LOC_Os02g45054	18.0903	3.63564	32.545	8.95164	3.16215	1.45599e-07	4.0121e-06	ZOS2-15 - C2H2 zinc finger protein, expressed	GO:0008270	zinc ion binding	Interacting selectively and non-covalently with zinc (Zn) ions. [GOC:ai]	IEA	molecular_function
LOC_Os02g45054	18.0903	3.63564	32.545	8.95164	3.16215	1.45599e-07	4.0121e-06	ZOS2-15 - C2H2 zinc finger protein, expressed	GO:0005622	intracellular	The living contents of a cell; the matter contained within (but not including) the plasma membrane, usually taken to exclude large vacuoles and masses of secretory or ingested material. In eukaryotes it includes the nucleus and cytoplasm. [ISBN:0198506732]	IEA	cellular_component
LOC_Os02g45054	18.0903	3.63564	32.545	8.95164	3.16215	1.45599e-07	4.0121e-06	ZOS2-15 - C2H2 zinc finger protein, expressed	GO:0005622	intracellular	The living contents of a cell; the matter contained within (but not including) the plasma membrane, usually taken to exclude large vacuoles and masses of secretory or ingested material. In eukaryotes it includes the nucleus and cytoplasm. [ISBN:0198506732]	IEA	cellular_component
LOC_Os02g45054	18.0903	3.63564	32.545	8.95164	3.16215	1.45599e-07	4.0121e-06	ZOS2-15 - C2H2 zinc finger protein, expressed	GO:0005622	intracellular	The living contents of a cell; the matter contained within (but not including) the plasma membrane, usually taken to exclude large vacuoles and masses of secretory or ingested material. In eukaryotes it includes the nucleus and cytoplasm. [ISBN:0198506732]	IEA	cellular_component
LOC_Os02g45054	18.0903	3.63564	32.545	8.95164	3.16215	1.45599e-07	4.0121e-06	ZOS2-15 - C2H2 zinc finger protein, expressed	GO:0050825	ice binding	Interacting selectively and non-covalently with ice, water reduced to the solid state by cold temperature. It is a white or transparent colorless substance, crystalline, brittle, and viscoidal. [GOC:curators]	IEA	molecular_function
LOC_Os02g45054	18.0903	3.63564	32.545	8.95164	3.16215	1.45599e-07	4.0121e-06	ZOS2-15 - C2H2 zinc finger protein, expressed	GO:0008270	zinc ion binding	Interacting selectively and non-covalently with zinc (Zn) ions. [GOC:ai]	IEA	molecular_function
LOC_Os02g45054	18.0903	3.63564	32.545	8.95164	3.16215	1.45599e-07	4.0121e-06	ZOS2-15 - C2H2 zinc finger protein, expressed	GO:0008270	zinc ion binding	Interacting selectively and non-covalently with zinc (Zn) ions. [GOC:ai]	IEA	molecular_function
LOC_Os02g45054	18.0903	3.63564	32.545	8.95164	3.16215	1.45599e-07	4.0121e-06	ZOS2-15 - C2H2 zinc finger protein, expressed	GO:0050825	ice binding	Interacting selectively and non-covalently with ice, water reduced to the solid state by cold temperature. It is a white or transparent colorless substance, crystalline, brittle, and viscoidal. [GOC:curators]	IEA	molecular_function
LOC_Os02g45054	18.0903	3.63564	32.545	8.95164	3.16215	1.45599e-07	4.0121e-06	ZOS2-15 - C2H2 zinc finger protein, expressed	GO:0042309	homoiothermy	Any homoeostatic process in which an organism maintains its internal body temperature at a relatively constant value. This is achieved by using metabolic processes to counteract fluctuations in the temperature of the environment. [ISBN:0192801023]	IEA	biological_process
LOC_Os02g45054	18.0903	3.63564	32.545	8.95164	3.16215	1.45599e-07	4.0121e-06	ZOS2-15 - C2H2 zinc finger protein, expressed	GO:0042309	homoiothermy	Any homoeostatic process in which an organism maintains its internal body temperature at a relatively constant value. This is achieved by using metabolic processes to counteract fluctuations in the temperature of the environment. [ISBN:0192801023]	IEA	biological_process
LOC_Os02g45054	18.0903	3.63564	32.545	8.95164	3.16215	1.45599e-07	4.0121e-06	ZOS2-15 - C2H2 zinc finger protein, expressed	GO:0042309	homoiothermy	Any homoeostatic process in which an organism maintains its internal body temperature at a relatively constant value. This is achieved by using metabolic processes to counteract fluctuations in the temperature of the environment. [ISBN:0192801023]	IEA	biological_process
LOC_Os04g33900	12.5138	2.51763	22.5099	8.94089	3.16042	7.63937e-05	0.00101649	ctr copper transporter family protein, putative, expressed	GO:0006825	copper ion transport	The directed movement of copper (Cu) ions into, out of or within a cell, or between cells, by means of some agent such as a transporter or pore. [GOC:ai]	IEA	biological_process
LOC_Os04g33900	12.5138	2.51763	22.5099	8.94089	3.16042	7.63937e-05	0.00101649	ctr copper transporter family protein, putative, expressed	GO:0016021	integral to membrane	Penetrating at least one phospholipid bilayer of a membrane. May also refer to the state of being buried in the bilayer with no exposure outside the bilayer. When used to describe a protein, indicates that all or part of the peptide sequence is embedded in the membrane. [GOC:go_curators]	IEA	cellular_component
LOC_Os04g33900	12.5138	2.51763	22.5099	8.94089	3.16042	7.63937e-05	0.00101649	ctr copper transporter family protein, putative, expressed	GO:0005375	copper ion transmembrane transporter activity	Catalysis of the transfer of copper (Cu) ions from one side of a membrane to the other. [GOC:ai]	IEA	molecular_function
LOC_Os02g03830	8.45785	1.71181	15.2039	8.88176	3.15085	0.000402215	0.00407169	expressed protein
LOC_Os02g43820	18.1384	3.69661	32.5802	8.81352	3.13972	6.61339e-10	3.13037e-08	AP2 domain containing protein, expressed	GO:0003700	sequence-specific DNA binding transcription factor activity	Interacting selectively and non-covalently with a specific DNA sequence in order to modulate transcription. The transcription factor may or may not also interact selectively with a protein or macromolecular complex. [GOC:curators, GOC:txnOH]	IEA	molecular_function
LOC_Os02g43820	18.1384	3.69661	32.5802	8.81352	3.13972	6.61339e-10	3.13037e-08	AP2 domain containing protein, expressed	GO:0005634	nucleus	A membrane-bounded organelle of eukaryotic cells in which chromosomes are housed and replicated. In most cells, the nucleus contains all of the cell's chromosomes except the organellar chromosomes, and is the site of RNA synthesis and processing. In some species, or in specialized cell types, RNA metabolism or DNA replication may be absent. [GOC:go_curators]	IEA	cellular_component
LOC_Os02g43820	18.1384	3.69661	32.5802	8.81352	3.13972	6.61339e-10	3.13037e-08	AP2 domain containing protein, expressed	GO:0003677	DNA binding	Any molecular function by which a gene product interacts selectively and non-covalently with DNA (deoxyribonucleic acid). [GOC:dph, GOC:jl, GOC:tb, GOC:vw]	IEA	molecular_function
LOC_Os02g43820	18.1384	3.69661	32.5802	8.81352	3.13972	6.61339e-10	3.13037e-08	AP2 domain containing protein, expressed	GO:0006355	regulation of transcription, DNA-dependent	Any process that modulates the frequency, rate or extent of cellular DNA-dependent transcription. [GOC:go_curators, GOC:txnOH]	IEA	biological_process
LOC_Os01g49640	65.8148	13.4375	118.192	8.79567	3.13679	1.61719e-12	1.24566e-10	LTPL149 - Protease inhibitor/seed storage/LTP family protein precursor, expressed	GO:0006869	lipid transport	The directed movement of lipids into, out of or within a cell, or between cells, by means of some agent such as a transporter or pore. Lipids are compounds soluble in an organic solvent but not, or sparingly, in an aqueous solvent. [ISBN:0198506732]	IEA	biological_process
LOC_Os03g46150	19.3768	3.95645	34.7972	8.79506	3.13669	1.53591e-08	5.29663e-07	LTPL72 - Protease inhibitor/seed storage/LTP family protein precursor, expressed	GO:0006869	lipid transport	The directed movement of lipids into, out of or within a cell, or between cells, by means of some agent such as a transporter or pore. Lipids are compounds soluble in an organic solvent but not, or sparingly, in an aqueous solvent. [ISBN:0198506732]	IEA	biological_process
LOC_Os03g46150	19.3768	3.95645	34.7972	8.79506	3.13669	1.53591e-08	5.29663e-07	LTPL72 - Protease inhibitor/seed storage/LTP family protein precursor, expressed	GO:0006355	regulation of transcription, DNA-dependent	Any process that modulates the frequency, rate or extent of cellular DNA-dependent transcription. [GOC:go_curators, GOC:txnOH]	IEA	biological_process
LOC_Os03g46150	19.3768	3.95645	34.7972	8.79506	3.13669	1.53591e-08	5.29663e-07	LTPL72 - Protease inhibitor/seed storage/LTP family protein precursor, expressed	GO:0004879	ligand-activated sequence-specific DNA binding RNA polymerase II transcription factor activity	Combining with a signal and transmitting the signal to the transcriptional machinery by interacting selectively and non-covalently with a specific DNA sequence in order to modulate transcription by RNA polymerase II. [GOC:signaling, GOC:txnOH]	IEA	molecular_function
LOC_Os03g46150	19.3768	3.95645	34.7972	8.79506	3.13669	1.53591e-08	5.29663e-07	LTPL72 - Protease inhibitor/seed storage/LTP family protein precursor, expressed	GO:0003677	DNA binding	Any molecular function by which a gene product interacts selectively and non-covalently with DNA (deoxyribonucleic acid). [GOC:dph, GOC:jl, GOC:tb, GOC:vw]	IEA	molecular_function
LOC_Os03g46150	19.3768	3.95645	34.7972	8.79506	3.13669	1.53591e-08	5.29663e-07	LTPL72 - Protease inhibitor/seed storage/LTP family protein precursor, expressed	GO:0008233	peptidase activity	Catalysis of the hydrolysis of a peptide bond. A peptide bond is a covalent bond formed when the carbon atom from the carboxyl group of one amino acid shares electrons with the nitrogen atom from the amino group of a second amino acid. [GOC:jl, ISBN:0815332181]	IEA	molecular_function
LOC_Os03g46150	19.3768	3.95645	34.7972	8.79506	3.13669	1.53591e-08	5.29663e-07	LTPL72 - Protease inhibitor/seed storage/LTP family protein precursor, expressed	GO:0008233	peptidase activity	Catalysis of the hydrolysis of a peptide bond. A peptide bond is a covalent bond formed when the carbon atom from the carboxyl group of one amino acid shares electrons with the nitrogen atom from the amino group of a second amino acid. [GOC:jl, ISBN:0815332181]	IEA	molecular_function
LOC_Os03g46150	19.3768	3.95645	34.7972	8.79506	3.13669	1.53591e-08	5.29663e-07	LTPL72 - Protease inhibitor/seed storage/LTP family protein precursor, expressed	GO:0006869	lipid transport	The directed movement of lipids into, out of or within a cell, or between cells, by means of some agent such as a transporter or pore. Lipids are compounds soluble in an organic solvent but not, or sparingly, in an aqueous solvent. [ISBN:0198506732]	IEA	biological_process
LOC_Os03g46150	19.3768	3.95645	34.7972	8.79506	3.13669	1.53591e-08	5.29663e-07	LTPL72 - Protease inhibitor/seed storage/LTP family protein precursor, expressed	GO:0008289	lipid binding	Interacting selectively and non-covalently with a lipid. [GOC:ai]	IEA	molecular_function
LOC_Os03g46150	19.3768	3.95645	34.7972	8.79506	3.13669	1.53591e-08	5.29663e-07	LTPL72 - Protease inhibitor/seed storage/LTP family protein precursor, expressed	GO:0005634	nucleus	A membrane-bounded organelle of eukaryotic cells in which chromosomes are housed and replicated. In most cells, the nucleus contains all of the cell's chromosomes except the organellar chromosomes, and is the site of RNA synthesis and processing. In some species, or in specialized cell types, RNA metabolism or DNA replication may be absent. [GOC:go_curators]	IEA	cellular_component
LOC_Os03g46150	19.3768	3.95645	34.7972	8.79506	3.13669	1.53591e-08	5.29663e-07	LTPL72 - Protease inhibitor/seed storage/LTP family protein precursor, expressed	GO:0008289	lipid binding	Interacting selectively and non-covalently with a lipid. [GOC:ai]	IEA	molecular_function
LOC_Os12g01730	8.76367	1.78974	15.7376	8.79322	3.13639	0.000446995	0.00444074	laccase-23 precursor, putative, expressed	GO:0005576	extracellular region	The space external to the outermost structure of a cell. For cells without external protective or external encapsulating structures this refers to space outside of the plasma membrane. This term covers the host cell environment outside an intracellular parasite. [GOC:go_curators]	IEA	cellular_component
LOC_Os12g01730	8.76367	1.78974	15.7376	8.79322	3.13639	0.000446995	0.00444074	laccase-23 precursor, putative, expressed	GO:0046274	lignin catabolic process	The chemical reactions and pathways resulting in the breakdown of lignins, a class of polymers of phenylpropanoid units. [GOC:ai]	IEA	biological_process
LOC_Os12g01730	8.76367	1.78974	15.7376	8.79322	3.13639	0.000446995	0.00444074	laccase-23 precursor, putative, expressed	GO:0055114	oxidation-reduction process	A metabolic process that results in the removal or addition of one or more electrons to or from a substance, with or without the concomitant removal or addition of a proton or protons. [GOC:dhl, GOC:ecd, GOC:jh2, GOC:jid, GOC:mlg, GOC:rph]	IEA	biological_process
LOC_Os12g01730	8.76367	1.78974	15.7376	8.79322	3.13639	0.000446995	0.00444074	laccase-23 precursor, putative, expressed	GO:0005507	copper ion binding	Interacting selectively and non-covalently with copper (Cu) ions. [GOC:ai]	IEA	molecular_function
LOC_Os12g01730	8.76367	1.78974	15.7376	8.79322	3.13639	0.000446995	0.00444074	laccase-23 precursor, putative, expressed	GO:0016491	oxidoreductase activity	Catalysis of an oxidation-reduction (redox) reaction, a reversible chemical reaction in which the oxidation state of an atom or atoms within a molecule is altered. One substrate acts as a hydrogen or electron donor and becomes oxidized, while the other acts as hydrogen or electron acceptor and becomes reduced. [GOC:go_curators]	IEA	molecular_function
LOC_Os12g01730	8.76367	1.78974	15.7376	8.79322	3.13639	0.000446995	0.00444074	laccase-23 precursor, putative, expressed	GO:0046872	metal ion binding	Interacting selectively and non-covalently with any metal ion. [GOC:ai]	IEA	molecular_function
LOC_Os12g01730	8.76367	1.78974	15.7376	8.79322	3.13639	0.000446995	0.00444074	laccase-23 precursor, putative, expressed	GO:0046688	response to copper ion	Any process that results in a change in state or activity of a cell or an organism (in terms of movement, secretion, enzyme production, gene expression, etc.) as a result of a copper ion stimulus. [GOC:ai]	IEA	biological_process
LOC_Os12g01730	8.76367	1.78974	15.7376	8.79322	3.13639	0.000446995	0.00444074	laccase-23 precursor, putative, expressed	GO:0048046	apoplast	The cell membranes and intracellular regions in a plant are connected through plasmodesmata, and plants may be described as having two major compartments: the living symplast and the non-living apoplast. The apoplast is external to the plasma membrane and includes cell walls, intercellular spaces and the lumen of dead structures such as xylem vessels. Water and solutes pass freely through it. [GO…	IEA	cellular_component
LOC_Os10g38020	9.36477	1.93699	16.7926	8.66941	3.11593	0.000243254	0.00266868	expressed protein	GO:0050826	response to freezing	Any process that results in a change in state or activity of a cell or an organism (in terms of movement, secretion, enzyme production, gene expression, etc.) as a result of a freezing stimulus, temperatures below 0 degrees Celsius. [GOC:jl]	IEA	biological_process
LOC_Os10g38020	9.36477	1.93699	16.7926	8.66941	3.11593	0.000243254	0.00266868	expressed protein	GO:0042309	homoiothermy	Any homoeostatic process in which an organism maintains its internal body temperature at a relatively constant value. This is achieved by using metabolic processes to counteract fluctuations in the temperature of the environment. [ISBN:0192801023]	IEA	biological_process
LOC_Os10g38020	9.36477	1.93699	16.7926	8.66941	3.11593	0.000243254	0.00266868	expressed protein	GO:0050825	ice binding	Interacting selectively and non-covalently with ice, water reduced to the solid state by cold temperature. It is a white or transparent colorless substance, crystalline, brittle, and viscoidal. [GOC:curators]	IEA	molecular_function
LOC_Os02g44310	1997.75	418.582	3576.91	8.54531	3.09513	4.4004e-23	1.41911e-20	LTPL112 - Protease inhibitor/seed storage/LTP family protein precursor, expressed	GO:0006869	lipid transport	The directed movement of lipids into, out of or within a cell, or between cells, by means of some agent such as a transporter or pore. Lipids are compounds soluble in an organic solvent but not, or sparingly, in an aqueous solvent. [ISBN:0198506732]	IEA	biological_process
LOC_Os05g39500	7.6043	1.59468	13.6139	8.53707	3.09374	0.000446915	0.00444074	DUF640 domain containing protein, putative, expressed	GO:0003735	structural constituent of ribosome	The action of a molecule that contributes to the structural integrity of the ribosome. [GOC:mah]	IEA	molecular_function
LOC_Os05g39500	7.6043	1.59468	13.6139	8.53707	3.09374	0.000446915	0.00444074	DUF640 domain containing protein, putative, expressed	GO:0016068	type I hypersensitivity	An inflammatory response driven by antigen recognition by antibodies bound to Fc receptors on mast cells or basophils, occurring within minutes after exposure of a sensitized individual to the antigen, and leading to the release of a variety of inflammatory mediators such as histamines. [GOC:add, ISBN:0781735149]	IEA	biological_process
LOC_Os05g39500	7.6043	1.59468	13.6139	8.53707	3.09374	0.000446915	0.00444074	DUF640 domain containing protein, putative, expressed	GO:0005840	ribosome	An intracellular organelle, about 200 A in diameter, consisting of RNA and protein. It is the site of protein biosynthesis resulting from translation of messenger RNA (mRNA). It consists of two subunits, one large and one small, each containing only protein and RNA. Both the ribosome and its subunits are characterized by their sedimentation coefficients, expressed in Svedberg units (symbol: S). H…	IEA	cellular_component
LOC_Os05g39500	7.6043	1.59468	13.6139	8.53707	3.09374	0.000446915	0.00444074	DUF640 domain containing protein, putative, expressed	GO:0042309	homoiothermy	Any homoeostatic process in which an organism maintains its internal body temperature at a relatively constant value. This is achieved by using metabolic processes to counteract fluctuations in the temperature of the environment. [ISBN:0192801023]	IEA	biological_process
LOC_Os05g39500	7.6043	1.59468	13.6139	8.53707	3.09374	0.000446915	0.00444074	DUF640 domain containing protein, putative, expressed	GO:0050826	response to freezing	Any process that results in a change in state or activity of a cell or an organism (in terms of movement, secretion, enzyme production, gene expression, etc.) as a result of a freezing stimulus, temperatures below 0 degrees Celsius. [GOC:jl]	IEA	biological_process
LOC_Os05g39500	7.6043	1.59468	13.6139	8.53707	3.09374	0.000446915	0.00444074	DUF640 domain containing protein, putative, expressed	GO:0050825	ice binding	Interacting selectively and non-covalently with ice, water reduced to the solid state by cold temperature. It is a white or transparent colorless substance, crystalline, brittle, and viscoidal. [GOC:curators]	IEA	molecular_function
LOC_Os05g39500	7.6043	1.59468	13.6139	8.53707	3.09374	0.000446915	0.00444074	DUF640 domain containing protein, putative, expressed	GO:0006412	translation	The cellular metabolic process in which a protein is formed, using the sequence of a mature mRNA molecule to specify the sequence of amino acids in a polypeptide chain. Translation is mediated by the ribosome, and begins with the formation of a ternary complex between aminoacylated initiator methionine tRNA, GTP, and initiation factor 2, which subsequently associates with the small subunit of the…	IEA	biological_process
LOC_Os05g39500	7.6043	1.59468	13.6139	8.53707	3.09374	0.000446915	0.00444074	DUF640 domain containing protein, putative, expressed	GO:0005622	intracellular	The living contents of a cell; the matter contained within (but not including) the plasma membrane, usually taken to exclude large vacuoles and masses of secretory or ingested material. In eukaryotes it includes the nucleus and cytoplasm. [ISBN:0198506732]	IEA	cellular_component
LOC_Os02g42650	33.9717	7.21059	60.7327	8.42271	3.07428	1.0374e-08	3.73552e-07	expansin precursor, putative, expressed	GO:0006949	syncytium formation	The formation of a syncytium, a mass of cytoplasm containing several nuclei enclosed within a single plasma membrane. Syncytia are normally derived from single cells that fuse or fail to complete cell division. [ISBN:0198506732]	IEA	biological_process
LOC_Os02g42650	33.9717	7.21059	60.7327	8.42271	3.07428	1.0374e-08	3.73552e-07	expansin precursor, putative, expressed	GO:0005618	cell wall	The rigid or semi-rigid envelope lying outside the cell membrane of plant, fungal, and most prokaryotic cells, maintaining their shape and protecting them from osmotic lysis. In plants it is made of cellulose and, often, lignin; in fungi it is composed largely of polysaccharides; in bacteria it is composed of peptidoglycan. [ISBN:0198547684]	IEA	cellular_component
LOC_Os02g42650	33.9717	7.21059	60.7327	8.42271	3.07428	1.0374e-08	3.73552e-07	expansin precursor, putative, expressed	GO:0019953	sexual reproduction	The regular alternation, in the life cycle of haplontic, diplontic and diplohaplontic organisms, of meiosis and fertilization which provides for the production offspring. In diplontic organisms there is a life cycle in which the products of meiosis behave directly as gametes, fusing to form a zygote from which the diploid, or sexually reproductive polyploid, adult organism will develop. In diploh…	IEA	biological_process
LOC_Os02g42650	33.9717	7.21059	60.7327	8.42271	3.07428	1.0374e-08	3.73552e-07	expansin precursor, putative, expressed	GO:0009664	plant-type cell wall organization	A process that results in the assembly and arrangement of constituent parts of the cellulose and pectin-containing cell wall, or in the disassembly of the cellulose and pectin-containing cell wall. This process is carried out at the cellular level. An example of this process is found in Arabidopsis thaliana. [GOC:jid, GOC:mtg_sensu]	IEA	biological_process
LOC_Os02g42650	33.9717	7.21059	60.7327	8.42271	3.07428	1.0374e-08	3.73552e-07	expansin precursor, putative, expressed	GO:0005576	extracellular region	The space external to the outermost structure of a cell. For cells without external protective or external encapsulating structures this refers to space outside of the plasma membrane. This term covers the host cell environment outside an intracellular parasite. [GOC:go_curators]	IEA	cellular_component
LOC_Os02g42650	33.9717	7.21059	60.7327	8.42271	3.07428	1.0374e-08	3.73552e-07	expansin precursor, putative, expressed	GO:0016020	membrane	Double layer of lipid molecules that encloses all cells, and, in eukaryotes, many organelles; may be a single or double lipid bilayer; also includes associated proteins. [GOC:mah, ISBN:0815316194]	IEA	cellular_component
LOC_Os04g48390	4.91363	1.0487	8.77856	8.37092	3.06539	0.00321228	0.0220619	uncharacterized membrane protein, putative, expressed	GO:0005774	vacuolar membrane	The lipid bilayer surrounding the vacuole and separating its contents from the cytoplasm of the cell. [GOC:ai]	IEA	cellular_component
LOC_Os04g48390	4.91363	1.0487	8.77856	8.37092	3.06539	0.00321228	0.0220619	uncharacterized membrane protein, putative, expressed	GO:0000325	plant-type vacuole	A closed structure that is completely surrounded by a unit membrane, contains liquid, and retains the same shape regardless of cell cycle phase. An example of this structure is found in Arabidopsis thaliana. [GOC:mtg_sensu, ISBN:0815316208]	IEA	cellular_component
LOC_Os06g14540	49.5943	10.6211	88.5676	8.33887	3.05985	4.56279e-11	2.72163e-09	endoglucanase, putative, expressed	GO:0003824	catalytic activity	Catalysis of a biochemical reaction at physiological temperatures. In biologically catalyzed reactions, the reactants are known as substrates, and the catalysts are naturally occurring macromolecular substances known as enzymes. Enzymes possess specific binding sites for substrates, and are usually composed wholly or largely of protein, but RNA that has catalytic activity (ribozyme) is often also…	IEA	molecular_function
LOC_Os06g14540	49.5943	10.6211	88.5676	8.33887	3.05985	4.56279e-11	2.72163e-09	endoglucanase, putative, expressed	GO:0016787	hydrolase activity	Catalysis of the hydrolysis of various bonds, e.g. C-O, C-N, C-C, phosphoric anhydride bonds, etc. Hydrolase is the systematic name for any enzyme of EC class 3. [ISBN:0198506732]	IEA	molecular_function
LOC_Os06g14540	49.5943	10.6211	88.5676	8.33887	3.05985	4.56279e-11	2.72163e-09	endoglucanase, putative, expressed	GO:0008152	metabolic process	The chemical reactions and pathways, including anabolism and catabolism, by which living organisms transform chemical substances. Metabolic processes typically transform small molecules, but also include macromolecular processes such as DNA repair and replication, and protein synthesis and degradation. [GOC:go_curators, ISBN:0198547684]	IEA	biological_process
LOC_Os06g14540	49.5943	10.6211	88.5676	8.33887	3.05985	4.56279e-11	2.72163e-09	endoglucanase, putative, expressed	GO:0030245	cellulose catabolic process	The chemical reactions and pathways resulting in the breakdown of cellulose, a linear beta1-4 glucan of molecular mass 50-400 kDa with the pyranose units in the -4C1 conformation. [GOC:mah, ISBN:0198506732]	IEA	biological_process
LOC_Os06g14540	49.5943	10.6211	88.5676	8.33887	3.05985	4.56279e-11	2.72163e-09	endoglucanase, putative, expressed	GO:0008810	cellulase activity	Catalysis of the endohydrolysis of (1->4)-beta-D-glucosidic linkages in cellulose, lichenin and cereal beta-D-glucans. [EC:3.2.1.4]	IEA	molecular_function
LOC_Os06g14540	49.5943	10.6211	88.5676	8.33887	3.05985	4.56279e-11	2.72163e-09	endoglucanase, putative, expressed	GO:0016798	hydrolase activity, acting on glycosyl bonds	Catalysis of the hydrolysis of any glycosyl bond. [GOC:jl]	IEA	molecular_function
LOC_Os06g14540	49.5943	10.6211	88.5676	8.33887	3.05985	4.56279e-11	2.72163e-09	endoglucanase, putative, expressed	GO:0005576	extracellular region	The space external to the outermost structure of a cell. For cells without external protective or external encapsulating structures this refers to space outside of the plasma membrane. This term covers the host cell environment outside an intracellular parasite. [GOC:go_curators]	IEA	cellular_component
LOC_Os06g14540	49.5943	10.6211	88.5676	8.33887	3.05985	4.56279e-11	2.72163e-09	endoglucanase, putative, expressed	GO:0000272	polysaccharide catabolic process	The chemical reactions and pathways resulting in the breakdown of polysaccharides, polymers of more than 10 monosaccharide residues joined by glycosidic linkages. [GOC:go_curators]	IEA	biological_process
LOC_Os06g14540	49.5943	10.6211	88.5676	8.33887	3.05985	4.56279e-11	2.72163e-09	endoglucanase, putative, expressed	GO:0009507	chloroplast	A chlorophyll-containing plastid with thylakoids organized into grana and frets, or stroma thylakoids, and embedded in a stroma. [ISBN:0471245208]	IEA	cellular_component
LOC_Os06g14540	49.5943	10.6211	88.5676	8.33887	3.05985	4.56279e-11	2.72163e-09	endoglucanase, putative, expressed	GO:0042547	cell wall modification involved in multidimensional cell growth	The series of events resulting in chemical or structural changes to existing cell walls and contribute to multidimensional cell growth. [GOC:dph, GOC:jl, GOC:tb]	IEA	biological_process
LOC_Os06g14540	49.5943	10.6211	88.5676	8.33887	3.05985	4.56279e-11	2.72163e-09	endoglucanase, putative, expressed	GO:0005975	carbohydrate metabolic process	The chemical reactions and pathways involving carbohydrates, any of a group of organic compounds based of the general formula Cx(H2O)y. Includes the formation of carbohydrate derivatives by the addition of a carbohydrate residue to another molecule. [GOC:mah, ISBN:0198506732]	IEA	biological_process
LOC_Os06g14540	49.5943	10.6211	88.5676	8.33887	3.05985	4.56279e-11	2.72163e-09	endoglucanase, putative, expressed	GO:0004553	hydrolase activity, hydrolyzing O-glycosyl compounds	Catalysis of the hydrolysis of any O-glycosyl bond. [GOC:mah]	IEA	molecular_function
LOC_Os02g52450	9.10071	1.95015	16.2513	8.33336	3.0589	9.62677e-05	0.00123262	regulator of ribonuclease, putative, expressed	GO:0008168	methyltransferase activity	Catalysis of the transfer of a methyl group to an acceptor molecule. [ISBN:0198506732]	IEA	molecular_function
LOC_Os02g52450	9.10071	1.95015	16.2513	8.33336	3.0589	9.62677e-05	0.00123262	regulator of ribonuclease, putative, expressed	GO:0008428	ribonuclease inhibitor activity	Stops, prevents or reduces the activity of a ribonuclease, any enzyme that catalyzes the hydrolysis of phosphodiester bonds in chains of RNA. [GOC:ai]	IEA	molecular_function
LOC_Os02g52450	9.10071	1.95015	16.2513	8.33336	3.0589	9.62677e-05	0.00123262	regulator of ribonuclease, putative, expressed	GO:0051252	regulation of RNA metabolic process	Any process that modulates the frequency, rate or extent of the chemical reactions and pathways involving RNA. [GOC:ai]	IEA	biological_process
LOC_Os02g52450	9.10071	1.95015	16.2513	8.33336	3.0589	9.62677e-05	0.00123262	regulator of ribonuclease, putative, expressed	GO:0008428	ribonuclease inhibitor activity	Stops, prevents or reduces the activity of a ribonuclease, any enzyme that catalyzes the hydrolysis of phosphodiester bonds in chains of RNA. [GOC:ai]	IEA	molecular_function
LOC_Os02g52450	9.10071	1.95015	16.2513	8.33336	3.0589	9.62677e-05	0.00123262	regulator of ribonuclease, putative, expressed	GO:0051252	regulation of RNA metabolic process	Any process that modulates the frequency, rate or extent of the chemical reactions and pathways involving RNA. [GOC:ai]	IEA	biological_process
LOC_Os02g52450	9.10071	1.95015	16.2513	8.33336	3.0589	9.62677e-05	0.00123262	regulator of ribonuclease, putative, expressed	GO:0051252	regulation of RNA metabolic process	Any process that modulates the frequency, rate or extent of the chemical reactions and pathways involving RNA. [GOC:ai]	IEA	biological_process
LOC_Os02g52450	9.10071	1.95015	16.2513	8.33336	3.0589	9.62677e-05	0.00123262	regulator of ribonuclease, putative, expressed	GO:0008168	methyltransferase activity	Catalysis of the transfer of a methyl group to an acceptor molecule. [ISBN:0198506732]	IEA	molecular_function
LOC_Os02g52450	9.10071	1.95015	16.2513	8.33336	3.0589	9.62677e-05	0.00123262	regulator of ribonuclease, putative, expressed	GO:0008168	methyltransferase activity	Catalysis of the transfer of a methyl group to an acceptor molecule. [ISBN:0198506732]	IEA	molecular_function
LOC_Os02g52450	9.10071	1.95015	16.2513	8.33336	3.0589	9.62677e-05	0.00123262	regulator of ribonuclease, putative, expressed	GO:0016740	transferase activity	Catalysis of the transfer of a group, e.g. a methyl group, glycosyl group, acyl group, phosphorus-containing, or other groups, from one compound (generally regarded as the donor) to another compound (generally regarded as the acceptor). Transferase is the systematic name for any enzyme of EC class 2. [ISBN:0198506732]	IEA	molecular_function
LOC_Os02g52450	9.10071	1.95015	16.2513	8.33336	3.0589	9.62677e-05	0.00123262	regulator of ribonuclease, putative, expressed	GO:0008428	ribonuclease inhibitor activity	Stops, prevents or reduces the activity of a ribonuclease, any enzyme that catalyzes the hydrolysis of phosphodiester bonds in chains of RNA. [GOC:ai]	IEA	molecular_function
LOC_Os02g52450	9.10071	1.95015	16.2513	8.33336	3.0589	9.62677e-05	0.00123262	regulator of ribonuclease, putative, expressed	GO:0016740	transferase activity	Catalysis of the transfer of a group, e.g. a methyl group, glycosyl group, acyl group, phosphorus-containing, or other groups, from one compound (generally regarded as the donor) to another compound (generally regarded as the acceptor). Transferase is the systematic name for any enzyme of EC class 2. [ISBN:0198506732]	IEA	molecular_function
LOC_Os02g52450	9.10071	1.95015	16.2513	8.33336	3.0589	9.62677e-05	0.00123262	regulator of ribonuclease, putative, expressed	GO:0016740	transferase activity	Catalysis of the transfer of a group, e.g. a methyl group, glycosyl group, acyl group, phosphorus-containing, or other groups, from one compound (generally regarded as the donor) to another compound (generally regarded as the acceptor). Transferase is the systematic name for any enzyme of EC class 2. [ISBN:0198506732]	IEA	molecular_function
LOC_Os07g35560	623.708	134.461	1112.95	8.27715	3.04913	1.09581e-24	4.5294e-22	glucan endo-1,3-beta-glucosidase precursor, putative, expressed	GO:0003824	catalytic activity	Catalysis of a biochemical reaction at physiological temperatures. In biologically catalyzed reactions, the reactants are known as substrates, and the catalysts are naturally occurring macromolecular substances known as enzymes. Enzymes possess specific binding sites for substrates, and are usually composed wholly or largely of protein, but RNA that has catalytic activity (ribozyme) is often also…	IEA	molecular_function
LOC_Os07g35560	623.708	134.461	1112.95	8.27715	3.04913	1.09581e-24	4.5294e-22	glucan endo-1,3-beta-glucosidase precursor, putative, expressed	GO:0043169	cation binding	Interacting selectively and non-covalently with cations, charged atoms or groups of atoms with a net positive charge. [GOC:jl]	IEA	molecular_function
LOC_Os07g35560	623.708	134.461	1112.95	8.27715	3.04913	1.09581e-24	4.5294e-22	glucan endo-1,3-beta-glucosidase precursor, putative, expressed	GO:0004553	hydrolase activity, hydrolyzing O-glycosyl compounds	Catalysis of the hydrolysis of any O-glycosyl bond. [GOC:mah]	IEA	molecular_function
LOC_Os07g35560	623.708	134.461	1112.95	8.27715	3.04913	1.09581e-24	4.5294e-22	glucan endo-1,3-beta-glucosidase precursor, putative, expressed	GO:0016787	hydrolase activity	Catalysis of the hydrolysis of various bonds, e.g. C-O, C-N, C-C, phosphoric anhydride bonds, etc. Hydrolase is the systematic name for any enzyme of EC class 3. [ISBN:0198506732]	IEA	molecular_function
LOC_Os07g35560	623.708	134.461	1112.95	8.27715	3.04913	1.09581e-24	4.5294e-22	glucan endo-1,3-beta-glucosidase precursor, putative, expressed	GO:0004553	hydrolase activity, hydrolyzing O-glycosyl compounds	Catalysis of the hydrolysis of any O-glycosyl bond. [GOC:mah]	IEA	molecular_function
LOC_Os07g35560	623.708	134.461	1112.95	8.27715	3.04913	1.09581e-24	4.5294e-22	glucan endo-1,3-beta-glucosidase precursor, putative, expressed	GO:0005975	carbohydrate metabolic process	The chemical reactions and pathways involving carbohydrates, any of a group of organic compounds based of the general formula Cx(H2O)y. Includes the formation of carbohydrate derivatives by the addition of a carbohydrate residue to another molecule. [GOC:mah, ISBN:0198506732]	IEA	biological_process
LOC_Os07g35560	623.708	134.461	1112.95	8.27715	3.04913	1.09581e-24	4.5294e-22	glucan endo-1,3-beta-glucosidase precursor, putative, expressed	GO:0043169	cation binding	Interacting selectively and non-covalently with cations, charged atoms or groups of atoms with a net positive charge. [GOC:jl]	IEA	molecular_function
LOC_Os07g35560	623.708	134.461	1112.95	8.27715	3.04913	1.09581e-24	4.5294e-22	glucan endo-1,3-beta-glucosidase precursor, putative, expressed	GO:0004553	hydrolase activity, hydrolyzing O-glycosyl compounds	Catalysis of the hydrolysis of any O-glycosyl bond. [GOC:mah]	IEA	molecular_function
LOC_Os07g35560	623.708	134.461	1112.95	8.27715	3.04913	1.09581e-24	4.5294e-22	glucan endo-1,3-beta-glucosidase precursor, putative, expressed	GO:0043169	cation binding	Interacting selectively and non-covalently with cations, charged atoms or groups of atoms with a net positive charge. [GOC:jl]	IEA	molecular_function
LOC_Os07g35560	623.708	134.461	1112.95	8.27715	3.04913	1.09581e-24	4.5294e-22	glucan endo-1,3-beta-glucosidase precursor, putative, expressed	GO:0016787	hydrolase activity	Catalysis of the hydrolysis of various bonds, e.g. C-O, C-N, C-C, phosphoric anhydride bonds, etc. Hydrolase is the systematic name for any enzyme of EC class 3. [ISBN:0198506732]	IEA	molecular_function
LOC_Os07g35560	623.708	134.461	1112.95	8.27715	3.04913	1.09581e-24	4.5294e-22	glucan endo-1,3-beta-glucosidase precursor, putative, expressed	GO:0005975	carbohydrate metabolic process	The chemical reactions and pathways involving carbohydrates, any of a group of organic compounds based of the general formula Cx(H2O)y. Includes the formation of carbohydrate derivatives by the addition of a carbohydrate residue to another molecule. [GOC:mah, ISBN:0198506732]	IEA	biological_process
LOC_Os07g35560	623.708	134.461	1112.95	8.27715	3.04913	1.09581e-24	4.5294e-22	glucan endo-1,3-beta-glucosidase precursor, putative, expressed	GO:0003824	catalytic activity	Catalysis of a biochemical reaction at physiological temperatures. In biologically catalyzed reactions, the reactants are known as substrates, and the catalysts are naturally occurring macromolecular substances known as enzymes. Enzymes possess specific binding sites for substrates, and are usually composed wholly or largely of protein, but RNA that has catalytic activity (ribozyme) is often also…	IEA	molecular_function
LOC_Os07g35560	623.708	134.461	1112.95	8.27715	3.04913	1.09581e-24	4.5294e-22	glucan endo-1,3-beta-glucosidase precursor, putative, expressed	GO:0016787	hydrolase activity	Catalysis of the hydrolysis of various bonds, e.g. C-O, C-N, C-C, phosphoric anhydride bonds, etc. Hydrolase is the systematic name for any enzyme of EC class 3. [ISBN:0198506732]	IEA	molecular_function
LOC_Os07g35560	623.708	134.461	1112.95	8.27715	3.04913	1.09581e-24	4.5294e-22	glucan endo-1,3-beta-glucosidase precursor, putative, expressed	GO:0005975	carbohydrate metabolic process	The chemical reactions and pathways involving carbohydrates, any of a group of organic compounds based of the general formula Cx(H2O)y. Includes the formation of carbohydrate derivatives by the addition of a carbohydrate residue to another molecule. [GOC:mah, ISBN:0198506732]	IEA	biological_process
LOC_Os07g35560	623.708	134.461	1112.95	8.27715	3.04913	1.09581e-24	4.5294e-22	glucan endo-1,3-beta-glucosidase precursor, putative, expressed	GO:0003824	catalytic activity	Catalysis of a biochemical reaction at physiological temperatures. In biologically catalyzed reactions, the reactants are known as substrates, and the catalysts are naturally occurring macromolecular substances known as enzymes. Enzymes possess specific binding sites for substrates, and are usually composed wholly or largely of protein, but RNA that has catalytic activity (ribozyme) is often also…	IEA	molecular_function
LOC_Os10g13850	7.19943	1.56003	12.8388	8.22988	3.04087	0.000109724	0.00137141	POEI17 - Pollen Ole e I allergen and extensin family protein precursor, expressed	GO:0007155	cell adhesion	The attachment of a cell, either to another cell or to an underlying substrate such as the extracellular matrix, via cell adhesion molecules. [GOC:hb, GOC:pf]	IEA	biological_process
LOC_Os10g13850	7.19943	1.56003	12.8388	8.22988	3.04087	0.000109724	0.00137141	POEI17 - Pollen Ole e I allergen and extensin family protein precursor, expressed	GO:0005198	structural molecule activity	The action of a molecule that contributes to the structural integrity of a complex or assembly within or outside a cell. [GOC:mah]	IEA	molecular_function
LOC_Os10g13850	7.19943	1.56003	12.8388	8.22988	3.04087	0.000109724	0.00137141	POEI17 - Pollen Ole e I allergen and extensin family protein precursor, expressed	GO:0005199	structural constituent of cell wall	The action of a molecule that contributes to the structural integrity of a cell wall. [GOC:mah]	IEA	molecular_function
LOC_Os10g13850	7.19943	1.56003	12.8388	8.22988	3.04087	0.000109724	0.00137141	POEI17 - Pollen Ole e I allergen and extensin family protein precursor, expressed	GO:0015629	actin cytoskeleton	The part of the cytoskeleton (the internal framework of a cell) composed of actin and associated proteins. Includes actin cytoskeleton-associated complexes. [GOC:jl, ISBN:0395825172, ISBN:0815316194]	IEA	cellular_component
LOC_Os02g11040	65.0702	14.1573	115.983	8.19248	3.0343	2.96774e-13	2.53181e-11	expressed protein
LOC_Os02g11040	65.0702	14.1573	115.983	8.19248	3.0343	2.96774e-13	2.53181e-11	expressed protein
LOC_Os01g64180	14.2304	3.11143	25.3495	8.1472	3.0263	1.8723e-05	0.000299555	expressed protein
LOC_Os01g64180	14.2304	3.11143	25.3495	8.1472	3.0263	1.8723e-05	0.000299555	expressed protein
LOC_Os08g44750	411.608	90.3367	732.879	8.11275	3.02019	1.54737e-20	3.75296e-18	auxin-induced protein 5NG4, putative, expressed	GO:0009705	plant-type vacuole membrane	The lipid bilayer surrounding a vacuole that retains the same shape regardless of cell cycle phase. The membrane separates its contents from the cytoplasm of the cell. An example of this component is found in Arabidopsis thaliana. [GOC:mtg_sensu, ISBN:0471245208]	IEA	cellular_component
LOC_Os08g44750	411.608	90.3367	732.879	8.11275	3.02019	1.54737e-20	3.75296e-18	auxin-induced protein 5NG4, putative, expressed	GO:0005886	plasma membrane	The membrane surrounding a cell that separates the cell from its external environment. It consists of a phospholipid bilayer and associated proteins. [ISBN:0716731363]	IEA	cellular_component
LOC_Os08g44750	411.608	90.3367	732.879	8.11275	3.02019	1.54737e-20	3.75296e-18	auxin-induced protein 5NG4, putative, expressed	GO:0090358	positive regulation of tryptophan metabolic process	Any process that increases the frequency, rate or extent of the chemical reactions and pathways involving tryptophan, the chiral amino acid 2-amino-3-(1H-indol-3-yl)propanoic acid. [GOC:tb]	IEA	biological_process
LOC_Os08g44750	411.608	90.3367	732.879	8.11275	3.02019	1.54737e-20	3.75296e-18	auxin-induced protein 5NG4, putative, expressed	GO:0009826	unidimensional cell growth	The process in which a cell irreversibly increases in size in one [spatial] dimension or along one axis, resulting in the morphogenesis of the cell. [ISBN:0943088399]	IEA	biological_process
LOC_Os08g44750	411.608	90.3367	732.879	8.11275	3.02019	1.54737e-20	3.75296e-18	auxin-induced protein 5NG4, putative, expressed	GO:0090355	positive regulation of auxin metabolic process	Any process that increases the frequency, rate or extent of the chemical reactions and pathways involving auxins, plant hormones that regulate aspects of plant growth. [GOC:tb]	IEA	biological_process
LOC_Os08g44750	411.608	90.3367	732.879	8.11275	3.02019	1.54737e-20	3.75296e-18	auxin-induced protein 5NG4, putative, expressed	GO:0009834	secondary cell wall biogenesis	A cellular process that results in the biosynthesis of constituent macromolecules, assembly, and arrangement of constituent parts of inextensible cellulose- and pectin-containing cell walls that are formed between the plasma membrane and primary cell wall after cell expansion is complete. An example of this is found in Arabidopsis thaliana. [GOC:lr, GOC:mtg_sensu]	IEA	biological_process
LOC_Os08g44750	411.608	90.3367	732.879	8.11275	3.02019	1.54737e-20	3.75296e-18	auxin-induced protein 5NG4, putative, expressed	GO:0016020	membrane	Double layer of lipid molecules that encloses all cells, and, in eukaryotes, many organelles; may be a single or double lipid bilayer; also includes associated proteins. [GOC:mah, ISBN:0815316194]	IEA	cellular_component
LOC_Os09g17660	43.3488	9.52482	77.1727	8.10228	3.01833	7.81497e-11	4.51468e-09	expressed protein
LOC_Os05g47540	12.027	2.64338	21.4106	8.09969	3.01787	0.00015166	0.00179756	CPuORF26 - conserved peptide uORF-containing transcript, expressed	GO:0009826	unidimensional cell growth	The process in which a cell irreversibly increases in size in one [spatial] dimension or along one axis, resulting in the morphogenesis of the cell. [ISBN:0943088399]	IEA	biological_process
LOC_Os05g47540	12.027	2.64338	21.4106	8.09969	3.01787	0.00015166	0.00179756	CPuORF26 - conserved peptide uORF-containing transcript, expressed	GO:0008168	methyltransferase activity	Catalysis of the transfer of a methyl group to an acceptor molecule. [ISBN:0198506732]	IEA	molecular_function
LOC_Os05g47540	12.027	2.64338	21.4106	8.09969	3.01787	0.00015166	0.00179756	CPuORF26 - conserved peptide uORF-containing transcript, expressed	GO:0008610	lipid biosynthetic process	The chemical reactions and pathways resulting in the formation of lipids, compounds soluble in an organic solvent but not, or sparingly, in an aqueous solvent. [GOC:go_curators]	IEA	biological_process
LOC_Os05g47540	12.027	2.64338	21.4106	8.09969	3.01787	0.00015166	0.00179756	CPuORF26 - conserved peptide uORF-containing transcript, expressed	GO:0042425	choline biosynthetic process	The chemical reactions and pathways resulting in the formation of choline (2-hydroxyethyltrimethylammonium), an amino alcohol that occurs widely in living organisms as a constituent of certain types of phospholipids and in the neurotransmitter acetylcholine. [GOC:jl, ISBN:0192801023]	IEA	biological_process
LOC_Os05g47540	12.027	2.64338	21.4106	8.09969	3.01787	0.00015166	0.00179756	CPuORF26 - conserved peptide uORF-containing transcript, expressed	GO:0008825	cyclopropane-fatty-acyl-phospholipid synthase activity	Catalysis of the reaction: S-adenosyl-L-methionine + phospholipid olefinic fatty acid = S-adenosyl-L-homocysteine + phospholipid cyclopropane fatty acid. [EC:2.1.1.79]	IEA	molecular_function
LOC_Os05g47540	12.027	2.64338	21.4106	8.09969	3.01787	0.00015166	0.00179756	CPuORF26 - conserved peptide uORF-containing transcript, expressed	GO:0008152	metabolic process	The chemical reactions and pathways, including anabolism and catabolism, by which living organisms transform chemical substances. Metabolic processes typically transform small molecules, but also include macromolecular processes such as DNA repair and replication, and protein synthesis and degradation. [GOC:go_curators, ISBN:0198547684]	IEA	biological_process
LOC_Os05g47540	12.027	2.64338	21.4106	8.09969	3.01787	0.00015166	0.00179756	CPuORF26 - conserved peptide uORF-containing transcript, expressed	GO:0008168	methyltransferase activity	Catalysis of the transfer of a methyl group to an acceptor molecule. [ISBN:0198506732]	IEA	molecular_function
LOC_Os05g47540	12.027	2.64338	21.4106	8.09969	3.01787	0.00015166	0.00179756	CPuORF26 - conserved peptide uORF-containing transcript, expressed	GO:0008152	metabolic process	The chemical reactions and pathways, including anabolism and catabolism, by which living organisms transform chemical substances. Metabolic processes typically transform small molecules, but also include macromolecular processes such as DNA repair and replication, and protein synthesis and degradation. [GOC:go_curators, ISBN:0198547684]	IEA	biological_process
LOC_Os05g47540	12.027	2.64338	21.4106	8.09969	3.01787	0.00015166	0.00179756	CPuORF26 - conserved peptide uORF-containing transcript, expressed	GO:0008168	methyltransferase activity	Catalysis of the transfer of a methyl group to an acceptor molecule. [ISBN:0198506732]	IEA	molecular_function
LOC_Os05g47540	12.027	2.64338	21.4106	8.09969	3.01787	0.00015166	0.00179756	CPuORF26 - conserved peptide uORF-containing transcript, expressed	GO:0009555	pollen development	The process whose specific outcome is the progression of the pollen grain over time, from its formation to the mature structure. The process begins with the meiosis of the microsporocyte to form four haploid microspores. The nucleus of each microspore then divides by mitosis to form a two-celled organism, the pollen grain, that contains a tube cell as well as a smaller generative cell. The pollen…	IEA	biological_process
LOC_Os05g47540	12.027	2.64338	21.4106	8.09969	3.01787	0.00015166	0.00179756	CPuORF26 - conserved peptide uORF-containing transcript, expressed	GO:0048528	post-embryonic root development	The process whose specific outcome is the progression of the post-embryonic root over time, from its formation to the mature structure. [GOC:tb]	IEA	biological_process
LOC_Os05g47540	12.027	2.64338	21.4106	8.09969	3.01787	0.00015166	0.00179756	CPuORF26 - conserved peptide uORF-containing transcript, expressed	GO:0009860	pollen tube growth	Growth of pollen via tip extension of the intine wall. [ISBN:00943088399]	IEA	biological_process
LOC_Os05g47540	12.027	2.64338	21.4106	8.09969	3.01787	0.00015166	0.00179756	CPuORF26 - conserved peptide uORF-containing transcript, expressed	GO:0008610	lipid biosynthetic process	The chemical reactions and pathways resulting in the formation of lipids, compounds soluble in an organic solvent but not, or sparingly, in an aqueous solvent. [GOC:go_curators]	IEA	biological_process
LOC_Os05g47540	12.027	2.64338	21.4106	8.09969	3.01787	0.00015166	0.00179756	CPuORF26 - conserved peptide uORF-containing transcript, expressed	GO:0008610	lipid biosynthetic process	The chemical reactions and pathways resulting in the formation of lipids, compounds soluble in an organic solvent but not, or sparingly, in an aqueous solvent. [GOC:go_curators]	IEA	biological_process
LOC_Os05g47540	12.027	2.64338	21.4106	8.09969	3.01787	0.00015166	0.00179756	CPuORF26 - conserved peptide uORF-containing transcript, expressed	GO:0008152	metabolic process	The chemical reactions and pathways, including anabolism and catabolism, by which living organisms transform chemical substances. Metabolic processes typically transform small molecules, but also include macromolecular processes such as DNA repair and replication, and protein synthesis and degradation. [GOC:go_curators, ISBN:0198547684]	IEA	biological_process
LOC_Os05g47540	12.027	2.64338	21.4106	8.09969	3.01787	0.00015166	0.00179756	CPuORF26 - conserved peptide uORF-containing transcript, expressed	GO:0008825	cyclopropane-fatty-acyl-phospholipid synthase activity	Catalysis of the reaction: S-adenosyl-L-methionine + phospholipid olefinic fatty acid = S-adenosyl-L-homocysteine + phospholipid cyclopropane fatty acid. [EC:2.1.1.79]	IEA	molecular_function
LOC_Os05g47540	12.027	2.64338	21.4106	8.09969	3.01787	0.00015166	0.00179756	CPuORF26 - conserved peptide uORF-containing transcript, expressed	GO:0006656	phosphatidylcholine biosynthetic process	The chemical reactions and pathways resulting in the formation of phosphatidylcholines, any of a class of glycerophospholipids in which the phosphatidyl group is esterified to the hydroxyl group of choline. [ISBN:0198506732]	IEA	biological_process
LOC_Os05g47540	12.027	2.64338	21.4106	8.09969	3.01787	0.00015166	0.00179756	CPuORF26 - conserved peptide uORF-containing transcript, expressed	GO:0008152	metabolic process	The chemical reactions and pathways, including anabolism and catabolism, by which living organisms transform chemical substances. Metabolic processes typically transform small molecules, but also include macromolecular processes such as DNA repair and replication, and protein synthesis and degradation. [GOC:go_curators, ISBN:0198547684]	IEA	biological_process
LOC_Os05g47540	12.027	2.64338	21.4106	8.09969	3.01787	0.00015166	0.00179756	CPuORF26 - conserved peptide uORF-containing transcript, expressed	GO:0008825	cyclopropane-fatty-acyl-phospholipid synthase activity	Catalysis of the reaction: S-adenosyl-L-methionine + phospholipid olefinic fatty acid = S-adenosyl-L-homocysteine + phospholipid cyclopropane fatty acid. [EC:2.1.1.79]	IEA	molecular_function
LOC_Os05g47540	12.027	2.64338	21.4106	8.09969	3.01787	0.00015166	0.00179756	CPuORF26 - conserved peptide uORF-containing transcript, expressed	GO:0008168	methyltransferase activity	Catalysis of the transfer of a methyl group to an acceptor molecule. [ISBN:0198506732]	IEA	molecular_function
LOC_Os05g47540	12.027	2.64338	21.4106	8.09969	3.01787	0.00015166	0.00179756	CPuORF26 - conserved peptide uORF-containing transcript, expressed	GO:0008168	methyltransferase activity	Catalysis of the transfer of a methyl group to an acceptor molecule. [ISBN:0198506732]	IEA	molecular_function
LOC_Os05g47540	12.027	2.64338	21.4106	8.09969	3.01787	0.00015166	0.00179756	CPuORF26 - conserved peptide uORF-containing transcript, expressed	GO:0010183	pollen tube guidance	The process in which the growth of pollen tube is directed towards the female gametophyte. [GOC:lr]	IEA	biological_process
LOC_Os05g47540	12.027	2.64338	21.4106	8.09969	3.01787	0.00015166	0.00179756	CPuORF26 - conserved peptide uORF-containing transcript, expressed	GO:0008610	lipid biosynthetic process	The chemical reactions and pathways resulting in the formation of lipids, compounds soluble in an organic solvent but not, or sparingly, in an aqueous solvent. [GOC:go_curators]	IEA	biological_process
LOC_Os05g47540	12.027	2.64338	21.4106	8.09969	3.01787	0.00015166	0.00179756	CPuORF26 - conserved peptide uORF-containing transcript, expressed	GO:0008825	cyclopropane-fatty-acyl-phospholipid synthase activity	Catalysis of the reaction: S-adenosyl-L-methionine + phospholipid olefinic fatty acid = S-adenosyl-L-homocysteine + phospholipid cyclopropane fatty acid. [EC:2.1.1.79]	IEA	molecular_function
LOC_Os05g47540	12.027	2.64338	21.4106	8.09969	3.01787	0.00015166	0.00179756	CPuORF26 - conserved peptide uORF-containing transcript, expressed	GO:0008825	cyclopropane-fatty-acyl-phospholipid synthase activity	Catalysis of the reaction: S-adenosyl-L-methionine + phospholipid olefinic fatty acid = S-adenosyl-L-homocysteine + phospholipid cyclopropane fatty acid. [EC:2.1.1.79]	IEA	molecular_function
LOC_Os05g47540	12.027	2.64338	21.4106	8.09969	3.01787	0.00015166	0.00179756	CPuORF26 - conserved peptide uORF-containing transcript, expressed	GO:0008152	metabolic process	The chemical reactions and pathways, including anabolism and catabolism, by which living organisms transform chemical substances. Metabolic processes typically transform small molecules, but also include macromolecular processes such as DNA repair and replication, and protein synthesis and degradation. [GOC:go_curators, ISBN:0198547684]	IEA	biological_process
LOC_Os05g47540	12.027	2.64338	21.4106	8.09969	3.01787	0.00015166	0.00179756	CPuORF26 - conserved peptide uORF-containing transcript, expressed	GO:0008610	lipid biosynthetic process	The chemical reactions and pathways resulting in the formation of lipids, compounds soluble in an organic solvent but not, or sparingly, in an aqueous solvent. [GOC:go_curators]	IEA	biological_process
LOC_Os05g50270	6.99962	1.55141	12.4478	8.02358	3.00425	0.00337655	0.0229755	GATA zinc finger domain containing protein, expressed	GO:0016068	type I hypersensitivity	An inflammatory response driven by antigen recognition by antibodies bound to Fc receptors on mast cells or basophils, occurring within minutes after exposure of a sensitized individual to the antigen, and leading to the release of a variety of inflammatory mediators such as histamines. [GOC:add, ISBN:0781735149]	IEA	biological_process
LOC_Os05g50270	6.99962	1.55141	12.4478	8.02358	3.00425	0.00337655	0.0229755	GATA zinc finger domain containing protein, expressed	GO:0046872	metal ion binding	Interacting selectively and non-covalently with any metal ion. [GOC:ai]	IEA	molecular_function
LOC_Os05g50270	6.99962	1.55141	12.4478	8.02358	3.00425	0.00337655	0.0229755	GATA zinc finger domain containing protein, expressed	GO:0005634	nucleus	A membrane-bounded organelle of eukaryotic cells in which chromosomes are housed and replicated. In most cells, the nucleus contains all of the cell's chromosomes except the organellar chromosomes, and is the site of RNA synthesis and processing. In some species, or in specialized cell types, RNA metabolism or DNA replication may be absent. [GOC:go_curators]	IEA	cellular_component
LOC_Os05g50270	6.99962	1.55141	12.4478	8.02358	3.00425	0.00337655	0.0229755	GATA zinc finger domain containing protein, expressed	GO:0003700	sequence-specific DNA binding transcription factor activity	Interacting selectively and non-covalently with a specific DNA sequence in order to modulate transcription. The transcription factor may or may not also interact selectively with a protein or macromolecular complex. [GOC:curators, GOC:txnOH]	IEA	molecular_function
LOC_Os05g50270	6.99962	1.55141	12.4478	8.02358	3.00425	0.00337655	0.0229755	GATA zinc finger domain containing protein, expressed	GO:0006355	regulation of transcription, DNA-dependent	Any process that modulates the frequency, rate or extent of cellular DNA-dependent transcription. [GOC:go_curators, GOC:txnOH]	IEA	biological_process
LOC_Os05g50270	6.99962	1.55141	12.4478	8.02358	3.00425	0.00337655	0.0229755	GATA zinc finger domain containing protein, expressed	GO:0008270	zinc ion binding	Interacting selectively and non-covalently with zinc (Zn) ions. [GOC:ai]	IEA	molecular_function
LOC_Os05g50270	6.99962	1.55141	12.4478	8.02358	3.00425	0.00337655	0.0229755	GATA zinc finger domain containing protein, expressed	GO:0043565	sequence-specific DNA binding	Interacting selectively and non-covalently with DNA of a specific nucleotide composition, e.g. GC-rich DNA binding, or with a specific sequence motif or type of DNA e.g. promotor binding or rDNA binding. [GOC:jl]	IEA	molecular_function
LOC_Os02g15340	10.6506	2.37039	18.9307	7.98634	2.99754	0.000119961	0.00147737	no apical meristem protein, putative, expressed	GO:0010455	positive regulation of cell fate commitment	Any process that activates, maintains or increases the frequency or rate of cell fate commitment. Cell fate commitment is the commitment of cells to specific cell fates and their capacity to differentiate into particular kinds of cells. Positional information is established through protein signals that emanate from a localized source within a cell (the initial one-cell zygote) or within a develop…	IEA	biological_process
LOC_Os02g15340	10.6506	2.37039	18.9307	7.98634	2.99754	0.000119961	0.00147737	no apical meristem protein, putative, expressed	GO:0048829	root cap development	The process whose specific outcome is the progression of the root cap over time, from its formation to the mature structure. The root cap protects the root meristem from friction as the root grows through the soil. The cap is made up of a group of parenchyma cells which secrete a glycoprotein mucilage as a lubricant. [GOC:tb]	IEA	biological_process
LOC_Os02g15340	10.6506	2.37039	18.9307	7.98634	2.99754	0.000119961	0.00147737	no apical meristem protein, putative, expressed	GO:0003677	DNA binding	Any molecular function by which a gene product interacts selectively and non-covalently with DNA (deoxyribonucleic acid). [GOC:dph, GOC:jl, GOC:tb, GOC:vw]	IEA	molecular_function
LOC_Os02g15340	10.6506	2.37039	18.9307	7.98634	2.99754	0.000119961	0.00147737	no apical meristem protein, putative, expressed	GO:0005634	nucleus	A membrane-bounded organelle of eukaryotic cells in which chromosomes are housed and replicated. In most cells, the nucleus contains all of the cell's chromosomes except the organellar chromosomes, and is the site of RNA synthesis and processing. In some species, or in specialized cell types, RNA metabolism or DNA replication may be absent. [GOC:go_curators]	IEA	cellular_component
LOC_Os07g13160	8.13269	1.81124	14.4541	7.98023	2.99643	0.0018952	0.0145213	expressed protein	GO:0016020	membrane	Double layer of lipid molecules that encloses all cells, and, in eukaryotes, many organelles; may be a single or double lipid bilayer; also includes associated proteins. [GOC:mah, ISBN:0815316194]	IEA	cellular_component
LOC_Os07g13160	8.13269	1.81124	14.4541	7.98023	2.99643	0.0018952	0.0145213	expressed protein	GO:0051260	protein homooligomerization	The process of creating protein oligomers, compounds composed of a small number, usually between three and ten, of identical component monomers. Oligomers may be formed by the polymerization of a number of monomers or the depolymerization of a large protein polymer. [GOC:ai]	IEA	biological_process
LOC_Os02g49510	5.35852	1.19594	9.5211	7.96117	2.99298	0.00621174	0.0371957	amino acid transporter, putative, expressed	GO:0016021	integral to membrane	Penetrating at least one phospholipid bilayer of a membrane. May also refer to the state of being buried in the bilayer with no exposure outside the bilayer. When used to describe a protein, indicates that all or part of the peptide sequence is embedded in the membrane. [GOC:go_curators]	IEA	cellular_component
LOC_Os02g49510	5.35852	1.19594	9.5211	7.96117	2.99298	0.00621174	0.0371957	amino acid transporter, putative, expressed	GO:0006865	amino acid transport	The directed movement of amino acids, organic acids containing one or more amino substituents, into, out of or within a cell, or between cells, by means of some agent such as a transporter or pore. [GOC:ai]	IEA	biological_process
LOC_Os02g49510	5.35852	1.19594	9.5211	7.96117	2.99298	0.00621174	0.0371957	amino acid transporter, putative, expressed	GO:0016020	membrane	Double layer of lipid molecules that encloses all cells, and, in eukaryotes, many organelles; may be a single or double lipid bilayer; also includes associated proteins. [GOC:mah, ISBN:0815316194]	IEA	cellular_component
LOC_Os01g70870	13.4805	3.02034	23.9407	7.92649	2.98668	7.20919e-06	0.000129241	ZOS1-23 - C2H2 zinc finger protein, expressed	GO:0005622	intracellular	The living contents of a cell; the matter contained within (but not including) the plasma membrane, usually taken to exclude large vacuoles and masses of secretory or ingested material. In eukaryotes it includes the nucleus and cytoplasm. [ISBN:0198506732]	IEA	cellular_component
LOC_Os01g70870	13.4805	3.02034	23.9407	7.92649	2.98668	7.20919e-06	0.000129241	ZOS1-23 - C2H2 zinc finger protein, expressed	GO:0046872	metal ion binding	Interacting selectively and non-covalently with any metal ion. [GOC:ai]	IEA	molecular_function
LOC_Os01g70870	13.4805	3.02034	23.9407	7.92649	2.98668	7.20919e-06	0.000129241	ZOS1-23 - C2H2 zinc finger protein, expressed	GO:0008270	zinc ion binding	Interacting selectively and non-covalently with zinc (Zn) ions. [GOC:ai]	IEA	molecular_function
LOC_Os01g70870	13.4805	3.02034	23.9407	7.92649	2.98668	7.20919e-06	0.000129241	ZOS1-23 - C2H2 zinc finger protein, expressed	GO:0016491	oxidoreductase activity	Catalysis of an oxidation-reduction (redox) reaction, a reversible chemical reaction in which the oxidation state of an atom or atoms within a molecule is altered. One substrate acts as a hydrogen or electron donor and becomes oxidized, while the other acts as hydrogen or electron acceptor and becomes reduced. [GOC:go_curators]	IEA	molecular_function
LOC_Os01g70870	13.4805	3.02034	23.9407	7.92649	2.98668	7.20919e-06	0.000129241	ZOS1-23 - C2H2 zinc finger protein, expressed	GO:0055114	oxidation-reduction process	A metabolic process that results in the removal or addition of one or more electrons to or from a substance, with or without the concomitant removal or addition of a proton or protons. [GOC:dhl, GOC:ecd, GOC:jh2, GOC:jid, GOC:mlg, GOC:rph]	IEA	biological_process
LOC_Os10g07200	95.5576	21.5197	169.595	7.88092	2.97836	4.57274e-15	5.04497e-13	hsp20/alpha crystallin family protein, putative, expressed
LOC_Os07g18750	264.484	59.6431	469.325	7.86889	2.97616	1.18904e-17	1.94942e-15	LTPL42 - Protease inhibitor/seed storage/LTP family protein precursor, expressed
LOC_Os06g12820	14.3697	3.25868	25.4807	7.81933	2.96704	1.40815e-05	0.000234041	proteins of unknown function domain containing protein, expressed
LOC_Os12g27025	9.08269	2.06274	16.1026	7.80645	2.96467	0.000543887	0.00525095	hypothetical protein
LOC_Os01g18230	4.95638	1.12663	8.78612	7.79859	2.96321	0.00860072	0.0479584	FAD-linked oxidoreductase protein, putative, expressed	GO:0050660	flavin adenine dinucleotide binding	Interacting selectively and non-covalently with FAD, flavin-adenine dinucleotide, the coenzyme or the prosthetic group of various flavoprotein oxidoreductase enzymes, in either the oxidized form, FAD, or the reduced form, FADH2. [CHEBI:24040, GOC:ai, GOC:imk, ISBN:0198506732]	IEA	molecular_function
LOC_Os01g18230	4.95638	1.12663	8.78612	7.79859	2.96321	0.00860072	0.0479584	FAD-linked oxidoreductase protein, putative, expressed	GO:0009055	electron carrier activity	Any molecular entity that serves as an electron acceptor and electron donor in an electron transport system. [ISBN:0198506732]	IEA	molecular_function
LOC_Os01g18230	4.95638	1.12663	8.78612	7.79859	2.96321	0.00860072	0.0479584	FAD-linked oxidoreductase protein, putative, expressed	GO:0003824	catalytic activity	Catalysis of a biochemical reaction at physiological temperatures. In biologically catalyzed reactions, the reactants are known as substrates, and the catalysts are naturally occurring macromolecular substances known as enzymes. Enzymes possess specific binding sites for substrates, and are usually composed wholly or largely of protein, but RNA that has catalytic activity (ribozyme) is often also…	IEA	molecular_function
LOC_Os01g18230	4.95638	1.12663	8.78612	7.79859	2.96321	0.00860072	0.0479584	FAD-linked oxidoreductase protein, putative, expressed	GO:0016491	oxidoreductase activity	Catalysis of an oxidation-reduction (redox) reaction, a reversible chemical reaction in which the oxidation state of an atom or atoms within a molecule is altered. One substrate acts as a hydrogen or electron donor and becomes oxidized, while the other acts as hydrogen or electron acceptor and becomes reduced. [GOC:go_curators]	IEA	molecular_function
LOC_Os04g35210	128.621	29.3848	227.857	7.75425	2.95499	3.32329e-16	4.55741e-14	Leucine Rich Repeat family protein, expressed
LOC_Os09g26940	6.57123	1.50359	11.6389	7.74071	2.95247	0.00223868	0.0166241	cytochrome P450, putative, expressed	GO:0016712	oxidoreductase activity, acting on paired donors, with incorporation or reduction of molecular oxygen, reduced flavin or flavoprotein as one donor, and incorporation of one atom of oxygen	Catalysis of an oxidation-reduction (redox) reaction in which hydrogen or electrons are transferred from reduced flavin or flavoprotein and one other donor, and one atom of oxygen is incorporated into one donor. [GOC:mah]	IEA	molecular_function
LOC_Os09g26940	6.57123	1.50359	11.6389	7.74071	2.95247	0.00223868	0.0166241	cytochrome P450, putative, expressed	GO:0009055	electron carrier activity	Any molecular entity that serves as an electron acceptor and electron donor in an electron transport system. [ISBN:0198506732]	IEA	molecular_function
LOC_Os09g26940	6.57123	1.50359	11.6389	7.74071	2.95247	0.00223868	0.0166241	cytochrome P450, putative, expressed	GO:0005506	iron ion binding	Interacting selectively and non-covalently with iron (Fe) ions. [GOC:ai]	IEA	molecular_function
LOC_Os09g26940	6.57123	1.50359	11.6389	7.74071	2.95247	0.00223868	0.0166241	cytochrome P450, putative, expressed	GO:0004497	monooxygenase activity	Catalysis of the incorporation of one atom from molecular oxygen into a compound and the reduction of the other atom of oxygen to water. [http://www.onelook.com/, ISBN:0198506732]	IEA	molecular_function
LOC_Os09g26940	6.57123	1.50359	11.6389	7.74071	2.95247	0.00223868	0.0166241	cytochrome P450, putative, expressed	GO:0046872	metal ion binding	Interacting selectively and non-covalently with any metal ion. [GOC:ai]	IEA	molecular_function
LOC_Os09g26940	6.57123	1.50359	11.6389	7.74071	2.95247	0.00223868	0.0166241	cytochrome P450, putative, expressed	GO:0016491	oxidoreductase activity	Catalysis of an oxidation-reduction (redox) reaction, a reversible chemical reaction in which the oxidation state of an atom or atoms within a molecule is altered. One substrate acts as a hydrogen or electron donor and becomes oxidized, while the other acts as hydrogen or electron acceptor and becomes reduced. [GOC:go_curators]	IEA	molecular_function
LOC_Os09g26940	6.57123	1.50359	11.6389	7.74071	2.95247	0.00223868	0.0166241	cytochrome P450, putative, expressed	GO:0055114	oxidation-reduction process	A metabolic process that results in the removal or addition of one or more electrons to or from a substance, with or without the concomitant removal or addition of a proton or protons. [GOC:dhl, GOC:ecd, GOC:jh2, GOC:jid, GOC:mlg, GOC:rph]	IEA	biological_process
LOC_Os09g26940	6.57123	1.50359	11.6389	7.74071	2.95247	0.00223868	0.0166241	cytochrome P450, putative, expressed	GO:0020037	heme binding	Interacting selectively and non-covalently with heme, any compound of iron complexed in a porphyrin (tetrapyrrole) ring. [CHEBI:30413, GOC:ai]	IEA	molecular_function
LOC_Os01g01190	10.5352	2.41366	18.6568	7.72965	2.9504	0.000241494	0.00265236	phosphoesterase family protein, putative, expressed	GO:0003824	catalytic activity	Catalysis of a biochemical reaction at physiological temperatures. In biologically catalyzed reactions, the reactants are known as substrates, and the catalysts are naturally occurring macromolecular substances known as enzymes. Enzymes possess specific binding sites for substrates, and are usually composed wholly or largely of protein, but RNA that has catalytic activity (ribozyme) is often also…	IEA	molecular_function
LOC_Os01g01190	10.5352	2.41366	18.6568	7.72965	2.9504	0.000241494	0.00265236	phosphoesterase family protein, putative, expressed	GO:0008152	metabolic process	The chemical reactions and pathways, including anabolism and catabolism, by which living organisms transform chemical substances. Metabolic processes typically transform small molecules, but also include macromolecular processes such as DNA repair and replication, and protein synthesis and degradation. [GOC:go_curators, ISBN:0198547684]	IEA	biological_process
LOC_Os01g01190	10.5352	2.41366	18.6568	7.72965	2.9504	0.000241494	0.00265236	phosphoesterase family protein, putative, expressed	GO:0016788	hydrolase activity, acting on ester bonds	Catalysis of the hydrolysis of any ester bond. [GOC:jl]	IEA	molecular_function
LOC_Os09g21430	7.6895	1.77659	13.6024	7.65649	2.93668	0.00419396	0.0272605	ZOS9-05 - C2H2 zinc finger protein	GO:0005622	intracellular	The living contents of a cell; the matter contained within (but not including) the plasma membrane, usually taken to exclude large vacuoles and masses of secretory or ingested material. In eukaryotes it includes the nucleus and cytoplasm. [ISBN:0198506732]	IEA	cellular_component
LOC_Os09g21430	7.6895	1.77659	13.6024	7.65649	2.93668	0.00419396	0.0272605	ZOS9-05 - C2H2 zinc finger protein	GO:0046983	protein dimerization activity	The formation of a protein dimer, a macromolecular structure consists of two noncovalently associated identical or nonidentical subunits. [ISBN:0198506732]	IEA	molecular_function
LOC_Os09g21430	7.6895	1.77659	13.6024	7.65649	2.93668	0.00419396	0.0272605	ZOS9-05 - C2H2 zinc finger protein	GO:0003677	DNA binding	Any molecular function by which a gene product interacts selectively and non-covalently with DNA (deoxyribonucleic acid). [GOC:dph, GOC:jl, GOC:tb, GOC:vw]	IEA	molecular_function
LOC_Os09g21430	7.6895	1.77659	13.6024	7.65649	2.93668	0.00419396	0.0272605	ZOS9-05 - C2H2 zinc finger protein	GO:0008270	zinc ion binding	Interacting selectively and non-covalently with zinc (Zn) ions. [GOC:ai]	IEA	molecular_function
LOC_Os10g31540	884.005	205.166	1562.84	7.61746	2.92931	4.50872e-21	1.17095e-18	glycine-rich cell wall structural protein 2 precursor, putative, expressed	GO:0051260	protein homooligomerization	The process of creating protein oligomers, compounds composed of a small number, usually between three and ten, of identical component monomers. Oligomers may be formed by the polymerization of a number of monomers or the depolymerization of a large protein polymer. [GOC:ai]	IEA	biological_process
LOC_Os10g31540	884.005	205.166	1562.84	7.61746	2.92931	4.50872e-21	1.17095e-18	glycine-rich cell wall structural protein 2 precursor, putative, expressed	GO:0016020	membrane	Double layer of lipid molecules that encloses all cells, and, in eukaryotes, many organelles; may be a single or double lipid bilayer; also includes associated proteins. [GOC:mah, ISBN:0815316194]	IEA	cellular_component
LOC_Os07g04020	9.03539	2.09739	15.9734	7.61583	2.929	0.000684574	0.00636096	expressed protein
LOC_Os09g38784	34.0605	7.95164	60.1694	7.56692	2.91971	1.88791e-08	6.40515e-07	retrotransposon protein, putative, unclassified	GO:0007186	G-protein coupled receptor signaling pathway	A series of molecular signals that proceeds with an activated receptor promoting the exchange of GDP for GTP on the alpha-subunit of an associated heterotrimeric G-protein complex. The GTP-bound activated alpha-G-protein then dissociates from the beta- and gamma-subunits to further transmit the signal within the cell. The pathway begins with receptor-ligand interaction, or for basal GPCR signalin…	IEA	biological_process
LOC_Os09g38784	34.0605	7.95164	60.1694	7.56692	2.91971	1.88791e-08	6.40515e-07	retrotransposon protein, putative, unclassified	GO:0005199	structural constituent of cell wall	The action of a molecule that contributes to the structural integrity of a cell wall. [GOC:mah]	IEA	molecular_function
LOC_Os09g38784	34.0605	7.95164	60.1694	7.56692	2.91971	1.88791e-08	6.40515e-07	retrotransposon protein, putative, unclassified	GO:0016021	integral to membrane	Penetrating at least one phospholipid bilayer of a membrane. May also refer to the state of being buried in the bilayer with no exposure outside the bilayer. When used to describe a protein, indicates that all or part of the peptide sequence is embedded in the membrane. [GOC:go_curators]	IEA	cellular_component
LOC_Os09g38784	34.0605	7.95164	60.1694	7.56692	2.91971	1.88791e-08	6.40515e-07	retrotransposon protein, putative, unclassified	GO:0015054	gastrin receptor activity	Combining with gastrin to initiate a change in cell activity. [GOC:ai]	IEA	molecular_function
LOC_Os04g51030	11.1627	2.63022	19.6953	7.48807	2.90459	8.39121e-05	0.00109985	wall-associated kinase 1, putative, expressed	GO:0005524	ATP binding	Interacting selectively and non-covalently with ATP, adenosine 5'-triphosphate, a universally important coenzyme and enzyme regulator. [ISBN:0198506732]	IEA	molecular_function
LOC_Os04g51030	11.1627	2.63022	19.6953	7.48807	2.90459	8.39121e-05	0.00109985	wall-associated kinase 1, putative, expressed	GO:0000166	nucleotide binding	Interacting selectively and non-covalently with a nucleotide, any compound consisting of a nucleoside that is esterified with (ortho)phosphate or an oligophosphate at any hydroxyl group on the ribose or deoxyribose. [GOC:mah, ISBN:0198547684]	IEA	molecular_function
LOC_Os04g51030	11.1627	2.63022	19.6953	7.48807	2.90459	8.39121e-05	0.00109985	wall-associated kinase 1, putative, expressed	GO:0006468	protein phosphorylation	The process of introducing a phosphate group on to a protein. [GOC:hb]	IEA	biological_process
LOC_Os04g51030	11.1627	2.63022	19.6953	7.48807	2.90459	8.39121e-05	0.00109985	wall-associated kinase 1, putative, expressed	GO:0004674	protein serine/threonine kinase activity	Catalysis of the reactions: ATP + protein serine = ADP + protein serine phosphate, and ATP + protein threonine = ADP + protein threonine phosphate. [GOC:bf]	IEA	molecular_function
LOC_Os04g51030	11.1627	2.63022	19.6953	7.48807	2.90459	8.39121e-05	0.00109985	wall-associated kinase 1, putative, expressed	GO:0004672	protein kinase activity	Catalysis of the phosphorylation of an amino acid residue in a protein, usually according to the reaction: a protein + ATP = a phosphoprotein + ADP. [MetaCyc:PROTEIN-KINASE-RXN]	IEA	molecular_function
LOC_Os04g51030	11.1627	2.63022	19.6953	7.48807	2.90459	8.39121e-05	0.00109985	wall-associated kinase 1, putative, expressed	GO:0005509	calcium ion binding	Interacting selectively and non-covalently with calcium ions (Ca2+). [GOC:ai]	IEA	molecular_function
LOC_Os04g51030	11.1627	2.63022	19.6953	7.48807	2.90459	8.39121e-05	0.00109985	wall-associated kinase 1, putative, expressed	GO:0004713	protein tyrosine kinase activity	Catalysis of the reaction: ATP + a protein tyrosine = ADP + protein tyrosine phosphate. [EC:2.7.10]	IEA	molecular_function
LOC_Os05g11650	8.59247	2.02808	15.1569	7.4735	2.90178	0.00134644	0.011087	GIL1, putative, expressed
LOC_Os11g29150	15.4666	3.65742	27.2758	7.45768	2.89873	7.90124e-06	0.000140362	expressed protein	GO:0005515	protein binding	Interacting selectively and non-covalently with any protein or protein complex (a complex of two or more proteins that may include other nonprotein molecules). [GOC:go_curators]	IEA	molecular_function
LOC_Os02g43640	87.2228	20.6832	153.762	7.43415	2.89417	2.2466e-13	1.95062e-11	retrotransposon protein, putative, unclassified	GO:0016021	integral to membrane	Penetrating at least one phospholipid bilayer of a membrane. May also refer to the state of being buried in the bilayer with no exposure outside the bilayer. When used to describe a protein, indicates that all or part of the peptide sequence is embedded in the membrane. [GOC:go_curators]	IEA	cellular_component
LOC_Os02g43640	87.2228	20.6832	153.762	7.43415	2.89417	2.2466e-13	1.95062e-11	retrotransposon protein, putative, unclassified	GO:0051260	protein homooligomerization	The process of creating protein oligomers, compounds composed of a small number, usually between three and ten, of identical component monomers. Oligomers may be formed by the polymerization of a number of monomers or the depolymerization of a large protein polymer. [GOC:ai]	IEA	biological_process
LOC_Os02g43640	87.2228	20.6832	153.762	7.43415	2.89417	2.2466e-13	1.95062e-11	retrotransposon protein, putative, unclassified	GO:0007186	G-protein coupled receptor signaling pathway	A series of molecular signals that proceeds with an activated receptor promoting the exchange of GDP for GTP on the alpha-subunit of an associated heterotrimeric G-protein complex. The GTP-bound activated alpha-G-protein then dissociates from the beta- and gamma-subunits to further transmit the signal within the cell. The pathway begins with receptor-ligand interaction, or for basal GPCR signalin…	IEA	biological_process
LOC_Os02g43640	87.2228	20.6832	153.762	7.43415	2.89417	2.2466e-13	1.95062e-11	retrotransposon protein, putative, unclassified	GO:0016020	membrane	Double layer of lipid molecules that encloses all cells, and, in eukaryotes, many organelles; may be a single or double lipid bilayer; also includes associated proteins. [GOC:mah, ISBN:0815316194]	IEA	cellular_component
LOC_Os02g43640	87.2228	20.6832	153.762	7.43415	2.89417	2.2466e-13	1.95062e-11	retrotransposon protein, putative, unclassified	GO:0004937	alpha1-adrenergic receptor activity	Combining with epinephrine or norepinephrine to initiate a change in cell activity via activation of a G protein, with pharmacological characteristics of alpha1-adrenergic receptors; the activity involves transmitting the signal to the Gq alpha subunit of a heterotrimeric G protein. [GOC:cb, GOC:mah, IUPHAR_GPCR:1274]	IEA	molecular_function
LOC_Os10g38080	107.732	25.5672	189.896	7.42733	2.89284	5.81585e-15	6.36858e-13	OsSub61 - Putative Subtilisin homologue, expressed	GO:0006508	proteolysis	The hydrolysis of proteins into smaller polypeptides and/or amino acids by cleavage of their peptide bonds. [GOC:bf, GOC:mah]	IEA	biological_process
LOC_Os10g38080	107.732	25.5672	189.896	7.42733	2.89284	5.81585e-15	6.36858e-13	OsSub61 - Putative Subtilisin homologue, expressed	GO:0042802	identical protein binding	Interacting selectively and non-covalently with an identical protein or proteins. [GOC:jl]	IEA	molecular_function
LOC_Os10g38080	107.732	25.5672	189.896	7.42733	2.89284	5.81585e-15	6.36858e-13	OsSub61 - Putative Subtilisin homologue, expressed	GO:0004252	serine-type endopeptidase activity	Catalysis of the hydrolysis of internal, alpha-peptide bonds in a polypeptide chain by a catalytic mechanism that involves a catalytic triad consisting of a serine nucleophile that is activated by a proton relay involving an acidic residue (e.g. aspartate or glutamate) and a basic residue (usually histidine). [GOC:mah, http://merops.sanger.ac.uk/about/glossary.htm#CATTYPE, ISBN:0716720094]	IEA	molecular_function
LOC_Os10g38080	107.732	25.5672	189.896	7.42733	2.89284	5.81585e-15	6.36858e-13	OsSub61 - Putative Subtilisin homologue, expressed	GO:0043086	negative regulation of catalytic activity	Any process that stops or reduces the activity of an enzyme. [GOC:jl, GOC:tb]	IEA	biological_process
LOC_Os10g38080	107.732	25.5672	189.896	7.42733	2.89284	5.81585e-15	6.36858e-13	OsSub61 - Putative Subtilisin homologue, expressed	GO:0008233	peptidase activity	Catalysis of the hydrolysis of a peptide bond. A peptide bond is a covalent bond formed when the carbon atom from the carboxyl group of one amino acid shares electrons with the nitrogen atom from the amino group of a second amino acid. [GOC:jl, ISBN:0815332181]	IEA	molecular_function
LOC_Os06g20770	33.2088	7.91698	58.5006	7.38925	2.88543	4.28838e-10	2.11871e-08	SAM dependent carboxyl methyltransferase, putative, expressed	GO:0008168	methyltransferase activity	Catalysis of the transfer of a methyl group to an acceptor molecule. [ISBN:0198506732]	IEA	molecular_function
LOC_Os05g50310	8.53746	2.04958	15.0253	7.33094	2.874	0.00064684	0.00605319	ZF-HD protein dimerisation region containing protein, expressed	GO:0003677	DNA binding	Any molecular function by which a gene product interacts selectively and non-covalently with DNA (deoxyribonucleic acid). [GOC:dph, GOC:jl, GOC:tb, GOC:vw]	IEA	molecular_function
LOC_Os06g49760	323.04	77.5779	568.501	7.32814	2.87345	2.64759e-20	6.16658e-18	invertase/pectin methylesterase inhibitor family protein, putative, expressed	GO:0005179	hormone activity	The action characteristic of a hormone, any substance formed in very small amounts in one specialized organ or group of cells and carried (sometimes in the bloodstream) to another organ or group of cells in the same organism, upon which it has a specific regulatory action. The term was originally applied to agents with a stimulatory physiological action in vertebrate animals (as opposed to a chal…	IEA	molecular_function
LOC_Os06g49760	323.04	77.5779	568.501	7.32814	2.87345	2.64759e-20	6.16658e-18	invertase/pectin methylesterase inhibitor family protein, putative, expressed	GO:0005576	extracellular region	The space external to the outermost structure of a cell. For cells without external protective or external encapsulating structures this refers to space outside of the plasma membrane. This term covers the host cell environment outside an intracellular parasite. [GOC:go_curators]	IEA	cellular_component
LOC_Os06g49760	323.04	77.5779	568.501	7.32814	2.87345	2.64759e-20	6.16658e-18	invertase/pectin methylesterase inhibitor family protein, putative, expressed	GO:0004857	enzyme inhibitor activity	Stops, prevents or reduces the activity of an enzyme. [GOC:ai]	IEA	molecular_function
LOC_Os06g49760	323.04	77.5779	568.501	7.32814	2.87345	2.64759e-20	6.16658e-18	invertase/pectin methylesterase inhibitor family protein, putative, expressed	GO:0030599	pectinesterase activity	Catalysis of the reaction: pectin + n H2O = n methanol + pectate. [EC:3.1.1.11]	IEA	molecular_function
LOC_Os09g33460	28.477	6.90294	50.0511	7.2507	2.85812	2.37704e-07	6.18431e-06	double-stranded RNA binding motif containing protein, expressed	GO:0003725	double-stranded RNA binding	Interacting selectively and non-covalently with double-stranded RNA. [GOC:jl]	IEA	molecular_function
LOC_Os09g33460	28.477	6.90294	50.0511	7.2507	2.85812	2.37704e-07	6.18431e-06	double-stranded RNA binding motif containing protein, expressed	GO:0003723	RNA binding	Interacting selectively and non-covalently with an RNA molecule or a portion thereof. [GOC:mah]	IEA	molecular_function
LOC_Os09g33460	28.477	6.90294	50.0511	7.2507	2.85812	2.37704e-07	6.18431e-06	double-stranded RNA binding motif containing protein, expressed	GO:0005622	intracellular	The living contents of a cell; the matter contained within (but not including) the plasma membrane, usually taken to exclude large vacuoles and masses of secretory or ingested material. In eukaryotes it includes the nucleus and cytoplasm. [ISBN:0198506732]	IEA	cellular_component
LOC_Os09g33460	28.477	6.90294	50.0511	7.2507	2.85812	2.37704e-07	6.18431e-06	double-stranded RNA binding motif containing protein, expressed	GO:0005622	intracellular	The living contents of a cell; the matter contained within (but not including) the plasma membrane, usually taken to exclude large vacuoles and masses of secretory or ingested material. In eukaryotes it includes the nucleus and cytoplasm. [ISBN:0198506732]	IEA	cellular_component
LOC_Os09g33460	28.477	6.90294	50.0511	7.2507	2.85812	2.37704e-07	6.18431e-06	double-stranded RNA binding motif containing protein, expressed	GO:0050826	response to freezing	Any process that results in a change in state or activity of a cell or an organism (in terms of movement, secretion, enzyme production, gene expression, etc.) as a result of a freezing stimulus, temperatures below 0 degrees Celsius. [GOC:jl]	IEA	biological_process
LOC_Os09g33460	28.477	6.90294	50.0511	7.2507	2.85812	2.37704e-07	6.18431e-06	double-stranded RNA binding motif containing protein, expressed	GO:0003725	double-stranded RNA binding	Interacting selectively and non-covalently with double-stranded RNA. [GOC:jl]	IEA	molecular_function
LOC_Os09g33460	28.477	6.90294	50.0511	7.2507	2.85812	2.37704e-07	6.18431e-06	double-stranded RNA binding motif containing protein, expressed	GO:0042309	homoiothermy	Any homoeostatic process in which an organism maintains its internal body temperature at a relatively constant value. This is achieved by using metabolic processes to counteract fluctuations in the temperature of the environment. [ISBN:0192801023]	IEA	biological_process
LOC_Os09g33460	28.477	6.90294	50.0511	7.2507	2.85812	2.37704e-07	6.18431e-06	double-stranded RNA binding motif containing protein, expressed	GO:0050825	ice binding	Interacting selectively and non-covalently with ice, water reduced to the solid state by cold temperature. It is a white or transparent colorless substance, crystalline, brittle, and viscoidal. [GOC:curators]	IEA	molecular_function
LOC_Os09g33460	28.477	6.90294	50.0511	7.2507	2.85812	2.37704e-07	6.18431e-06	double-stranded RNA binding motif containing protein, expressed	GO:0003723	RNA binding	Interacting selectively and non-covalently with an RNA molecule or a portion thereof. [GOC:mah]	IEA	molecular_function
LOC_Os10g21090	8.73884	2.11889	15.3588	7.2485	2.85768	0.00265377	0.0189443	ATP binding protein, putative, expressed	GO:0016301	kinase activity	Catalysis of the transfer of a phosphate group, usually from ATP, to a substrate molecule. [ISBN:0198506732]	IEA	molecular_function
LOC_Os10g21090	8.73884	2.11889	15.3588	7.2485	2.85768	0.00265377	0.0189443	ATP binding protein, putative, expressed	GO:0004674	protein serine/threonine kinase activity	Catalysis of the reactions: ATP + protein serine = ADP + protein serine phosphate, and ATP + protein threonine = ADP + protein threonine phosphate. [GOC:bf]	IEA	molecular_function
LOC_Os10g21090	8.73884	2.11889	15.3588	7.2485	2.85768	0.00265377	0.0189443	ATP binding protein, putative, expressed	GO:0004713	protein tyrosine kinase activity	Catalysis of the reaction: ATP + a protein tyrosine = ADP + protein tyrosine phosphate. [EC:2.7.10]	IEA	molecular_function
LOC_Os10g21090	8.73884	2.11889	15.3588	7.2485	2.85768	0.00265377	0.0189443	ATP binding protein, putative, expressed	GO:0005524	ATP binding	Interacting selectively and non-covalently with ATP, adenosine 5'-triphosphate, a universally important coenzyme and enzyme regulator. [ISBN:0198506732]	IEA	molecular_function
LOC_Os10g21090	8.73884	2.11889	15.3588	7.2485	2.85768	0.00265377	0.0189443	ATP binding protein, putative, expressed	GO:0004672	protein kinase activity	Catalysis of the phosphorylation of an amino acid residue in a protein, usually according to the reaction: a protein + ATP = a phosphoprotein + ADP. [MetaCyc:PROTEIN-KINASE-RXN]	IEA	molecular_function
LOC_Os10g21090	8.73884	2.11889	15.3588	7.2485	2.85768	0.00265377	0.0189443	ATP binding protein, putative, expressed	GO:0006468	protein phosphorylation	The process of introducing a phosphate group on to a protein. [GOC:hb]	IEA	biological_process
LOC_Os03g05500	151.156	37.0196	265.293	7.1663	2.84123	6.06755e-15	6.6195e-13	DUF260 domain containing protein, putative, expressed
LOC_Os07g38790	3.61193	0.888293	6.33556	7.13229	2.83436	0.00339118	0.0230373	beta-hexosaminidase precursor, putative, expressed	GO:0005975	carbohydrate metabolic process	The chemical reactions and pathways involving carbohydrates, any of a group of organic compounds based of the general formula Cx(H2O)y. Includes the formation of carbohydrate derivatives by the addition of a carbohydrate residue to another molecule. [GOC:mah, ISBN:0198506732]	IEA	biological_process
LOC_Os07g38790	3.61193	0.888293	6.33556	7.13229	2.83436	0.00339118	0.0230373	beta-hexosaminidase precursor, putative, expressed	GO:0004553	hydrolase activity, hydrolyzing O-glycosyl compounds	Catalysis of the hydrolysis of any O-glycosyl bond. [GOC:mah]	IEA	molecular_function
LOC_Os07g38790	3.61193	0.888293	6.33556	7.13229	2.83436	0.00339118	0.0230373	beta-hexosaminidase precursor, putative, expressed	GO:0005886	plasma membrane	The membrane surrounding a cell that separates the cell from its external environment. It consists of a phospholipid bilayer and associated proteins. [ISBN:0716731363]	IEA	cellular_component
LOC_Os07g38790	3.61193	0.888293	6.33556	7.13229	2.83436	0.00339118	0.0230373	beta-hexosaminidase precursor, putative, expressed	GO:0004563	beta-N-acetylhexosaminidase activity	Catalysis of the hydrolysis of terminal non-reducing N-acetyl-D-hexosamine residues in N-acetyl-beta-D-hexosaminides. [EC:3.2.1.52]	IEA	molecular_function
LOC_Os07g38790	3.61193	0.888293	6.33556	7.13229	2.83436	0.00339118	0.0230373	beta-hexosaminidase precursor, putative, expressed	GO:0043169	cation binding	Interacting selectively and non-covalently with cations, charged atoms or groups of atoms with a net positive charge. [GOC:jl]	IEA	molecular_function
LOC_Os07g38790	3.61193	0.888293	6.33556	7.13229	2.83436	0.00339118	0.0230373	beta-hexosaminidase precursor, putative, expressed	GO:0003824	catalytic activity	Catalysis of a biochemical reaction at physiological temperatures. In biologically catalyzed reactions, the reactants are known as substrates, and the catalysts are naturally occurring macromolecular substances known as enzymes. Enzymes possess specific binding sites for substrates, and are usually composed wholly or largely of protein, but RNA that has catalytic activity (ribozyme) is often also…	IEA	molecular_function
LOC_Os07g38790	3.61193	0.888293	6.33556	7.13229	2.83436	0.00339118	0.0230373	beta-hexosaminidase precursor, putative, expressed	GO:0035251	UDP-glucosyltransferase activity	Catalysis of the transfer of a glucosyl group from UDP-glucose to an acceptor molecule. [http://www.chem.qmul.ac.uk/iubmb/enzyme/reaction/polysacc/UDPsugar.html]	IEA	molecular_function
LOC_Os07g38790	3.61193	0.888293	6.33556	7.13229	2.83436	0.00339118	0.0230373	beta-hexosaminidase precursor, putative, expressed	GO:0015929	hexosaminidase activity	Catalysis of the cleavage of hexosamine or N-acetylhexosamine residues (e.g. N-acetylglucosamine) residues from gangliosides or other glycoside oligosaccharides. [http://www.onelook.com/, ISBN:0721662544]	IEA	molecular_function
LOC_Os10g36500	6.28602	1.55141	11.0206	7.10364	2.82856	0.00264391	0.0188786	invertase/pectin methylesterase inhibitor family protein, putative, expressed	GO:0030599	pectinesterase activity	Catalysis of the reaction: pectin + n H2O = n methanol + pectate. [EC:3.1.1.11]	IEA	molecular_function
LOC_Os10g36500	6.28602	1.55141	11.0206	7.10364	2.82856	0.00264391	0.0188786	invertase/pectin methylesterase inhibitor family protein, putative, expressed	GO:0004857	enzyme inhibitor activity	Stops, prevents or reduces the activity of an enzyme. [GOC:ai]	IEA	molecular_function
LOC_Os10g36500	6.28602	1.55141	11.0206	7.10364	2.82856	0.00264391	0.0188786	invertase/pectin methylesterase inhibitor family protein, putative, expressed	GO:0004857	enzyme inhibitor activity	Stops, prevents or reduces the activity of an enzyme. [GOC:ai]	IEA	molecular_function
LOC_Os10g36500	6.28602	1.55141	11.0206	7.10364	2.82856	0.00264391	0.0188786	invertase/pectin methylesterase inhibitor family protein, putative, expressed	GO:0030599	pectinesterase activity	Catalysis of the reaction: pectin + n H2O = n methanol + pectate. [EC:3.1.1.11]	IEA	molecular_function
LOC_Os01g04170	50.4902	12.4887	88.4916	7.08572	2.82491	6.09499e-10	2.92271e-08	expressed protein
LOC_Os01g56660	57.6711	14.2912	101.051	7.07086	2.82189	3.31152e-10	1.699e-08	expressed protein
LOC_Os03g04220	220.086	54.7046	385.467	7.04635	2.81688	3.92635e-17	5.93951e-15	glutathione S-transferase, putative, expressed	GO:0016740	transferase activity	Catalysis of the transfer of a group, e.g. a methyl group, glycosyl group, acyl group, phosphorus-containing, or other groups, from one compound (generally regarded as the donor) to another compound (generally regarded as the acceptor). Transferase is the systematic name for any enzyme of EC class 2. [ISBN:0198506732]	IEA	molecular_function
LOC_Os09g28830	11.3645	2.82528	19.9038	7.04488	2.81657	9.57638e-06	0.000166887	OsSCP42 - Putative Serine Carboxypeptidase homologue	GO:0004185	serine-type carboxypeptidase activity	Catalysis of the hydrolysis of a peptide bond not more than three residues from the C-terminus of a polypeptide chain by a catalytic mechanism that involves a catalytic triad consisting of a serine nucleophile that is activated by a proton relay involving an acidic residue (e.g. aspartate or glutamate) and a basic residue (usually histidine). [http://merops.sanger.ac.uk/about/glossary.htm#CARBOXY…	IEA	molecular_function
LOC_Os09g28830	11.3645	2.82528	19.9038	7.04488	2.81657	9.57638e-06	0.000166887	OsSCP42 - Putative Serine Carboxypeptidase homologue	GO:0006508	proteolysis	The hydrolysis of proteins into smaller polypeptides and/or amino acids by cleavage of their peptide bonds. [GOC:bf, GOC:mah]	IEA	biological_process
LOC_Os05g01120	9.67575	2.4182	16.9333	7.00244	2.80786	3.25138e-05	0.000486332	cytochrome P450, putative, expressed	GO:0055114	oxidation-reduction process	A metabolic process that results in the removal or addition of one or more electrons to or from a substance, with or without the concomitant removal or addition of a proton or protons. [GOC:dhl, GOC:ecd, GOC:jh2, GOC:jid, GOC:mlg, GOC:rph]	IEA	biological_process
LOC_Os05g01120	9.67575	2.4182	16.9333	7.00244	2.80786	3.25138e-05	0.000486332	cytochrome P450, putative, expressed	GO:0009055	electron carrier activity	Any molecular entity that serves as an electron acceptor and electron donor in an electron transport system. [ISBN:0198506732]	IEA	molecular_function
LOC_Os05g01120	9.67575	2.4182	16.9333	7.00244	2.80786	3.25138e-05	0.000486332	cytochrome P450, putative, expressed	GO:0016491	oxidoreductase activity	Catalysis of an oxidation-reduction (redox) reaction, a reversible chemical reaction in which the oxidation state of an atom or atoms within a molecule is altered. One substrate acts as a hydrogen or electron donor and becomes oxidized, while the other acts as hydrogen or electron acceptor and becomes reduced. [GOC:go_curators]	IEA	molecular_function
LOC_Os05g01120	9.67575	2.4182	16.9333	7.00244	2.80786	3.25138e-05	0.000486332	cytochrome P450, putative, expressed	GO:0005506	iron ion binding	Interacting selectively and non-covalently with iron (Fe) ions. [GOC:ai]	IEA	molecular_function
LOC_Os05g01120	9.67575	2.4182	16.9333	7.00244	2.80786	3.25138e-05	0.000486332	cytochrome P450, putative, expressed	GO:0020037	heme binding	Interacting selectively and non-covalently with heme, any compound of iron complexed in a porphyrin (tetrapyrrole) ring. [CHEBI:30413, GOC:ai]	IEA	molecular_function
LOC_Os05g01120	9.67575	2.4182	16.9333	7.00244	2.80786	3.25138e-05	0.000486332	cytochrome P450, putative, expressed	GO:0004497	monooxygenase activity	Catalysis of the incorporation of one atom from molecular oxygen into a compound and the reduction of the other atom of oxygen to water. [http://www.onelook.com/, ISBN:0198506732]	IEA	molecular_function
LOC_Os05g01120	9.67575	2.4182	16.9333	7.00244	2.80786	3.25138e-05	0.000486332	cytochrome P450, putative, expressed	GO:0046872	metal ion binding	Interacting selectively and non-covalently with any metal ion. [GOC:ai]	IEA	molecular_function
LOC_Os01g50590	22.1402	5.54659	38.7339	6.98336	2.80392	8.21774e-08	2.42378e-06	cytochrome P450, putative	GO:0005506	iron ion binding	Interacting selectively and non-covalently with iron (Fe) ions. [GOC:ai]	IEA	molecular_function
LOC_Os01g50590	22.1402	5.54659	38.7339	6.98336	2.80392	8.21774e-08	2.42378e-06	cytochrome P450, putative	GO:0016712	oxidoreductase activity, acting on paired donors, with incorporation or reduction of molecular oxygen, reduced flavin or flavoprotein as one donor, and incorporation of one atom of oxygen	Catalysis of an oxidation-reduction (redox) reaction in which hydrogen or electrons are transferred from reduced flavin or flavoprotein and one other donor, and one atom of oxygen is incorporated into one donor. [GOC:mah]	IEA	molecular_function
LOC_Os01g50590	22.1402	5.54659	38.7339	6.98336	2.80392	8.21774e-08	2.42378e-06	cytochrome P450, putative	GO:0016491	oxidoreductase activity	Catalysis of an oxidation-reduction (redox) reaction, a reversible chemical reaction in which the oxidation state of an atom or atoms within a molecule is altered. One substrate acts as a hydrogen or electron donor and becomes oxidized, while the other acts as hydrogen or electron acceptor and becomes reduced. [GOC:go_curators]	IEA	molecular_function
LOC_Os01g50590	22.1402	5.54659	38.7339	6.98336	2.80392	8.21774e-08	2.42378e-06	cytochrome P450, putative	GO:0046872	metal ion binding	Interacting selectively and non-covalently with any metal ion. [GOC:ai]	IEA	molecular_function
LOC_Os01g50590	22.1402	5.54659	38.7339	6.98336	2.80392	8.21774e-08	2.42378e-06	cytochrome P450, putative	GO:0009055	electron carrier activity	Any molecular entity that serves as an electron acceptor and electron donor in an electron transport system. [ISBN:0198506732]	IEA	molecular_function
LOC_Os01g50590	22.1402	5.54659	38.7339	6.98336	2.80392	8.21774e-08	2.42378e-06	cytochrome P450, putative	GO:0004497	monooxygenase activity	Catalysis of the incorporation of one atom from molecular oxygen into a compound and the reduction of the other atom of oxygen to water. [http://www.onelook.com/, ISBN:0198506732]	IEA	molecular_function
LOC_Os01g50590	22.1402	5.54659	38.7339	6.98336	2.80392	8.21774e-08	2.42378e-06	cytochrome P450, putative	GO:0055114	oxidation-reduction process	A metabolic process that results in the removal or addition of one or more electrons to or from a substance, with or without the concomitant removal or addition of a proton or protons. [GOC:dhl, GOC:ecd, GOC:jh2, GOC:jid, GOC:mlg, GOC:rph]	IEA	biological_process
LOC_Os01g50590	22.1402	5.54659	38.7339	6.98336	2.80392	8.21774e-08	2.42378e-06	cytochrome P450, putative	GO:0020037	heme binding	Interacting selectively and non-covalently with heme, any compound of iron complexed in a porphyrin (tetrapyrrole) ring. [CHEBI:30413, GOC:ai]	IEA	molecular_function
LOC_Os04g41750	8.04133	2.01492	14.0677	6.98178	2.80359	0.00570704	0.0348854	expressed protein
LOC_Os06g13560	19.872	4.98365	34.7604	6.97489	2.80217	1.28246e-07	3.61887e-06	SAM dependent carboxyl methyltransferase, putative, expressed	GO:0008168	methyltransferase activity	Catalysis of the transfer of a methyl group to an acceptor molecule. [ISBN:0198506732]	IEA	molecular_function
LOC_Os06g13560	19.872	4.98365	34.7604	6.97489	2.80217	1.28246e-07	3.61887e-06	SAM dependent carboxyl methyltransferase, putative, expressed	GO:0016740	transferase activity	Catalysis of the transfer of a group, e.g. a methyl group, glycosyl group, acyl group, phosphorus-containing, or other groups, from one compound (generally regarded as the donor) to another compound (generally regarded as the acceptor). Transferase is the systematic name for any enzyme of EC class 2. [ISBN:0198506732]	IEA	molecular_function
LOC_Os06g13560	19.872	4.98365	34.7604	6.97489	2.80217	1.28246e-07	3.61887e-06	SAM dependent carboxyl methyltransferase, putative, expressed	GO:0008168	methyltransferase activity	Catalysis of the transfer of a methyl group to an acceptor molecule. [ISBN:0198506732]	IEA	molecular_function
LOC_Os06g13560	19.872	4.98365	34.7604	6.97489	2.80217	1.28246e-07	3.61887e-06	SAM dependent carboxyl methyltransferase, putative, expressed	GO:0008168	methyltransferase activity	Catalysis of the transfer of a methyl group to an acceptor molecule. [ISBN:0198506732]	IEA	molecular_function
LOC_Os06g13560	19.872	4.98365	34.7604	6.97489	2.80217	1.28246e-07	3.61887e-06	SAM dependent carboxyl methyltransferase, putative, expressed	GO:0008168	methyltransferase activity	Catalysis of the transfer of a methyl group to an acceptor molecule. [ISBN:0198506732]	IEA	molecular_function
LOC_Os06g13560	19.872	4.98365	34.7604	6.97489	2.80217	1.28246e-07	3.61887e-06	SAM dependent carboxyl methyltransferase, putative, expressed	GO:0008168	methyltransferase activity	Catalysis of the transfer of a methyl group to an acceptor molecule. [ISBN:0198506732]	IEA	molecular_function
LOC_Os11g04190	22.3332	5.61591	39.0505	6.95356	2.79775	4.40036e-06	8.36924e-05	auxin efflux carrier component, putative, expressed	GO:0000323	lytic vacuole	A vacuole that is maintained at an acidic pH and which contains degradative enzymes, including a wide variety of acid hydrolases. [GOC:krc]	IEA	cellular_component
LOC_Os11g04190	22.3332	5.61591	39.0505	6.95356	2.79775	4.40036e-06	8.36924e-05	auxin efflux carrier component, putative, expressed	GO:0016020	membrane	Double layer of lipid molecules that encloses all cells, and, in eukaryotes, many organelles; may be a single or double lipid bilayer; also includes associated proteins. [GOC:mah, ISBN:0815316194]	IEA	cellular_component
LOC_Os11g04190	22.3332	5.61591	39.0505	6.95356	2.79775	4.40036e-06	8.36924e-05	auxin efflux carrier component, putative, expressed	GO:0009733	response to auxin stimulus	Any process that results in a change in state or activity of a cell or an organism (in terms of movement, secretion, enzyme production, gene expression, etc.) as a result of an auxin stimulus. [GOC:jl]	IEA	biological_process
LOC_Os11g04190	22.3332	5.61591	39.0505	6.95356	2.79775	4.40036e-06	8.36924e-05	auxin efflux carrier component, putative, expressed	GO:0006810	transport	The directed movement of substances (such as macromolecules, small molecules, ions) into, out of or within a cell, or between cells, or within a multicellular organism by means of some agent such as a transporter or pore. [GOC:dph, GOC:jl, GOC:mah]	IEA	biological_process
LOC_Os11g04190	22.3332	5.61591	39.0505	6.95356	2.79775	4.40036e-06	8.36924e-05	auxin efflux carrier component, putative, expressed	GO:0009734	auxin mediated signaling pathway	The series of molecular signals generated in response to detection of auxin. [GOC:mah, GOC:sm]	IEA	biological_process
LOC_Os11g04190	22.3332	5.61591	39.0505	6.95356	2.79775	4.40036e-06	8.36924e-05	auxin efflux carrier component, putative, expressed	GO:0009925	basal plasma membrane	The region of the plasma membrane located at the basal end of the cell. Often used in reference to animal polarized epithelial membranes, where the basal membrane is the part attached to the extracellular matrix, or in plant cells, where the basal membrane is defined with respect to the zygotic axis. [GOC:go_curators]	IEA	cellular_component
LOC_Os11g04190	22.3332	5.61591	39.0505	6.95356	2.79775	4.40036e-06	8.36924e-05	auxin efflux carrier component, putative, expressed	GO:0009723	response to ethylene stimulus	Any process that results in a change in state or activity of a cell or an organism (in terms of movement, secretion, enzyme production, gene expression, etc.) as a result of an ethylene (ethene) stimulus. [GOC:jl]	IEA	biological_process
LOC_Os11g04190	22.3332	5.61591	39.0505	6.95356	2.79775	4.40036e-06	8.36924e-05	auxin efflux carrier component, putative, expressed	GO:0005886	plasma membrane	The membrane surrounding a cell that separates the cell from its external environment. It consists of a phospholipid bilayer and associated proteins. [ISBN:0716731363]	IEA	cellular_component
LOC_Os11g04190	22.3332	5.61591	39.0505	6.95356	2.79775	4.40036e-06	8.36924e-05	auxin efflux carrier component, putative, expressed	GO:0010329	auxin efflux transmembrane transporter activity	Catalysis of the transfer of auxin, from one side of a membrane to the other, out of a cell. [PMID:16839804]	IEA	molecular_function
LOC_Os11g04190	22.3332	5.61591	39.0505	6.95356	2.79775	4.40036e-06	8.36924e-05	auxin efflux carrier component, putative, expressed	GO:0016021	integral to membrane	Penetrating at least one phospholipid bilayer of a membrane. May also refer to the state of being buried in the bilayer with no exposure outside the bilayer. When used to describe a protein, indicates that all or part of the peptide sequence is embedded in the membrane. [GOC:go_curators]	IEA	cellular_component
LOC_Os11g04190	22.3332	5.61591	39.0505	6.95356	2.79775	4.40036e-06	8.36924e-05	auxin efflux carrier component, putative, expressed	GO:0009958	positive gravitropism	The orientation of plant parts towards gravity. [GOC:sm]	IEA	biological_process
LOC_Os11g15040	3.08259	0.775703	5.38947	6.94785	2.79657	0.00654902	0.0388193	S-adenosyl-L-methionine:benzoic acid/salicylic acid carboxyl methyltransferase, putative, expressed	GO:0016740	transferase activity	Catalysis of the transfer of a group, e.g. a methyl group, glycosyl group, acyl group, phosphorus-containing, or other groups, from one compound (generally regarded as the donor) to another compound (generally regarded as the acceptor). Transferase is the systematic name for any enzyme of EC class 2. [ISBN:0198506732]	IEA	molecular_function
LOC_Os11g15040	3.08259	0.775703	5.38947	6.94785	2.79657	0.00654902	0.0388193	S-adenosyl-L-methionine:benzoic acid/salicylic acid carboxyl methyltransferase, putative, expressed	GO:0016740	transferase activity	Catalysis of the transfer of a group, e.g. a methyl group, glycosyl group, acyl group, phosphorus-containing, or other groups, from one compound (generally regarded as the donor) to another compound (generally regarded as the acceptor). Transferase is the systematic name for any enzyme of EC class 2. [ISBN:0198506732]	IEA	molecular_function
LOC_Os11g15040	3.08259	0.775703	5.38947	6.94785	2.79657	0.00654902	0.0388193	S-adenosyl-L-methionine:benzoic acid/salicylic acid carboxyl methyltransferase, putative, expressed	GO:0016740	transferase activity	Catalysis of the transfer of a group, e.g. a methyl group, glycosyl group, acyl group, phosphorus-containing, or other groups, from one compound (generally regarded as the donor) to another compound (generally regarded as the acceptor). Transferase is the systematic name for any enzyme of EC class 2. [ISBN:0198506732]	IEA	molecular_function
LOC_Os11g15040	3.08259	0.775703	5.38947	6.94785	2.79657	0.00654902	0.0388193	S-adenosyl-L-methionine:benzoic acid/salicylic acid carboxyl methyltransferase, putative, expressed	GO:0008168	methyltransferase activity	Catalysis of the transfer of a methyl group to an acceptor molecule. [ISBN:0198506732]	IEA	molecular_function
LOC_Os11g15040	3.08259	0.775703	5.38947	6.94785	2.79657	0.00654902	0.0388193	S-adenosyl-L-methionine:benzoic acid/salicylic acid carboxyl methyltransferase, putative, expressed	GO:0016740	transferase activity	Catalysis of the transfer of a group, e.g. a methyl group, glycosyl group, acyl group, phosphorus-containing, or other groups, from one compound (generally regarded as the donor) to another compound (generally regarded as the acceptor). Transferase is the systematic name for any enzyme of EC class 2. [ISBN:0198506732]	IEA	molecular_function
LOC_Os11g15040	3.08259	0.775703	5.38947	6.94785	2.79657	0.00654902	0.0388193	S-adenosyl-L-methionine:benzoic acid/salicylic acid carboxyl methyltransferase, putative, expressed	GO:0008168	methyltransferase activity	Catalysis of the transfer of a methyl group to an acceptor molecule. [ISBN:0198506732]	IEA	molecular_function
LOC_Os11g15040	3.08259	0.775703	5.38947	6.94785	2.79657	0.00654902	0.0388193	S-adenosyl-L-methionine:benzoic acid/salicylic acid carboxyl methyltransferase, putative, expressed	GO:0016740	transferase activity	Catalysis of the transfer of a group, e.g. a methyl group, glycosyl group, acyl group, phosphorus-containing, or other groups, from one compound (generally regarded as the donor) to another compound (generally regarded as the acceptor). Transferase is the systematic name for any enzyme of EC class 2. [ISBN:0198506732]	IEA	molecular_function
LOC_Os11g15040	3.08259	0.775703	5.38947	6.94785	2.79657	0.00654902	0.0388193	S-adenosyl-L-methionine:benzoic acid/salicylic acid carboxyl methyltransferase, putative, expressed	GO:0008168	methyltransferase activity	Catalysis of the transfer of a methyl group to an acceptor molecule. [ISBN:0198506732]	IEA	molecular_function
LOC_Os11g15040	3.08259	0.775703	5.38947	6.94785	2.79657	0.00654902	0.0388193	S-adenosyl-L-methionine:benzoic acid/salicylic acid carboxyl methyltransferase, putative, expressed	GO:0008168	methyltransferase activity	Catalysis of the transfer of a methyl group to an acceptor molecule. [ISBN:0198506732]	IEA	molecular_function
LOC_Os11g15040	3.08259	0.775703	5.38947	6.94785	2.79657	0.00654902	0.0388193	S-adenosyl-L-methionine:benzoic acid/salicylic acid carboxyl methyltransferase, putative, expressed	GO:0008168	methyltransferase activity	Catalysis of the transfer of a methyl group to an acceptor molecule. [ISBN:0198506732]	IEA	molecular_function
LOC_Os03g07660	14.6578	3.69208	25.6234	6.94012	2.79496	4.17783e-05	0.000606064	conserved hypothetical protein	GO:0005945	6-phosphofructokinase complex	A protein complex that possesses 6-phosphofructokinase activity; homodimeric, homooctameric, and allosteric homotetrameric forms are known. [GOC:mah, GOC:vw, ISBN:0198506732]	IEA	cellular_component
LOC_Os03g07660	14.6578	3.69208	25.6234	6.94012	2.79496	4.17783e-05	0.000606064	conserved hypothetical protein	GO:0006096	glycolysis	The chemical reactions and pathways resulting in the breakdown of a monosaccharide (generally glucose) into pyruvate, with the concomitant production of a small amount of ATP. Glycolysis begins with phosphorylation of a monosaccharide (generally glucose) on the sixth carbon by a hexokinase, and ends with the production of pyruvate. Pyruvate may be converted to ethanol, lactate, or other small mol…	IEA	biological_process
LOC_Os03g07660	14.6578	3.69208	25.6234	6.94012	2.79496	4.17783e-05	0.000606064	conserved hypothetical protein	GO:0003872	6-phosphofructokinase activity	Catalysis of the reaction: ATP + D-fructose-6-phosphate = ADP + D-fructose 1,6-bisphosphate. [EC:2.7.1.11]	IEA	molecular_function
LOC_Os01g57150	7.68305	1.93699	13.4291	6.93298	2.79348	0.00572964	0.0350016	SR protein related family member, putative, expressed
LOC_Os03g52320	13.1313	3.31511	22.9476	6.92211	2.79121	0.000237379	0.002615	GRF-interacting factor 1, putative, expressed	GO:0008234	cysteine-type peptidase activity	Catalysis of the hydrolysis of peptide bonds in a polypeptide chain by a mechanism in which the sulfhydryl group of a cysteine residue at the active center acts as a nucleophile. [GOC:mah, http://merops.sanger.ac.uk/about/glossary.htm#CATTYPE]	IEA	molecular_function
LOC_Os03g52320	13.1313	3.31511	22.9476	6.92211	2.79121	0.000237379	0.002615	GRF-interacting factor 1, putative, expressed	GO:0016491	oxidoreductase activity	Catalysis of an oxidation-reduction (redox) reaction, a reversible chemical reaction in which the oxidation state of an atom or atoms within a molecule is altered. One substrate acts as a hydrogen or electron donor and becomes oxidized, while the other acts as hydrogen or electron acceptor and becomes reduced. [GOC:go_curators]	IEA	molecular_function
LOC_Os03g52320	13.1313	3.31511	22.9476	6.92211	2.79121	0.000237379	0.002615	GRF-interacting factor 1, putative, expressed	GO:0046872	metal ion binding	Interacting selectively and non-covalently with any metal ion. [GOC:ai]	IEA	molecular_function
LOC_Os03g52320	13.1313	3.31511	22.9476	6.92211	2.79121	0.000237379	0.002615	GRF-interacting factor 1, putative, expressed	GO:0006508	proteolysis	The hydrolysis of proteins into smaller polypeptides and/or amino acids by cleavage of their peptide bonds. [GOC:bf, GOC:mah]	IEA	biological_process
LOC_Os03g52320	13.1313	3.31511	22.9476	6.92211	2.79121	0.000237379	0.002615	GRF-interacting factor 1, putative, expressed	GO:0016491	oxidoreductase activity	Catalysis of an oxidation-reduction (redox) reaction, a reversible chemical reaction in which the oxidation state of an atom or atoms within a molecule is altered. One substrate acts as a hydrogen or electron donor and becomes oxidized, while the other acts as hydrogen or electron acceptor and becomes reduced. [GOC:go_curators]	IEA	molecular_function
LOC_Os03g52320	13.1313	3.31511	22.9476	6.92211	2.79121	0.000237379	0.002615	GRF-interacting factor 1, putative, expressed	GO:0055114	oxidation-reduction process	A metabolic process that results in the removal or addition of one or more electrons to or from a substance, with or without the concomitant removal or addition of a proton or protons. [GOC:dhl, GOC:ecd, GOC:jh2, GOC:jid, GOC:mlg, GOC:rph]	IEA	biological_process
LOC_Os03g52320	13.1313	3.31511	22.9476	6.92211	2.79121	0.000237379	0.002615	GRF-interacting factor 1, putative, expressed	GO:0008283	cell proliferation	The multiplication or reproduction of cells, resulting in the expansion of a cell population. [GOC:mah, GOC:mb]	IEA	biological_process
LOC_Os03g52320	13.1313	3.31511	22.9476	6.92211	2.79121	0.000237379	0.002615	GRF-interacting factor 1, putative, expressed	GO:0055114	oxidation-reduction process	A metabolic process that results in the removal or addition of one or more electrons to or from a substance, with or without the concomitant removal or addition of a proton or protons. [GOC:dhl, GOC:ecd, GOC:jh2, GOC:jid, GOC:mlg, GOC:rph]	IEA	biological_process
LOC_Os03g52320	13.1313	3.31511	22.9476	6.92211	2.79121	0.000237379	0.002615	GRF-interacting factor 1, putative, expressed	GO:0048366	leaf development	The process whose specific outcome is the progression of the leaf over time, from its formation to the mature structure. [GOC:go_curators]	IEA	biological_process
LOC_Os03g52320	13.1313	3.31511	22.9476	6.92211	2.79121	0.000237379	0.002615	GRF-interacting factor 1, putative, expressed	GO:0046872	metal ion binding	Interacting selectively and non-covalently with any metal ion. [GOC:ai]	IEA	molecular_function
LOC_Os04g07280	17.3971	4.39393	30.4002	6.91869	2.7905	1.74591e-05	0.000281678	AGAP002737-PA, putative, expressed
LOC_Os01g16460	10.9879	2.79063	19.1852	6.87489	2.78134	0.00137406	0.0112639	hypothetical protein	GO:0016020	membrane	Double layer of lipid molecules that encloses all cells, and, in eukaryotes, many organelles; may be a single or double lipid bilayer; also includes associated proteins. [GOC:mah, ISBN:0815316194]	IEA	cellular_component
LOC_Os11g30370	76.3606	19.4266	133.295	6.86145	2.77851	3.59701e-13	3.03337e-11	OsSPL19 - SBP-box gene family member, expressed	GO:0003677	DNA binding	Any molecular function by which a gene product interacts selectively and non-covalently with DNA (deoxyribonucleic acid). [GOC:dph, GOC:jl, GOC:tb, GOC:vw]	IEA	molecular_function
LOC_Os11g30370	76.3606	19.4266	133.295	6.86145	2.77851	3.59701e-13	3.03337e-11	OsSPL19 - SBP-box gene family member, expressed	GO:0050825	ice binding	Interacting selectively and non-covalently with ice, water reduced to the solid state by cold temperature. It is a white or transparent colorless substance, crystalline, brittle, and viscoidal. [GOC:curators]	IEA	molecular_function
LOC_Os11g30370	76.3606	19.4266	133.295	6.86145	2.77851	3.59701e-13	3.03337e-11	OsSPL19 - SBP-box gene family member, expressed	GO:0050826	response to freezing	Any process that results in a change in state or activity of a cell or an organism (in terms of movement, secretion, enzyme production, gene expression, etc.) as a result of a freezing stimulus, temperatures below 0 degrees Celsius. [GOC:jl]	IEA	biological_process
LOC_Os11g30370	76.3606	19.4266	133.295	6.86145	2.77851	3.59701e-13	3.03337e-11	OsSPL19 - SBP-box gene family member, expressed	GO:0042309	homoiothermy	Any homoeostatic process in which an organism maintains its internal body temperature at a relatively constant value. This is achieved by using metabolic processes to counteract fluctuations in the temperature of the environment. [ISBN:0192801023]	IEA	biological_process
LOC_Os11g30370	76.3606	19.4266	133.295	6.86145	2.77851	3.59701e-13	3.03337e-11	OsSPL19 - SBP-box gene family member, expressed	GO:0008270	zinc ion binding	Interacting selectively and non-covalently with zinc (Zn) ions. [GOC:ai]	IEA	molecular_function
LOC_Os11g30370	76.3606	19.4266	133.295	6.86145	2.77851	3.59701e-13	3.03337e-11	OsSPL19 - SBP-box gene family member, expressed	GO:0046872	metal ion binding	Interacting selectively and non-covalently with any metal ion. [GOC:ai]	IEA	molecular_function
LOC_Os11g30370	76.3606	19.4266	133.295	6.86145	2.77851	3.59701e-13	3.03337e-11	OsSPL19 - SBP-box gene family member, expressed	GO:0005634	nucleus	A membrane-bounded organelle of eukaryotic cells in which chromosomes are housed and replicated. In most cells, the nucleus contains all of the cell's chromosomes except the organellar chromosomes, and is the site of RNA synthesis and processing. In some species, or in specialized cell types, RNA metabolism or DNA replication may be absent. [GOC:go_curators]	IEA	cellular_component
LOC_Os06g20040	45.4552	11.6004	79.3099	6.8368	2.77332	2.27492e-10	1.19645e-08	aspartic proteinase nepenthesin-2 precursor, putative, expressed	GO:0008233	peptidase activity	Catalysis of the hydrolysis of a peptide bond. A peptide bond is a covalent bond formed when the carbon atom from the carboxyl group of one amino acid shares electrons with the nitrogen atom from the amino group of a second amino acid. [GOC:jl, ISBN:0815332181]	IEA	molecular_function
LOC_Os06g20040	45.4552	11.6004	79.3099	6.8368	2.77332	2.27492e-10	1.19645e-08	aspartic proteinase nepenthesin-2 precursor, putative, expressed	GO:0006508	proteolysis	The hydrolysis of proteins into smaller polypeptides and/or amino acids by cleavage of their peptide bonds. [GOC:bf, GOC:mah]	IEA	biological_process
LOC_Os06g20040	45.4552	11.6004	79.3099	6.8368	2.77332	2.27492e-10	1.19645e-08	aspartic proteinase nepenthesin-2 precursor, putative, expressed	GO:0004190	aspartic-type endopeptidase activity	Catalysis of the hydrolysis of internal, alpha-peptide bonds in a polypeptide chain by a mechanism in which a water molecule bound by the side chains of aspartic residues at the active center acts as a nucleophile. [ISBN:0198506732]	IEA	molecular_function
LOC_Os06g20040	45.4552	11.6004	79.3099	6.8368	2.77332	2.27492e-10	1.19645e-08	aspartic proteinase nepenthesin-2 precursor, putative, expressed	GO:0016787	hydrolase activity	Catalysis of the hydrolysis of various bonds, e.g. C-O, C-N, C-C, phosphoric anhydride bonds, etc. Hydrolase is the systematic name for any enzyme of EC class 3. [ISBN:0198506732]	IEA	molecular_function
LOC_Os04g28250	8.02429	2.04958	13.999	6.83019	2.77192	0.00275752	0.0195471	cysteine proteinase inhibitor precursor, putative, expressed	GO:0004869	cysteine-type endopeptidase inhibitor activity	Stops, prevents or reduces the activity of a cysteine-type endopeptidase, any enzyme that hydrolyzes peptide bonds in polypeptides by a mechanism in which the sulfhydryl group of a cysteine residue at the active center acts as a nucleophile. [GOC:dph, GOC:tb]	IEA	molecular_function
LOC_Os04g28250	8.02429	2.04958	13.999	6.83019	2.77192	0.00275752	0.0195471	cysteine proteinase inhibitor precursor, putative, expressed	GO:0006952	defense response	Reactions, triggered in response to the presence of a foreign body or the occurrence of an injury, which result in restriction of damage to the organism attacked or prevention/recovery from the infection caused by the attack. [GOC:go_curators]	IEA	biological_process
LOC_Os04g28250	8.02429	2.04958	13.999	6.83019	2.77192	0.00275752	0.0195471	cysteine proteinase inhibitor precursor, putative, expressed	GO:0005840	ribosome	An intracellular organelle, about 200 A in diameter, consisting of RNA and protein. It is the site of protein biosynthesis resulting from translation of messenger RNA (mRNA). It consists of two subunits, one large and one small, each containing only protein and RNA. Both the ribosome and its subunits are characterized by their sedimentation coefficients, expressed in Svedberg units (symbol: S). H…	IEA	cellular_component
LOC_Os04g28250	8.02429	2.04958	13.999	6.83019	2.77192	0.00275752	0.0195471	cysteine proteinase inhibitor precursor, putative, expressed	GO:0005576	extracellular region	The space external to the outermost structure of a cell. For cells without external protective or external encapsulating structures this refers to space outside of the plasma membrane. This term covers the host cell environment outside an intracellular parasite. [GOC:go_curators]	IEA	cellular_component
LOC_Os04g28250	8.02429	2.04958	13.999	6.83019	2.77192	0.00275752	0.0195471	cysteine proteinase inhibitor precursor, putative, expressed	GO:0003735	structural constituent of ribosome	The action of a molecule that contributes to the structural integrity of the ribosome. [GOC:mah]	IEA	molecular_function
LOC_Os04g28250	8.02429	2.04958	13.999	6.83019	2.77192	0.00275752	0.0195471	cysteine proteinase inhibitor precursor, putative, expressed	GO:0005622	intracellular	The living contents of a cell; the matter contained within (but not including) the plasma membrane, usually taken to exclude large vacuoles and masses of secretory or ingested material. In eukaryotes it includes the nucleus and cytoplasm. [ISBN:0198506732]	IEA	cellular_component
LOC_Os04g28250	8.02429	2.04958	13.999	6.83019	2.77192	0.00275752	0.0195471	cysteine proteinase inhibitor precursor, putative, expressed	GO:0006412	translation	The cellular metabolic process in which a protein is formed, using the sequence of a mature mRNA molecule to specify the sequence of amino acids in a polypeptide chain. Translation is mediated by the ribosome, and begins with the formation of a ternary complex between aminoacylated initiator methionine tRNA, GTP, and initiation factor 2, which subsequently associates with the small subunit of the…	IEA	biological_process
LOC_Os04g28250	8.02429	2.04958	13.999	6.83019	2.77192	0.00275752	0.0195471	cysteine proteinase inhibitor precursor, putative, expressed	GO:0030414	peptidase inhibitor activity	Stops, prevents or reduces the activity of a peptidase, any enzyme that catalyzes the hydrolysis peptide bonds. [GOC:jl]	IEA	molecular_function
LOC_Os07g12670	13.7273	3.53167	23.9229	6.77383	2.75997	4.30875e-05	0.000622288	conserved hypothetical protein	GO:0006952	defense response	Reactions, triggered in response to the presence of a foreign body or the occurrence of an injury, which result in restriction of damage to the organism attacked or prevention/recovery from the infection caused by the attack. [GOC:go_curators]	IEA	biological_process
LOC_Os07g12670	13.7273	3.53167	23.9229	6.77383	2.75997	4.30875e-05	0.000622288	conserved hypothetical protein	GO:0035023	regulation of Rho protein signal transduction	Any process that modulates the frequency, rate or extent of Rho protein signal transduction. [GOC:bf]	IEA	biological_process
LOC_Os07g12670	13.7273	3.53167	23.9229	6.77383	2.75997	4.30875e-05	0.000622288	conserved hypothetical protein	GO:0005089	Rho guanyl-nucleotide exchange factor activity	Stimulates the exchange of guanyl nucleotides associated with a GTPase of the Rho family. Under normal cellular physiological conditions, the concentration of GTP is higher than that of GDP, favoring the replacement of GDP by GTP in association with the GTPase. [GOC:mah]	IEA	molecular_function
LOC_Os07g12670	13.7273	3.53167	23.9229	6.77383	2.75997	4.30875e-05	0.000622288	conserved hypothetical protein	GO:0005622	intracellular	The living contents of a cell; the matter contained within (but not including) the plasma membrane, usually taken to exclude large vacuoles and masses of secretory or ingested material. In eukaryotes it includes the nucleus and cytoplasm. [ISBN:0198506732]	IEA	cellular_component
LOC_Os07g38640	19.2291	4.95733	33.5009	6.75786	2.75657	9.31987e-06	0.000162804	inactive receptor kinase At2g26730 precursor, putative, expressed	GO:0005515	protein binding	Interacting selectively and non-covalently with any protein or protein complex (a complex of two or more proteins that may include other nonprotein molecules). [GOC:go_curators]	IEA	molecular_function
LOC_Os07g38640	19.2291	4.95733	33.5009	6.75786	2.75657	9.31987e-06	0.000162804	inactive receptor kinase At2g26730 precursor, putative, expressed	GO:0004674	protein serine/threonine kinase activity	Catalysis of the reactions: ATP + protein serine = ADP + protein serine phosphate, and ATP + protein threonine = ADP + protein threonine phosphate. [GOC:bf]	IEA	molecular_function
LOC_Os07g38640	19.2291	4.95733	33.5009	6.75786	2.75657	9.31987e-06	0.000162804	inactive receptor kinase At2g26730 precursor, putative, expressed	GO:0000166	nucleotide binding	Interacting selectively and non-covalently with a nucleotide, any compound consisting of a nucleoside that is esterified with (ortho)phosphate or an oligophosphate at any hydroxyl group on the ribose or deoxyribose. [GOC:mah, ISBN:0198547684]	IEA	molecular_function
LOC_Os07g38640	19.2291	4.95733	33.5009	6.75786	2.75657	9.31987e-06	0.000162804	inactive receptor kinase At2g26730 precursor, putative, expressed	GO:0004713	protein tyrosine kinase activity	Catalysis of the reaction: ATP + a protein tyrosine = ADP + protein tyrosine phosphate. [EC:2.7.10]	IEA	molecular_function
LOC_Os07g38640	19.2291	4.95733	33.5009	6.75786	2.75657	9.31987e-06	0.000162804	inactive receptor kinase At2g26730 precursor, putative, expressed	GO:0016301	kinase activity	Catalysis of the transfer of a phosphate group, usually from ATP, to a substrate molecule. [ISBN:0198506732]	IEA	molecular_function
LOC_Os07g38640	19.2291	4.95733	33.5009	6.75786	2.75657	9.31987e-06	0.000162804	inactive receptor kinase At2g26730 precursor, putative, expressed	GO:0004672	protein kinase activity	Catalysis of the phosphorylation of an amino acid residue in a protein, usually according to the reaction: a protein + ATP = a phosphoprotein + ADP. [MetaCyc:PROTEIN-KINASE-RXN]	IEA	molecular_function
LOC_Os07g38640	19.2291	4.95733	33.5009	6.75786	2.75657	9.31987e-06	0.000162804	inactive receptor kinase At2g26730 precursor, putative, expressed	GO:0005524	ATP binding	Interacting selectively and non-covalently with ATP, adenosine 5'-triphosphate, a universally important coenzyme and enzyme regulator. [ISBN:0198506732]	IEA	molecular_function
LOC_Os07g38640	19.2291	4.95733	33.5009	6.75786	2.75657	9.31987e-06	0.000162804	inactive receptor kinase At2g26730 precursor, putative, expressed	GO:0004872	receptor activity	Combining with an extracellular or intracellular messenger to initiate a change in cell activity. [GOC:ceb, ISBN:0198506732]	IEA	molecular_function
LOC_Os07g38640	19.2291	4.95733	33.5009	6.75786	2.75657	9.31987e-06	0.000162804	inactive receptor kinase At2g26730 precursor, putative, expressed	GO:0006468	protein phosphorylation	The process of introducing a phosphate group on to a protein. [GOC:hb]	IEA	biological_process
LOC_Os10g40520	206.799	53.5677	360.029	6.72102	2.74868	4.27228e-15	4.74919e-13	LTPL145 - Protease inhibitor/seed storage/LTP family protein precursor, expressed	GO:0006869	lipid transport	The directed movement of lipids into, out of or within a cell, or between cells, by means of some agent such as a transporter or pore. Lipids are compounds soluble in an organic solvent but not, or sparingly, in an aqueous solvent. [ISBN:0198506732]	IEA	biological_process
LOC_Os12g03200	27.6046	7.15443	48.0547	6.71677	2.74777	7.31117e-08	2.1894e-06	MATE efflux family protein, putative, expressed	GO:0015238	drug transmembrane transporter activity	Enables the directed movement of a drug from one side of a membrane to the other. A drug is any naturally occurring or synthetic substance, other than a nutrient, that, when administered or applied to an organism, affects the structure or functioning of the organism; in particular, any such substance used in the diagnosis, prevention, or treatment of disease. [ISBN:0198506732]	IEA	molecular_function
LOC_Os12g03200	27.6046	7.15443	48.0547	6.71677	2.74777	7.31117e-08	2.1894e-06	MATE efflux family protein, putative, expressed	GO:0016020	membrane	Double layer of lipid molecules that encloses all cells, and, in eukaryotes, many organelles; may be a single or double lipid bilayer; also includes associated proteins. [GOC:mah, ISBN:0815316194]	IEA	cellular_component
LOC_Os12g03200	27.6046	7.15443	48.0547	6.71677	2.74777	7.31117e-08	2.1894e-06	MATE efflux family protein, putative, expressed	GO:0015297	antiporter activity	Enables the active transport of a solute across a membrane by a mechanism whereby two or more species are transported in opposite directions in a tightly coupled process not directly linked to a form of energy other than chemiosmotic energy. The reaction is: solute A(out) + solute B(in) = solute A(in) + solute B(out). [GOC:mtg_transport, ISBN:0815340729, PMID:10839820]	IEA	molecular_function
LOC_Os12g03200	27.6046	7.15443	48.0547	6.71677	2.74777	7.31117e-08	2.1894e-06	MATE efflux family protein, putative, expressed	GO:0015297	antiporter activity	Enables the active transport of a solute across a membrane by a mechanism whereby two or more species are transported in opposite directions in a tightly coupled process not directly linked to a form of energy other than chemiosmotic energy. The reaction is: solute A(out) + solute B(in) = solute A(in) + solute B(out). [GOC:mtg_transport, ISBN:0815340729, PMID:10839820]	IEA	molecular_function
LOC_Os12g03200	27.6046	7.15443	48.0547	6.71677	2.74777	7.31117e-08	2.1894e-06	MATE efflux family protein, putative, expressed
LOC_Os12g03200	27.6046	7.15443	48.0547	6.71677	2.74777	7.31117e-08	2.1894e-06	MATE efflux family protein, putative, expressed	GO:0006855	drug transmembrane transport	The process in which a drug is transported from one side of a membrane to the other by means of some agent such as a transporter or pore. [GOC:ai, GOC:bf]	IEA	biological_process
LOC_Os12g03200	27.6046	7.15443	48.0547	6.71677	2.74777	7.31117e-08	2.1894e-06	MATE efflux family protein, putative, expressed	GO:0015238	drug transmembrane transporter activity	Enables the directed movement of a drug from one side of a membrane to the other. A drug is any naturally occurring or synthetic substance, other than a nutrient, that, when administered or applied to an organism, affects the structure or functioning of the organism; in particular, any such substance used in the diagnosis, prevention, or treatment of disease. [ISBN:0198506732]	IEA	molecular_function
LOC_Os12g03200	27.6046	7.15443	48.0547	6.71677	2.74777	7.31117e-08	2.1894e-06	MATE efflux family protein, putative, expressed	GO:0016020	membrane	Double layer of lipid molecules that encloses all cells, and, in eukaryotes, many organelles; may be a single or double lipid bilayer; also includes associated proteins. [GOC:mah, ISBN:0815316194]	IEA	cellular_component
LOC_Os12g03200	27.6046	7.15443	48.0547	6.71677	2.74777	7.31117e-08	2.1894e-06	MATE efflux family protein, putative, expressed	GO:0006855	drug transmembrane transport	The process in which a drug is transported from one side of a membrane to the other by means of some agent such as a transporter or pore. [GOC:ai, GOC:bf]	IEA	biological_process
LOC_Os11g40210	40.5943	10.5302	70.6583	6.71004	2.74632	4.81694e-09	1.86741e-07	remorin C-terminal domain containing protein, putative, expressed
LOC_Os03g01270	41.0142	10.6469	71.3814	6.70442	2.74511	1.32509e-08	4.66274e-07	expansin precursor, putative, expressed	GO:0005576	extracellular region	The space external to the outermost structure of a cell. For cells without external protective or external encapsulating structures this refers to space outside of the plasma membrane. This term covers the host cell environment outside an intracellular parasite. [GOC:go_curators]	IEA	cellular_component
LOC_Os03g01270	41.0142	10.6469	71.3814	6.70442	2.74511	1.32509e-08	4.66274e-07	expansin precursor, putative, expressed	GO:0019953	sexual reproduction	The regular alternation, in the life cycle of haplontic, diplontic and diplohaplontic organisms, of meiosis and fertilization which provides for the production offspring. In diplontic organisms there is a life cycle in which the products of meiosis behave directly as gametes, fusing to form a zygote from which the diploid, or sexually reproductive polyploid, adult organism will develop. In diploh…	IEA	biological_process
LOC_Os03g01270	41.0142	10.6469	71.3814	6.70442	2.74511	1.32509e-08	4.66274e-07	expansin precursor, putative, expressed	GO:0016020	membrane	Double layer of lipid molecules that encloses all cells, and, in eukaryotes, many organelles; may be a single or double lipid bilayer; also includes associated proteins. [GOC:mah, ISBN:0815316194]	IEA	cellular_component
LOC_Os03g01270	41.0142	10.6469	71.3814	6.70442	2.74511	1.32509e-08	4.66274e-07	expansin precursor, putative, expressed	GO:0005618	cell wall	The rigid or semi-rigid envelope lying outside the cell membrane of plant, fungal, and most prokaryotic cells, maintaining their shape and protecting them from osmotic lysis. In plants it is made of cellulose and, often, lignin; in fungi it is composed largely of polysaccharides; in bacteria it is composed of peptidoglycan. [ISBN:0198547684]	IEA	cellular_component
LOC_Os03g01270	41.0142	10.6469	71.3814	6.70442	2.74511	1.32509e-08	4.66274e-07	expansin precursor, putative, expressed	GO:0019953	sexual reproduction	The regular alternation, in the life cycle of haplontic, diplontic and diplohaplontic organisms, of meiosis and fertilization which provides for the production offspring. In diplontic organisms there is a life cycle in which the products of meiosis behave directly as gametes, fusing to form a zygote from which the diploid, or sexually reproductive polyploid, adult organism will develop. In diploh…	IEA	biological_process
LOC_Os03g01270	41.0142	10.6469	71.3814	6.70442	2.74511	1.32509e-08	4.66274e-07	expansin precursor, putative, expressed	GO:0005576	extracellular region	The space external to the outermost structure of a cell. For cells without external protective or external encapsulating structures this refers to space outside of the plasma membrane. This term covers the host cell environment outside an intracellular parasite. [GOC:go_curators]	IEA	cellular_component
LOC_Os12g31200	60.4378	15.7128	105.163	6.69283	2.74262	1.38016e-10	7.54259e-09	NB-ARC domain containing protein, expressed	GO:0005524	ATP binding	Interacting selectively and non-covalently with ATP, adenosine 5'-triphosphate, a universally important coenzyme and enzyme regulator. [ISBN:0198506732]	IEA	molecular_function
LOC_Os12g31200	60.4378	15.7128	105.163	6.69283	2.74262	1.38016e-10	7.54259e-09	NB-ARC domain containing protein, expressed	GO:0006952	defense response	Reactions, triggered in response to the presence of a foreign body or the occurrence of an injury, which result in restriction of damage to the organism attacked or prevention/recovery from the infection caused by the attack. [GOC:go_curators]	IEA	biological_process
LOC_Os12g31200	60.4378	15.7128	105.163	6.69283	2.74262	1.38016e-10	7.54259e-09	NB-ARC domain containing protein, expressed	GO:0006915	apoptotic process	A programmed cell death process which begins when a cell receives an internal (e.g. DNA damage) or external signal (e.g. an extracellular death ligand), and proceeds through a series of biochemical events (signaling pathways) which typically lead to rounding-up of the cell, retraction of pseudopodes, reduction of cellular volume (pyknosis), chromatin condensation, nuclear fragmentation (karyorrhe…	IEA	biological_process
LOC_Os05g45480	57.6187	15.0236	100.214	6.67042	2.73778	5.14019e-10	2.48926e-08	POEI45 - Pollen Ole e I allergen and extensin family protein precursor, expressed	GO:0005199	structural constituent of cell wall	The action of a molecule that contributes to the structural integrity of a cell wall. [GOC:mah]	IEA	molecular_function
LOC_Os03g47210	7.42523	1.93699	12.9135	6.66678	2.73699	0.00547571	0.0337951	expressed protein
LOC_Os03g02460	41.983	10.9636	73.0023	6.65859	2.73522	1.16647e-09	5.12459e-08	retinol dehydrogenase, putative, expressed	GO:0016491	oxidoreductase activity	Catalysis of an oxidation-reduction (redox) reaction, a reversible chemical reaction in which the oxidation state of an atom or atoms within a molecule is altered. One substrate acts as a hydrogen or electron donor and becomes oxidized, while the other acts as hydrogen or electron acceptor and becomes reduced. [GOC:go_curators]	IEA	molecular_function
LOC_Os03g02460	41.983	10.9636	73.0023	6.65859	2.73522	1.16647e-09	5.12459e-08	retinol dehydrogenase, putative, expressed	GO:0016491	oxidoreductase activity	Catalysis of an oxidation-reduction (redox) reaction, a reversible chemical reaction in which the oxidation state of an atom or atoms within a molecule is altered. One substrate acts as a hydrogen or electron donor and becomes oxidized, while the other acts as hydrogen or electron acceptor and becomes reduced. [GOC:go_curators]	IEA	molecular_function
LOC_Os03g02460	41.983	10.9636	73.0023	6.65859	2.73522	1.16647e-09	5.12459e-08	retinol dehydrogenase, putative, expressed	GO:0005488	binding	The selective, non-covalent, often stoichiometric, interaction of a molecule with one or more specific sites on another molecule. [GOC:ceb, GOC:mah, ISBN:0198506732]	IEA	molecular_function
LOC_Os03g02460	41.983	10.9636	73.0023	6.65859	2.73522	1.16647e-09	5.12459e-08	retinol dehydrogenase, putative, expressed	GO:0008152	metabolic process	The chemical reactions and pathways, including anabolism and catabolism, by which living organisms transform chemical substances. Metabolic processes typically transform small molecules, but also include macromolecular processes such as DNA repair and replication, and protein synthesis and degradation. [GOC:go_curators, ISBN:0198547684]	IEA	biological_process
LOC_Os03g02460	41.983	10.9636	73.0023	6.65859	2.73522	1.16647e-09	5.12459e-08	retinol dehydrogenase, putative, expressed	GO:0008667	2,3-dihydro-2,3-dihydroxybenzoate dehydrogenase activity	Catalysis of the reaction: (2S,3S)-2,3-dihydroxy-2,3-dihydrobenzoate + NAD(+) = 2,3-dihydroxybenzoate + H(+) + NADH. [EC:1.3.1.28, RHEA:23827]	IEA	molecular_function
LOC_Os03g02460	41.983	10.9636	73.0023	6.65859	2.73522	1.16647e-09	5.12459e-08	retinol dehydrogenase, putative, expressed	GO:0008152	metabolic process	The chemical reactions and pathways, including anabolism and catabolism, by which living organisms transform chemical substances. Metabolic processes typically transform small molecules, but also include macromolecular processes such as DNA repair and replication, and protein synthesis and degradation. [GOC:go_curators, ISBN:0198547684]	IEA	biological_process
LOC_Os03g02460	41.983	10.9636	73.0023	6.65859	2.73522	1.16647e-09	5.12459e-08	retinol dehydrogenase, putative, expressed	GO:0005488	binding	The selective, non-covalent, often stoichiometric, interaction of a molecule with one or more specific sites on another molecule. [GOC:ceb, GOC:mah, ISBN:0198506732]	IEA	molecular_function
LOC_Os03g02460	41.983	10.9636	73.0023	6.65859	2.73522	1.16647e-09	5.12459e-08	retinol dehydrogenase, putative, expressed	GO:0003824	catalytic activity	Catalysis of a biochemical reaction at physiological temperatures. In biologically catalyzed reactions, the reactants are known as substrates, and the catalysts are naturally occurring macromolecular substances known as enzymes. Enzymes possess specific binding sites for substrates, and are usually composed wholly or largely of protein, but RNA that has catalytic activity (ribozyme) is often also…	IEA	molecular_function
LOC_Os03g02460	41.983	10.9636	73.0023	6.65859	2.73522	1.16647e-09	5.12459e-08	retinol dehydrogenase, putative, expressed	GO:0009239	enterobactin biosynthetic process	The chemical reactions and pathways resulting in the formation of enterobactin, a catechol-derived siderochrome of Enterobacteria; enterobactin (N',N',N''-(2,6,10-trioxo-1,5,9-triacyclodecane-3,7,11-triyl)tris(2,3-dihydroxy)benzamide) is a self-triester of 2,3-dihydroxy-N-benzoyl-L-serine and a product of the shikimate pathway. [GOC:go_curators]	IEA	biological_process
LOC_Os03g02460	41.983	10.9636	73.0023	6.65859	2.73522	1.16647e-09	5.12459e-08	retinol dehydrogenase, putative, expressed	GO:0003824	catalytic activity	Catalysis of a biochemical reaction at physiological temperatures. In biologically catalyzed reactions, the reactants are known as substrates, and the catalysts are naturally occurring macromolecular substances known as enzymes. Enzymes possess specific binding sites for substrates, and are usually composed wholly or largely of protein, but RNA that has catalytic activity (ribozyme) is often also…	IEA	molecular_function
LOC_Os03g02460	41.983	10.9636	73.0023	6.65859	2.73522	1.16647e-09	5.12459e-08	retinol dehydrogenase, putative, expressed	GO:0055114	oxidation-reduction process	A metabolic process that results in the removal or addition of one or more electrons to or from a substance, with or without the concomitant removal or addition of a proton or protons. [GOC:dhl, GOC:ecd, GOC:jh2, GOC:jid, GOC:mlg, GOC:rph]	IEA	biological_process
LOC_Os04g07890	32.5576	8.52366	56.5915	6.63935	2.73104	3.78604e-08	1.20639e-06	AGAP002737-PA, putative, expressed
LOC_Os09g27910	13.9664	3.65742	24.2755	6.63732	2.7306	0.000175474	0.00203432	aspartic proteinase nepenthesin precursor, putative, expressed	GO:0004190	aspartic-type endopeptidase activity	Catalysis of the hydrolysis of internal, alpha-peptide bonds in a polypeptide chain by a mechanism in which a water molecule bound by the side chains of aspartic residues at the active center acts as a nucleophile. [ISBN:0198506732]	IEA	molecular_function
LOC_Os09g27910	13.9664	3.65742	24.2755	6.63732	2.7306	0.000175474	0.00203432	aspartic proteinase nepenthesin precursor, putative, expressed	GO:0016787	hydrolase activity	Catalysis of the hydrolysis of various bonds, e.g. C-O, C-N, C-C, phosphoric anhydride bonds, etc. Hydrolase is the systematic name for any enzyme of EC class 3. [ISBN:0198506732]	IEA	molecular_function
LOC_Os09g27910	13.9664	3.65742	24.2755	6.63732	2.7306	0.000175474	0.00203432	aspartic proteinase nepenthesin precursor, putative, expressed	GO:0006508	proteolysis	The hydrolysis of proteins into smaller polypeptides and/or amino acids by cleavage of their peptide bonds. [GOC:bf, GOC:mah]	IEA	biological_process
LOC_Os09g27910	13.9664	3.65742	24.2755	6.63732	2.7306	0.000175474	0.00203432	aspartic proteinase nepenthesin precursor, putative, expressed	GO:0008233	peptidase activity	Catalysis of the hydrolysis of a peptide bond. A peptide bond is a covalent bond formed when the carbon atom from the carboxyl group of one amino acid shares electrons with the nitrogen atom from the amino group of a second amino acid. [GOC:jl, ISBN:0815332181]	IEA	molecular_function
LOC_Os07g47480	15.3226	4.07766	26.5675	6.51539	2.70385	9.71623e-05	0.00124137	heavy metal-associated domain containing protein, expressed	GO:0030001	metal ion transport	The directed movement of metal ions, any metal ion with an electric charge, into, out of or within a cell, or between cells, by means of some agent such as a transporter or pore. [GOC:ai]	IEA	biological_process
LOC_Os07g47480	15.3226	4.07766	26.5675	6.51539	2.70385	9.71623e-05	0.00124137	heavy metal-associated domain containing protein, expressed	GO:0046872	metal ion binding	Interacting selectively and non-covalently with any metal ion. [GOC:ai]	IEA	molecular_function
LOC_Os07g47480	15.3226	4.07766	26.5675	6.51539	2.70385	9.71623e-05	0.00124137	heavy metal-associated domain containing protein, expressed	GO:0046872	metal ion binding	Interacting selectively and non-covalently with any metal ion. [GOC:ai]	IEA	molecular_function
LOC_Os07g47480	15.3226	4.07766	26.5675	6.51539	2.70385	9.71623e-05	0.00124137	heavy metal-associated domain containing protein, expressed	GO:0030001	metal ion transport	The directed movement of metal ions, any metal ion with an electric charge, into, out of or within a cell, or between cells, by means of some agent such as a transporter or pore. [GOC:ai]	IEA	biological_process
LOC_Os02g03030	7.27857	1.93699	12.6201	6.51534	2.70384	0.00641204	0.0381608	ATXR, putative	GO:0051726	regulation of cell cycle	Any process that modulates the rate or extent of progression through the cell cycle. [GOC:ai, GOC:dph, GOC:tb]	IEA	biological_process
LOC_Os02g03030	7.27857	1.93699	12.6201	6.51534	2.70384	0.00641204	0.0381608	ATXR, putative	GO:0046872	metal ion binding	Interacting selectively and non-covalently with any metal ion. [GOC:ai]	IEA	molecular_function
LOC_Os02g03030	7.27857	1.93699	12.6201	6.51534	2.70384	0.00641204	0.0381608	ATXR, putative	GO:0070734	histone H3-K27 methylation	The modification of histone H3 by addition of a methyl group to lysine at position 27 of the histone. [GOC:mah]	IEA	biological_process
LOC_Os02g03030	7.27857	1.93699	12.6201	6.51534	2.70384	0.00641204	0.0381608	ATXR, putative	GO:0009901	anther dehiscence	The dehiscence of an anther to release the pollen grains contained within it. [GOC:tb]	IEA	biological_process
LOC_Os02g03030	7.27857	1.93699	12.6201	6.51534	2.70384	0.00641204	0.0381608	ATXR, putative	GO:0005515	protein binding	Interacting selectively and non-covalently with any protein or protein complex (a complex of two or more proteins that may include other nonprotein molecules). [GOC:go_curators]	IEA	molecular_function
LOC_Os02g03030	7.27857	1.93699	12.6201	6.51534	2.70384	0.00641204	0.0381608	ATXR, putative	GO:0008270	zinc ion binding	Interacting selectively and non-covalently with zinc (Zn) ions. [GOC:ai]	IEA	molecular_function
LOC_Os02g03030	7.27857	1.93699	12.6201	6.51534	2.70384	0.00641204	0.0381608	ATXR, putative	GO:0046976	histone methyltransferase activity (H3-K27 specific)	Catalysis of the reaction: S-adenosyl-L-methionine + histone H3 L-lysine (position 27) = S-adenosyl-L-homocysteine + histone H3 N6-methyl-L-lysine (position 27). This reaction is the addition of a methyl group onto lysine at position 27 of the histone H3 protein. [GOC:ai]	IEA	molecular_function
LOC_Os02g03030	7.27857	1.93699	12.6201	6.51534	2.70384	0.00641204	0.0381608	ATXR, putative	GO:0006275	regulation of DNA replication	Any process that modulates the frequency, rate or extent of DNA replication. [GOC:go_curators]	IEA	biological_process
LOC_Os02g03030	7.27857	1.93699	12.6201	6.51534	2.70384	0.00641204	0.0381608	ATXR, putative	GO:0005634	nucleus	A membrane-bounded organelle of eukaryotic cells in which chromosomes are housed and replicated. In most cells, the nucleus contains all of the cell's chromosomes except the organellar chromosomes, and is the site of RNA synthesis and processing. In some species, or in specialized cell types, RNA metabolism or DNA replication may be absent. [GOC:go_curators]	IEA	cellular_component
LOC_Os03g27120	59.6916	15.9511	103.432	6.48433	2.69696	5.03905e-11	2.9695e-09	ICE-like protease p20 domain containing protein, putative, expressed	GO:0004197	cysteine-type endopeptidase activity	Catalysis of the hydrolysis of internal, alpha-peptide bonds in a polypeptide chain by a mechanism in which the sulfhydryl group of a cysteine residue at the active center acts as a nucleophile. [GOC:mah, http://merops.sanger.ac.uk/about/glossary.htm#CATTYPE, http://merops.sanger.ac.uk/about/glossary.htm#ENDOPEPTIDASE]	IEA	molecular_function
LOC_Os03g27120	59.6916	15.9511	103.432	6.48433	2.69696	5.03905e-11	2.9695e-09	ICE-like protease p20 domain containing protein, putative, expressed	GO:0004427	inorganic diphosphatase activity	Catalysis of the reaction: diphosphate + H(2)O = H(+) + 2 phosphate. [EC:3.6.1.1, RHEA:24579]	IEA	molecular_function
LOC_Os03g27120	59.6916	15.9511	103.432	6.48433	2.69696	5.03905e-11	2.9695e-09	ICE-like protease p20 domain containing protein, putative, expressed	GO:0005737	cytoplasm	All of the contents of a cell excluding the plasma membrane and nucleus, but including other subcellular structures. [ISBN:0198547684]	IEA	cellular_component
LOC_Os03g27120	59.6916	15.9511	103.432	6.48433	2.69696	5.03905e-11	2.9695e-09	ICE-like protease p20 domain containing protein, putative, expressed	GO:0008233	peptidase activity	Catalysis of the hydrolysis of a peptide bond. A peptide bond is a covalent bond formed when the carbon atom from the carboxyl group of one amino acid shares electrons with the nitrogen atom from the amino group of a second amino acid. [GOC:jl, ISBN:0815332181]	IEA	molecular_function
LOC_Os03g27120	59.6916	15.9511	103.432	6.48433	2.69696	5.03905e-11	2.9695e-09	ICE-like protease p20 domain containing protein, putative, expressed	GO:0006508	proteolysis	The hydrolysis of proteins into smaller polypeptides and/or amino acids by cleavage of their peptide bonds. [GOC:bf, GOC:mah]	IEA	biological_process
LOC_Os03g27120	59.6916	15.9511	103.432	6.48433	2.69696	5.03905e-11	2.9695e-09	ICE-like protease p20 domain containing protein, putative, expressed	GO:0006796	phosphate-containing compound metabolic process	The chemical reactions and pathways involving the phosphate group, the anion or salt of any phosphoric acid. [GOC:ai]	IEA	biological_process
LOC_Os03g27120	59.6916	15.9511	103.432	6.48433	2.69696	5.03905e-11	2.9695e-09	ICE-like protease p20 domain containing protein, putative, expressed	GO:0000287	magnesium ion binding	Interacting selectively and non-covalently with magnesium (Mg) ions. [GOC:ai]	IEA	molecular_function
LOC_Os11g11410	24.7293	6.61707	42.8415	6.47439	2.69474	2.55676e-06	5.18186e-05	OsIAA27 - Auxin-responsive Aux/IAA gene family member, expressed	GO:0009733	response to auxin stimulus	Any process that results in a change in state or activity of a cell or an organism (in terms of movement, secretion, enzyme production, gene expression, etc.) as a result of an auxin stimulus. [GOC:jl]	IMP	biological_process
LOC_Os11g11410	24.7293	6.61707	42.8415	6.47439	2.69474	2.55676e-06	5.18186e-05	OsIAA27 - Auxin-responsive Aux/IAA gene family member, expressed	GO:0009734	auxin mediated signaling pathway	The series of molecular signals generated in response to detection of auxin. [GOC:mah, GOC:sm]	IEA	biological_process
LOC_Os11g11410	24.7293	6.61707	42.8415	6.47439	2.69474	2.55676e-06	5.18186e-05	OsIAA27 - Auxin-responsive Aux/IAA gene family member, expressed	GO:0009536	plastid	Any member of a family of organelles found in the cytoplasm of plants and some protists, which are membrane-bounded and contain DNA. Plant plastids develop from a common type, the proplastid. [GOC:jl, ISBN:0198547684]	IMP	cellular_component
LOC_Os11g11410	24.7293	6.61707	42.8415	6.47439	2.69474	2.55676e-06	5.18186e-05	OsIAA27 - Auxin-responsive Aux/IAA gene family member, expressed	GO:0005634	nucleus	A membrane-bounded organelle of eukaryotic cells in which chromosomes are housed and replicated. In most cells, the nucleus contains all of the cell's chromosomes except the organellar chromosomes, and is the site of RNA synthesis and processing. In some species, or in specialized cell types, RNA metabolism or DNA replication may be absent. [GOC:go_curators]	IEA	cellular_component
LOC_Os11g11410	24.7293	6.61707	42.8415	6.47439	2.69474	2.55676e-06	5.18186e-05	OsIAA27 - Auxin-responsive Aux/IAA gene family member, expressed	GO:0007186	G-protein coupled receptor signaling pathway	A series of molecular signals that proceeds with an activated receptor promoting the exchange of GDP for GTP on the alpha-subunit of an associated heterotrimeric G-protein complex. The GTP-bound activated alpha-G-protein then dissociates from the beta- and gamma-subunits to further transmit the signal within the cell. The pathway begins with receptor-ligand interaction, or for basal GPCR signalin…	IEA	biological_process
LOC_Os11g11410	24.7293	6.61707	42.8415	6.47439	2.69474	2.55676e-06	5.18186e-05	OsIAA27 - Auxin-responsive Aux/IAA gene family member, expressed	GO:0046983	protein dimerization activity	The formation of a protein dimer, a macromolecular structure consists of two noncovalently associated identical or nonidentical subunits. [ISBN:0198506732]	IEA	molecular_function
LOC_Os11g11410	24.7293	6.61707	42.8415	6.47439	2.69474	2.55676e-06	5.18186e-05	OsIAA27 - Auxin-responsive Aux/IAA gene family member, expressed	GO:0009733	response to auxin stimulus	Any process that results in a change in state or activity of a cell or an organism (in terms of movement, secretion, enzyme production, gene expression, etc.) as a result of an auxin stimulus. [GOC:jl]	IMP	biological_process
LOC_Os11g11410	24.7293	6.61707	42.8415	6.47439	2.69474	2.55676e-06	5.18186e-05	OsIAA27 - Auxin-responsive Aux/IAA gene family member, expressed	GO:0046983	protein dimerization activity	The formation of a protein dimer, a macromolecular structure consists of two noncovalently associated identical or nonidentical subunits. [ISBN:0198506732]	IEA	molecular_function
LOC_Os11g11410	24.7293	6.61707	42.8415	6.47439	2.69474	2.55676e-06	5.18186e-05	OsIAA27 - Auxin-responsive Aux/IAA gene family member, expressed	GO:0009733	response to auxin stimulus	Any process that results in a change in state or activity of a cell or an organism (in terms of movement, secretion, enzyme production, gene expression, etc.) as a result of an auxin stimulus. [GOC:jl]	IMP	biological_process
LOC_Os11g11410	24.7293	6.61707	42.8415	6.47439	2.69474	2.55676e-06	5.18186e-05	OsIAA27 - Auxin-responsive Aux/IAA gene family member, expressed	GO:0005634	nucleus	A membrane-bounded organelle of eukaryotic cells in which chromosomes are housed and replicated. In most cells, the nucleus contains all of the cell's chromosomes except the organellar chromosomes, and is the site of RNA synthesis and processing. In some species, or in specialized cell types, RNA metabolism or DNA replication may be absent. [GOC:go_curators]	IEA	cellular_component
LOC_Os11g11410	24.7293	6.61707	42.8415	6.47439	2.69474	2.55676e-06	5.18186e-05	OsIAA27 - Auxin-responsive Aux/IAA gene family member, expressed	GO:0009536	plastid	Any member of a family of organelles found in the cytoplasm of plants and some protists, which are membrane-bounded and contain DNA. Plant plastids develop from a common type, the proplastid. [GOC:jl, ISBN:0198547684]	IMP	cellular_component
LOC_Os11g11410	24.7293	6.61707	42.8415	6.47439	2.69474	2.55676e-06	5.18186e-05	OsIAA27 - Auxin-responsive Aux/IAA gene family member, expressed	GO:0009733	response to auxin stimulus	Any process that results in a change in state or activity of a cell or an organism (in terms of movement, secretion, enzyme production, gene expression, etc.) as a result of an auxin stimulus. [GOC:jl]	IMP	biological_process
LOC_Os11g11410	24.7293	6.61707	42.8415	6.47439	2.69474	2.55676e-06	5.18186e-05	OsIAA27 - Auxin-responsive Aux/IAA gene family member, expressed	GO:0004952	dopamine receptor activity	Combining with the neurotransmitter dopamine to initiate a change in cell activity. [IUPHAR_GPCR:1282]	IEA	molecular_function
LOC_Os11g11410	24.7293	6.61707	42.8415	6.47439	2.69474	2.55676e-06	5.18186e-05	OsIAA27 - Auxin-responsive Aux/IAA gene family member, expressed	GO:0009536	plastid	Any member of a family of organelles found in the cytoplasm of plants and some protists, which are membrane-bounded and contain DNA. Plant plastids develop from a common type, the proplastid. [GOC:jl, ISBN:0198547684]	IMP	cellular_component
LOC_Os11g11410	24.7293	6.61707	42.8415	6.47439	2.69474	2.55676e-06	5.18186e-05	OsIAA27 - Auxin-responsive Aux/IAA gene family member, expressed	GO:0009536	plastid	Any member of a family of organelles found in the cytoplasm of plants and some protists, which are membrane-bounded and contain DNA. Plant plastids develop from a common type, the proplastid. [GOC:jl, ISBN:0198547684]	IMP	cellular_component
LOC_Os11g11410	24.7293	6.61707	42.8415	6.47439	2.69474	2.55676e-06	5.18186e-05	OsIAA27 - Auxin-responsive Aux/IAA gene family member, expressed	GO:0009734	auxin mediated signaling pathway	The series of molecular signals generated in response to detection of auxin. [GOC:mah, GOC:sm]	IEA	biological_process
LOC_Os11g11410	24.7293	6.61707	42.8415	6.47439	2.69474	2.55676e-06	5.18186e-05	OsIAA27 - Auxin-responsive Aux/IAA gene family member, expressed	GO:0016021	integral to membrane	Penetrating at least one phospholipid bilayer of a membrane. May also refer to the state of being buried in the bilayer with no exposure outside the bilayer. When used to describe a protein, indicates that all or part of the peptide sequence is embedded in the membrane. [GOC:go_curators]	IEA	cellular_component
LOC_Os03g01320	42.748	11.4441	74.052	6.47075	2.69393	2.10025e-09	8.70566e-08	LTPL116 - Protease inhibitor/seed storage/LTP family protein precursor, expressed	GO:0006869	lipid transport	The directed movement of lipids into, out of or within a cell, or between cells, by means of some agent such as a transporter or pore. Lipids are compounds soluble in an organic solvent but not, or sparingly, in an aqueous solvent. [ISBN:0198506732]	IEA	biological_process
LOC_Os03g01320	42.748	11.4441	74.052	6.47075	2.69393	2.10025e-09	8.70566e-08	LTPL116 - Protease inhibitor/seed storage/LTP family protein precursor, expressed	GO:0050832	defense response to fungus	Reactions triggered in response to the presence of a fungus that act to protect the cell or organism. [GOC:ai]	IEA	biological_process
LOC_Os03g01320	42.748	11.4441	74.052	6.47075	2.69393	2.10025e-09	8.70566e-08	LTPL116 - Protease inhibitor/seed storage/LTP family protein precursor, expressed	GO:0009627	systemic acquired resistance	The salicylic acid mediated response to a pathogen which confers broad spectrum resistance. [GOC:lr, ISBN:052143641]	IEA	biological_process
LOC_Os03g01320	42.748	11.4441	74.052	6.47075	2.69393	2.10025e-09	8.70566e-08	LTPL116 - Protease inhibitor/seed storage/LTP family protein precursor, expressed	GO:0016020	membrane	Double layer of lipid molecules that encloses all cells, and, in eukaryotes, many organelles; may be a single or double lipid bilayer; also includes associated proteins. [GOC:mah, ISBN:0815316194]	IEA	cellular_component
LOC_Os03g01320	42.748	11.4441	74.052	6.47075	2.69393	2.10025e-09	8.70566e-08	LTPL116 - Protease inhibitor/seed storage/LTP family protein precursor, expressed	GO:0051260	protein homooligomerization	The process of creating protein oligomers, compounds composed of a small number, usually between three and ten, of identical component monomers. Oligomers may be formed by the polymerization of a number of monomers or the depolymerization of a large protein polymer. [GOC:ai]	IEA	biological_process
LOC_Os03g01320	42.748	11.4441	74.052	6.47075	2.69393	2.10025e-09	8.70566e-08	LTPL116 - Protease inhibitor/seed storage/LTP family protein precursor, expressed	GO:0051260	protein homooligomerization	The process of creating protein oligomers, compounds composed of a small number, usually between three and ten, of identical component monomers. Oligomers may be formed by the polymerization of a number of monomers or the depolymerization of a large protein polymer. [GOC:ai]	IEA	biological_process
LOC_Os03g01320	42.748	11.4441	74.052	6.47075	2.69393	2.10025e-09	8.70566e-08	LTPL116 - Protease inhibitor/seed storage/LTP family protein precursor, expressed	GO:0016020	membrane	Double layer of lipid molecules that encloses all cells, and, in eukaryotes, many organelles; may be a single or double lipid bilayer; also includes associated proteins. [GOC:mah, ISBN:0815316194]	IEA	cellular_component
LOC_Os04g24360	18.9533	5.07854	32.8281	6.46409	2.69245	5.01878e-05	0.000708447	hypothetical protein
LOC_Os12g23200	11.6815	3.14609	20.2168	6.42602	2.68392	0.000596906	0.00566738	photosystem I reaction center subunit XI, chloroplast precursor, putative, expressed	GO:0005506	iron ion binding	Interacting selectively and non-covalently with iron (Fe) ions. [GOC:ai]	IEA	molecular_function
LOC_Os12g23200	11.6815	3.14609	20.2168	6.42602	2.68392	0.000596906	0.00566738	photosystem I reaction center subunit XI, chloroplast precursor, putative, expressed	GO:0009055	electron carrier activity	Any molecular entity that serves as an electron acceptor and electron donor in an electron transport system. [ISBN:0198506732]	IEA	molecular_function
LOC_Os12g23200	11.6815	3.14609	20.2168	6.42602	2.68392	0.000596906	0.00566738	photosystem I reaction center subunit XI, chloroplast precursor, putative, expressed	GO:0015979	photosynthesis	The synthesis by organisms of organic chemical compounds, especially carbohydrates, from carbon dioxide (CO2) using energy obtained from light rather than from the oxidation of chemical compounds. [ISBN:0198547684]	IEA	biological_process
LOC_Os12g23200	11.6815	3.14609	20.2168	6.42602	2.68392	0.000596906	0.00566738	photosystem I reaction center subunit XI, chloroplast precursor, putative, expressed	GO:0009538	photosystem I reaction center	A photochemical system containing P700, the chlorophyll a dimer that functions as a primary electron donor. Functioning as a light-dependent plastocyanin-ferredoxin oxidoreductase, it transfers electrons from plastocyanin to ferredoxin. [GOC:kd, ISBN:0943088399]	IEA	cellular_component
LOC_Os12g23200	11.6815	3.14609	20.2168	6.42602	2.68392	0.000596906	0.00566738	photosystem I reaction center subunit XI, chloroplast precursor, putative, expressed	GO:0009538	photosystem I reaction center	A photochemical system containing P700, the chlorophyll a dimer that functions as a primary electron donor. Functioning as a light-dependent plastocyanin-ferredoxin oxidoreductase, it transfers electrons from plastocyanin to ferredoxin. [GOC:kd, ISBN:0943088399]	IEA	cellular_component
LOC_Os12g23200	11.6815	3.14609	20.2168	6.42602	2.68392	0.000596906	0.00566738	photosystem I reaction center subunit XI, chloroplast precursor, putative, expressed	GO:0009055	electron carrier activity	Any molecular entity that serves as an electron acceptor and electron donor in an electron transport system. [ISBN:0198506732]	IEA	molecular_function
LOC_Os12g23200	11.6815	3.14609	20.2168	6.42602	2.68392	0.000596906	0.00566738	photosystem I reaction center subunit XI, chloroplast precursor, putative, expressed	GO:0009579	thylakoid	A membranous cellular structure that bears the photosynthetic pigments in plants, algae, and cyanobacteria. In cyanobacteria thylakoids are of various shapes and are attached to, or continuous with, the plasma membrane. In eukaryotes they are flattened, membrane-bounded disk-like structures located in the chloroplasts; in the chloroplasts of higher plants the thylakoids form dense stacks called g…	IEA	cellular_component
LOC_Os12g23200	11.6815	3.14609	20.2168	6.42602	2.68392	0.000596906	0.00566738	photosystem I reaction center subunit XI, chloroplast precursor, putative, expressed	GO:0015979	photosynthesis	The synthesis by organisms of organic chemical compounds, especially carbohydrates, from carbon dioxide (CO2) using energy obtained from light rather than from the oxidation of chemical compounds. [ISBN:0198547684]	IEA	biological_process
LOC_Os12g23200	11.6815	3.14609	20.2168	6.42602	2.68392	0.000596906	0.00566738	photosystem I reaction center subunit XI, chloroplast precursor, putative, expressed	GO:0010181	FMN binding	Interacting selectively and non-covalently with FMN, flavin mononucleotide, the coenzyme or the prosthetic group of various flavoprotein oxidoreductase enzymes. [GOC:tb]	IEA	molecular_function
LOC_Os12g23200	11.6815	3.14609	20.2168	6.42602	2.68392	0.000596906	0.00566738	photosystem I reaction center subunit XI, chloroplast precursor, putative, expressed	GO:0009941	chloroplast envelope	The double lipid bilayer enclosing the chloroplast and separating its contents from the rest of the cytoplasm; includes the intermembrane space. [GOC:tb]	IEA	cellular_component
LOC_Os12g23200	11.6815	3.14609	20.2168	6.42602	2.68392	0.000596906	0.00566738	photosystem I reaction center subunit XI, chloroplast precursor, putative, expressed	GO:0009507	chloroplast	A chlorophyll-containing plastid with thylakoids organized into grana and frets, or stroma thylakoids, and embedded in a stroma. [ISBN:0471245208]	IEA	cellular_component
LOC_Os12g23200	11.6815	3.14609	20.2168	6.42602	2.68392	0.000596906	0.00566738	photosystem I reaction center subunit XI, chloroplast precursor, putative, expressed	GO:0016020	membrane	Double layer of lipid molecules that encloses all cells, and, in eukaryotes, many organelles; may be a single or double lipid bilayer; also includes associated proteins. [GOC:mah, ISBN:0815316194]	IEA	cellular_component
LOC_Os12g23200	11.6815	3.14609	20.2168	6.42602	2.68392	0.000596906	0.00566738	photosystem I reaction center subunit XI, chloroplast precursor, putative, expressed	GO:0010181	FMN binding	Interacting selectively and non-covalently with FMN, flavin mononucleotide, the coenzyme or the prosthetic group of various flavoprotein oxidoreductase enzymes. [GOC:tb]	IEA	molecular_function
LOC_Os12g23200	11.6815	3.14609	20.2168	6.42602	2.68392	0.000596906	0.00566738	photosystem I reaction center subunit XI, chloroplast precursor, putative, expressed	GO:0009535	chloroplast thylakoid membrane	The pigmented membrane of a chloroplast thylakoid. An example of this component is found in Arabidopsis thaliana. [GOC:lr, GOC:mtg_sensu]	IEA	cellular_component
LOC_Os12g23200	11.6815	3.14609	20.2168	6.42602	2.68392	0.000596906	0.00566738	photosystem I reaction center subunit XI, chloroplast precursor, putative, expressed	GO:0010287	plastoglobule	A lipoprotein particle present in chloroplasts. They are rich in non-polar lipids (triglycerides, esters) as well as in prenylquinones, plastoquinone and tocopherols. Plastoglobules are often associated with thylakoid membranes, suggesting an exchange of lipids with thylakoids. [GOC:tair_curators, PMID:16461379]	IEA	cellular_component
LOC_Os12g23200	11.6815	3.14609	20.2168	6.42602	2.68392	0.000596906	0.00566738	photosystem I reaction center subunit XI, chloroplast precursor, putative, expressed	GO:0005506	iron ion binding	Interacting selectively and non-covalently with iron (Fe) ions. [GOC:ai]	IEA	molecular_function
LOC_Os06g12230	29.2415	7.90836	50.5746	6.39509	2.67696	4.0635e-07	1.00211e-05	TCP-domain protein, putative, expressed
LOC_Os08g02440	21.4019	5.78947	37.0143	6.39339	2.67658	8.30507e-06	0.000146825	expressed protein	GO:0004713	protein tyrosine kinase activity	Catalysis of the reaction: ATP + a protein tyrosine = ADP + protein tyrosine phosphate. [EC:2.7.10]	IEA	molecular_function
LOC_Os08g02440	21.4019	5.78947	37.0143	6.39339	2.67658	8.30507e-06	0.000146825	expressed protein	GO:0004674	protein serine/threonine kinase activity	Catalysis of the reactions: ATP + protein serine = ADP + protein serine phosphate, and ATP + protein threonine = ADP + protein threonine phosphate. [GOC:bf]	IEA	molecular_function
LOC_Os08g02440	21.4019	5.78947	37.0143	6.39339	2.67658	8.30507e-06	0.000146825	expressed protein	GO:0005515	protein binding	Interacting selectively and non-covalently with any protein or protein complex (a complex of two or more proteins that may include other nonprotein molecules). [GOC:go_curators]	IEA	molecular_function
[truncated: 30,760 more rows]
