# Supplementary material for: Host and non-host roots in rice: cellular and molecular approaches reveal differential responses to arbuscular mycorrhizal fungi
Source: Front Plant Sci. 2015 Aug 13;6:636. doi: 10.3389/fpls.2015.00636 (PMC4534827; doi:10.3389/fpls.2015.00636)
Supplement: Supplementary file 5 [file Table5.XLSX]

## Sheet: DEG_LLRmyc vs FLRmyc
Table S5. Genes identified as differentially regulated in LLRmyc in comparison with FLRmyc roots. Genes are ranked in descending order of their log2fold change value. Columns C and D represent the expression values that are reported as DESq-normalised read counts.
LOC_id	baseMean	FLRmyc	LLRmyc	foldChange	log2FoldChange	pval	padj	description	GO.Term.Accession	GO.Term.Name	GO.Term.Definition	GO.Term.Evidence.Code	GO.domain
LOC_Os01g19970	4.24857	0	7.08096	Inf	Inf	0.00669273	0.0496003	MYB family transcription factor, putative, expressed	GO:0003677	DNA binding	Any molecular function by which a gene product interacts selectively and non-covalently with DNA (deoxyribonucleic acid). [GOC:dph, GOC:jl, GOC:tb, GOC:vw]	IEA	molecular_function
LOC_Os01g19970	4.24857	0	7.08096	Inf	Inf	0.00669273	0.0496003	MYB family transcription factor, putative, expressed	GO:0005634	nucleus	A membrane-bounded organelle of eukaryotic cells in which chromosomes are housed and replicated. In most cells, the nucleus contains all of the cell's chromosomes except the organellar chromosomes, and is the site of RNA synthesis and processing. In some species, or in specialized cell types, RNA metabolism or DNA replication may be absent. [GOC:go_curators]	IEA	cellular_component
LOC_Os01g26340	11.0631	0	18.4384	Inf	Inf	0.00034849	0.0045585	dirigent, putative
LOC_Os01g33430	8.21295	0	13.6882	Inf	Inf	0.000115669	0.00182876	Leucine Rich Repeat family protein
LOC_Os01g36350	7.41143	0	12.3524	Inf	Inf	0.00185545	0.0180834	cytochrome P450, putative, expressed	GO:0004497	monooxygenase activity	Catalysis of the incorporation of one atom from molecular oxygen into a compound and the reduction of the other atom of oxygen to water. [http://www.onelook.com/, ISBN:0198506732]	IEA	molecular_function
LOC_Os01g36350	7.41143	0	12.3524	Inf	Inf	0.00185545	0.0180834	cytochrome P450, putative, expressed	GO:0005506	iron ion binding	Interacting selectively and non-covalently with iron (Fe) ions. [GOC:ai]	IEA	molecular_function
LOC_Os01g36350	7.41143	0	12.3524	Inf	Inf	0.00185545	0.0180834	cytochrome P450, putative, expressed	GO:0020037	heme binding	Interacting selectively and non-covalently with heme, any compound of iron complexed in a porphyrin (tetrapyrrole) ring. [CHEBI:30413, GOC:ai]	IEA	molecular_function
LOC_Os01g36350	7.41143	0	12.3524	Inf	Inf	0.00185545	0.0180834	cytochrome P450, putative, expressed	GO:0020037	heme binding	Interacting selectively and non-covalently with heme, any compound of iron complexed in a porphyrin (tetrapyrrole) ring. [CHEBI:30413, GOC:ai]	IEA	molecular_function
LOC_Os01g36350	7.41143	0	12.3524	Inf	Inf	0.00185545	0.0180834	cytochrome P450, putative, expressed	GO:0009055	electron carrier activity	Any molecular entity that serves as an electron acceptor and electron donor in an electron transport system. [ISBN:0198506732]	IEA	molecular_function
LOC_Os01g36350	7.41143	0	12.3524	Inf	Inf	0.00185545	0.0180834	cytochrome P450, putative, expressed	GO:0004497	monooxygenase activity	Catalysis of the incorporation of one atom from molecular oxygen into a compound and the reduction of the other atom of oxygen to water. [http://www.onelook.com/, ISBN:0198506732]	IEA	molecular_function
LOC_Os01g36350	7.41143	0	12.3524	Inf	Inf	0.00185545	0.0180834	cytochrome P450, putative, expressed	GO:0004497	monooxygenase activity	Catalysis of the incorporation of one atom from molecular oxygen into a compound and the reduction of the other atom of oxygen to water. [http://www.onelook.com/, ISBN:0198506732]	IEA	molecular_function
LOC_Os01g36350	7.41143	0	12.3524	Inf	Inf	0.00185545	0.0180834	cytochrome P450, putative, expressed	GO:0005506	iron ion binding	Interacting selectively and non-covalently with iron (Fe) ions. [GOC:ai]	IEA	molecular_function
LOC_Os01g36350	7.41143	0	12.3524	Inf	Inf	0.00185545	0.0180834	cytochrome P450, putative, expressed	GO:0009055	electron carrier activity	Any molecular entity that serves as an electron acceptor and electron donor in an electron transport system. [ISBN:0198506732]	IEA	molecular_function
LOC_Os01g36350	7.41143	0	12.3524	Inf	Inf	0.00185545	0.0180834	cytochrome P450, putative, expressed	GO:0009055	electron carrier activity	Any molecular entity that serves as an electron acceptor and electron donor in an electron transport system. [ISBN:0198506732]	IEA	molecular_function
LOC_Os01g36350	7.41143	0	12.3524	Inf	Inf	0.00185545	0.0180834	cytochrome P450, putative, expressed	GO:0020037	heme binding	Interacting selectively and non-covalently with heme, any compound of iron complexed in a porphyrin (tetrapyrrole) ring. [CHEBI:30413, GOC:ai]	IEA	molecular_function
LOC_Os01g36350	7.41143	0	12.3524	Inf	Inf	0.00185545	0.0180834	cytochrome P450, putative, expressed	GO:0005506	iron ion binding	Interacting selectively and non-covalently with iron (Fe) ions. [GOC:ai]	IEA	molecular_function
LOC_Os02g30480	5.99178	0	9.9863	Inf	Inf	0.00490481	0.0388259	retrotransposon protein, putative, unclassified	GO:0008270	zinc ion binding	Interacting selectively and non-covalently with zinc (Zn) ions. [GOC:ai]	IEA	molecular_function
LOC_Os02g32950	15.2003	0	25.3338	Inf	Inf	6.30315e-08	2.69199e-06	RCN2 Centroradialis-like1 homologous to TFL1 gene; contains Pfam profile PF01161: Phosphatidylethanolamine-binding protein, expressed	GO:0009744	response to sucrose stimulus	Any process that results in a change in state or activity of a cell or an organism (in terms of movement, secretion, enzyme production, gene expression, etc.) as a result of a sucrose stimulus. [GOC:jl]	IEA	biological_process
LOC_Os02g32950	15.2003	0	25.3338	Inf	Inf	6.30315e-08	2.69199e-06	RCN2 Centroradialis-like1 homologous to TFL1 gene; contains Pfam profile PF01161: Phosphatidylethanolamine-binding protein, expressed	GO:0009910	negative regulation of flower development	Any process that stops, prevents, or reduces the frequency, rate or extent of flower development. [GOC:go_curators]	IEA	biological_process
LOC_Os02g32950	15.2003	0	25.3338	Inf	Inf	6.30315e-08	2.69199e-06	RCN2 Centroradialis-like1 homologous to TFL1 gene; contains Pfam profile PF01161: Phosphatidylethanolamine-binding protein, expressed	GO:0090344	negative regulation of cell aging	Any process that decreases the rate, frequency, or extent of cell aging. Cell aging is the progression of the cell from its inception to the end of its lifespan. [GOC:BHF, GOC:dph, GOC:tb]	IEA	biological_process
LOC_Os02g32950	15.2003	0	25.3338	Inf	Inf	6.30315e-08	2.69199e-06	RCN2 Centroradialis-like1 homologous to TFL1 gene; contains Pfam profile PF01161: Phosphatidylethanolamine-binding protein, expressed	GO:0048510	regulation of timing of transition from vegetative to reproductive phase	The process controlling the point in time during development when a vegetative meristem will change its identity to become an inflorescence or floral meristem, and/or the rate at which the change occurs. [GOC:jid, PMID:8974397]	IGI	biological_process
LOC_Os02g32950	15.2003	0	25.3338	Inf	Inf	6.30315e-08	2.69199e-06	RCN2 Centroradialis-like1 homologous to TFL1 gene; contains Pfam profile PF01161: Phosphatidylethanolamine-binding protein, expressed	GO:0010229	inflorescence development	The process whose specific outcome is the progression of an inflorescence over time, from its formation to the mature structure. [GOC:tb]	IGI	biological_process
LOC_Os02g32950	15.2003	0	25.3338	Inf	Inf	6.30315e-08	2.69199e-06	RCN2 Centroradialis-like1 homologous to TFL1 gene; contains Pfam profile PF01161: Phosphatidylethanolamine-binding protein, expressed	GO:0031982	vesicle	Any small, fluid-filled, spherical organelle enclosed by membrane or protein. [GOC:mah, GOC:pz]	IEA	cellular_component
LOC_Os02g32950	15.2003	0	25.3338	Inf	Inf	6.30315e-08	2.69199e-06	RCN2 Centroradialis-like1 homologous to TFL1 gene; contains Pfam profile PF01161: Phosphatidylethanolamine-binding protein, expressed	GO:0008429	phosphatidylethanolamine binding	Interacting selectively and non-covalently with phosphatidylethanolamine, any of a class of glycerophospholipids in which a phosphatidyl group is esterified to the hydroxyl group of ethanolamine. [ISBN:0198506732]	IMP	molecular_function
LOC_Os02g32950	15.2003	0	25.3338	Inf	Inf	6.30315e-08	2.69199e-06	RCN2 Centroradialis-like1 homologous to TFL1 gene; contains Pfam profile PF01161: Phosphatidylethanolamine-binding protein, expressed	GO:0006623	protein targeting to vacuole	The process of directing proteins towards the vacuole, usually using signals contained within the protein. [GOC:curators]	IEA	biological_process
LOC_Os02g32950	15.2003	0	25.3338	Inf	Inf	6.30315e-08	2.69199e-06	RCN2 Centroradialis-like1 homologous to TFL1 gene; contains Pfam profile PF01161: Phosphatidylethanolamine-binding protein, expressed	GO:0005886	plasma membrane	The membrane surrounding a cell that separates the cell from its external environment. It consists of a phospholipid bilayer and associated proteins. [ISBN:0716731363]	IEA	cellular_component
LOC_Os02g32950	15.2003	0	25.3338	Inf	Inf	6.30315e-08	2.69199e-06	RCN2 Centroradialis-like1 homologous to TFL1 gene; contains Pfam profile PF01161: Phosphatidylethanolamine-binding protein, expressed	GO:0005737	cytoplasm	All of the contents of a cell excluding the plasma membrane and nucleus, but including other subcellular structures. [ISBN:0198547684]	IEA	cellular_component
LOC_Os02g32950	15.2003	0	25.3338	Inf	Inf	6.30315e-08	2.69199e-06	RCN2 Centroradialis-like1 homologous to TFL1 gene; contains Pfam profile PF01161: Phosphatidylethanolamine-binding protein, expressed	GO:0005773	vacuole	A closed structure, found only in eukaryotic cells, that is completely surrounded by unit membrane and contains liquid material. Cells contain one or several vacuoles, that may have different functions from each other. Vacuoles have a diverse array of functions. They can act as a storage organelle for nutrients or waste products, as a degradative compartment, as a cost-effective way of increasing…	IEA	cellular_component
LOC_Os02g33460	6.62688	0	11.0448	Inf	Inf	0.000295962	0.00401919	transposon protein, putative, Mutator sub-class, expressed	GO:0005515	protein binding	Interacting selectively and non-covalently with any protein or protein complex (a complex of two or more proteins that may include other nonprotein molecules). [GOC:go_curators]	IEA	molecular_function
LOC_Os02g33460	6.62688	0	11.0448	Inf	Inf	0.000295962	0.00401919	transposon protein, putative, Mutator sub-class, expressed	GO:0006950	response to stress	Any process that results in a change in state or activity of a cell or an organism (in terms of movement, secretion, enzyme production, gene expression, etc.) as a result of a disturbance in organismal or cellular homeostasis, usually, but not necessarily, exogenous (e.g. temperature, humidity, ionizing radiation). [GOC:mah]	IEA	biological_process
LOC_Os02g33460	6.62688	0	11.0448	Inf	Inf	0.000295962	0.00401919	transposon protein, putative, Mutator sub-class, expressed	GO:0019538	protein metabolic process	The chemical reactions and pathways involving a specific protein, rather than of proteins in general. Includes protein modification. [GOC:ma]	IEA	biological_process
LOC_Os02g44090	6.02442	0	10.0407	Inf	Inf	0.000435892	0.0055067	zinc finger protein, putative, expressed	GO:0005515	protein binding	Interacting selectively and non-covalently with any protein or protein complex (a complex of two or more proteins that may include other nonprotein molecules). [GOC:go_curators]	IEA	molecular_function
LOC_Os02g44090	6.02442	0	10.0407	Inf	Inf	0.000435892	0.0055067	zinc finger protein, putative, expressed	GO:0008270	zinc ion binding	Interacting selectively and non-covalently with zinc (Zn) ions. [GOC:ai]	IEA	molecular_function
LOC_Os04g34150	6.35763	0	10.5961	Inf	Inf	0.00172356	0.0170282	conserved hypothetical protein
LOC_Os04g34460	6.94255	0	11.5709	Inf	Inf	0.000640878	0.00759627	PAP fibrillin family domain containing protein, expressed	GO:0005198	structural molecule activity	The action of a molecule that contributes to the structural integrity of a complex or assembly within or outside a cell. [GOC:mah]	IEA	molecular_function
LOC_Os04g34460	6.94255	0	11.5709	Inf	Inf	0.000640878	0.00759627	PAP fibrillin family domain containing protein, expressed	GO:0009507	chloroplast	A chlorophyll-containing plastid with thylakoids organized into grana and frets, or stroma thylakoids, and embedded in a stroma. [ISBN:0471245208]	IEA	cellular_component
LOC_Os04g46530	4.88953	0	8.14922	Inf	Inf	0.00442777	0.0360309	retrotransposon protein, putative, unclassified, expressed	GO:0008270	zinc ion binding	Interacting selectively and non-covalently with zinc (Zn) ions. [GOC:ai]	IEA	molecular_function
LOC_Os04g46530	4.88953	0	8.14922	Inf	Inf	0.00442777	0.0360309	retrotransposon protein, putative, unclassified, expressed	GO:0016020	membrane	Double layer of lipid molecules that encloses all cells, and, in eukaryotes, many organelles; may be a single or double lipid bilayer; also includes associated proteins. [GOC:mah, ISBN:0815316194]	IEA	cellular_component
LOC_Os04g46530	4.88953	0	8.14922	Inf	Inf	0.00442777	0.0360309	retrotransposon protein, putative, unclassified, expressed	GO:0005215	transporter activity	Enables the directed movement of substances (such as macromolecules, small molecules, ions) into, out of or within a cell, or between cells. [GOC:ai, GOC:dgf]	IEA	molecular_function
LOC_Os04g46530	4.88953	0	8.14922	Inf	Inf	0.00442777	0.0360309	retrotransposon protein, putative, unclassified, expressed	GO:0016021	integral to membrane	Penetrating at least one phospholipid bilayer of a membrane. May also refer to the state of being buried in the bilayer with no exposure outside the bilayer. When used to describe a protein, indicates that all or part of the peptide sequence is embedded in the membrane. [GOC:go_curators]	IEA	cellular_component
LOC_Os04g46530	4.88953	0	8.14922	Inf	Inf	0.00442777	0.0360309	retrotransposon protein, putative, unclassified, expressed	GO:0006810	transport	The directed movement of substances (such as macromolecules, small molecules, ions) into, out of or within a cell, or between cells, or within a multicellular organism by means of some agent such as a transporter or pore. [GOC:dph, GOC:jl, GOC:mah]	IEA	biological_process
LOC_Os04g46530	4.88953	0	8.14922	Inf	Inf	0.00442777	0.0360309	retrotransposon protein, putative, unclassified, expressed	GO:0003676	nucleic acid binding	Interacting selectively and non-covalently with any nucleic acid. [GOC:jl]	IEA	molecular_function
LOC_Os04g56360	12.7877	0	21.3128	Inf	Inf	0.000120933	0.00190066	cysteine-rich receptor-like protein kinase 8 precursor, putative, expressed	GO:0005524	ATP binding	Interacting selectively and non-covalently with ATP, adenosine 5'-triphosphate, a universally important coenzyme and enzyme regulator. [ISBN:0198506732]	IEA	molecular_function
LOC_Os04g56360	12.7877	0	21.3128	Inf	Inf	0.000120933	0.00190066	cysteine-rich receptor-like protein kinase 8 precursor, putative, expressed	GO:0004672	protein kinase activity	Catalysis of the phosphorylation of an amino acid residue in a protein, usually according to the reaction: a protein + ATP = a phosphoprotein + ADP. [MetaCyc:PROTEIN-KINASE-RXN]	IEA	molecular_function
LOC_Os04g56360	12.7877	0	21.3128	Inf	Inf	0.000120933	0.00190066	cysteine-rich receptor-like protein kinase 8 precursor, putative, expressed	GO:0006468	protein phosphorylation	The process of introducing a phosphate group on to a protein. [GOC:hb]	IEA	biological_process
LOC_Os04g56360	12.7877	0	21.3128	Inf	Inf	0.000120933	0.00190066	cysteine-rich receptor-like protein kinase 8 precursor, putative, expressed	GO:0004713	protein tyrosine kinase activity	Catalysis of the reaction: ATP + a protein tyrosine = ADP + protein tyrosine phosphate. [EC:2.7.10]	IEA	molecular_function
LOC_Os04g56360	12.7877	0	21.3128	Inf	Inf	0.000120933	0.00190066	cysteine-rich receptor-like protein kinase 8 precursor, putative, expressed	GO:0004674	protein serine/threonine kinase activity	Catalysis of the reactions: ATP + protein serine = ADP + protein serine phosphate, and ATP + protein threonine = ADP + protein threonine phosphate. [GOC:bf]	IEA	molecular_function
LOC_Os04g56390	4.36241	0	7.27068	Inf	Inf	0.00439535	0.035829	expressed protein
LOC_Os05g12150	9.74643	0	16.2441	Inf	Inf	1.40536e-06	4.26136e-05	endoglucanase precursor, putative, expressed	GO:0008810	cellulase activity	Catalysis of the endohydrolysis of (1->4)-beta-D-glucosidic linkages in cellulose, lichenin and cereal beta-D-glucans. [EC:3.2.1.4]	IEA	molecular_function
LOC_Os05g12150	9.74643	0	16.2441	Inf	Inf	1.40536e-06	4.26136e-05	endoglucanase precursor, putative, expressed	GO:0030245	cellulose catabolic process	The chemical reactions and pathways resulting in the breakdown of cellulose, a linear beta1-4 glucan of molecular mass 50-400 kDa with the pyranose units in the -4C1 conformation. [GOC:mah, ISBN:0198506732]	IEA	biological_process
LOC_Os05g12150	9.74643	0	16.2441	Inf	Inf	1.40536e-06	4.26136e-05	endoglucanase precursor, putative, expressed	GO:0000272	polysaccharide catabolic process	The chemical reactions and pathways resulting in the breakdown of polysaccharides, polymers of more than 10 monosaccharide residues joined by glycosidic linkages. [GOC:go_curators]	IEA	biological_process
LOC_Os05g12150	9.74643	0	16.2441	Inf	Inf	1.40536e-06	4.26136e-05	endoglucanase precursor, putative, expressed	GO:0008152	metabolic process	The chemical reactions and pathways, including anabolism and catabolism, by which living organisms transform chemical substances. Metabolic processes typically transform small molecules, but also include macromolecular processes such as DNA repair and replication, and protein synthesis and degradation. [GOC:go_curators, ISBN:0198547684]	IEA	biological_process
LOC_Os05g12150	9.74643	0	16.2441	Inf	Inf	1.40536e-06	4.26136e-05	endoglucanase precursor, putative, expressed	GO:0003824	catalytic activity	Catalysis of a biochemical reaction at physiological temperatures. In biologically catalyzed reactions, the reactants are known as substrates, and the catalysts are naturally occurring macromolecular substances known as enzymes. Enzymes possess specific binding sites for substrates, and are usually composed wholly or largely of protein, but RNA that has catalytic activity (ribozyme) is often also…	IEA	molecular_function
LOC_Os05g12150	9.74643	0	16.2441	Inf	Inf	1.40536e-06	4.26136e-05	endoglucanase precursor, putative, expressed	GO:0016787	hydrolase activity	Catalysis of the hydrolysis of various bonds, e.g. C-O, C-N, C-C, phosphoric anhydride bonds, etc. Hydrolase is the systematic name for any enzyme of EC class 3. [ISBN:0198506732]	IEA	molecular_function
LOC_Os05g12150	9.74643	0	16.2441	Inf	Inf	1.40536e-06	4.26136e-05	endoglucanase precursor, putative, expressed	GO:0016798	hydrolase activity, acting on glycosyl bonds	Catalysis of the hydrolysis of any glycosyl bond. [GOC:jl]	IEA	molecular_function
LOC_Os05g12150	9.74643	0	16.2441	Inf	Inf	1.40536e-06	4.26136e-05	endoglucanase precursor, putative, expressed	GO:0030246	carbohydrate binding	Interacting selectively and non-covalently with any carbohydrate, which includes monosaccharides, oligosaccharides and polysaccharides as well as substances derived from monosaccharides by reduction of the carbonyl group (alditols), by oxidation of one or more hydroxy groups to afford the corresponding aldehydes, ketones, or carboxylic acids, or by replacement of one or more hydroxy group(s) by a…	IEA	molecular_function
LOC_Os05g12150	9.74643	0	16.2441	Inf	Inf	1.40536e-06	4.26136e-05	endoglucanase precursor, putative, expressed	GO:0004553	hydrolase activity, hydrolyzing O-glycosyl compounds	Catalysis of the hydrolysis of any O-glycosyl bond. [GOC:mah]	IEA	molecular_function
LOC_Os05g12150	9.74643	0	16.2441	Inf	Inf	1.40536e-06	4.26136e-05	endoglucanase precursor, putative, expressed	GO:0005975	carbohydrate metabolic process	The chemical reactions and pathways involving carbohydrates, any of a group of organic compounds based of the general formula Cx(H2O)y. Includes the formation of carbohydrate derivatives by the addition of a carbohydrate residue to another molecule. [GOC:mah, ISBN:0198506732]	IEA	biological_process
LOC_Os05g12150	9.74643	0	16.2441	Inf	Inf	1.40536e-06	4.26136e-05	endoglucanase precursor, putative, expressed	GO:0005576	extracellular region	The space external to the outermost structure of a cell. For cells without external protective or external encapsulating structures this refers to space outside of the plasma membrane. This term covers the host cell environment outside an intracellular parasite. [GOC:go_curators]	IEA	cellular_component
LOC_Os05g13320	7.13759	0	11.896	Inf	Inf	3.15752e-05	0.000620309	C4-dicarboxylate transporter/malic acid transport protein, expressed	GO:0006873	cellular ion homeostasis	Any process involved in the maintenance of an internal steady state of ions at the level of a cell. [GOC:mah]	IEA	biological_process
LOC_Os05g13320	7.13759	0	11.896	Inf	Inf	3.15752e-05	0.000620309	C4-dicarboxylate transporter/malic acid transport protein, expressed	GO:0005886	plasma membrane	The membrane surrounding a cell that separates the cell from its external environment. It consists of a phospholipid bilayer and associated proteins. [ISBN:0716731363]	IEA	cellular_component
LOC_Os05g13320	7.13759	0	11.896	Inf	Inf	3.15752e-05	0.000620309	C4-dicarboxylate transporter/malic acid transport protein, expressed	GO:0016021	integral to membrane	Penetrating at least one phospholipid bilayer of a membrane. May also refer to the state of being buried in the bilayer with no exposure outside the bilayer. When used to describe a protein, indicates that all or part of the peptide sequence is embedded in the membrane. [GOC:go_curators]	IEA	cellular_component
LOC_Os05g16180	5.46203	0	9.10338	Inf	Inf	0.00361145	0.030731	NB-ARC domain containing protein	GO:0006952	defense response	Reactions, triggered in response to the presence of a foreign body or the occurrence of an injury, which result in restriction of damage to the organism attacked or prevention/recovery from the infection caused by the attack. [GOC:go_curators]	IEA	biological_process
LOC_Os05g16180	5.46203	0	9.10338	Inf	Inf	0.00361145	0.030731	NB-ARC domain containing protein	GO:0005524	ATP binding	Interacting selectively and non-covalently with ATP, adenosine 5'-triphosphate, a universally important coenzyme and enzyme regulator. [ISBN:0198506732]	IEA	molecular_function
LOC_Os05g16180	5.46203	0	9.10338	Inf	Inf	0.00361145	0.030731	NB-ARC domain containing protein	GO:0006915	apoptotic process	A programmed cell death process which begins when a cell receives an internal (e.g. DNA damage) or external signal (e.g. an extracellular death ligand), and proceeds through a series of biochemical events (signaling pathways) which typically lead to rounding-up of the cell, retraction of pseudopodes, reduction of cellular volume (pyknosis), chromatin condensation, nuclear fragmentation (karyorrhe…	IEA	biological_process
LOC_Os05g25430	19.4731	0	32.4552	Inf	Inf	1.54018e-08	7.65365e-07	receptor-like protein kinase At3g46290 precursor, putative, expressed	GO:0005524	ATP binding	Interacting selectively and non-covalently with ATP, adenosine 5'-triphosphate, a universally important coenzyme and enzyme regulator. [ISBN:0198506732]	IEA	molecular_function
LOC_Os05g25430	19.4731	0	32.4552	Inf	Inf	1.54018e-08	7.65365e-07	receptor-like protein kinase At3g46290 precursor, putative, expressed	GO:0005524	ATP binding	Interacting selectively and non-covalently with ATP, adenosine 5'-triphosphate, a universally important coenzyme and enzyme regulator. [ISBN:0198506732]	IEA	molecular_function
LOC_Os05g25430	19.4731	0	32.4552	Inf	Inf	1.54018e-08	7.65365e-07	receptor-like protein kinase At3g46290 precursor, putative, expressed	GO:0000166	nucleotide binding	Interacting selectively and non-covalently with a nucleotide, any compound consisting of a nucleoside that is esterified with (ortho)phosphate or an oligophosphate at any hydroxyl group on the ribose or deoxyribose. [GOC:mah, ISBN:0198547684]	IEA	molecular_function
LOC_Os05g25430	19.4731	0	32.4552	Inf	Inf	1.54018e-08	7.65365e-07	receptor-like protein kinase At3g46290 precursor, putative, expressed	GO:0006468	protein phosphorylation	The process of introducing a phosphate group on to a protein. [GOC:hb]	IEA	biological_process
LOC_Os05g25430	19.4731	0	32.4552	Inf	Inf	1.54018e-08	7.65365e-07	receptor-like protein kinase At3g46290 precursor, putative, expressed	GO:0004674	protein serine/threonine kinase activity	Catalysis of the reactions: ATP + protein serine = ADP + protein serine phosphate, and ATP + protein threonine = ADP + protein threonine phosphate. [GOC:bf]	IEA	molecular_function
LOC_Os05g25430	19.4731	0	32.4552	Inf	Inf	1.54018e-08	7.65365e-07	receptor-like protein kinase At3g46290 precursor, putative, expressed	GO:0004713	protein tyrosine kinase activity	Catalysis of the reaction: ATP + a protein tyrosine = ADP + protein tyrosine phosphate. [EC:2.7.10]	IEA	molecular_function
LOC_Os05g25430	19.4731	0	32.4552	Inf	Inf	1.54018e-08	7.65365e-07	receptor-like protein kinase At3g46290 precursor, putative, expressed	GO:0004713	protein tyrosine kinase activity	Catalysis of the reaction: ATP + a protein tyrosine = ADP + protein tyrosine phosphate. [EC:2.7.10]	IEA	molecular_function
LOC_Os05g25430	19.4731	0	32.4552	Inf	Inf	1.54018e-08	7.65365e-07	receptor-like protein kinase At3g46290 precursor, putative, expressed	GO:0000166	nucleotide binding	Interacting selectively and non-covalently with a nucleotide, any compound consisting of a nucleoside that is esterified with (ortho)phosphate or an oligophosphate at any hydroxyl group on the ribose or deoxyribose. [GOC:mah, ISBN:0198547684]	IEA	molecular_function
LOC_Os05g25430	19.4731	0	32.4552	Inf	Inf	1.54018e-08	7.65365e-07	receptor-like protein kinase At3g46290 precursor, putative, expressed	GO:0004672	protein kinase activity	Catalysis of the phosphorylation of an amino acid residue in a protein, usually according to the reaction: a protein + ATP = a phosphoprotein + ADP. [MetaCyc:PROTEIN-KINASE-RXN]	IEA	molecular_function
LOC_Os05g25430	19.4731	0	32.4552	Inf	Inf	1.54018e-08	7.65365e-07	receptor-like protein kinase At3g46290 precursor, putative, expressed	GO:0004674	protein serine/threonine kinase activity	Catalysis of the reactions: ATP + protein serine = ADP + protein serine phosphate, and ATP + protein threonine = ADP + protein threonine phosphate. [GOC:bf]	IEA	molecular_function
LOC_Os05g25430	19.4731	0	32.4552	Inf	Inf	1.54018e-08	7.65365e-07	receptor-like protein kinase At3g46290 precursor, putative, expressed	GO:0006468	protein phosphorylation	The process of introducing a phosphate group on to a protein. [GOC:hb]	IEA	biological_process
LOC_Os05g25430	19.4731	0	32.4552	Inf	Inf	1.54018e-08	7.65365e-07	receptor-like protein kinase At3g46290 precursor, putative, expressed	GO:0004672	protein kinase activity	Catalysis of the phosphorylation of an amino acid residue in a protein, usually according to the reaction: a protein + ATP = a phosphoprotein + ADP. [MetaCyc:PROTEIN-KINASE-RXN]	IEA	molecular_function
LOC_Os06g02410	5.57046	0	9.28409	Inf	Inf	0.000649969	0.00766354	expressed protein
LOC_Os06g19110	5.23184	0	8.71973	Inf	Inf	0.00617595	0.0466354	cadmium tolerance factor, putative, expressed	GO:0016021	integral to membrane	Penetrating at least one phospholipid bilayer of a membrane. May also refer to the state of being buried in the bilayer with no exposure outside the bilayer. When used to describe a protein, indicates that all or part of the peptide sequence is embedded in the membrane. [GOC:go_curators]	IEA	cellular_component
LOC_Os06g22600	10.5797	0	17.6328	Inf	Inf	3.08649e-06	8.39075e-05	aluminum-activated malate transporter, putative, expressed
LOC_Os06g32020	12.4953	0	20.8255	Inf	Inf	1.49809e-06	4.48657e-05	THION6 - Plant thionin family protein precursor, expressed	GO:0006952	defense response	Reactions, triggered in response to the presence of a foreign body or the occurrence of an injury, which result in restriction of damage to the organism attacked or prevention/recovery from the infection caused by the attack. [GOC:go_curators]	IEA	biological_process
LOC_Os06g49830	13.6837	0	22.8062	Inf	Inf	2.55969e-07	9.47539e-06	SHI, putative, expressed	GO:0006508	proteolysis	The hydrolysis of proteins into smaller polypeptides and/or amino acids by cleavage of their peptide bonds. [GOC:bf, GOC:mah]	IEA	biological_process
LOC_Os06g49830	13.6837	0	22.8062	Inf	Inf	2.55969e-07	9.47539e-06	SHI, putative, expressed	GO:0004222	metalloendopeptidase activity	Catalysis of the hydrolysis of internal, alpha-peptide bonds in a polypeptide chain by a mechanism in which water acts as a nucleophile, one or two metal ions hold the water molecule in place, and charged amino acid side chains are ligands for the metal ions. [GOC:mah, http://merops.sanger.ac.uk/about/glossary.htm#CATTYPE, http://merops.sanger.ac.uk/about/glossary.htm#ENDOPEPTIDASE]	IEA	molecular_function
LOC_Os06g49830	13.6837	0	22.8062	Inf	Inf	2.55969e-07	9.47539e-06	SHI, putative, expressed	GO:0016020	membrane	Double layer of lipid molecules that encloses all cells, and, in eukaryotes, many organelles; may be a single or double lipid bilayer; also includes associated proteins. [GOC:mah, ISBN:0815316194]	IEA	cellular_component
LOC_Os06g49830	13.6837	0	22.8062	Inf	Inf	2.55969e-07	9.47539e-06	SHI, putative, expressed	GO:0050826	response to freezing	Any process that results in a change in state or activity of a cell or an organism (in terms of movement, secretion, enzyme production, gene expression, etc.) as a result of a freezing stimulus, temperatures below 0 degrees Celsius. [GOC:jl]	IEA	biological_process
LOC_Os06g49830	13.6837	0	22.8062	Inf	Inf	2.55969e-07	9.47539e-06	SHI, putative, expressed	GO:0051260	protein homooligomerization	The process of creating protein oligomers, compounds composed of a small number, usually between three and ten, of identical component monomers. Oligomers may be formed by the polymerization of a number of monomers or the depolymerization of a large protein polymer. [GOC:ai]	IEA	biological_process
LOC_Os06g49830	13.6837	0	22.8062	Inf	Inf	2.55969e-07	9.47539e-06	SHI, putative, expressed	GO:0050825	ice binding	Interacting selectively and non-covalently with ice, water reduced to the solid state by cold temperature. It is a white or transparent colorless substance, crystalline, brittle, and viscoidal. [GOC:curators]	IEA	molecular_function
LOC_Os06g49830	13.6837	0	22.8062	Inf	Inf	2.55969e-07	9.47539e-06	SHI, putative, expressed	GO:0016068	type I hypersensitivity	An inflammatory response driven by antigen recognition by antibodies bound to Fc receptors on mast cells or basophils, occurring within minutes after exposure of a sensitized individual to the antigen, and leading to the release of a variety of inflammatory mediators such as histamines. [GOC:add, ISBN:0781735149]	IEA	biological_process
LOC_Os06g49830	13.6837	0	22.8062	Inf	Inf	2.55969e-07	9.47539e-06	SHI, putative, expressed	GO:0042309	homoiothermy	Any homoeostatic process in which an organism maintains its internal body temperature at a relatively constant value. This is achieved by using metabolic processes to counteract fluctuations in the temperature of the environment. [ISBN:0192801023]	IEA	biological_process
LOC_Os07g02360	6.94357	0	11.5726	Inf	Inf	0.000399223	0.00511658	expressed protein
LOC_Os07g11380	5.42515	0	9.04191	Inf	Inf	0.00189289	0.0183258	RAL4 - Seed allergenic protein RA5/RA14/RA17 precursor, expressed	GO:0016068	type I hypersensitivity	An inflammatory response driven by antigen recognition by antibodies bound to Fc receptors on mast cells or basophils, occurring within minutes after exposure of a sensitized individual to the antigen, and leading to the release of a variety of inflammatory mediators such as histamines. [GOC:add, ISBN:0781735149]	IEA	biological_process
LOC_Os07g11380	5.42515	0	9.04191	Inf	Inf	0.00189289	0.0183258	RAL4 - Seed allergenic protein RA5/RA14/RA17 precursor, expressed	GO:0016068	type I hypersensitivity	An inflammatory response driven by antigen recognition by antibodies bound to Fc receptors on mast cells or basophils, occurring within minutes after exposure of a sensitized individual to the antigen, and leading to the release of a variety of inflammatory mediators such as histamines. [GOC:add, ISBN:0781735149]	IEA	biological_process
LOC_Os07g11380	5.42515	0	9.04191	Inf	Inf	0.00189289	0.0183258	RAL4 - Seed allergenic protein RA5/RA14/RA17 precursor, expressed	GO:0005615	extracellular space	That part of a multicellular organism outside the cells proper, usually taken to be outside the plasma membranes, and occupied by fluid. [ISBN:0198547684]	IEA	cellular_component
LOC_Os07g11380	5.42515	0	9.04191	Inf	Inf	0.00189289	0.0183258	RAL4 - Seed allergenic protein RA5/RA14/RA17 precursor, expressed	GO:0004867	serine-type endopeptidase inhibitor activity	Stops, prevents or reduces the activity of serine-type endopeptidases, enzymes that catalyze the hydrolysis of nonterminal peptide bonds in a polypeptide chain; a serine residue (and a histidine residue) are at the active center of the enzyme. [GOC:ai]	IEA	molecular_function
LOC_Os07g11380	5.42515	0	9.04191	Inf	Inf	0.00189289	0.0183258	RAL4 - Seed allergenic protein RA5/RA14/RA17 precursor, expressed	GO:0005576	extracellular region	The space external to the outermost structure of a cell. For cells without external protective or external encapsulating structures this refers to space outside of the plasma membrane. This term covers the host cell environment outside an intracellular parasite. [GOC:go_curators]	IEA	cellular_component
LOC_Os07g11380	5.42515	0	9.04191	Inf	Inf	0.00189289	0.0183258	RAL4 - Seed allergenic protein RA5/RA14/RA17 precursor, expressed	GO:0004867	serine-type endopeptidase inhibitor activity	Stops, prevents or reduces the activity of serine-type endopeptidases, enzymes that catalyze the hydrolysis of nonterminal peptide bonds in a polypeptide chain; a serine residue (and a histidine residue) are at the active center of the enzyme. [GOC:ai]	IEA	molecular_function
LOC_Os07g13160	4.69885	0	7.83142	Inf	Inf	0.0045931	0.0369908	expressed protein	GO:0016020	membrane	Double layer of lipid molecules that encloses all cells, and, in eukaryotes, many organelles; may be a single or double lipid bilayer; also includes associated proteins. [GOC:mah, ISBN:0815316194]	IEA	cellular_component
LOC_Os07g13160	4.69885	0	7.83142	Inf	Inf	0.0045931	0.0369908	expressed protein	GO:0051260	protein homooligomerization	The process of creating protein oligomers, compounds composed of a small number, usually between three and ten, of identical component monomers. Oligomers may be formed by the polymerization of a number of monomers or the depolymerization of a large protein polymer. [GOC:ai]	IEA	biological_process
LOC_Os07g49020	4.7031	0	7.8385	Inf	Inf	0.00272473	0.0245462	conserved hypothetical protein
LOC_Os08g07950	5.0979	0	8.4965	Inf	Inf	0.00307292	0.0270398	NB-ARC domain containing protein, expressed	GO:0005524	ATP binding	Interacting selectively and non-covalently with ATP, adenosine 5'-triphosphate, a universally important coenzyme and enzyme regulator. [ISBN:0198506732]	IEA	molecular_function
LOC_Os08g07950	5.0979	0	8.4965	Inf	Inf	0.00307292	0.0270398	NB-ARC domain containing protein, expressed	GO:0006952	defense response	Reactions, triggered in response to the presence of a foreign body or the occurrence of an injury, which result in restriction of damage to the organism attacked or prevention/recovery from the infection caused by the attack. [GOC:go_curators]	IEA	biological_process
LOC_Os08g07950	5.0979	0	8.4965	Inf	Inf	0.00307292	0.0270398	NB-ARC domain containing protein, expressed	GO:0006915	apoptotic process	A programmed cell death process which begins when a cell receives an internal (e.g. DNA damage) or external signal (e.g. an extracellular death ligand), and proceeds through a series of biochemical events (signaling pathways) which typically lead to rounding-up of the cell, retraction of pseudopodes, reduction of cellular volume (pyknosis), chromatin condensation, nuclear fragmentation (karyorrhe…	IEA	biological_process
LOC_Os09g17650	7.50171	0	12.5029	Inf	Inf	0.000239955	0.00337487	expressed protein
LOC_Os09g36060	8.34977	0	13.9163	Inf	Inf	6.05674e-05	0.00106367	endoglucanase, putative, expressed	GO:0016787	hydrolase activity	Catalysis of the hydrolysis of various bonds, e.g. C-O, C-N, C-C, phosphoric anhydride bonds, etc. Hydrolase is the systematic name for any enzyme of EC class 3. [ISBN:0198506732]	IEA	molecular_function
LOC_Os09g36060	8.34977	0	13.9163	Inf	Inf	6.05674e-05	0.00106367	endoglucanase, putative, expressed	GO:0016798	hydrolase activity, acting on glycosyl bonds	Catalysis of the hydrolysis of any glycosyl bond. [GOC:jl]	IEA	molecular_function
LOC_Os09g36060	8.34977	0	13.9163	Inf	Inf	6.05674e-05	0.00106367	endoglucanase, putative, expressed	GO:0008810	cellulase activity	Catalysis of the endohydrolysis of (1->4)-beta-D-glucosidic linkages in cellulose, lichenin and cereal beta-D-glucans. [EC:3.2.1.4]	IEA	molecular_function
LOC_Os09g36060	8.34977	0	13.9163	Inf	Inf	6.05674e-05	0.00106367	endoglucanase, putative, expressed	GO:0003824	catalytic activity	Catalysis of a biochemical reaction at physiological temperatures. In biologically catalyzed reactions, the reactants are known as substrates, and the catalysts are naturally occurring macromolecular substances known as enzymes. Enzymes possess specific binding sites for substrates, and are usually composed wholly or largely of protein, but RNA that has catalytic activity (ribozyme) is often also…	IEA	molecular_function
LOC_Os09g36060	8.34977	0	13.9163	Inf	Inf	6.05674e-05	0.00106367	endoglucanase, putative, expressed	GO:0004553	hydrolase activity, hydrolyzing O-glycosyl compounds	Catalysis of the hydrolysis of any O-glycosyl bond. [GOC:mah]	IEA	molecular_function
LOC_Os09g36060	8.34977	0	13.9163	Inf	Inf	6.05674e-05	0.00106367	endoglucanase, putative, expressed	GO:0030245	cellulose catabolic process	The chemical reactions and pathways resulting in the breakdown of cellulose, a linear beta1-4 glucan of molecular mass 50-400 kDa with the pyranose units in the -4C1 conformation. [GOC:mah, ISBN:0198506732]	IEA	biological_process
LOC_Os09g36060	8.34977	0	13.9163	Inf	Inf	6.05674e-05	0.00106367	endoglucanase, putative, expressed	GO:0005975	carbohydrate metabolic process	The chemical reactions and pathways involving carbohydrates, any of a group of organic compounds based of the general formula Cx(H2O)y. Includes the formation of carbohydrate derivatives by the addition of a carbohydrate residue to another molecule. [GOC:mah, ISBN:0198506732]	IEA	biological_process
LOC_Os09g36060	8.34977	0	13.9163	Inf	Inf	6.05674e-05	0.00106367	endoglucanase, putative, expressed	GO:0008152	metabolic process	The chemical reactions and pathways, including anabolism and catabolism, by which living organisms transform chemical substances. Metabolic processes typically transform small molecules, but also include macromolecular processes such as DNA repair and replication, and protein synthesis and degradation. [GOC:go_curators, ISBN:0198547684]	IEA	biological_process
LOC_Os09g36060	8.34977	0	13.9163	Inf	Inf	6.05674e-05	0.00106367	endoglucanase, putative, expressed	GO:0005576	extracellular region	The space external to the outermost structure of a cell. For cells without external protective or external encapsulating structures this refers to space outside of the plasma membrane. This term covers the host cell environment outside an intracellular parasite. [GOC:go_curators]	IEA	cellular_component
LOC_Os09g36060	8.34977	0	13.9163	Inf	Inf	6.05674e-05	0.00106367	endoglucanase, putative, expressed	GO:0000272	polysaccharide catabolic process	The chemical reactions and pathways resulting in the breakdown of polysaccharides, polymers of more than 10 monosaccharide residues joined by glycosidic linkages. [GOC:go_curators]	IEA	biological_process
LOC_Os09g39370	6.65411	0	11.0902	Inf	Inf	0.00284482	0.0254317	conserved hypothetical protein
LOC_Os10g28299	6.05266	0	10.0878	Inf	Inf	0.00122559	0.0129156	expressed protein
LOC_Os11g24450	11.9859	0	19.9765	Inf	Inf	7.11608e-06	0.000173124	mitochondrial carrier protein, putative, expressed	GO:0005743	mitochondrial inner membrane	The inner, i.e. lumen-facing, lipid bilayer of the mitochondrial envelope. It is highly folded to form cristae. [GOC:ai]	IEA	cellular_component
LOC_Os11g24450	11.9859	0	19.9765	Inf	Inf	7.11608e-06	0.000173124	mitochondrial carrier protein, putative, expressed	GO:0005618	cell wall	The rigid or semi-rigid envelope lying outside the cell membrane of plant, fungal, and most prokaryotic cells, maintaining their shape and protecting them from osmotic lysis. In plants it is made of cellulose and, often, lignin; in fungi it is composed largely of polysaccharides; in bacteria it is composed of peptidoglycan. [ISBN:0198547684]	IEA	cellular_component
LOC_Os11g24450	11.9859	0	19.9765	Inf	Inf	7.11608e-06	0.000173124	mitochondrial carrier protein, putative, expressed	GO:0005215	transporter activity	Enables the directed movement of substances (such as macromolecules, small molecules, ions) into, out of or within a cell, or between cells. [GOC:ai, GOC:dgf]	IEA	molecular_function
LOC_Os11g24450	11.9859	0	19.9765	Inf	Inf	7.11608e-06	0.000173124	mitochondrial carrier protein, putative, expressed	GO:0005488	binding	The selective, non-covalent, often stoichiometric, interaction of a molecule with one or more specific sites on another molecule. [GOC:ceb, GOC:mah, ISBN:0198506732]	IEA	molecular_function
LOC_Os11g24450	11.9859	0	19.9765	Inf	Inf	7.11608e-06	0.000173124	mitochondrial carrier protein, putative, expressed	GO:0005739	mitochondrion	A semiautonomous, self replicating organelle that occurs in varying numbers, shapes, and sizes in the cytoplasm of virtually all eukaryotic cells. It is notably the site of tissue respiration. [ISBN:0198506732]	IEA	cellular_component
LOC_Os11g24450	11.9859	0	19.9765	Inf	Inf	7.11608e-06	0.000173124	mitochondrial carrier protein, putative, expressed	GO:0005886	plasma membrane	The membrane surrounding a cell that separates the cell from its external environment. It consists of a phospholipid bilayer and associated proteins. [ISBN:0716731363]	IEA	cellular_component
LOC_Os11g24450	11.9859	0	19.9765	Inf	Inf	7.11608e-06	0.000173124	mitochondrial carrier protein, putative, expressed	GO:0016021	integral to membrane	Penetrating at least one phospholipid bilayer of a membrane. May also refer to the state of being buried in the bilayer with no exposure outside the bilayer. When used to describe a protein, indicates that all or part of the peptide sequence is embedded in the membrane. [GOC:go_curators]	IEA	cellular_component
LOC_Os11g24450	11.9859	0	19.9765	Inf	Inf	7.11608e-06	0.000173124	mitochondrial carrier protein, putative, expressed	GO:0009507	chloroplast	A chlorophyll-containing plastid with thylakoids organized into grana and frets, or stroma thylakoids, and embedded in a stroma. [ISBN:0471245208]	IEA	cellular_component
LOC_Os11g24450	11.9859	0	19.9765	Inf	Inf	7.11608e-06	0.000173124	mitochondrial carrier protein, putative, expressed	GO:0016020	membrane	Double layer of lipid molecules that encloses all cells, and, in eukaryotes, many organelles; may be a single or double lipid bilayer; also includes associated proteins. [GOC:mah, ISBN:0815316194]	IEA	cellular_component
LOC_Os11g24450	11.9859	0	19.9765	Inf	Inf	7.11608e-06	0.000173124	mitochondrial carrier protein, putative, expressed	GO:0006810	transport	The directed movement of substances (such as macromolecules, small molecules, ions) into, out of or within a cell, or between cells, or within a multicellular organism by means of some agent such as a transporter or pore. [GOC:dph, GOC:jl, GOC:mah]	IEA	biological_process
LOC_Os11g24450	11.9859	0	19.9765	Inf	Inf	7.11608e-06	0.000173124	mitochondrial carrier protein, putative, expressed	GO:0009941	chloroplast envelope	The double lipid bilayer enclosing the chloroplast and separating its contents from the rest of the cytoplasm; includes the intermembrane space. [GOC:tb]	IEA	cellular_component
LOC_Os11g28540	6.60919	0	11.0153	Inf	Inf	0.00367443	0.0311488	expressed protein
LOC_Os11g43030	13.1111	0	21.8519	Inf	Inf	2.78192e-06	7.66275e-05	von Willebrand factor type A domain containing protein, expressed
LOC_Os11g47500	4.04997	0	6.74994	Inf	Inf	0.00573836	0.0440495	glycosyl hydrolase, putative, expressed	GO:0008152	metabolic process	The chemical reactions and pathways, including anabolism and catabolism, by which living organisms transform chemical substances. Metabolic processes typically transform small molecules, but also include macromolecular processes such as DNA repair and replication, and protein synthesis and degradation. [GOC:go_curators, ISBN:0198547684]	IEA	biological_process
LOC_Os11g47500	4.04997	0	6.74994	Inf	Inf	0.00573836	0.0440495	glycosyl hydrolase, putative, expressed	GO:0005975	carbohydrate metabolic process	The chemical reactions and pathways involving carbohydrates, any of a group of organic compounds based of the general formula Cx(H2O)y. Includes the formation of carbohydrate derivatives by the addition of a carbohydrate residue to another molecule. [GOC:mah, ISBN:0198506732]	IEA	biological_process
LOC_Os11g47500	4.04997	0	6.74994	Inf	Inf	0.00573836	0.0440495	glycosyl hydrolase, putative, expressed	GO:0004568	chitinase activity	Catalysis of the hydrolysis of (1->4)-beta linkages of N-acetyl-D-glucosamine (GlcNAc) polymers of chitin and chitodextrins. [EC:3.2.1.14, GOC:bf, GOC:kah, GOC:pde, PMID:11468293]	IEA	molecular_function
LOC_Os11g47500	4.04997	0	6.74994	Inf	Inf	0.00573836	0.0440495	glycosyl hydrolase, putative, expressed	GO:0016798	hydrolase activity, acting on glycosyl bonds	Catalysis of the hydrolysis of any glycosyl bond. [GOC:jl]	IEA	molecular_function
LOC_Os11g47500	4.04997	0	6.74994	Inf	Inf	0.00573836	0.0440495	glycosyl hydrolase, putative, expressed	GO:0045493	xylan catabolic process	The chemical reactions and pathways resulting in the breakdown of xylan, a polymer containing a beta-1,4-linked D-xylose backbone. [GOC:go_curators, PMID:11931668]	IEA	biological_process
LOC_Os11g47500	4.04997	0	6.74994	Inf	Inf	0.00573836	0.0440495	glycosyl hydrolase, putative, expressed	GO:0003824	catalytic activity	Catalysis of a biochemical reaction at physiological temperatures. In biologically catalyzed reactions, the reactants are known as substrates, and the catalysts are naturally occurring macromolecular substances known as enzymes. Enzymes possess specific binding sites for substrates, and are usually composed wholly or largely of protein, but RNA that has catalytic activity (ribozyme) is often also…	IEA	molecular_function
LOC_Os11g47500	4.04997	0	6.74994	Inf	Inf	0.00573836	0.0440495	glycosyl hydrolase, putative, expressed	GO:0043169	cation binding	Interacting selectively and non-covalently with cations, charged atoms or groups of atoms with a net positive charge. [GOC:jl]	IEA	molecular_function
LOC_Os11g47500	4.04997	0	6.74994	Inf	Inf	0.00573836	0.0440495	glycosyl hydrolase, putative, expressed	GO:0016787	hydrolase activity	Catalysis of the hydrolysis of various bonds, e.g. C-O, C-N, C-C, phosphoric anhydride bonds, etc. Hydrolase is the systematic name for any enzyme of EC class 3. [ISBN:0198506732]	IEA	molecular_function
LOC_Os11g47500	4.04997	0	6.74994	Inf	Inf	0.00573836	0.0440495	glycosyl hydrolase, putative, expressed	GO:0004553	hydrolase activity, hydrolyzing O-glycosyl compounds	Catalysis of the hydrolysis of any O-glycosyl bond. [GOC:mah]	IEA	molecular_function
LOC_Os04g11390	173.666	1.23529	288.62	233.644	7.86817	5.54012e-34	1.34671e-30	expressed protein
LOC_Os04g11390	173.666	1.23529	288.62	233.644	7.86817	5.54012e-34	1.34671e-30	expressed protein
LOC_Os03g16950	272.365	4.39265	451.013	102.675	6.68193	4.05892e-37	1.795e-33	cysteine-rich repeat secretory protein 55 precursor, putative, expressed	GO:0080167	response to karrikin	Any process that results in a change in state or activity of a cell or an organism (in terms of movement, secretion, enzyme production, gene expression, etc.) as a result of a karrikin stimulus. Karrikins are signaling molecules in smoke from burning vegetation that trigger seed germination for many angiosperms (flowering plants). [PMID:20351290]	IEA	biological_process
LOC_Os04g11400	33.5703	0.686765	55.4926	80.8029	6.33634	5.46507e-13	7.02273e-11	expressed protein
LOC_Os04g11400	33.5703	0.686765	55.4926	80.8029	6.33634	5.46507e-13	7.02273e-11	expressed protein
LOC_Os04g35030	30.7469	0.686765	50.7871	73.9512	6.2085	3.45102e-08	1.5583e-06	CSLH3 - cellulose synthase-like family H, expressed
LOC_Os04g33570	51.24	1.23529	84.5765	68.4667	6.09733	1.75549e-15	3.32518e-13	RCN4 Centroradialis-like1 homologous to TFL1 gene; contains Pfam profile PF01161: Phosphatidylethanolamine-binding protein, expressed	GO:0005773	vacuole	A closed structure, found only in eukaryotic cells, that is completely surrounded by unit membrane and contains liquid material. Cells contain one or several vacuoles, that may have different functions from each other. Vacuoles have a diverse array of functions. They can act as a storage organelle for nutrients or waste products, as a degradative compartment, as a cost-effective way of increasing…	IEA	cellular_component
LOC_Os04g33570	51.24	1.23529	84.5765	68.4667	6.09733	1.75549e-15	3.32518e-13	RCN4 Centroradialis-like1 homologous to TFL1 gene; contains Pfam profile PF01161: Phosphatidylethanolamine-binding protein, expressed	GO:0006623	protein targeting to vacuole	The process of directing proteins towards the vacuole, usually using signals contained within the protein. [GOC:curators]	IEA	biological_process
LOC_Os04g33570	51.24	1.23529	84.5765	68.4667	6.09733	1.75549e-15	3.32518e-13	RCN4 Centroradialis-like1 homologous to TFL1 gene; contains Pfam profile PF01161: Phosphatidylethanolamine-binding protein, expressed	GO:0031982	vesicle	Any small, fluid-filled, spherical organelle enclosed by membrane or protein. [GOC:mah, GOC:pz]	IEA	cellular_component
LOC_Os04g33570	51.24	1.23529	84.5765	68.4667	6.09733	1.75549e-15	3.32518e-13	RCN4 Centroradialis-like1 homologous to TFL1 gene; contains Pfam profile PF01161: Phosphatidylethanolamine-binding protein, expressed	GO:0005737	cytoplasm	All of the contents of a cell excluding the plasma membrane and nucleus, but including other subcellular structures. [ISBN:0198547684]	IEA	cellular_component
LOC_Os04g33570	51.24	1.23529	84.5765	68.4667	6.09733	1.75549e-15	3.32518e-13	RCN4 Centroradialis-like1 homologous to TFL1 gene; contains Pfam profile PF01161: Phosphatidylethanolamine-binding protein, expressed	GO:0009744	response to sucrose stimulus	Any process that results in a change in state or activity of a cell or an organism (in terms of movement, secretion, enzyme production, gene expression, etc.) as a result of a sucrose stimulus. [GOC:jl]	IEA	biological_process
LOC_Os04g33570	51.24	1.23529	84.5765	68.4667	6.09733	1.75549e-15	3.32518e-13	RCN4 Centroradialis-like1 homologous to TFL1 gene; contains Pfam profile PF01161: Phosphatidylethanolamine-binding protein, expressed	GO:0090344	negative regulation of cell aging	Any process that decreases the rate, frequency, or extent of cell aging. Cell aging is the progression of the cell from its inception to the end of its lifespan. [GOC:BHF, GOC:dph, GOC:tb]	IEA	biological_process
LOC_Os04g33570	51.24	1.23529	84.5765	68.4667	6.09733	1.75549e-15	3.32518e-13	RCN4 Centroradialis-like1 homologous to TFL1 gene; contains Pfam profile PF01161: Phosphatidylethanolamine-binding protein, expressed	GO:0005886	plasma membrane	The membrane surrounding a cell that separates the cell from its external environment. It consists of a phospholipid bilayer and associated proteins. [ISBN:0716731363]	IEA	cellular_component
LOC_Os04g33570	51.24	1.23529	84.5765	68.4667	6.09733	1.75549e-15	3.32518e-13	RCN4 Centroradialis-like1 homologous to TFL1 gene; contains Pfam profile PF01161: Phosphatidylethanolamine-binding protein, expressed	GO:0009910	negative regulation of flower development	Any process that stops, prevents, or reduces the frequency, rate or extent of flower development. [GOC:go_curators]	IEA	biological_process
LOC_Os07g35520	66.699	1.64559	110.068	66.8867	6.06365	6.24781e-19	1.93882e-16	glucan endo-1,3-beta-glucosidase precursor, putative, expressed	GO:0004553	hydrolase activity, hydrolyzing O-glycosyl compounds	Catalysis of the hydrolysis of any O-glycosyl bond. [GOC:mah]	IEA	molecular_function
LOC_Os07g35520	66.699	1.64559	110.068	66.8867	6.06365	6.24781e-19	1.93882e-16	glucan endo-1,3-beta-glucosidase precursor, putative, expressed	GO:0005975	carbohydrate metabolic process	The chemical reactions and pathways involving carbohydrates, any of a group of organic compounds based of the general formula Cx(H2O)y. Includes the formation of carbohydrate derivatives by the addition of a carbohydrate residue to another molecule. [GOC:mah, ISBN:0198506732]	IEA	biological_process
LOC_Os07g35520	66.699	1.64559	110.068	66.8867	6.06365	6.24781e-19	1.93882e-16	glucan endo-1,3-beta-glucosidase precursor, putative, expressed	GO:0003824	catalytic activity	Catalysis of a biochemical reaction at physiological temperatures. In biologically catalyzed reactions, the reactants are known as substrates, and the catalysts are naturally occurring macromolecular substances known as enzymes. Enzymes possess specific binding sites for substrates, and are usually composed wholly or largely of protein, but RNA that has catalytic activity (ribozyme) is often also…	IEA	molecular_function
LOC_Os07g35520	66.699	1.64559	110.068	66.8867	6.06365	6.24781e-19	1.93882e-16	glucan endo-1,3-beta-glucosidase precursor, putative, expressed	GO:0043169	cation binding	Interacting selectively and non-covalently with cations, charged atoms or groups of atoms with a net positive charge. [GOC:jl]	IEA	molecular_function
LOC_Os03g08790	25.8603	0.686765	42.6427	62.0922	5.95634	1.13067e-10	9.23855e-09	aspartic proteinase nepenthesin precursor, putative, expressed	GO:0008233	peptidase activity	Catalysis of the hydrolysis of a peptide bond. A peptide bond is a covalent bond formed when the carbon atom from the carboxyl group of one amino acid shares electrons with the nitrogen atom from the amino group of a second amino acid. [GOC:jl, ISBN:0815332181]	IEA	molecular_function
LOC_Os03g08790	25.8603	0.686765	42.6427	62.0922	5.95634	1.13067e-10	9.23855e-09	aspartic proteinase nepenthesin precursor, putative, expressed	GO:0009505	plant-type cell wall	A more or less rigid stucture lying outside the cell membrane of a cell and composed of cellulose and pectin and other organic and inorganic substances. [ISBN:0471245208]	IEA	cellular_component
LOC_Os03g08790	25.8603	0.686765	42.6427	62.0922	5.95634	1.13067e-10	9.23855e-09	aspartic proteinase nepenthesin precursor, putative, expressed	GO:0006508	proteolysis	The hydrolysis of proteins into smaller polypeptides and/or amino acids by cleavage of their peptide bonds. [GOC:bf, GOC:mah]	IEA	biological_process
LOC_Os03g08790	25.8603	0.686765	42.6427	62.0922	5.95634	1.13067e-10	9.23855e-09	aspartic proteinase nepenthesin precursor, putative, expressed	GO:0048046	apoplast	The cell membranes and intracellular regions in a plant are connected through plasmodesmata, and plants may be described as having two major compartments: the living symplast and the non-living apoplast. The apoplast is external to the plasma membrane and includes cell walls, intercellular spaces and the lumen of dead structures such as xylem vessels. Water and solutes pass freely through it. [GO…	IEA	cellular_component
LOC_Os03g08790	25.8603	0.686765	42.6427	62.0922	5.95634	1.13067e-10	9.23855e-09	aspartic proteinase nepenthesin precursor, putative, expressed	GO:0004190	aspartic-type endopeptidase activity	Catalysis of the hydrolysis of internal, alpha-peptide bonds in a polypeptide chain by a mechanism in which a water molecule bound by the side chains of aspartic residues at the active center acts as a nucleophile. [ISBN:0198506732]	IEA	molecular_function
LOC_Os03g08790	25.8603	0.686765	42.6427	62.0922	5.95634	1.13067e-10	9.23855e-09	aspartic proteinase nepenthesin precursor, putative, expressed	GO:0005618	cell wall	The rigid or semi-rigid envelope lying outside the cell membrane of plant, fungal, and most prokaryotic cells, maintaining their shape and protecting them from osmotic lysis. In plants it is made of cellulose and, often, lignin; in fungi it is composed largely of polysaccharides; in bacteria it is composed of peptidoglycan. [ISBN:0198547684]	IEA	cellular_component
LOC_Os03g04310	48.1151	1.64559	79.0948	48.0647	5.58691	3.04162e-13	4.0699e-11	BHLH transcription factor, putative, expressed	GO:0005634	nucleus	A membrane-bounded organelle of eukaryotic cells in which chromosomes are housed and replicated. In most cells, the nucleus contains all of the cell's chromosomes except the organellar chromosomes, and is the site of RNA synthesis and processing. In some species, or in specialized cell types, RNA metabolism or DNA replication may be absent. [GOC:go_curators]	IEA	cellular_component
LOC_Os03g04310	48.1151	1.64559	79.0948	48.0647	5.58691	3.04162e-13	4.0699e-11	BHLH transcription factor, putative, expressed	GO:0005634	nucleus	A membrane-bounded organelle of eukaryotic cells in which chromosomes are housed and replicated. In most cells, the nucleus contains all of the cell's chromosomes except the organellar chromosomes, and is the site of RNA synthesis and processing. In some species, or in specialized cell types, RNA metabolism or DNA replication may be absent. [GOC:go_curators]	IEA	cellular_component
LOC_Os04g22910	14.2588	0.548529	23.3989	42.6576	5.41473	3.28029e-06	8.81836e-05	expressed protein
LOC_Os09g36930	13.4745	0.548529	22.0919	40.2747	5.3318	2.5852e-05	0.000522956	aquaporin protein, putative, expressed	GO:0016021	integral to membrane	Penetrating at least one phospholipid bilayer of a membrane. May also refer to the state of being buried in the bilayer with no exposure outside the bilayer. When used to describe a protein, indicates that all or part of the peptide sequence is embedded in the membrane. [GOC:go_curators]	IEA	cellular_component
LOC_Os09g36930	13.4745	0.548529	22.0919	40.2747	5.3318	2.5852e-05	0.000522956	aquaporin protein, putative, expressed	GO:0005215	transporter activity	Enables the directed movement of substances (such as macromolecules, small molecules, ions) into, out of or within a cell, or between cells. [GOC:ai, GOC:dgf]	IEA	molecular_function
LOC_Os09g36930	13.4745	0.548529	22.0919	40.2747	5.3318	2.5852e-05	0.000522956	aquaporin protein, putative, expressed	GO:0006810	transport	The directed movement of substances (such as macromolecules, small molecules, ions) into, out of or within a cell, or between cells, or within a multicellular organism by means of some agent such as a transporter or pore. [GOC:dph, GOC:jl, GOC:mah]	IEA	biological_process
LOC_Os09g36930	13.4745	0.548529	22.0919	40.2747	5.3318	2.5852e-05	0.000522956	aquaporin protein, putative, expressed	GO:0005886	plasma membrane	The membrane surrounding a cell that separates the cell from its external environment. It consists of a phospholipid bilayer and associated proteins. [ISBN:0716731363]	IEA	cellular_component
LOC_Os09g36930	13.4745	0.548529	22.0919	40.2747	5.3318	2.5852e-05	0.000522956	aquaporin protein, putative, expressed	GO:0016020	membrane	Double layer of lipid molecules that encloses all cells, and, in eukaryotes, many organelles; may be a single or double lipid bilayer; also includes associated proteins. [GOC:mah, ISBN:0815316194]	IEA	cellular_component
LOC_Os09g23220	26.8593	1.09706	44.0342	40.1384	5.32691	9.92811e-10	6.3649e-08	glycosyl hydrolases family 16, putative, expressed	GO:0005618	cell wall	The rigid or semi-rigid envelope lying outside the cell membrane of plant, fungal, and most prokaryotic cells, maintaining their shape and protecting them from osmotic lysis. In plants it is made of cellulose and, often, lignin; in fungi it is composed largely of polysaccharides; in bacteria it is composed of peptidoglycan. [ISBN:0198547684]	IEA	cellular_component
LOC_Os09g23220	26.8593	1.09706	44.0342	40.1384	5.32691	9.92811e-10	6.3649e-08	glycosyl hydrolases family 16, putative, expressed	GO:0016762	xyloglucan:xyloglucosyl transferase activity	Catalysis of the cleavage of a beta-(1->4) bond in the backbone of a xyloglucan and transfers the xyloglucanyl segment on to O-4 of the non-reducing terminal glucose residue of an acceptor, which can be a xyloglucan or an oligosaccharide of xyloglucan. [EC:2.4.1.207]	IEA	molecular_function
LOC_Os09g23220	26.8593	1.09706	44.0342	40.1384	5.32691	9.92811e-10	6.3649e-08	glycosyl hydrolases family 16, putative, expressed	GO:0005975	carbohydrate metabolic process	The chemical reactions and pathways involving carbohydrates, any of a group of organic compounds based of the general formula Cx(H2O)y. Includes the formation of carbohydrate derivatives by the addition of a carbohydrate residue to another molecule. [GOC:mah, ISBN:0198506732]	IEA	biological_process
LOC_Os09g23220	26.8593	1.09706	44.0342	40.1384	5.32691	9.92811e-10	6.3649e-08	glycosyl hydrolases family 16, putative, expressed	GO:0006073	cellular glucan metabolic process	The chemical reactions and pathways involving glucans, polysaccharides consisting only of glucose residues. [ISBN:0198547684]	IEA	biological_process
LOC_Os09g23220	26.8593	1.09706	44.0342	40.1384	5.32691	9.92811e-10	6.3649e-08	glycosyl hydrolases family 16, putative, expressed	GO:0080086	stamen filament development	The process whose specific outcome is the progression of the filament over time, from its formation to the mature structure. Filament is the stalk of a stamen. [PMID:19139039, PO:0009067]	IEA	biological_process
LOC_Os09g23220	26.8593	1.09706	44.0342	40.1384	5.32691	9.92811e-10	6.3649e-08	glycosyl hydrolases family 16, putative, expressed	GO:0010087	phloem or xylem histogenesis	The process whose specific outcome is the progression of phloem and/or xylem over time, from formation to the mature structure. An example of this process is found in Arabidopsis thaliana. [GOC:mtg_sensu, GOC:tb]	IEA	biological_process
LOC_Os09g23220	26.8593	1.09706	44.0342	40.1384	5.32691	9.92811e-10	6.3649e-08	glycosyl hydrolases family 16, putative, expressed	GO:0004553	hydrolase activity, hydrolyzing O-glycosyl compounds	Catalysis of the hydrolysis of any O-glycosyl bond. [GOC:mah]	IEA	molecular_function
LOC_Os09g23220	26.8593	1.09706	44.0342	40.1384	5.32691	9.92811e-10	6.3649e-08	glycosyl hydrolases family 16, putative, expressed	GO:0016740	transferase activity	Catalysis of the transfer of a group, e.g. a methyl group, glycosyl group, acyl group, phosphorus-containing, or other groups, from one compound (generally regarded as the donor) to another compound (generally regarded as the acceptor). Transferase is the systematic name for any enzyme of EC class 2. [ISBN:0198506732]	IEA	molecular_function
LOC_Os09g23220	26.8593	1.09706	44.0342	40.1384	5.32691	9.92811e-10	6.3649e-08	glycosyl hydrolases family 16, putative, expressed	GO:0048046	apoplast	The cell membranes and intracellular regions in a plant are connected through plasmodesmata, and plants may be described as having two major compartments: the living symplast and the non-living apoplast. The apoplast is external to the plasma membrane and includes cell walls, intercellular spaces and the lumen of dead structures such as xylem vessels. Water and solutes pass freely through it. [GO…	IEA	cellular_component
LOC_Os09g23220	26.8593	1.09706	44.0342	40.1384	5.32691	9.92811e-10	6.3649e-08	glycosyl hydrolases family 16, putative, expressed	GO:0004553	hydrolase activity, hydrolyzing O-glycosyl compounds	Catalysis of the hydrolysis of any O-glycosyl bond. [GOC:mah]	IEA	molecular_function
LOC_Os09g23220	26.8593	1.09706	44.0342	40.1384	5.32691	9.92811e-10	6.3649e-08	glycosyl hydrolases family 16, putative, expressed	GO:0005975	carbohydrate metabolic process	The chemical reactions and pathways involving carbohydrates, any of a group of organic compounds based of the general formula Cx(H2O)y. Includes the formation of carbohydrate derivatives by the addition of a carbohydrate residue to another molecule. [GOC:mah, ISBN:0198506732]	IEA	biological_process
LOC_Os09g23220	26.8593	1.09706	44.0342	40.1384	5.32691	9.92811e-10	6.3649e-08	glycosyl hydrolases family 16, putative, expressed	GO:0010154	fruit development	The process whose specific outcome is the progression of the fruit over time, from its formation to the mature structure. The fruit is a reproductive body of a seed plant. [GOC:sm]	IEA	biological_process
LOC_Os08g08960	13.4236	0.548529	22.0069	40.1198	5.32624	3.24329e-06	8.72755e-05	Cupin domain containing protein, expressed	GO:0009651	response to salt stress	Any process that results in a change in state or activity of a cell or an organism (in terms of movement, secretion, enzyme production, gene expression, etc.) as a result of a stimulus indicating an increase or decrease in the concentration of salt (particularly but not exclusively sodium and chloride ions) in the environment. [GOC:jl]	IEA	biological_process
LOC_Os08g08960	13.4236	0.548529	22.0069	40.1198	5.32624	3.24329e-06	8.72755e-05	Cupin domain containing protein, expressed	GO:0048046	apoplast	The cell membranes and intracellular regions in a plant are connected through plasmodesmata, and plants may be described as having two major compartments: the living symplast and the non-living apoplast. The apoplast is external to the plasma membrane and includes cell walls, intercellular spaces and the lumen of dead structures such as xylem vessels. Water and solutes pass freely through it. [GO…	IEA	cellular_component
LOC_Os08g08960	13.4236	0.548529	22.0069	40.1198	5.32624	3.24329e-06	8.72755e-05	Cupin domain containing protein, expressed	GO:0045735	nutrient reservoir activity	Functions in the storage of nutritious substrates. [GOC:ai]	IEA	molecular_function
LOC_Os08g08960	13.4236	0.548529	22.0069	40.1198	5.32624	3.24329e-06	8.72755e-05	Cupin domain containing protein, expressed	GO:0031012	extracellular matrix	A structure lying external to one or more cells, which provides structural support for cells or tissues; may be completely external to the cell (as in animals and bacteria) or be part of the cell (as in plants). [GOC:mah]	IEA	cellular_component
LOC_Os08g08960	13.4236	0.548529	22.0069	40.1198	5.32624	3.24329e-06	8.72755e-05	Cupin domain containing protein, expressed	GO:0030145	manganese ion binding	Interacting selectively and non-covalently with manganese (Mn) ions. [GOC:ai]	IEA	molecular_function
LOC_Os08g08960	13.4236	0.548529	22.0069	40.1198	5.32624	3.24329e-06	8.72755e-05	Cupin domain containing protein, expressed	GO:0005576	extracellular region	The space external to the outermost structure of a cell. For cells without external protective or external encapsulating structures this refers to space outside of the plasma membrane. This term covers the host cell environment outside an intracellular parasite. [GOC:go_curators]	IEA	cellular_component
LOC_Os08g08960	13.4236	0.548529	22.0069	40.1198	5.32624	3.24329e-06	8.72755e-05	Cupin domain containing protein, expressed	GO:0046872	metal ion binding	Interacting selectively and non-covalently with any metal ion. [GOC:ai]	IEA	molecular_function
LOC_Os08g08960	13.4236	0.548529	22.0069	40.1198	5.32624	3.24329e-06	8.72755e-05	Cupin domain containing protein, expressed	GO:0005618	cell wall	The rigid or semi-rigid envelope lying outside the cell membrane of plant, fungal, and most prokaryotic cells, maintaining their shape and protecting them from osmotic lysis. In plants it is made of cellulose and, often, lignin; in fungi it is composed largely of polysaccharides; in bacteria it is composed of peptidoglycan. [ISBN:0198547684]	IEA	cellular_component
LOC_Os05g12320	16.5711	0.686765	27.1607	39.5487	5.30556	1.53934e-05	0.000335595	nodulin MtN3 family protein, putative, expressed
LOC_Os07g11739	16.0607	0.686765	26.31	38.3101	5.25965	3.10231e-05	0.000610623	cytochrome P450, putative, expressed	GO:0046872	metal ion binding	Interacting selectively and non-covalently with any metal ion. [GOC:ai]	IEA	molecular_function
LOC_Os07g11739	16.0607	0.686765	26.31	38.3101	5.25965	3.10231e-05	0.000610623	cytochrome P450, putative, expressed	GO:0005506	iron ion binding	Interacting selectively and non-covalently with iron (Fe) ions. [GOC:ai]	IEA	molecular_function
LOC_Os07g11739	16.0607	0.686765	26.31	38.3101	5.25965	3.10231e-05	0.000610623	cytochrome P450, putative, expressed	GO:0004497	monooxygenase activity	Catalysis of the incorporation of one atom from molecular oxygen into a compound and the reduction of the other atom of oxygen to water. [http://www.onelook.com/, ISBN:0198506732]	IEA	molecular_function
LOC_Os07g11739	16.0607	0.686765	26.31	38.3101	5.25965	3.10231e-05	0.000610623	cytochrome P450, putative, expressed	GO:0009055	electron carrier activity	Any molecular entity that serves as an electron acceptor and electron donor in an electron transport system. [ISBN:0198506732]	IEA	molecular_function
LOC_Os07g11739	16.0607	0.686765	26.31	38.3101	5.25965	3.10231e-05	0.000610623	cytochrome P450, putative, expressed	GO:0055114	oxidation-reduction process	A metabolic process that results in the removal or addition of one or more electrons to or from a substance, with or without the concomitant removal or addition of a proton or protons. [GOC:dhl, GOC:ecd, GOC:jh2, GOC:jid, GOC:mlg, GOC:rph]	IEA	biological_process
LOC_Os07g11739	16.0607	0.686765	26.31	38.3101	5.25965	3.10231e-05	0.000610623	cytochrome P450, putative, expressed	GO:0016491	oxidoreductase activity	Catalysis of an oxidation-reduction (redox) reaction, a reversible chemical reaction in which the oxidation state of an atom or atoms within a molecule is altered. One substrate acts as a hydrogen or electron donor and becomes oxidized, while the other acts as hydrogen or electron acceptor and becomes reduced. [GOC:go_curators]	IEA	molecular_function
LOC_Os07g11739	16.0607	0.686765	26.31	38.3101	5.25965	3.10231e-05	0.000610623	cytochrome P450, putative, expressed	GO:0020037	heme binding	Interacting selectively and non-covalently with heme, any compound of iron complexed in a porphyrin (tetrapyrrole) ring. [CHEBI:30413, GOC:ai]	IEA	molecular_function
LOC_Os01g25030	61.5755	2.74265	100.797	36.7518	5.19974	3.47915e-16	7.40779e-14	dirigent, putative, expressed
LOC_Os02g45054	26.3675	1.23529	43.1223	34.9085	5.12551	1.25405e-08	6.3508e-07	ZOS2-15 - C2H2 zinc finger protein, expressed	GO:0050826	response to freezing	Any process that results in a change in state or activity of a cell or an organism (in terms of movement, secretion, enzyme production, gene expression, etc.) as a result of a freezing stimulus, temperatures below 0 degrees Celsius. [GOC:jl]	IEA	biological_process
LOC_Os02g45054	26.3675	1.23529	43.1223	34.9085	5.12551	1.25405e-08	6.3508e-07	ZOS2-15 - C2H2 zinc finger protein, expressed	GO:0050826	response to freezing	Any process that results in a change in state or activity of a cell or an organism (in terms of movement, secretion, enzyme production, gene expression, etc.) as a result of a freezing stimulus, temperatures below 0 degrees Celsius. [GOC:jl]	IEA	biological_process
LOC_Os02g45054	26.3675	1.23529	43.1223	34.9085	5.12551	1.25405e-08	6.3508e-07	ZOS2-15 - C2H2 zinc finger protein, expressed	GO:0008270	zinc ion binding	Interacting selectively and non-covalently with zinc (Zn) ions. [GOC:ai]	IEA	molecular_function
LOC_Os02g45054	26.3675	1.23529	43.1223	34.9085	5.12551	1.25405e-08	6.3508e-07	ZOS2-15 - C2H2 zinc finger protein, expressed	GO:0005622	intracellular	The living contents of a cell; the matter contained within (but not including) the plasma membrane, usually taken to exclude large vacuoles and masses of secretory or ingested material. In eukaryotes it includes the nucleus and cytoplasm. [ISBN:0198506732]	IEA	cellular_component
LOC_Os02g45054	26.3675	1.23529	43.1223	34.9085	5.12551	1.25405e-08	6.3508e-07	ZOS2-15 - C2H2 zinc finger protein, expressed	GO:0050825	ice binding	Interacting selectively and non-covalently with ice, water reduced to the solid state by cold temperature. It is a white or transparent colorless substance, crystalline, brittle, and viscoidal. [GOC:curators]	IEA	molecular_function
LOC_Os02g45054	26.3675	1.23529	43.1223	34.9085	5.12551	1.25405e-08	6.3508e-07	ZOS2-15 - C2H2 zinc finger protein, expressed	GO:0050826	response to freezing	Any process that results in a change in state or activity of a cell or an organism (in terms of movement, secretion, enzyme production, gene expression, etc.) as a result of a freezing stimulus, temperatures below 0 degrees Celsius. [GOC:jl]	IEA	biological_process
LOC_Os02g45054	26.3675	1.23529	43.1223	34.9085	5.12551	1.25405e-08	6.3508e-07	ZOS2-15 - C2H2 zinc finger protein, expressed	GO:0008270	zinc ion binding	Interacting selectively and non-covalently with zinc (Zn) ions. [GOC:ai]	IEA	molecular_function
LOC_Os02g45054	26.3675	1.23529	43.1223	34.9085	5.12551	1.25405e-08	6.3508e-07	ZOS2-15 - C2H2 zinc finger protein, expressed	GO:0005622	intracellular	The living contents of a cell; the matter contained within (but not including) the plasma membrane, usually taken to exclude large vacuoles and masses of secretory or ingested material. In eukaryotes it includes the nucleus and cytoplasm. [ISBN:0198506732]	IEA	cellular_component
LOC_Os02g45054	26.3675	1.23529	43.1223	34.9085	5.12551	1.25405e-08	6.3508e-07	ZOS2-15 - C2H2 zinc finger protein, expressed	GO:0005622	intracellular	The living contents of a cell; the matter contained within (but not including) the plasma membrane, usually taken to exclude large vacuoles and masses of secretory or ingested material. In eukaryotes it includes the nucleus and cytoplasm. [ISBN:0198506732]	IEA	cellular_component
LOC_Os02g45054	26.3675	1.23529	43.1223	34.9085	5.12551	1.25405e-08	6.3508e-07	ZOS2-15 - C2H2 zinc finger protein, expressed	GO:0005622	intracellular	The living contents of a cell; the matter contained within (but not including) the plasma membrane, usually taken to exclude large vacuoles and masses of secretory or ingested material. In eukaryotes it includes the nucleus and cytoplasm. [ISBN:0198506732]	IEA	cellular_component
LOC_Os02g45054	26.3675	1.23529	43.1223	34.9085	5.12551	1.25405e-08	6.3508e-07	ZOS2-15 - C2H2 zinc finger protein, expressed	GO:0050825	ice binding	Interacting selectively and non-covalently with ice, water reduced to the solid state by cold temperature. It is a white or transparent colorless substance, crystalline, brittle, and viscoidal. [GOC:curators]	IEA	molecular_function
LOC_Os02g45054	26.3675	1.23529	43.1223	34.9085	5.12551	1.25405e-08	6.3508e-07	ZOS2-15 - C2H2 zinc finger protein, expressed	GO:0008270	zinc ion binding	Interacting selectively and non-covalently with zinc (Zn) ions. [GOC:ai]	IEA	molecular_function
LOC_Os02g45054	26.3675	1.23529	43.1223	34.9085	5.12551	1.25405e-08	6.3508e-07	ZOS2-15 - C2H2 zinc finger protein, expressed	GO:0008270	zinc ion binding	Interacting selectively and non-covalently with zinc (Zn) ions. [GOC:ai]	IEA	molecular_function
LOC_Os02g45054	26.3675	1.23529	43.1223	34.9085	5.12551	1.25405e-08	6.3508e-07	ZOS2-15 - C2H2 zinc finger protein, expressed	GO:0050825	ice binding	Interacting selectively and non-covalently with ice, water reduced to the solid state by cold temperature. It is a white or transparent colorless substance, crystalline, brittle, and viscoidal. [GOC:curators]	IEA	molecular_function
LOC_Os02g45054	26.3675	1.23529	43.1223	34.9085	5.12551	1.25405e-08	6.3508e-07	ZOS2-15 - C2H2 zinc finger protein, expressed	GO:0042309	homoiothermy	Any homoeostatic process in which an organism maintains its internal body temperature at a relatively constant value. This is achieved by using metabolic processes to counteract fluctuations in the temperature of the environment. [ISBN:0192801023]	IEA	biological_process
LOC_Os02g45054	26.3675	1.23529	43.1223	34.9085	5.12551	1.25405e-08	6.3508e-07	ZOS2-15 - C2H2 zinc finger protein, expressed	GO:0042309	homoiothermy	Any homoeostatic process in which an organism maintains its internal body temperature at a relatively constant value. This is achieved by using metabolic processes to counteract fluctuations in the temperature of the environment. [ISBN:0192801023]	IEA	biological_process
LOC_Os02g45054	26.3675	1.23529	43.1223	34.9085	5.12551	1.25405e-08	6.3508e-07	ZOS2-15 - C2H2 zinc finger protein, expressed	GO:0042309	homoiothermy	Any homoeostatic process in which an organism maintains its internal body temperature at a relatively constant value. This is achieved by using metabolic processes to counteract fluctuations in the temperature of the environment. [ISBN:0192801023]	IEA	biological_process
LOC_Os02g02400	68.8339	3.29559	112.526	34.1445	5.09358	4.74415e-18	1.38387e-15	catalase isozyme A, putative, expressed	GO:0055114	oxidation-reduction process	A metabolic process that results in the removal or addition of one or more electrons to or from a substance, with or without the concomitant removal or addition of a proton or protons. [GOC:dhl, GOC:ecd, GOC:jh2, GOC:jid, GOC:mlg, GOC:rph]	IEA	biological_process
LOC_Os02g02400	68.8339	3.29559	112.526	34.1445	5.09358	4.74415e-18	1.38387e-15	catalase isozyme A, putative, expressed	GO:0020037	heme binding	Interacting selectively and non-covalently with heme, any compound of iron complexed in a porphyrin (tetrapyrrole) ring. [CHEBI:30413, GOC:ai]	IEA	molecular_function
LOC_Os02g02400	68.8339	3.29559	112.526	34.1445	5.09358	4.74415e-18	1.38387e-15	catalase isozyme A, putative, expressed	GO:0042744	hydrogen peroxide catabolic process	The chemical reactions and pathways resulting in the breakdown of hydrogen peroxide (H2O2). [GOC:jl]	IEA	biological_process
LOC_Os02g02400	68.8339	3.29559	112.526	34.1445	5.09358	4.74415e-18	1.38387e-15	catalase isozyme A, putative, expressed	GO:0055114	oxidation-reduction process	A metabolic process that results in the removal or addition of one or more electrons to or from a substance, with or without the concomitant removal or addition of a proton or protons. [GOC:dhl, GOC:ecd, GOC:jh2, GOC:jid, GOC:mlg, GOC:rph]	IEA	biological_process
LOC_Os02g02400	68.8339	3.29559	112.526	34.1445	5.09358	4.74415e-18	1.38387e-15	catalase isozyme A, putative, expressed	GO:0006979	response to oxidative stress	Any process that results in a change in state or activity of a cell or an organism (in terms of movement, secretion, enzyme production, gene expression, etc.) as a result of oxidative stress, a state often resulting from exposure to high levels of reactive oxygen species, e.g. superoxide anions, hydrogen peroxide (H2O2), and hydroxyl radicals. [GOC:jl, PMID:12115731]	IEA	biological_process
LOC_Os02g02400	68.8339	3.29559	112.526	34.1445	5.09358	4.74415e-18	1.38387e-15	catalase isozyme A, putative, expressed	GO:0009514	glyoxysome	A specialized form of peroxisome that contains the enzymes of the glyoxylate pathway. The glyoxysome is found in some plant cells, notably the cells of germinating seeds. [GOC:dhl, ISBN:0140514031]	IEA	cellular_component
LOC_Os02g02400	68.8339	3.29559	112.526	34.1445	5.09358	4.74415e-18	1.38387e-15	catalase isozyme A, putative, expressed	GO:0004096	catalase activity	Catalysis of the reaction: 2 hydrogen peroxide = O2 + 2 H2O. [EC:1.11.1.6]	IEA	molecular_function
LOC_Os02g02400	68.8339	3.29559	112.526	34.1445	5.09358	4.74415e-18	1.38387e-15	catalase isozyme A, putative, expressed	GO:0004601	peroxidase activity	Catalysis of the reaction: donor + hydrogen peroxide = oxidized donor + 2 H2O. [EC:1.11.1.7]	IEA	molecular_function
LOC_Os02g02400	68.8339	3.29559	112.526	34.1445	5.09358	4.74415e-18	1.38387e-15	catalase isozyme A, putative, expressed	GO:0004096	catalase activity	Catalysis of the reaction: 2 hydrogen peroxide = O2 + 2 H2O. [EC:1.11.1.6]	IEA	molecular_function
LOC_Os02g02400	68.8339	3.29559	112.526	34.1445	5.09358	4.74415e-18	1.38387e-15	catalase isozyme A, putative, expressed	GO:0005777	peroxisome	A small organelle enclosed by a single membrane, and found in most eukaryotic cells. Contains peroxidases and other enzymes involved in a variety of metabolic processes including free radical detoxification, lipid catabolism and biosynthesis, and hydrogen peroxide metabolism. [GOC:pm, PMID:9302272, UniProtKB-KW:KW-0576]	IEA	cellular_component
LOC_Os02g02400	68.8339	3.29559	112.526	34.1445	5.09358	4.74415e-18	1.38387e-15	catalase isozyme A, putative, expressed	GO:0006979	response to oxidative stress	Any process that results in a change in state or activity of a cell or an organism (in terms of movement, secretion, enzyme production, gene expression, etc.) as a result of oxidative stress, a state often resulting from exposure to high levels of reactive oxygen species, e.g. superoxide anions, hydrogen peroxide (H2O2), and hydroxyl radicals. [GOC:jl, PMID:12115731]	IEA	biological_process
LOC_Os02g02400	68.8339	3.29559	112.526	34.1445	5.09358	4.74415e-18	1.38387e-15	catalase isozyme A, putative, expressed	GO:0005506	iron ion binding	Interacting selectively and non-covalently with iron (Fe) ions. [GOC:ai]	IEA	molecular_function
LOC_Os02g02400	68.8339	3.29559	112.526	34.1445	5.09358	4.74415e-18	1.38387e-15	catalase isozyme A, putative, expressed	GO:0020037	heme binding	Interacting selectively and non-covalently with heme, any compound of iron complexed in a porphyrin (tetrapyrrole) ring. [CHEBI:30413, GOC:ai]	IEA	molecular_function
LOC_Os02g02400	68.8339	3.29559	112.526	34.1445	5.09358	4.74415e-18	1.38387e-15	catalase isozyme A, putative, expressed	GO:0005506	iron ion binding	Interacting selectively and non-covalently with iron (Fe) ions. [GOC:ai]	IEA	molecular_function
LOC_Os02g02400	68.8339	3.29559	112.526	34.1445	5.09358	4.74415e-18	1.38387e-15	catalase isozyme A, putative, expressed	GO:0004096	catalase activity	Catalysis of the reaction: 2 hydrogen peroxide = O2 + 2 H2O. [EC:1.11.1.6]	IEA	molecular_function
LOC_Os02g02400	68.8339	3.29559	112.526	34.1445	5.09358	4.74415e-18	1.38387e-15	catalase isozyme A, putative, expressed	GO:0016491	oxidoreductase activity	Catalysis of an oxidation-reduction (redox) reaction, a reversible chemical reaction in which the oxidation state of an atom or atoms within a molecule is altered. One substrate acts as a hydrogen or electron donor and becomes oxidized, while the other acts as hydrogen or electron acceptor and becomes reduced. [GOC:go_curators]	IEA	molecular_function
LOC_Os02g02400	68.8339	3.29559	112.526	34.1445	5.09358	4.74415e-18	1.38387e-15	catalase isozyme A, putative, expressed	GO:0006979	response to oxidative stress	Any process that results in a change in state or activity of a cell or an organism (in terms of movement, secretion, enzyme production, gene expression, etc.) as a result of oxidative stress, a state often resulting from exposure to high levels of reactive oxygen species, e.g. superoxide anions, hydrogen peroxide (H2O2), and hydroxyl radicals. [GOC:jl, PMID:12115731]	IEA	biological_process
LOC_Os02g02400	68.8339	3.29559	112.526	34.1445	5.09358	4.74415e-18	1.38387e-15	catalase isozyme A, putative, expressed	GO:0004601	peroxidase activity	Catalysis of the reaction: donor + hydrogen peroxide = oxidized donor + 2 H2O. [EC:1.11.1.7]	IEA	molecular_function
LOC_Os02g02400	68.8339	3.29559	112.526	34.1445	5.09358	4.74415e-18	1.38387e-15	catalase isozyme A, putative, expressed	GO:0016491	oxidoreductase activity	Catalysis of an oxidation-reduction (redox) reaction, a reversible chemical reaction in which the oxidation state of an atom or atoms within a molecule is altered. One substrate acts as a hydrogen or electron donor and becomes oxidized, while the other acts as hydrogen or electron acceptor and becomes reduced. [GOC:go_curators]	IEA	molecular_function
LOC_Os02g02400	68.8339	3.29559	112.526	34.1445	5.09358	4.74415e-18	1.38387e-15	catalase isozyme A, putative, expressed	GO:0046872	metal ion binding	Interacting selectively and non-covalently with any metal ion. [GOC:ai]	IEA	molecular_function
LOC_Os12g02020	10.5958	0.548529	17.294	31.5279	4.97856	0.00155101	0.0156767	conserved hypothetical protein	GO:0005634	nucleus	A membrane-bounded organelle of eukaryotic cells in which chromosomes are housed and replicated. In most cells, the nucleus contains all of the cell's chromosomes except the organellar chromosomes, and is the site of RNA synthesis and processing. In some species, or in specialized cell types, RNA metabolism or DNA replication may be absent. [GOC:go_curators]	IMP	cellular_component
LOC_Os12g02020	10.5958	0.548529	17.294	31.5279	4.97856	0.00155101	0.0156767	conserved hypothetical protein	GO:0016597	amino acid binding	Interacting selectively and non-covalently with an amino acid, organic acids containing one or more amino substituents. [GOC:ai]	IEA	molecular_function
LOC_Os12g02020	10.5958	0.548529	17.294	31.5279	4.97856	0.00155101	0.0156767	conserved hypothetical protein	GO:0008152	metabolic process	The chemical reactions and pathways, including anabolism and catabolism, by which living organisms transform chemical substances. Metabolic processes typically transform small molecules, but also include macromolecular processes such as DNA repair and replication, and protein synthesis and degradation. [GOC:go_curators, ISBN:0198547684]	IEA	biological_process
LOC_Os11g10680	45.0308	2.33235	73.4964	31.5117	4.97782	5.98879e-12	6.10815e-10	WD domain, G-beta repeat domain containing protein
LOC_Os03g52570	36.8854	1.92206	60.1942	31.3176	4.9689	1.42158e-08	7.14958e-07	glycerol-3-phosphate acyltransferase, putative	GO:0016740	transferase activity	Catalysis of the transfer of a group, e.g. a methyl group, glycosyl group, acyl group, phosphorus-containing, or other groups, from one compound (generally regarded as the donor) to another compound (generally regarded as the acceptor). Transferase is the systematic name for any enzyme of EC class 2. [ISBN:0198506732]	IEA	molecular_function
LOC_Os03g52570	36.8854	1.92206	60.1942	31.3176	4.9689	1.42158e-08	7.14958e-07	glycerol-3-phosphate acyltransferase, putative	GO:0008152	metabolic process	The chemical reactions and pathways, including anabolism and catabolism, by which living organisms transform chemical substances. Metabolic processes typically transform small molecules, but also include macromolecular processes such as DNA repair and replication, and protein synthesis and degradation. [GOC:go_curators, ISBN:0198547684]	IEA	biological_process
LOC_Os02g15460	10.4791	0.548529	17.0994	31.1732	4.96224	0.000144472	0.00221221	expressed protein
LOC_Os12g33150	10.4387	0.548529	17.0321	31.0504	4.95654	0.000709979	0.00822482	expressed protein
LOC_Os04g35210	78.78	4.25441	128.464	30.1954	4.91626	6.82425e-18	1.91407e-15	Leucine Rich Repeat family protein, expressed
LOC_Os10g07200	88.9027	4.80294	144.969	30.1834	4.91568	1.049e-19	3.73161e-17	hsp20/alpha crystallin family protein, putative, expressed
LOC_Os02g52450	10.1224	0.548529	16.505	30.0896	4.91119	0.000315913	0.00421941	regulator of ribonuclease, putative, expressed	GO:0008168	methyltransferase activity	Catalysis of the transfer of a methyl group to an acceptor molecule. [ISBN:0198506732]	IEA	molecular_function
LOC_Os02g52450	10.1224	0.548529	16.505	30.0896	4.91119	0.000315913	0.00421941	regulator of ribonuclease, putative, expressed	GO:0008428	ribonuclease inhibitor activity	Stops, prevents or reduces the activity of a ribonuclease, any enzyme that catalyzes the hydrolysis of phosphodiester bonds in chains of RNA. [GOC:ai]	IEA	molecular_function
LOC_Os02g52450	10.1224	0.548529	16.505	30.0896	4.91119	0.000315913	0.00421941	regulator of ribonuclease, putative, expressed	GO:0051252	regulation of RNA metabolic process	Any process that modulates the frequency, rate or extent of the chemical reactions and pathways involving RNA. [GOC:ai]	IEA	biological_process
LOC_Os02g52450	10.1224	0.548529	16.505	30.0896	4.91119	0.000315913	0.00421941	regulator of ribonuclease, putative, expressed	GO:0008428	ribonuclease inhibitor activity	Stops, prevents or reduces the activity of a ribonuclease, any enzyme that catalyzes the hydrolysis of phosphodiester bonds in chains of RNA. [GOC:ai]	IEA	molecular_function
LOC_Os02g52450	10.1224	0.548529	16.505	30.0896	4.91119	0.000315913	0.00421941	regulator of ribonuclease, putative, expressed	GO:0051252	regulation of RNA metabolic process	Any process that modulates the frequency, rate or extent of the chemical reactions and pathways involving RNA. [GOC:ai]	IEA	biological_process
LOC_Os02g52450	10.1224	0.548529	16.505	30.0896	4.91119	0.000315913	0.00421941	regulator of ribonuclease, putative, expressed	GO:0051252	regulation of RNA metabolic process	Any process that modulates the frequency, rate or extent of the chemical reactions and pathways involving RNA. [GOC:ai]	IEA	biological_process
LOC_Os02g52450	10.1224	0.548529	16.505	30.0896	4.91119	0.000315913	0.00421941	regulator of ribonuclease, putative, expressed	GO:0008168	methyltransferase activity	Catalysis of the transfer of a methyl group to an acceptor molecule. [ISBN:0198506732]	IEA	molecular_function
LOC_Os02g52450	10.1224	0.548529	16.505	30.0896	4.91119	0.000315913	0.00421941	regulator of ribonuclease, putative, expressed	GO:0008168	methyltransferase activity	Catalysis of the transfer of a methyl group to an acceptor molecule. [ISBN:0198506732]	IEA	molecular_function
LOC_Os02g52450	10.1224	0.548529	16.505	30.0896	4.91119	0.000315913	0.00421941	regulator of ribonuclease, putative, expressed	GO:0016740	transferase activity	Catalysis of the transfer of a group, e.g. a methyl group, glycosyl group, acyl group, phosphorus-containing, or other groups, from one compound (generally regarded as the donor) to another compound (generally regarded as the acceptor). Transferase is the systematic name for any enzyme of EC class 2. [ISBN:0198506732]	IEA	molecular_function
LOC_Os02g52450	10.1224	0.548529	16.505	30.0896	4.91119	0.000315913	0.00421941	regulator of ribonuclease, putative, expressed	GO:0008428	ribonuclease inhibitor activity	Stops, prevents or reduces the activity of a ribonuclease, any enzyme that catalyzes the hydrolysis of phosphodiester bonds in chains of RNA. [GOC:ai]	IEA	molecular_function
LOC_Os02g52450	10.1224	0.548529	16.505	30.0896	4.91119	0.000315913	0.00421941	regulator of ribonuclease, putative, expressed	GO:0016740	transferase activity	Catalysis of the transfer of a group, e.g. a methyl group, glycosyl group, acyl group, phosphorus-containing, or other groups, from one compound (generally regarded as the donor) to another compound (generally regarded as the acceptor). Transferase is the systematic name for any enzyme of EC class 2. [ISBN:0198506732]	IEA	molecular_function
LOC_Os02g52450	10.1224	0.548529	16.505	30.0896	4.91119	0.000315913	0.00421941	regulator of ribonuclease, putative, expressed	GO:0016740	transferase activity	Catalysis of the transfer of a group, e.g. a methyl group, glycosyl group, acyl group, phosphorus-containing, or other groups, from one compound (generally regarded as the donor) to another compound (generally regarded as the acceptor). Transferase is the systematic name for any enzyme of EC class 2. [ISBN:0198506732]	IEA	molecular_function
LOC_Os09g20320	9.89177	0.548529	16.1206	29.3888	4.87719	0.00330186	0.0286397	heat shock protein DnaJ, putative	GO:0031072	heat shock protein binding	Interacting selectively and non-covalently with a heat shock protein, any protein synthesized or activated in response to heat shock. [GOC:mah, GOC:vw]	IEA	molecular_function
LOC_Os11g48000	31.931	1.78382	52.0291	29.1672	4.86627	3.20912e-09	1.87595e-07	ZOS11-11 - C2H2 zinc finger protein, expressed	GO:0005622	intracellular	The living contents of a cell; the matter contained within (but not including) the plasma membrane, usually taken to exclude large vacuoles and masses of secretory or ingested material. In eukaryotes it includes the nucleus and cytoplasm. [ISBN:0198506732]	IEA	cellular_component
LOC_Os11g48000	31.931	1.78382	52.0291	29.1672	4.86627	3.20912e-09	1.87595e-07	ZOS11-11 - C2H2 zinc finger protein, expressed	GO:0008270	zinc ion binding	Interacting selectively and non-covalently with zinc (Zn) ions. [GOC:ai]	IEA	molecular_function
LOC_Os01g71350	756.543	42.7044	1232.44	28.8597	4.85098	5.69546e-35	1.84596e-31	glycosyl hydrolases family 17, putative, expressed	GO:0005773	vacuole	A closed structure, found only in eukaryotic cells, that is completely surrounded by unit membrane and contains liquid material. Cells contain one or several vacuoles, that may have different functions from each other. Vacuoles have a diverse array of functions. They can act as a storage organelle for nutrients or waste products, as a degradative compartment, as a cost-effective way of increasing…	IEA	cellular_component
LOC_Os01g71350	756.543	42.7044	1232.44	28.8597	4.85098	5.69546e-35	1.84596e-31	glycosyl hydrolases family 17, putative, expressed	GO:0048046	apoplast	The cell membranes and intracellular regions in a plant are connected through plasmodesmata, and plants may be described as having two major compartments: the living symplast and the non-living apoplast. The apoplast is external to the plasma membrane and includes cell walls, intercellular spaces and the lumen of dead structures such as xylem vessels. Water and solutes pass freely through it. [GO…	IEA	cellular_component
LOC_Os01g71350	756.543	42.7044	1232.44	28.8597	4.85098	5.69546e-35	1.84596e-31	glycosyl hydrolases family 17, putative, expressed	GO:0016787	hydrolase activity	Catalysis of the hydrolysis of various bonds, e.g. C-O, C-N, C-C, phosphoric anhydride bonds, etc. Hydrolase is the systematic name for any enzyme of EC class 3. [ISBN:0198506732]	IEA	molecular_function
LOC_Os01g71350	756.543	42.7044	1232.44	28.8597	4.85098	5.69546e-35	1.84596e-31	glycosyl hydrolases family 17, putative, expressed	GO:0043169	cation binding	Interacting selectively and non-covalently with cations, charged atoms or groups of atoms with a net positive charge. [GOC:jl]	IEA	molecular_function
LOC_Os01g71350	756.543	42.7044	1232.44	28.8597	4.85098	5.69546e-35	1.84596e-31	glycosyl hydrolases family 17, putative, expressed	GO:0009409	response to cold	Any process that results in a change in state or activity of a cell or an organism (in terms of movement, secretion, enzyme production, gene expression, etc.) as a result of a cold stimulus, a temperature stimulus below the optimal temperature for that organism. [GOC:lr]	IEA	biological_process
LOC_Os01g71350	756.543	42.7044	1232.44	28.8597	4.85098	5.69546e-35	1.84596e-31	glycosyl hydrolases family 17, putative, expressed	GO:0016798	hydrolase activity, acting on glycosyl bonds	Catalysis of the hydrolysis of any glycosyl bond. [GOC:jl]	IEA	molecular_function
LOC_Os01g71350	756.543	42.7044	1232.44	28.8597	4.85098	5.69546e-35	1.84596e-31	glycosyl hydrolases family 17, putative, expressed	GO:0009617	response to bacterium	Any process that results in a change in state or activity of a cell or an organism (in terms of movement, secretion, enzyme production, gene expression, etc.) as a result of a stimulus from a bacterium. [GOC:hb]	IEA	biological_process
LOC_Os01g71350	756.543	42.7044	1232.44	28.8597	4.85098	5.69546e-35	1.84596e-31	glycosyl hydrolases family 17, putative, expressed	GO:0005618	cell wall	The rigid or semi-rigid envelope lying outside the cell membrane of plant, fungal, and most prokaryotic cells, maintaining their shape and protecting them from osmotic lysis. In plants it is made of cellulose and, often, lignin; in fungi it is composed largely of polysaccharides; in bacteria it is composed of peptidoglycan. [ISBN:0198547684]	IEA	cellular_component
LOC_Os01g71350	756.543	42.7044	1232.44	28.8597	4.85098	5.69546e-35	1.84596e-31	glycosyl hydrolases family 17, putative, expressed	GO:0003824	catalytic activity	Catalysis of a biochemical reaction at physiological temperatures. In biologically catalyzed reactions, the reactants are known as substrates, and the catalysts are naturally occurring macromolecular substances known as enzymes. Enzymes possess specific binding sites for substrates, and are usually composed wholly or largely of protein, but RNA that has catalytic activity (ribozyme) is often also…	IEA	molecular_function
LOC_Os01g71350	756.543	42.7044	1232.44	28.8597	4.85098	5.69546e-35	1.84596e-31	glycosyl hydrolases family 17, putative, expressed	GO:0005975	carbohydrate metabolic process	The chemical reactions and pathways involving carbohydrates, any of a group of organic compounds based of the general formula Cx(H2O)y. Includes the formation of carbohydrate derivatives by the addition of a carbohydrate residue to another molecule. [GOC:mah, ISBN:0198506732]	IEA	biological_process
LOC_Os01g71350	756.543	42.7044	1232.44	28.8597	4.85098	5.69546e-35	1.84596e-31	glycosyl hydrolases family 17, putative, expressed	GO:0005886	plasma membrane	The membrane surrounding a cell that separates the cell from its external environment. It consists of a phospholipid bilayer and associated proteins. [ISBN:0716731363]	IEA	cellular_component
LOC_Os01g71350	756.543	42.7044	1232.44	28.8597	4.85098	5.69546e-35	1.84596e-31	glycosyl hydrolases family 17, putative, expressed	GO:0008152	metabolic process	The chemical reactions and pathways, including anabolism and catabolism, by which living organisms transform chemical substances. Metabolic processes typically transform small molecules, but also include macromolecular processes such as DNA repair and replication, and protein synthesis and degradation. [GOC:go_curators, ISBN:0198547684]	IEA	biological_process
LOC_Os01g71350	756.543	42.7044	1232.44	28.8597	4.85098	5.69546e-35	1.84596e-31	glycosyl hydrolases family 17, putative, expressed	GO:0009651	response to salt stress	Any process that results in a change in state or activity of a cell or an organism (in terms of movement, secretion, enzyme production, gene expression, etc.) as a result of a stimulus indicating an increase or decrease in the concentration of salt (particularly but not exclusively sodium and chloride ions) in the environment. [GOC:jl]	IEA	biological_process
LOC_Os01g71350	756.543	42.7044	1232.44	28.8597	4.85098	5.69546e-35	1.84596e-31	glycosyl hydrolases family 17, putative, expressed	GO:0009817	defense response to fungus, incompatible interaction	A response of an organism to a fungus that prevents the occurrence or spread of disease. [GOC:lr]	IEA	biological_process
LOC_Os01g71350	756.543	42.7044	1232.44	28.8597	4.85098	5.69546e-35	1.84596e-31	glycosyl hydrolases family 17, putative, expressed	GO:0004553	hydrolase activity, hydrolyzing O-glycosyl compounds	Catalysis of the hydrolysis of any O-glycosyl bond. [GOC:mah]	IEA	molecular_function
LOC_Os03g57730	12.0475	0.686765	19.6214	28.5707	4.83647	0.00146872	0.014959	uclacyanin-2 precursor, putative	GO:0009055	electron carrier activity	Any molecular entity that serves as an electron acceptor and electron donor in an electron transport system. [ISBN:0198506732]	IEA	molecular_function
LOC_Os03g57730	12.0475	0.686765	19.6214	28.5707	4.83647	0.00146872	0.014959	uclacyanin-2 precursor, putative	GO:0005507	copper ion binding	Interacting selectively and non-covalently with copper (Cu) ions. [GOC:ai]	IEA	molecular_function
LOC_Os04g11060	11.8956	0.686765	19.3682	28.2021	4.81773	0.000148491	0.00226305	expressed protein
LOC_Os09g26940	9.4709	0.548529	15.4192	28.11	4.81301	0.0012161	0.0128388	cytochrome P450, putative, expressed	GO:0016712	oxidoreductase activity, acting on paired donors, with incorporation or reduction of molecular oxygen, reduced flavin or flavoprotein as one donor, and incorporation of one atom of oxygen	Catalysis of an oxidation-reduction (redox) reaction in which hydrogen or electrons are transferred from reduced flavin or flavoprotein and one other donor, and one atom of oxygen is incorporated into one donor. [GOC:mah]	IEA	molecular_function
LOC_Os09g26940	9.4709	0.548529	15.4192	28.11	4.81301	0.0012161	0.0128388	cytochrome P450, putative, expressed	GO:0009055	electron carrier activity	Any molecular entity that serves as an electron acceptor and electron donor in an electron transport system. [ISBN:0198506732]	IEA	molecular_function
LOC_Os09g26940	9.4709	0.548529	15.4192	28.11	4.81301	0.0012161	0.0128388	cytochrome P450, putative, expressed	GO:0005506	iron ion binding	Interacting selectively and non-covalently with iron (Fe) ions. [GOC:ai]	IEA	molecular_function
LOC_Os09g26940	9.4709	0.548529	15.4192	28.11	4.81301	0.0012161	0.0128388	cytochrome P450, putative, expressed	GO:0004497	monooxygenase activity	Catalysis of the incorporation of one atom from molecular oxygen into a compound and the reduction of the other atom of oxygen to water. [http://www.onelook.com/, ISBN:0198506732]	IEA	molecular_function
LOC_Os09g26940	9.4709	0.548529	15.4192	28.11	4.81301	0.0012161	0.0128388	cytochrome P450, putative, expressed	GO:0046872	metal ion binding	Interacting selectively and non-covalently with any metal ion. [GOC:ai]	IEA	molecular_function
LOC_Os09g26940	9.4709	0.548529	15.4192	28.11	4.81301	0.0012161	0.0128388	cytochrome P450, putative, expressed	GO:0016491	oxidoreductase activity	Catalysis of an oxidation-reduction (redox) reaction, a reversible chemical reaction in which the oxidation state of an atom or atoms within a molecule is altered. One substrate acts as a hydrogen or electron donor and becomes oxidized, while the other acts as hydrogen or electron acceptor and becomes reduced. [GOC:go_curators]	IEA	molecular_function
LOC_Os09g26940	9.4709	0.548529	15.4192	28.11	4.81301	0.0012161	0.0128388	cytochrome P450, putative, expressed	GO:0055114	oxidation-reduction process	A metabolic process that results in the removal or addition of one or more electrons to or from a substance, with or without the concomitant removal or addition of a proton or protons. [GOC:dhl, GOC:ecd, GOC:jh2, GOC:jid, GOC:mlg, GOC:rph]	IEA	biological_process
LOC_Os09g26940	9.4709	0.548529	15.4192	28.11	4.81301	0.0012161	0.0128388	cytochrome P450, putative, expressed	GO:0020037	heme binding	Interacting selectively and non-covalently with heme, any compound of iron complexed in a porphyrin (tetrapyrrole) ring. [CHEBI:30413, GOC:ai]	IEA	molecular_function
LOC_Os04g46810	131.131	7.68382	213.429	27.7764	4.79579	1.38311e-19	4.803e-17	LTPL120 - Protease inhibitor/seed storage/LTP family protein precursor, expressed	GO:0006869	lipid transport	The directed movement of lipids into, out of or within a cell, or between cells, by means of some agent such as a transporter or pore. Lipids are compounds soluble in an organic solvent but not, or sparingly, in an aqueous solvent. [ISBN:0198506732]	IEA	biological_process
LOC_Os04g38690	9.04038	0.548529	14.7016	26.8019	4.74426	0.000227555	0.00322222	membrane associated DUF588 domain containing protein, putative, expressed	GO:0016021	integral to membrane	Penetrating at least one phospholipid bilayer of a membrane. May also refer to the state of being buried in the bilayer with no exposure outside the bilayer. When used to describe a protein, indicates that all or part of the peptide sequence is embedded in the membrane. [GOC:go_curators]	IEA	cellular_component
LOC_Os04g38690	9.04038	0.548529	14.7016	26.8019	4.74426	0.000227555	0.00322222	membrane associated DUF588 domain containing protein, putative, expressed	GO:0016020	membrane	Double layer of lipid molecules that encloses all cells, and, in eukaryotes, many organelles; may be a single or double lipid bilayer; also includes associated proteins. [GOC:mah, ISBN:0815316194]	IEA	cellular_component
LOC_Os07g19000	47.2547	2.88088	76.8372	26.6714	4.73722	1.56423e-12	1.7964e-10	LTPL41 - Protease inhibitor/seed storage/LTP family protein precursor, expressed
LOC_Os03g01300	406.43	24.9868	660.726	26.443	4.72482	2.78559e-28	2.80192e-25	LTPL114 - Protease inhibitor/seed storage/LTP family protein precursor, expressed	GO:0006869	lipid transport	The directed movement of lipids into, out of or within a cell, or between cells, by means of some agent such as a transporter or pore. Lipids are compounds soluble in an organic solvent but not, or sparingly, in an aqueous solvent. [ISBN:0198506732]	IEA	biological_process
LOC_Os03g01300	406.43	24.9868	660.726	26.443	4.72482	2.78559e-28	2.80192e-25	LTPL114 - Protease inhibitor/seed storage/LTP family protein precursor, expressed	GO:0016021	integral to membrane	Penetrating at least one phospholipid bilayer of a membrane. May also refer to the state of being buried in the bilayer with no exposure outside the bilayer. When used to describe a protein, indicates that all or part of the peptide sequence is embedded in the membrane. [GOC:go_curators]	IEA	cellular_component
LOC_Os03g01300	406.43	24.9868	660.726	26.443	4.72482	2.78559e-28	2.80192e-25	LTPL114 - Protease inhibitor/seed storage/LTP family protein precursor, expressed	GO:0008233	peptidase activity	Catalysis of the hydrolysis of a peptide bond. A peptide bond is a covalent bond formed when the carbon atom from the carboxyl group of one amino acid shares electrons with the nitrogen atom from the amino group of a second amino acid. [GOC:jl, ISBN:0815332181]	IEA	molecular_function
LOC_Os03g01300	406.43	24.9868	660.726	26.443	4.72482	2.78559e-28	2.80192e-25	LTPL114 - Protease inhibitor/seed storage/LTP family protein precursor, expressed	GO:0004969	histamine receptor activity	Combining with histamine to initiate a change in cell activity. Histamine is a physiologically active amine, found in plant and animal tissue and released from mast cells as part of an allergic reaction in humans. [GOC:ai]	IEA	molecular_function
LOC_Os03g01300	406.43	24.9868	660.726	26.443	4.72482	2.78559e-28	2.80192e-25	LTPL114 - Protease inhibitor/seed storage/LTP family protein precursor, expressed	GO:0007186	G-protein coupled receptor signaling pathway	A series of molecular signals that proceeds with an activated receptor promoting the exchange of GDP for GTP on the alpha-subunit of an associated heterotrimeric G-protein complex. The GTP-bound activated alpha-G-protein then dissociates from the beta- and gamma-subunits to further transmit the signal within the cell. The pathway begins with receptor-ligand interaction, or for basal GPCR signalin…	IEA	biological_process
LOC_Os01g56660	30.6987	1.92206	49.8832	25.953	4.69783	2.47103e-10	1.87708e-08	expressed protein
LOC_Os05g38690	8.71288	0.548529	14.1558	25.8068	4.68968	0.000328885	0.00434492	expressed protein
LOC_Os05g01370	36.4961	2.33235	59.2719	25.4129	4.66749	2.64082e-11	2.36297e-09	polygalacturonase inhibitor precursor, putative, expressed	GO:0005515	protein binding	Interacting selectively and non-covalently with any protein or protein complex (a complex of two or more proteins that may include other nonprotein molecules). [GOC:go_curators]	IEA	molecular_function
LOC_Os05g29810	48.6163	3.15735	78.9222	24.9963	4.64364	1.33096e-12	1.55898e-10	AP2 domain containing protein, expressed	GO:0005634	nucleus	A membrane-bounded organelle of eukaryotic cells in which chromosomes are housed and replicated. In most cells, the nucleus contains all of the cell's chromosomes except the organellar chromosomes, and is the site of RNA synthesis and processing. In some species, or in specialized cell types, RNA metabolism or DNA replication may be absent. [GOC:go_curators]	IEA	cellular_component
LOC_Os05g29810	48.6163	3.15735	78.9222	24.9963	4.64364	1.33096e-12	1.55898e-10	AP2 domain containing protein, expressed	GO:0006355	regulation of transcription, DNA-dependent	Any process that modulates the frequency, rate or extent of cellular DNA-dependent transcription. [GOC:go_curators, GOC:txnOH]	IEA	biological_process
LOC_Os05g29810	48.6163	3.15735	78.9222	24.9963	4.64364	1.33096e-12	1.55898e-10	AP2 domain containing protein, expressed	GO:0003677	DNA binding	Any molecular function by which a gene product interacts selectively and non-covalently with DNA (deoxyribonucleic acid). [GOC:dph, GOC:jl, GOC:tb, GOC:vw]	IEA	molecular_function
LOC_Os05g29810	48.6163	3.15735	78.9222	24.9963	4.64364	1.33096e-12	1.55898e-10	AP2 domain containing protein, expressed	GO:0003700	sequence-specific DNA binding transcription factor activity	Interacting selectively and non-covalently with a specific DNA sequence in order to modulate transcription. The transcription factor may or may not also interact selectively with a protein or macromolecular complex. [GOC:curators, GOC:txnOH]	IEA	molecular_function
LOC_Os08g39940	8.29948	0.548529	13.4668	24.5507	4.61769	0.00312426	0.0274171	polygalacturonase inhibitor 1 precursor, putative	GO:0005515	protein binding	Interacting selectively and non-covalently with any protein or protein complex (a complex of two or more proteins that may include other nonprotein molecules). [GOC:go_curators]	IEA	molecular_function
LOC_Os03g38600	98.2099	6.59118	159.289	24.167	4.59497	1.48545e-14	2.50465e-12	secretory carrier-associated membrane protein, putative	GO:0005886	plasma membrane	The membrane surrounding a cell that separates the cell from its external environment. It consists of a phospholipid bilayer and associated proteins. [ISBN:0716731363]	IEA	cellular_component
LOC_Os03g38600	98.2099	6.59118	159.289	24.167	4.59497	1.48545e-14	2.50465e-12	secretory carrier-associated membrane protein, putative	GO:0016021	integral to membrane	Penetrating at least one phospholipid bilayer of a membrane. May also refer to the state of being buried in the bilayer with no exposure outside the bilayer. When used to describe a protein, indicates that all or part of the peptide sequence is embedded in the membrane. [GOC:go_curators]	IEA	cellular_component
LOC_Os03g38600	98.2099	6.59118	159.289	24.167	4.59497	1.48545e-14	2.50465e-12	secretory carrier-associated membrane protein, putative	GO:0015031	protein transport	The directed movement of proteins into, out of or within a cell, or between cells, by means of some agent such as a transporter or pore. [GOC:ai]	IEA	biological_process
LOC_Os03g38600	98.2099	6.59118	159.289	24.167	4.59497	1.48545e-14	2.50465e-12	secretory carrier-associated membrane protein, putative	GO:0016020	membrane	Double layer of lipid molecules that encloses all cells, and, in eukaryotes, many organelles; may be a single or double lipid bilayer; also includes associated proteins. [GOC:mah, ISBN:0815316194]	IEA	cellular_component
LOC_Os11g47447	8.1227	0.548529	13.1721	24.0136	4.58578	0.00104313	0.0113453	stripe rust resistance protein Yr10, putative, expressed	GO:0005524	ATP binding	Interacting selectively and non-covalently with ATP, adenosine 5'-triphosphate, a universally important coenzyme and enzyme regulator. [ISBN:0198506732]	IEA	molecular_function
LOC_Os11g47447	8.1227	0.548529	13.1721	24.0136	4.58578	0.00104313	0.0113453	stripe rust resistance protein Yr10, putative, expressed	GO:0006915	apoptotic process	A programmed cell death process which begins when a cell receives an internal (e.g. DNA damage) or external signal (e.g. an extracellular death ligand), and proceeds through a series of biochemical events (signaling pathways) which typically lead to rounding-up of the cell, retraction of pseudopodes, reduction of cellular volume (pyknosis), chromatin condensation, nuclear fragmentation (karyorrhe…	IEA	biological_process
LOC_Os09g10010	161.526	10.9794	261.89	23.8529	4.57609	1.05143e-21	4.86827e-19	expressed protein
LOC_Os09g17660	35.7767	2.47059	57.9807	23.4684	4.55265	1.62819e-10	1.28017e-08	expressed protein
LOC_Os08g14700	15.7253	1.09706	25.4774	23.2234	4.53751	8.61421e-06	0.00020429	glucan endo-1,3-beta-glucosidase precursor, putative, expressed	GO:0004553	hydrolase activity, hydrolyzing O-glycosyl compounds	Catalysis of the hydrolysis of any O-glycosyl bond. [GOC:mah]	IEA	molecular_function
LOC_Os08g14700	15.7253	1.09706	25.4774	23.2234	4.53751	8.61421e-06	0.00020429	glucan endo-1,3-beta-glucosidase precursor, putative, expressed	GO:0005975	carbohydrate metabolic process	The chemical reactions and pathways involving carbohydrates, any of a group of organic compounds based of the general formula Cx(H2O)y. Includes the formation of carbohydrate derivatives by the addition of a carbohydrate residue to another molecule. [GOC:mah, ISBN:0198506732]	IEA	biological_process
LOC_Os08g14700	15.7253	1.09706	25.4774	23.2234	4.53751	8.61421e-06	0.00020429	glucan endo-1,3-beta-glucosidase precursor, putative, expressed	GO:0003824	catalytic activity	Catalysis of a biochemical reaction at physiological temperatures. In biologically catalyzed reactions, the reactants are known as substrates, and the catalysts are naturally occurring macromolecular substances known as enzymes. Enzymes possess specific binding sites for substrates, and are usually composed wholly or largely of protein, but RNA that has catalytic activity (ribozyme) is often also…	IEA	molecular_function
LOC_Os08g14700	15.7253	1.09706	25.4774	23.2234	4.53751	8.61421e-06	0.00020429	glucan endo-1,3-beta-glucosidase precursor, putative, expressed	GO:0043169	cation binding	Interacting selectively and non-covalently with cations, charged atoms or groups of atoms with a net positive charge. [GOC:jl]	IEA	molecular_function
LOC_Os03g16960	358.522	25.2544	580.701	22.994	4.52319	7.95618e-28	7.48651e-25	cysteine-rich repeat secretory protein 55 precursor, putative, expressed
LOC_Os10g04730	9.54595	0.686765	15.4521	22.4998	4.49184	0.00455644	0.0367972	TKL_IRAK_DUF26-la.6 - DUF26 kinases have homology to DUF26 containing loci, expressed	GO:0006468	protein phosphorylation	The process of introducing a phosphate group on to a protein. [GOC:hb]	IEA	biological_process
LOC_Os10g04730	9.54595	0.686765	15.4521	22.4998	4.49184	0.00455644	0.0367972	TKL_IRAK_DUF26-la.6 - DUF26 kinases have homology to DUF26 containing loci, expressed	GO:0004674	protein serine/threonine kinase activity	Catalysis of the reactions: ATP + protein serine = ADP + protein serine phosphate, and ATP + protein threonine = ADP + protein threonine phosphate. [GOC:bf]	IEA	molecular_function
LOC_Os10g04730	9.54595	0.686765	15.4521	22.4998	4.49184	0.00455644	0.0367972	TKL_IRAK_DUF26-la.6 - DUF26 kinases have homology to DUF26 containing loci, expressed	GO:0000166	nucleotide binding	Interacting selectively and non-covalently with a nucleotide, any compound consisting of a nucleoside that is esterified with (ortho)phosphate or an oligophosphate at any hydroxyl group on the ribose or deoxyribose. [GOC:mah, ISBN:0198547684]	IEA	molecular_function
LOC_Os10g04730	9.54595	0.686765	15.4521	22.4998	4.49184	0.00455644	0.0367972	TKL_IRAK_DUF26-la.6 - DUF26 kinases have homology to DUF26 containing loci, expressed	GO:0004672	protein kinase activity	Catalysis of the phosphorylation of an amino acid residue in a protein, usually according to the reaction: a protein + ATP = a phosphoprotein + ADP. [MetaCyc:PROTEIN-KINASE-RXN]	IEA	molecular_function
LOC_Os10g04730	9.54595	0.686765	15.4521	22.4998	4.49184	0.00455644	0.0367972	TKL_IRAK_DUF26-la.6 - DUF26 kinases have homology to DUF26 containing loci, expressed	GO:0004713	protein tyrosine kinase activity	Catalysis of the reaction: ATP + a protein tyrosine = ADP + protein tyrosine phosphate. [EC:2.7.10]	IEA	molecular_function
LOC_Os10g04730	9.54595	0.686765	15.4521	22.4998	4.49184	0.00455644	0.0367972	TKL_IRAK_DUF26-la.6 - DUF26 kinases have homology to DUF26 containing loci, expressed	GO:0005524	ATP binding	Interacting selectively and non-covalently with ATP, adenosine 5'-triphosphate, a universally important coenzyme and enzyme regulator. [ISBN:0198506732]	IEA	molecular_function
LOC_Os10g04730	9.54595	0.686765	15.4521	22.4998	4.49184	0.00455644	0.0367972	TKL_IRAK_DUF26-la.6 - DUF26 kinases have homology to DUF26 containing loci, expressed	GO:0016301	kinase activity	Catalysis of the transfer of a phosphate group, usually from ATP, to a substrate molecule. [ISBN:0198506732]	IEA	molecular_function
LOC_Os06g41850	7.60466	0.548529	12.3087	22.4395	4.48797	0.00486652	0.0386017	SMP-30/Gluconolaconase/LRE-like region containing protein	GO:0016844	strictosidine synthase activity	Catalysis of the reaction: 3alpha(S)-strictosidine + H(2)O = secologanin + tryptamine. [EC:4.3.3.2, RHEA:15016]	IEA	molecular_function
LOC_Os06g41850	7.60466	0.548529	12.3087	22.4395	4.48797	0.00486652	0.0386017	SMP-30/Gluconolaconase/LRE-like region containing protein	GO:0009058	biosynthetic process	The chemical reactions and pathways resulting in the formation of substances; typically the energy-requiring part of metabolism in which simpler substances are transformed into more complex ones. [GOC:curators, ISBN:0198547684]	IEA	biological_process
LOC_Os01g12070	9.17308	0.686765	14.8306	21.5949	4.43262	7.53588e-05	0.00128101	endoglucanase precursor, putative, expressed	GO:0016798	hydrolase activity, acting on glycosyl bonds	Catalysis of the hydrolysis of any glycosyl bond. [GOC:jl]	IEA	molecular_function
LOC_Os01g12070	9.17308	0.686765	14.8306	21.5949	4.43262	7.53588e-05	0.00128101	endoglucanase precursor, putative, expressed	GO:0008810	cellulase activity	Catalysis of the endohydrolysis of (1->4)-beta-D-glucosidic linkages in cellulose, lichenin and cereal beta-D-glucans. [EC:3.2.1.4]	IEA	molecular_function
LOC_Os01g12070	9.17308	0.686765	14.8306	21.5949	4.43262	7.53588e-05	0.00128101	endoglucanase precursor, putative, expressed	GO:0030246	carbohydrate binding	Interacting selectively and non-covalently with any carbohydrate, which includes monosaccharides, oligosaccharides and polysaccharides as well as substances derived from monosaccharides by reduction of the carbonyl group (alditols), by oxidation of one or more hydroxy groups to afford the corresponding aldehydes, ketones, or carboxylic acids, or by replacement of one or more hydroxy group(s) by a…	IEA	molecular_function
LOC_Os01g12070	9.17308	0.686765	14.8306	21.5949	4.43262	7.53588e-05	0.00128101	endoglucanase precursor, putative, expressed	GO:0003824	catalytic activity	Catalysis of a biochemical reaction at physiological temperatures. In biologically catalyzed reactions, the reactants are known as substrates, and the catalysts are naturally occurring macromolecular substances known as enzymes. Enzymes possess specific binding sites for substrates, and are usually composed wholly or largely of protein, but RNA that has catalytic activity (ribozyme) is often also…	IEA	molecular_function
LOC_Os01g12070	9.17308	0.686765	14.8306	21.5949	4.43262	7.53588e-05	0.00128101	endoglucanase precursor, putative, expressed	GO:0005576	extracellular region	The space external to the outermost structure of a cell. For cells without external protective or external encapsulating structures this refers to space outside of the plasma membrane. This term covers the host cell environment outside an intracellular parasite. [GOC:go_curators]	IEA	cellular_component
LOC_Os01g12070	9.17308	0.686765	14.8306	21.5949	4.43262	7.53588e-05	0.00128101	endoglucanase precursor, putative, expressed	GO:0030245	cellulose catabolic process	The chemical reactions and pathways resulting in the breakdown of cellulose, a linear beta1-4 glucan of molecular mass 50-400 kDa with the pyranose units in the -4C1 conformation. [GOC:mah, ISBN:0198506732]	IEA	biological_process
LOC_Os01g12070	9.17308	0.686765	14.8306	21.5949	4.43262	7.53588e-05	0.00128101	endoglucanase precursor, putative, expressed	GO:0000272	polysaccharide catabolic process	The chemical reactions and pathways resulting in the breakdown of polysaccharides, polymers of more than 10 monosaccharide residues joined by glycosidic linkages. [GOC:go_curators]	IEA	biological_process
LOC_Os01g12070	9.17308	0.686765	14.8306	21.5949	4.43262	7.53588e-05	0.00128101	endoglucanase precursor, putative, expressed	GO:0005975	carbohydrate metabolic process	The chemical reactions and pathways involving carbohydrates, any of a group of organic compounds based of the general formula Cx(H2O)y. Includes the formation of carbohydrate derivatives by the addition of a carbohydrate residue to another molecule. [GOC:mah, ISBN:0198506732]	IEA	biological_process
LOC_Os01g12070	9.17308	0.686765	14.8306	21.5949	4.43262	7.53588e-05	0.00128101	endoglucanase precursor, putative, expressed	GO:0004553	hydrolase activity, hydrolyzing O-glycosyl compounds	Catalysis of the hydrolysis of any O-glycosyl bond. [GOC:mah]	IEA	molecular_function
LOC_Os01g12070	9.17308	0.686765	14.8306	21.5949	4.43262	7.53588e-05	0.00128101	endoglucanase precursor, putative, expressed	GO:0016787	hydrolase activity	Catalysis of the hydrolysis of various bonds, e.g. C-O, C-N, C-C, phosphoric anhydride bonds, etc. Hydrolase is the systematic name for any enzyme of EC class 3. [ISBN:0198506732]	IEA	molecular_function
LOC_Os01g12070	9.17308	0.686765	14.8306	21.5949	4.43262	7.53588e-05	0.00128101	endoglucanase precursor, putative, expressed	GO:0008152	metabolic process	The chemical reactions and pathways, including anabolism and catabolism, by which living organisms transform chemical substances. Metabolic processes typically transform small molecules, but also include macromolecular processes such as DNA repair and replication, and protein synthesis and degradation. [GOC:go_curators, ISBN:0198547684]	IEA	biological_process
LOC_Os03g22440	9.16125	0.686765	14.8109	21.5662	4.4307	0.000102842	0.00166291	RALFL15 - Rapid ALkalinization Factor RALF family protein precursor, putative	GO:0050826	response to freezing	Any process that results in a change in state or activity of a cell or an organism (in terms of movement, secretion, enzyme production, gene expression, etc.) as a result of a freezing stimulus, temperatures below 0 degrees Celsius. [GOC:jl]	IEA	biological_process
LOC_Os03g22440	9.16125	0.686765	14.8109	21.5662	4.4307	0.000102842	0.00166291	RALFL15 - Rapid ALkalinization Factor RALF family protein precursor, putative	GO:0050825	ice binding	Interacting selectively and non-covalently with ice, water reduced to the solid state by cold temperature. It is a white or transparent colorless substance, crystalline, brittle, and viscoidal. [GOC:curators]	IEA	molecular_function
LOC_Os03g22440	9.16125	0.686765	14.8109	21.5662	4.4307	0.000102842	0.00166291	RALFL15 - Rapid ALkalinization Factor RALF family protein precursor, putative	GO:0042309	homoiothermy	Any homoeostatic process in which an organism maintains its internal body temperature at a relatively constant value. This is achieved by using metabolic processes to counteract fluctuations in the temperature of the environment. [ISBN:0192801023]	IEA	biological_process
LOC_Os01g09540	47.3945	3.56765	76.6125	21.4742	4.42453	5.17587e-11	4.41463e-09	HAD superfamily phosphatase, putative, expressed	GO:0003993	acid phosphatase activity	Catalysis of the reaction: an orthophosphoric monoester + H2O = an alcohol + phosphate, with an acid pH optimum. [EC:3.1.3.2]	IEA	molecular_function
LOC_Os06g46030	30.3149	2.33235	48.97	20.9959	4.39204	8.75163e-09	4.63312e-07	DUF640 domain containing protein, putative, expressed
LOC_Os04g51340	14.2417	1.09706	23.0048	20.9695	4.39022	5.39989e-05	0.000965756	pectinacetylesterase domain containing protein, expressed	GO:0009505	plant-type cell wall	A more or less rigid stucture lying outside the cell membrane of a cell and composed of cellulose and pectin and other organic and inorganic substances. [ISBN:0471245208]	IEA	cellular_component
LOC_Os04g51340	14.2417	1.09706	23.0048	20.9695	4.39022	5.39989e-05	0.000965756	pectinacetylesterase domain containing protein, expressed	GO:0016020	membrane	Double layer of lipid molecules that encloses all cells, and, in eukaryotes, many organelles; may be a single or double lipid bilayer; also includes associated proteins. [GOC:mah, ISBN:0815316194]	IEA	cellular_component
LOC_Os04g51340	14.2417	1.09706	23.0048	20.9695	4.39022	5.39989e-05	0.000965756	pectinacetylesterase domain containing protein, expressed	GO:0005618	cell wall	The rigid or semi-rigid envelope lying outside the cell membrane of plant, fungal, and most prokaryotic cells, maintaining their shape and protecting them from osmotic lysis. In plants it is made of cellulose and, often, lignin; in fungi it is composed largely of polysaccharides; in bacteria it is composed of peptidoglycan. [ISBN:0198547684]	IEA	cellular_component
LOC_Os12g32390	7.09992	0.548529	11.4675	20.9059	4.38584	0.00290126	0.0258333	expressed protein
LOC_Os07g47480	8.8093	0.686765	14.2243	20.7121	4.3724	0.000255319	0.00355327	heavy metal-associated domain containing protein, expressed	GO:0030001	metal ion transport	The directed movement of metal ions, any metal ion with an electric charge, into, out of or within a cell, or between cells, by means of some agent such as a transporter or pore. [GOC:ai]	IEA	biological_process
LOC_Os07g47480	8.8093	0.686765	14.2243	20.7121	4.3724	0.000255319	0.00355327	heavy metal-associated domain containing protein, expressed	GO:0046872	metal ion binding	Interacting selectively and non-covalently with any metal ion. [GOC:ai]	IEA	molecular_function
LOC_Os07g47480	8.8093	0.686765	14.2243	20.7121	4.3724	0.000255319	0.00355327	heavy metal-associated domain containing protein, expressed	GO:0046872	metal ion binding	Interacting selectively and non-covalently with any metal ion. [GOC:ai]	IEA	molecular_function
LOC_Os07g47480	8.8093	0.686765	14.2243	20.7121	4.3724	0.000255319	0.00355327	heavy metal-associated domain containing protein, expressed	GO:0030001	metal ion transport	The directed movement of metal ions, any metal ion with an electric charge, into, out of or within a cell, or between cells, by means of some agent such as a transporter or pore. [GOC:ai]	IEA	biological_process
LOC_Os06g48810	21.0196	1.64559	33.9357	20.6222	4.36613	4.42167e-06	0.000114243	OsHKT2;1 - Na+ transporter, expressed	GO:0030955	potassium ion binding	Interacting selectively and non-covalently with potassium (K+) ions. [GOC:mah]	IEA	molecular_function
LOC_Os06g48810	21.0196	1.64559	33.9357	20.6222	4.36613	4.42167e-06	0.000114243	OsHKT2;1 - Na+ transporter, expressed	GO:0031402	sodium ion binding	Interacting selectively and non-covalently with sodium ions (Na+). [GOC:mah]	IEA	molecular_function
LOC_Os06g48810	21.0196	1.64559	33.9357	20.6222	4.36613	4.42167e-06	0.000114243	OsHKT2;1 - Na+ transporter, expressed	GO:0016020	membrane	Double layer of lipid molecules that encloses all cells, and, in eukaryotes, many organelles; may be a single or double lipid bilayer; also includes associated proteins. [GOC:mah, ISBN:0815316194]	IEA	cellular_component
LOC_Os06g48810	21.0196	1.64559	33.9357	20.6222	4.36613	4.42167e-06	0.000114243	OsHKT2;1 - Na+ transporter, expressed	GO:0006814	sodium ion transport	The directed movement of sodium ions (Na+) into, out of or within a cell, or between cells, by means of some agent such as a transporter or pore. [GOC:ai]	IEA	biological_process
LOC_Os06g48810	21.0196	1.64559	33.9357	20.6222	4.36613	4.42167e-06	0.000114243	OsHKT2;1 - Na+ transporter, expressed	GO:0006811	ion transport	The directed movement of charged atoms or small charged molecules into, out of or within a cell, or between cells, by means of some agent such as a transporter or pore. [GOC:ai]	IEA	biological_process
LOC_Os06g48810	21.0196	1.64559	33.9357	20.6222	4.36613	4.42167e-06	0.000114243	OsHKT2;1 - Na+ transporter, expressed	GO:0006810	transport	The directed movement of substances (such as macromolecules, small molecules, ions) into, out of or within a cell, or between cells, or within a multicellular organism by means of some agent such as a transporter or pore. [GOC:dph, GOC:jl, GOC:mah]	IEA	biological_process
LOC_Os06g48810	21.0196	1.64559	33.9357	20.6222	4.36613	4.42167e-06	0.000114243	OsHKT2;1 - Na+ transporter, expressed	GO:0008324	cation transmembrane transporter activity	Catalysis of the transfer of cation from one side of the membrane to the other. [GOC:dgf, GOC:mtg_transport, ISBN:0815340729]	IEA	molecular_function
LOC_Os06g48810	21.0196	1.64559	33.9357	20.6222	4.36613	4.42167e-06	0.000114243	OsHKT2;1 - Na+ transporter, expressed	GO:0006812	cation transport	The directed movement of cations, atoms or small molecules with a net positive charge, into, out of or within a cell, or between cells, by means of some agent such as a transporter or pore. [GOC:ai]	IEA	biological_process
LOC_Os06g48810	21.0196	1.64559	33.9357	20.6222	4.36613	4.42167e-06	0.000114243	OsHKT2;1 - Na+ transporter, expressed	GO:0015079	potassium ion transmembrane transporter activity	Catalysis of the transfer of potassium ions (K+) from one side of a membrane to the other. [GOC:ai]	IEA	molecular_function
LOC_Os06g48810	21.0196	1.64559	33.9357	20.6222	4.36613	4.42167e-06	0.000114243	OsHKT2;1 - Na+ transporter, expressed	GO:0006813	potassium ion transport	The directed movement of potassium ions (K+) into, out of or within a cell, or between cells, by means of some agent such as a transporter or pore. [GOC:ai]	IEA	biological_process
LOC_Os06g48810	21.0196	1.64559	33.9357	20.6222	4.36613	4.42167e-06	0.000114243	OsHKT2;1 - Na+ transporter, expressed	GO:0016021	integral to membrane	Penetrating at least one phospholipid bilayer of a membrane. May also refer to the state of being buried in the bilayer with no exposure outside the bilayer. When used to describe a protein, indicates that all or part of the peptide sequence is embedded in the membrane. [GOC:go_curators]	IEA	cellular_component
LOC_Os04g13090	211.029	16.6162	340.637	20.5003	4.35757	2.8841e-20	1.07858e-17	vignain precursor, putative	GO:0016787	hydrolase activity	Catalysis of the hydrolysis of various bonds, e.g. C-O, C-N, C-C, phosphoric anhydride bonds, etc. Hydrolase is the systematic name for any enzyme of EC class 3. [ISBN:0198506732]	IEA	molecular_function
LOC_Os04g13090	211.029	16.6162	340.637	20.5003	4.35757	2.8841e-20	1.07858e-17	vignain precursor, putative	GO:0008234	cysteine-type peptidase activity	Catalysis of the hydrolysis of peptide bonds in a polypeptide chain by a mechanism in which the sulfhydryl group of a cysteine residue at the active center acts as a nucleophile. [GOC:mah, http://merops.sanger.ac.uk/about/glossary.htm#CATTYPE]	IEA	molecular_function
LOC_Os04g13090	211.029	16.6162	340.637	20.5003	4.35757	2.8841e-20	1.07858e-17	vignain precursor, putative	GO:0009723	response to ethylene stimulus	Any process that results in a change in state or activity of a cell or an organism (in terms of movement, secretion, enzyme production, gene expression, etc.) as a result of an ethylene (ethene) stimulus. [GOC:jl]	IEA	biological_process
LOC_Os04g13090	211.029	16.6162	340.637	20.5003	4.35757	2.8841e-20	1.07858e-17	vignain precursor, putative	GO:0008233	peptidase activity	Catalysis of the hydrolysis of a peptide bond. A peptide bond is a covalent bond formed when the carbon atom from the carboxyl group of one amino acid shares electrons with the nitrogen atom from the amino group of a second amino acid. [GOC:jl, ISBN:0815332181]	IEA	molecular_function
LOC_Os04g13090	211.029	16.6162	340.637	20.5003	4.35757	2.8841e-20	1.07858e-17	vignain precursor, putative	GO:0010282	senescence-associated vacuole	A lytic vacuole that is maintained at acidic pH and has different tonoplast composition compared to the central vacuole. Found during leaf senescence and develops in the peripheral cytoplasm of cells that contain chloroplast. [PMID:15743448]	IEA	cellular_component
LOC_Os04g13090	211.029	16.6162	340.637	20.5003	4.35757	2.8841e-20	1.07858e-17	vignain precursor, putative	GO:0004197	cysteine-type endopeptidase activity	Catalysis of the hydrolysis of internal, alpha-peptide bonds in a polypeptide chain by a mechanism in which the sulfhydryl group of a cysteine residue at the active center acts as a nucleophile. [GOC:mah, http://merops.sanger.ac.uk/about/glossary.htm#CATTYPE, http://merops.sanger.ac.uk/about/glossary.htm#ENDOPEPTIDASE]	IEA	molecular_function
LOC_Os04g13090	211.029	16.6162	340.637	20.5003	4.35757	2.8841e-20	1.07858e-17	vignain precursor, putative	GO:0009817	defense response to fungus, incompatible interaction	A response of an organism to a fungus that prevents the occurrence or spread of disease. [GOC:lr]	IEA	biological_process
LOC_Os04g13090	211.029	16.6162	340.637	20.5003	4.35757	2.8841e-20	1.07858e-17	vignain precursor, putative	GO:0007568	aging	A developmental process that is a deterioration and loss of function over time. Aging includes loss of functions such as resistance to disease, homeostasis, and fertility, as well as wear and tear. Aging includes cellular senescence, but is more inclusive. May precede death (GO:0016265) and may succeed developmental maturation (GO:0021700). [GOC:PO_curators]	IEA	biological_process
LOC_Os04g13090	211.029	16.6162	340.637	20.5003	4.35757	2.8841e-20	1.07858e-17	vignain precursor, putative	GO:0006508	proteolysis	The hydrolysis of proteins into smaller polypeptides and/or amino acids by cleavage of their peptide bonds. [GOC:bf, GOC:mah]	IEA	biological_process
LOC_Os01g58660	13.8008	1.09706	22.27	20.2997	4.34339	0.000878165	0.00981083	LTPL29 - Protease inhibitor/seed storage/LTP family protein precursor, expressed
LOC_Os05g45460	135.463	10.8368	218.546	20.1671	4.33393	3.93937e-20	1.41866e-17	POEI52 - Pollen Ole e I allergen and extensin family protein precursor, expressed	GO:0005199	structural constituent of cell wall	The action of a molecule that contributes to the structural integrity of a cell wall. [GOC:mah]	IEA	molecular_function
LOC_Os12g11660	8.41404	0.686765	13.5656	19.7528	4.30399	0.00370039	0.0312962	RALFL45 - Rapid ALkalinization Factor RALF family protein precursor, expressed
LOC_Os02g44310	1717.19	141.622	2767.57	19.5419	4.2885	1.59221e-28	1.72017e-25	LTPL112 - Protease inhibitor/seed storage/LTP family protein precursor, expressed	GO:0006869	lipid transport	The directed movement of lipids into, out of or within a cell, or between cells, by means of some agent such as a transporter or pore. Lipids are compounds soluble in an organic solvent but not, or sparingly, in an aqueous solvent. [ISBN:0198506732]	IEA	biological_process
LOC_Os01g50350	8.25231	0.686765	13.296	19.3604	4.27503	0.00242265	0.0223847	expressed protein
LOC_Os01g50350	8.25231	0.686765	13.296	19.3604	4.27503	0.00242265	0.0223847	expressed protein
LOC_Os02g17900	42.252	3.56765	68.0416	19.0718	4.25337	4.41799e-08	1.95262e-06	glycosyl hydrolases family 16, putative, expressed	GO:0004553	hydrolase activity, hydrolyzing O-glycosyl compounds	Catalysis of the hydrolysis of any O-glycosyl bond. [GOC:mah]	IEA	molecular_function
LOC_Os02g17900	42.252	3.56765	68.0416	19.0718	4.25337	4.41799e-08	1.95262e-06	glycosyl hydrolases family 16, putative, expressed	GO:0016762	xyloglucan:xyloglucosyl transferase activity	Catalysis of the cleavage of a beta-(1->4) bond in the backbone of a xyloglucan and transfers the xyloglucanyl segment on to O-4 of the non-reducing terminal glucose residue of an acceptor, which can be a xyloglucan or an oligosaccharide of xyloglucan. [EC:2.4.1.207]	IEA	molecular_function
LOC_Os02g17900	42.252	3.56765	68.0416	19.0718	4.25337	4.41799e-08	1.95262e-06	glycosyl hydrolases family 16, putative, expressed	GO:0005975	carbohydrate metabolic process	The chemical reactions and pathways involving carbohydrates, any of a group of organic compounds based of the general formula Cx(H2O)y. Includes the formation of carbohydrate derivatives by the addition of a carbohydrate residue to another molecule. [GOC:mah, ISBN:0198506732]	IEA	biological_process
LOC_Os02g17900	42.252	3.56765	68.0416	19.0718	4.25337	4.41799e-08	1.95262e-06	glycosyl hydrolases family 16, putative, expressed	GO:0048046	apoplast	The cell membranes and intracellular regions in a plant are connected through plasmodesmata, and plants may be described as having two major compartments: the living symplast and the non-living apoplast. The apoplast is external to the plasma membrane and includes cell walls, intercellular spaces and the lumen of dead structures such as xylem vessels. Water and solutes pass freely through it. [GO…	IEA	cellular_component
LOC_Os02g17900	42.252	3.56765	68.0416	19.0718	4.25337	4.41799e-08	1.95262e-06	glycosyl hydrolases family 16, putative, expressed	GO:0006073	cellular glucan metabolic process	The chemical reactions and pathways involving glucans, polysaccharides consisting only of glucose residues. [ISBN:0198547684]	IEA	biological_process
LOC_Os02g17900	42.252	3.56765	68.0416	19.0718	4.25337	4.41799e-08	1.95262e-06	glycosyl hydrolases family 16, putative, expressed	GO:0005618	cell wall	The rigid or semi-rigid envelope lying outside the cell membrane of plant, fungal, and most prokaryotic cells, maintaining their shape and protecting them from osmotic lysis. In plants it is made of cellulose and, often, lignin; in fungi it is composed largely of polysaccharides; in bacteria it is composed of peptidoglycan. [ISBN:0198547684]	IEA	cellular_component
LOC_Os11g03290	66.1163	5.62794	106.442	18.9131	4.24131	5.45744e-11	4.62772e-09	nucleoside-triphosphatase, putative, expressed	GO:0016787	hydrolase activity	Catalysis of the hydrolysis of various bonds, e.g. C-O, C-N, C-C, phosphoric anhydride bonds, etc. Hydrolase is the systematic name for any enzyme of EC class 3. [ISBN:0198506732]	IEA	molecular_function
LOC_Os01g72540	28.8076	2.47059	46.3656	18.767	4.23013	2.31533e-06	6.55709e-05	OsCML23 - Calmodulin-related calcium sensor protein	GO:0005509	calcium ion binding	Interacting selectively and non-covalently with calcium ions (Ca2+). [GOC:ai]	IEA	molecular_function
LOC_Os01g72540	28.8076	2.47059	46.3656	18.767	4.23013	2.31533e-06	6.55709e-05	OsCML23 - Calmodulin-related calcium sensor protein	GO:0009288	bacterial-type flagellum	A motor complex composed of an extracellular helical protein filament coupled to a rotary motor embedded in the cell envelope. [GOC:jh2, GOC:mtg_sensu, PMID:7787060]	IEA	cellular_component
LOC_Os01g72540	28.8076	2.47059	46.3656	18.767	4.23013	2.31533e-06	6.55709e-05	OsCML23 - Calmodulin-related calcium sensor protein	GO:0001539	ciliary or flagellar motility	Cell motility due to movement of cilia or flagella. [GOC:hjd]	IEA	biological_process
LOC_Os07g02850	111.685	9.60588	179.737	18.7112	4.22583	9.58394e-16	1.91482e-13	DUF538 domain containing protein, putative, expressed
LOC_Os03g27110	41.1399	3.56765	66.188	18.5523	4.21353	2.63205e-11	2.36237e-09	hydrolase protein, putative, expressed	GO:0016787	hydrolase activity	Catalysis of the hydrolysis of various bonds, e.g. C-O, C-N, C-C, phosphoric anhydride bonds, etc. Hydrolase is the systematic name for any enzyme of EC class 3. [ISBN:0198506732]	IEA	molecular_function
LOC_Os03g27110	41.1399	3.56765	66.188	18.5523	4.21353	2.63205e-11	2.36237e-09	hydrolase protein, putative, expressed	GO:0003824	catalytic activity	Catalysis of a biochemical reaction at physiological temperatures. In biologically catalyzed reactions, the reactants are known as substrates, and the catalysts are naturally occurring macromolecular substances known as enzymes. Enzymes possess specific binding sites for substrates, and are usually composed wholly or largely of protein, but RNA that has catalytic activity (ribozyme) is often also…	IEA	molecular_function
LOC_Os12g43380	152.722	13.3118	245.662	18.4545	4.2059	5.46209e-17	1.35025e-14	thaumatin, putative, expressed	GO:0005576	extracellular region	The space external to the outermost structure of a cell. For cells without external protective or external encapsulating structures this refers to space outside of the plasma membrane. This term covers the host cell environment outside an intracellular parasite. [GOC:go_curators]	IEA	cellular_component
LOC_Os08g02220	13.7911	1.23529	22.1616	17.9403	4.16514	3.34743e-06	8.96922e-05	endoglucanase, putative, expressed	GO:0008152	metabolic process	The chemical reactions and pathways, including anabolism and catabolism, by which living organisms transform chemical substances. Metabolic processes typically transform small molecules, but also include macromolecular processes such as DNA repair and replication, and protein synthesis and degradation. [GOC:go_curators, ISBN:0198547684]	IEA	biological_process
LOC_Os08g02220	13.7911	1.23529	22.1616	17.9403	4.16514	3.34743e-06	8.96922e-05	endoglucanase, putative, expressed	GO:0000272	polysaccharide catabolic process	The chemical reactions and pathways resulting in the breakdown of polysaccharides, polymers of more than 10 monosaccharide residues joined by glycosidic linkages. [GOC:go_curators]	IEA	biological_process
LOC_Os08g02220	13.7911	1.23529	22.1616	17.9403	4.16514	3.34743e-06	8.96922e-05	endoglucanase, putative, expressed	GO:0016787	hydrolase activity	Catalysis of the hydrolysis of various bonds, e.g. C-O, C-N, C-C, phosphoric anhydride bonds, etc. Hydrolase is the systematic name for any enzyme of EC class 3. [ISBN:0198506732]	IEA	molecular_function
LOC_Os08g02220	13.7911	1.23529	22.1616	17.9403	4.16514	3.34743e-06	8.96922e-05	endoglucanase, putative, expressed	GO:0005975	carbohydrate metabolic process	The chemical reactions and pathways involving carbohydrates, any of a group of organic compounds based of the general formula Cx(H2O)y. Includes the formation of carbohydrate derivatives by the addition of a carbohydrate residue to another molecule. [GOC:mah, ISBN:0198506732]	IEA	biological_process
LOC_Os08g02220	13.7911	1.23529	22.1616	17.9403	4.16514	3.34743e-06	8.96922e-05	endoglucanase, putative, expressed	GO:0008810	cellulase activity	Catalysis of the endohydrolysis of (1->4)-beta-D-glucosidic linkages in cellulose, lichenin and cereal beta-D-glucans. [EC:3.2.1.4]	IEA	molecular_function
LOC_Os08g02220	13.7911	1.23529	22.1616	17.9403	4.16514	3.34743e-06	8.96922e-05	endoglucanase, putative, expressed	GO:0005576	extracellular region	The space external to the outermost structure of a cell. For cells without external protective or external encapsulating structures this refers to space outside of the plasma membrane. This term covers the host cell environment outside an intracellular parasite. [GOC:go_curators]	IEA	cellular_component
LOC_Os08g02220	13.7911	1.23529	22.1616	17.9403	4.16514	3.34743e-06	8.96922e-05	endoglucanase, putative, expressed	GO:0003824	catalytic activity	Catalysis of a biochemical reaction at physiological temperatures. In biologically catalyzed reactions, the reactants are known as substrates, and the catalysts are naturally occurring macromolecular substances known as enzymes. Enzymes possess specific binding sites for substrates, and are usually composed wholly or largely of protein, but RNA that has catalytic activity (ribozyme) is often also…	IEA	molecular_function
LOC_Os08g02220	13.7911	1.23529	22.1616	17.9403	4.16514	3.34743e-06	8.96922e-05	endoglucanase, putative, expressed	GO:0004553	hydrolase activity, hydrolyzing O-glycosyl compounds	Catalysis of the hydrolysis of any O-glycosyl bond. [GOC:mah]	IEA	molecular_function
LOC_Os08g02220	13.7911	1.23529	22.1616	17.9403	4.16514	3.34743e-06	8.96922e-05	endoglucanase, putative, expressed	GO:0016798	hydrolase activity, acting on glycosyl bonds	Catalysis of the hydrolysis of any glycosyl bond. [GOC:jl]	IEA	molecular_function
LOC_Os08g02220	13.7911	1.23529	22.1616	17.9403	4.16514	3.34743e-06	8.96922e-05	endoglucanase, putative, expressed	GO:0030245	cellulose catabolic process	The chemical reactions and pathways resulting in the breakdown of cellulose, a linear beta1-4 glucan of molecular mass 50-400 kDa with the pyranose units in the -4C1 conformation. [GOC:mah, ISBN:0198506732]	IEA	biological_process
LOC_Os04g49757	7.60711	0.686765	12.2207	17.7946	4.15336	0.00478816	0.0381682	purine permease, putative, expressed	GO:0016020	membrane	Double layer of lipid molecules that encloses all cells, and, in eukaryotes, many organelles; may be a single or double lipid bilayer; also includes associated proteins. [GOC:mah, ISBN:0815316194]	IEA	cellular_component
LOC_Os04g49757	7.60711	0.686765	12.2207	17.7946	4.15336	0.00478816	0.0381682	purine permease, putative, expressed	GO:0016020	membrane	Double layer of lipid molecules that encloses all cells, and, in eukaryotes, many organelles; may be a single or double lipid bilayer; also includes associated proteins. [GOC:mah, ISBN:0815316194]	IEA	cellular_component
LOC_Os04g49757	7.60711	0.686765	12.2207	17.7946	4.15336	0.00478816	0.0381682	purine permease, putative, expressed	GO:0016021	integral to membrane	Penetrating at least one phospholipid bilayer of a membrane. May also refer to the state of being buried in the bilayer with no exposure outside the bilayer. When used to describe a protein, indicates that all or part of the peptide sequence is embedded in the membrane. [GOC:go_curators]	IEA	cellular_component
LOC_Os04g49757	7.60711	0.686765	12.2207	17.7946	4.15336	0.00478816	0.0381682	purine permease, putative, expressed	GO:0016021	integral to membrane	Penetrating at least one phospholipid bilayer of a membrane. May also refer to the state of being buried in the bilayer with no exposure outside the bilayer. When used to describe a protein, indicates that all or part of the peptide sequence is embedded in the membrane. [GOC:go_curators]	IEA	cellular_component
LOC_Os03g04250	60.4231	5.48971	97.0453	17.6777	4.14386	6.06291e-14	9.02321e-12	glutathione S-transferase, putative, expressed	GO:0016020	membrane	Double layer of lipid molecules that encloses all cells, and, in eukaryotes, many organelles; may be a single or double lipid bilayer; also includes associated proteins. [GOC:mah, ISBN:0815316194]	IEA	cellular_component
LOC_Os03g04250	60.4231	5.48971	97.0453	17.6777	4.14386	6.06291e-14	9.02321e-12	glutathione S-transferase, putative, expressed	GO:0006821	chloride transport	The directed movement of chloride into, out of or within a cell, or between cells, by means of some agent such as a transporter or pore. [GOC:krc]	IEA	biological_process
LOC_Os03g04250	60.4231	5.48971	97.0453	17.6777	4.14386	6.06291e-14	9.02321e-12	glutathione S-transferase, putative, expressed	GO:0005247	voltage-gated chloride channel activity	Catalysis of the transmembrane transfer of a chloride ion by a voltage-gated channel. A voltage-gated channel is a channel whose open state is dependent on the voltage across the membrane in which it is embedded. [GOC:mtg_transport, ISBN:0815340729]	IEA	molecular_function
LOC_Os03g04250	60.4231	5.48971	97.0453	17.6777	4.14386	6.06291e-14	9.02321e-12	glutathione S-transferase, putative, expressed	GO:0016740	transferase activity	Catalysis of the transfer of a group, e.g. a methyl group, glycosyl group, acyl group, phosphorus-containing, or other groups, from one compound (generally regarded as the donor) to another compound (generally regarded as the acceptor). Transferase is the systematic name for any enzyme of EC class 2. [ISBN:0198506732]	IEA	molecular_function
LOC_Os10g31500	192.554	17.5706	309.209	17.5981	4.13735	8.62544e-21	3.54372e-18	retrotransposon protein, putative, unclassified, expressed	GO:0051260	protein homooligomerization	The process of creating protein oligomers, compounds composed of a small number, usually between three and ten, of identical component monomers. Oligomers may be formed by the polymerization of a number of monomers or the depolymerization of a large protein polymer. [GOC:ai]	IEA	biological_process
LOC_Os10g31500	192.554	17.5706	309.209	17.5981	4.13735	8.62544e-21	3.54372e-18	retrotransposon protein, putative, unclassified, expressed	GO:0016020	membrane	Double layer of lipid molecules that encloses all cells, and, in eukaryotes, many organelles; may be a single or double lipid bilayer; also includes associated proteins. [GOC:mah, ISBN:0815316194]	IEA	cellular_component
LOC_Os10g31500	192.554	17.5706	309.209	17.5981	4.13735	8.62544e-21	3.54372e-18	retrotransposon protein, putative, unclassified, expressed	GO:0006508	proteolysis	The hydrolysis of proteins into smaller polypeptides and/or amino acids by cleavage of their peptide bonds. [GOC:bf, GOC:mah]	IEA	biological_process
LOC_Os10g31500	192.554	17.5706	309.209	17.5981	4.13735	8.62544e-21	3.54372e-18	retrotransposon protein, putative, unclassified, expressed	GO:0016021	integral to membrane	Penetrating at least one phospholipid bilayer of a membrane. May also refer to the state of being buried in the bilayer with no exposure outside the bilayer. When used to describe a protein, indicates that all or part of the peptide sequence is embedded in the membrane. [GOC:go_curators]	IEA	cellular_component
LOC_Os10g31500	192.554	17.5706	309.209	17.5981	4.13735	8.62544e-21	3.54372e-18	retrotransposon protein, putative, unclassified, expressed	GO:0006813	potassium ion transport	The directed movement of potassium ions (K+) into, out of or within a cell, or between cells, by means of some agent such as a transporter or pore. [GOC:ai]	IEA	biological_process
LOC_Os10g31500	192.554	17.5706	309.209	17.5981	4.13735	8.62544e-21	3.54372e-18	retrotransposon protein, putative, unclassified, expressed	GO:0005249	voltage-gated potassium channel activity	Catalysis of the transmembrane transfer of a potassium ion by a voltage-gated channel. A voltage-gated channel is a channel whose open state is dependent on the voltage across the membrane in which it is embedded. [GOC:mtg_transport, ISBN:0815340729]	IEA	molecular_function
LOC_Os10g31500	192.554	17.5706	309.209	17.5981	4.13735	8.62544e-21	3.54372e-18	retrotransposon protein, putative, unclassified, expressed	GO:0004252	serine-type endopeptidase activity	Catalysis of the hydrolysis of internal, alpha-peptide bonds in a polypeptide chain by a catalytic mechanism that involves a catalytic triad consisting of a serine nucleophile that is activated by a proton relay involving an acidic residue (e.g. aspartate or glutamate) and a basic residue (usually histidine). [GOC:mah, http://merops.sanger.ac.uk/about/glossary.htm#CATTYPE, ISBN:0716720094]	IEA	molecular_function
LOC_Os02g14160	35.681	3.29118	57.2743	17.4024	4.12121	5.79298e-10	3.94816e-08	peroxidase precursor, putative, expressed	GO:0009055	electron carrier activity	Any molecular entity that serves as an electron acceptor and electron donor in an electron transport system. [ISBN:0198506732]	IEA	molecular_function
LOC_Os02g14160	35.681	3.29118	57.2743	17.4024	4.12121	5.79298e-10	3.94816e-08	peroxidase precursor, putative, expressed	GO:0004601	peroxidase activity	Catalysis of the reaction: donor + hydrogen peroxide = oxidized donor + 2 H2O. [EC:1.11.1.7]	IEA	molecular_function
LOC_Os02g14160	35.681	3.29118	57.2743	17.4024	4.12121	5.79298e-10	3.94816e-08	peroxidase precursor, putative, expressed	GO:0046872	metal ion binding	Interacting selectively and non-covalently with any metal ion. [GOC:ai]	IEA	molecular_function
LOC_Os02g14160	35.681	3.29118	57.2743	17.4024	4.12121	5.79298e-10	3.94816e-08	peroxidase precursor, putative, expressed	GO:0020037	heme binding	Interacting selectively and non-covalently with heme, any compound of iron complexed in a porphyrin (tetrapyrrole) ring. [CHEBI:30413, GOC:ai]	IEA	molecular_function
LOC_Os02g14160	35.681	3.29118	57.2743	17.4024	4.12121	5.79298e-10	3.94816e-08	peroxidase precursor, putative, expressed	GO:0005506	iron ion binding	Interacting selectively and non-covalently with iron (Fe) ions. [GOC:ai]	IEA	molecular_function
LOC_Os02g14160	35.681	3.29118	57.2743	17.4024	4.12121	5.79298e-10	3.94816e-08	peroxidase precursor, putative, expressed	GO:0055114	oxidation-reduction process	A metabolic process that results in the removal or addition of one or more electrons to or from a substance, with or without the concomitant removal or addition of a proton or protons. [GOC:dhl, GOC:ecd, GOC:jh2, GOC:jid, GOC:mlg, GOC:rph]	IEA	biological_process
LOC_Os02g14160	35.681	3.29118	57.2743	17.4024	4.12121	5.79298e-10	3.94816e-08	peroxidase precursor, putative, expressed	GO:0006979	response to oxidative stress	Any process that results in a change in state or activity of a cell or an organism (in terms of movement, secretion, enzyme production, gene expression, etc.) as a result of oxidative stress, a state often resulting from exposure to high levels of reactive oxygen species, e.g. superoxide anions, hydrogen peroxide (H2O2), and hydroxyl radicals. [GOC:jl, PMID:12115731]	IEA	biological_process
LOC_Os02g14160	35.681	3.29118	57.2743	17.4024	4.12121	5.79298e-10	3.94816e-08	peroxidase precursor, putative, expressed	GO:0016491	oxidoreductase activity	Catalysis of an oxidation-reduction (redox) reaction, a reversible chemical reaction in which the oxidation state of an atom or atoms within a molecule is altered. One substrate acts as a hydrogen or electron donor and becomes oxidized, while the other acts as hydrogen or electron acceptor and becomes reduced. [GOC:go_curators]	IEA	molecular_function
LOC_Os02g14160	35.681	3.29118	57.2743	17.4024	4.12121	5.79298e-10	3.94816e-08	peroxidase precursor, putative, expressed	GO:0005509	calcium ion binding	Interacting selectively and non-covalently with calcium ions (Ca2+). [GOC:ai]	IEA	molecular_function
LOC_Os07g02900	72.4995	6.725	116.349	17.301	4.11278	1.05073e-11	1.0146e-09	DUF538 domain containing protein, putative
LOC_Os03g05500	87.1364	8.09412	139.831	17.2757	4.11067	1.11642e-15	2.21187e-13	DUF260 domain containing protein, putative, expressed
LOC_Os12g38120	95.7253	8.91912	153.596	17.221	4.1061	1.34096e-17	3.5886e-15	thaumatin family domain containing protein, expressed	GO:0006355	regulation of transcription, DNA-dependent	Any process that modulates the frequency, rate or extent of cellular DNA-dependent transcription. [GOC:go_curators, GOC:txnOH]	IEA	biological_process
LOC_Os12g38120	95.7253	8.91912	153.596	17.221	4.1061	1.34096e-17	3.5886e-15	thaumatin family domain containing protein, expressed	GO:0042309	homoiothermy	Any homoeostatic process in which an organism maintains its internal body temperature at a relatively constant value. This is achieved by using metabolic processes to counteract fluctuations in the temperature of the environment. [ISBN:0192801023]	IEA	biological_process
LOC_Os12g38120	95.7253	8.91912	153.596	17.221	4.1061	1.34096e-17	3.5886e-15	thaumatin family domain containing protein, expressed	GO:0003677	DNA binding	Any molecular function by which a gene product interacts selectively and non-covalently with DNA (deoxyribonucleic acid). [GOC:dph, GOC:jl, GOC:tb, GOC:vw]	IEA	molecular_function
LOC_Os12g38120	95.7253	8.91912	153.596	17.221	4.1061	1.34096e-17	3.5886e-15	thaumatin family domain containing protein, expressed	GO:0050826	response to freezing	Any process that results in a change in state or activity of a cell or an organism (in terms of movement, secretion, enzyme production, gene expression, etc.) as a result of a freezing stimulus, temperatures below 0 degrees Celsius. [GOC:jl]	IEA	biological_process
LOC_Os12g38120	95.7253	8.91912	153.596	17.221	4.1061	1.34096e-17	3.5886e-15	thaumatin family domain containing protein, expressed	GO:0050825	ice binding	Interacting selectively and non-covalently with ice, water reduced to the solid state by cold temperature. It is a white or transparent colorless substance, crystalline, brittle, and viscoidal. [GOC:curators]	IEA	molecular_function
LOC_Os12g38120	95.7253	8.91912	153.596	17.221	4.1061	1.34096e-17	3.5886e-15	thaumatin family domain containing protein, expressed	GO:0005634	nucleus	A membrane-bounded organelle of eukaryotic cells in which chromosomes are housed and replicated. In most cells, the nucleus contains all of the cell's chromosomes except the organellar chromosomes, and is the site of RNA synthesis and processing. In some species, or in specialized cell types, RNA metabolism or DNA replication may be absent. [GOC:go_curators]	IEA	cellular_component
LOC_Os12g38120	95.7253	8.91912	153.596	17.221	4.1061	1.34096e-17	3.5886e-15	thaumatin family domain containing protein, expressed	GO:0004879	ligand-activated sequence-specific DNA binding RNA polymerase II transcription factor activity	Combining with a signal and transmitting the signal to the transcriptional machinery by interacting selectively and non-covalently with a specific DNA sequence in order to modulate transcription by RNA polymerase II. [GOC:signaling, GOC:txnOH]	IEA	molecular_function
LOC_Os02g47790	11.7716	1.09706	18.8879	17.2169	4.10575	0.000205521	0.00297369	monodehydroascorbate reductase, putative, expressed	GO:0016656	monodehydroascorbate reductase (NADH) activity	Catalysis of the reaction: NADH + H+ + 2 monodehydroascorbate = NAD+ + 2 ascorbate. [EC:1.6.5.4]	IEA	molecular_function
LOC_Os02g47790	11.7716	1.09706	18.8879	17.2169	4.10575	0.000205521	0.00297369	monodehydroascorbate reductase, putative, expressed	GO:0009941	chloroplast envelope	The double lipid bilayer enclosing the chloroplast and separating its contents from the rest of the cytoplasm; includes the intermembrane space. [GOC:tb]	IEA	cellular_component
LOC_Os02g47790	11.7716	1.09706	18.8879	17.2169	4.10575	0.000205521	0.00297369	monodehydroascorbate reductase, putative, expressed	GO:0005778	peroxisomal membrane	The lipid bilayer surrounding a peroxisome. [GOC:mah]	IEA	cellular_component
LOC_Os02g47790	11.7716	1.09706	18.8879	17.2169	4.10575	0.000205521	0.00297369	monodehydroascorbate reductase, putative, expressed	GO:0016491	oxidoreductase activity	Catalysis of an oxidation-reduction (redox) reaction, a reversible chemical reaction in which the oxidation state of an atom or atoms within a molecule is altered. One substrate acts as a hydrogen or electron donor and becomes oxidized, while the other acts as hydrogen or electron acceptor and becomes reduced. [GOC:go_curators]	IEA	molecular_function
LOC_Os02g47790	11.7716	1.09706	18.8879	17.2169	4.10575	0.000205521	0.00297369	monodehydroascorbate reductase, putative, expressed	GO:0009055	electron carrier activity	Any molecular entity that serves as an electron acceptor and electron donor in an electron transport system. [ISBN:0198506732]	IEA	molecular_function
LOC_Os02g47790	11.7716	1.09706	18.8879	17.2169	4.10575	0.000205521	0.00297369	monodehydroascorbate reductase, putative, expressed	GO:0050660	flavin adenine dinucleotide binding	Interacting selectively and non-covalently with FAD, flavin-adenine dinucleotide, the coenzyme or the prosthetic group of various flavoprotein oxidoreductase enzymes, in either the oxidized form, FAD, or the reduced form, FADH2. [CHEBI:24040, GOC:ai, GOC:imk, ISBN:0198506732]	IEA	molecular_function
LOC_Os09g10054	30.8989	2.88088	49.5776	17.2092	4.10511	1.14272e-07	4.58503e-06	disease resistance protein RPS2, putative, expressed	GO:0005515	protein binding	Interacting selectively and non-covalently with any protein or protein complex (a complex of two or more proteins that may include other nonprotein molecules). [GOC:go_curators]	IEA	molecular_function
LOC_Os09g10054	30.8989	2.88088	49.5776	17.2092	4.10511	1.14272e-07	4.58503e-06	disease resistance protein RPS2, putative, expressed	GO:0000166	nucleotide binding	Interacting selectively and non-covalently with a nucleotide, any compound consisting of a nucleoside that is esterified with (ortho)phosphate or an oligophosphate at any hydroxyl group on the ribose or deoxyribose. [GOC:mah, ISBN:0198547684]	IEA	molecular_function
LOC_Os09g10054	30.8989	2.88088	49.5776	17.2092	4.10511	1.14272e-07	4.58503e-06	disease resistance protein RPS2, putative, expressed	GO:0017111	nucleoside-triphosphatase activity	Catalysis of the reaction: a nucleoside triphosphate + H2O = nucleoside diphosphate + phosphate. [EC:3.6.1.15]	IEA	molecular_function
LOC_Os09g10054	30.8989	2.88088	49.5776	17.2092	4.10511	1.14272e-07	4.58503e-06	disease resistance protein RPS2, putative, expressed	GO:0006952	defense response	Reactions, triggered in response to the presence of a foreign body or the occurrence of an injury, which result in restriction of damage to the organism attacked or prevention/recovery from the infection caused by the attack. [GOC:go_curators]	IEA	biological_process
LOC_Os09g10054	30.8989	2.88088	49.5776	17.2092	4.10511	1.14272e-07	4.58503e-06	disease resistance protein RPS2, putative, expressed	GO:0031072	heat shock protein binding	Interacting selectively and non-covalently with a heat shock protein, any protein synthesized or activated in response to heat shock. [GOC:mah, GOC:vw]	IEA	molecular_function
LOC_Os09g10054	30.8989	2.88088	49.5776	17.2092	4.10511	1.14272e-07	4.58503e-06	disease resistance protein RPS2, putative, expressed	GO:0006915	apoptotic process	A programmed cell death process which begins when a cell receives an internal (e.g. DNA damage) or external signal (e.g. an extracellular death ligand), and proceeds through a series of biochemical events (signaling pathways) which typically lead to rounding-up of the cell, retraction of pseudopodes, reduction of cellular volume (pyknosis), chromatin condensation, nuclear fragmentation (karyorrhe…	IEA	biological_process
LOC_Os09g10054	30.8989	2.88088	49.5776	17.2092	4.10511	1.14272e-07	4.58503e-06	disease resistance protein RPS2, putative, expressed	GO:0005524	ATP binding	Interacting selectively and non-covalently with ATP, adenosine 5'-triphosphate, a universally important coenzyme and enzyme regulator. [ISBN:0198506732]	IEA	molecular_function
LOC_Os04g09390	107.013	10.025	171.671	17.1243	4.09797	3.49886e-19	1.12156e-16	HEV3 - Hevein family protein precursor, expressed	GO:0008061	chitin binding	Interacting selectively and non-covalently with chitin, a linear polysaccharide consisting of beta-(1->4)-linked N-acetyl-D-glucosamine residues. [GOC:jl, ISBN:0198506732]	IEA	molecular_function
LOC_Os04g09390	107.013	10.025	171.671	17.1243	4.09797	3.49886e-19	1.12156e-16	HEV3 - Hevein family protein precursor, expressed	GO:0016998	cell wall macromolecule catabolic process	The chemical reactions and pathways resulting in the breakdown of macromolecules that form part of a cell wall. [GOC:go_curators]	IEA	biological_process
LOC_Os04g09390	107.013	10.025	171.671	17.1243	4.09797	3.49886e-19	1.12156e-16	HEV3 - Hevein family protein precursor, expressed	GO:0050825	ice binding	Interacting selectively and non-covalently with ice, water reduced to the solid state by cold temperature. It is a white or transparent colorless substance, crystalline, brittle, and viscoidal. [GOC:curators]	IEA	molecular_function
LOC_Os04g09390	107.013	10.025	171.671	17.1243	4.09797	3.49886e-19	1.12156e-16	HEV3 - Hevein family protein precursor, expressed	GO:0006032	chitin catabolic process	The chemical reactions and pathways resulting in the breakdown of chitin, a linear polysaccharide consisting of beta-(1->4)-linked N-acetyl-D-glucosamine residues. [GOC:jl, ISBN:0198506732]	IEA	biological_process
LOC_Os04g09390	107.013	10.025	171.671	17.1243	4.09797	3.49886e-19	1.12156e-16	HEV3 - Hevein family protein precursor, expressed	GO:0042309	homoiothermy	Any homoeostatic process in which an organism maintains its internal body temperature at a relatively constant value. This is achieved by using metabolic processes to counteract fluctuations in the temperature of the environment. [ISBN:0192801023]	IEA	biological_process
LOC_Os04g09390	107.013	10.025	171.671	17.1243	4.09797	3.49886e-19	1.12156e-16	HEV3 - Hevein family protein precursor, expressed	GO:0050826	response to freezing	Any process that results in a change in state or activity of a cell or an organism (in terms of movement, secretion, enzyme production, gene expression, etc.) as a result of a freezing stimulus, temperatures below 0 degrees Celsius. [GOC:jl]	IEA	biological_process
LOC_Os04g09390	107.013	10.025	171.671	17.1243	4.09797	3.49886e-19	1.12156e-16	HEV3 - Hevein family protein precursor, expressed	GO:0004568	chitinase activity	Catalysis of the hydrolysis of (1->4)-beta linkages of N-acetyl-D-glucosamine (GlcNAc) polymers of chitin and chitodextrins. [EC:3.2.1.14, GOC:bf, GOC:kah, GOC:pde, PMID:11468293]	IEA	molecular_function
LOC_Os04g47160	27.6668	2.60882	44.3721	17.0085	4.08818	9.38309e-06	0.000219491	OsSub44 - Putative Subtilisin homologue, expressed	GO:0004252	serine-type endopeptidase activity	Catalysis of the hydrolysis of internal, alpha-peptide bonds in a polypeptide chain by a catalytic mechanism that involves a catalytic triad consisting of a serine nucleophile that is activated by a proton relay involving an acidic residue (e.g. aspartate or glutamate) and a basic residue (usually histidine). [GOC:mah, http://merops.sanger.ac.uk/about/glossary.htm#CATTYPE, ISBN:0716720094]	IEA	molecular_function
LOC_Os04g47160	27.6668	2.60882	44.3721	17.0085	4.08818	9.38309e-06	0.000219491	OsSub44 - Putative Subtilisin homologue, expressed	GO:0042802	identical protein binding	Interacting selectively and non-covalently with an identical protein or proteins. [GOC:jl]	IEA	molecular_function
LOC_Os04g47160	27.6668	2.60882	44.3721	17.0085	4.08818	9.38309e-06	0.000219491	OsSub44 - Putative Subtilisin homologue, expressed	GO:0043086	negative regulation of catalytic activity	Any process that stops or reduces the activity of an enzyme. [GOC:jl, GOC:tb]	IEA	biological_process
LOC_Os04g47160	27.6668	2.60882	44.3721	17.0085	4.08818	9.38309e-06	0.000219491	OsSub44 - Putative Subtilisin homologue, expressed	GO:0006508	proteolysis	The hydrolysis of proteins into smaller polypeptides and/or amino acids by cleavage of their peptide bonds. [GOC:bf, GOC:mah]	IEA	biological_process
LOC_Os09g28840	34.2391	3.29559	54.8681	16.6489	4.05736	8.25127e-07	2.68029e-05	OsSCP43 - Putative Serine Carboxypeptidase homologue, expressed	GO:0004185	serine-type carboxypeptidase activity	Catalysis of the hydrolysis of a peptide bond not more than three residues from the C-terminus of a polypeptide chain by a catalytic mechanism that involves a catalytic triad consisting of a serine nucleophile that is activated by a proton relay involving an acidic residue (e.g. aspartate or glutamate) and a basic residue (usually histidine). [http://merops.sanger.ac.uk/about/glossary.htm#CARBOXY…	IEA	molecular_function
LOC_Os09g28840	34.2391	3.29559	54.8681	16.6489	4.05736	8.25127e-07	2.68029e-05	OsSCP43 - Putative Serine Carboxypeptidase homologue, expressed	GO:0006508	proteolysis	The hydrolysis of proteins into smaller polypeptides and/or amino acids by cleavage of their peptide bonds. [GOC:bf, GOC:mah]	IEA	biological_process
LOC_Os06g05340	12.8215	1.23529	20.5457	16.6322	4.05591	0.00201941	0.0193643	AP2 domain containing protein	GO:0003700	sequence-specific DNA binding transcription factor activity	Interacting selectively and non-covalently with a specific DNA sequence in order to modulate transcription. The transcription factor may or may not also interact selectively with a protein or macromolecular complex. [GOC:curators, GOC:txnOH]	IEA	molecular_function
LOC_Os06g05340	12.8215	1.23529	20.5457	16.6322	4.05591	0.00201941	0.0193643	AP2 domain containing protein	GO:0042309	homoiothermy	Any homoeostatic process in which an organism maintains its internal body temperature at a relatively constant value. This is achieved by using metabolic processes to counteract fluctuations in the temperature of the environment. [ISBN:0192801023]	IEA	biological_process
LOC_Os06g05340	12.8215	1.23529	20.5457	16.6322	4.05591	0.00201941	0.0193643	AP2 domain containing protein	GO:0006355	regulation of transcription, DNA-dependent	Any process that modulates the frequency, rate or extent of cellular DNA-dependent transcription. [GOC:go_curators, GOC:txnOH]	IEA	biological_process
LOC_Os06g05340	12.8215	1.23529	20.5457	16.6322	4.05591	0.00201941	0.0193643	AP2 domain containing protein	GO:0050825	ice binding	Interacting selectively and non-covalently with ice, water reduced to the solid state by cold temperature. It is a white or transparent colorless substance, crystalline, brittle, and viscoidal. [GOC:curators]	IEA	molecular_function
LOC_Os06g05340	12.8215	1.23529	20.5457	16.6322	4.05591	0.00201941	0.0193643	AP2 domain containing protein	GO:0003677	DNA binding	Any molecular function by which a gene product interacts selectively and non-covalently with DNA (deoxyribonucleic acid). [GOC:dph, GOC:jl, GOC:tb, GOC:vw]	IEA	molecular_function
LOC_Os06g05340	12.8215	1.23529	20.5457	16.6322	4.05591	0.00201941	0.0193643	AP2 domain containing protein	GO:0050826	response to freezing	Any process that results in a change in state or activity of a cell or an organism (in terms of movement, secretion, enzyme production, gene expression, etc.) as a result of a freezing stimulus, temperatures below 0 degrees Celsius. [GOC:jl]	IEA	biological_process
LOC_Os06g05340	12.8215	1.23529	20.5457	16.6322	4.05591	0.00201941	0.0193643	AP2 domain containing protein	GO:0005634	nucleus	A membrane-bounded organelle of eukaryotic cells in which chromosomes are housed and replicated. In most cells, the nucleus contains all of the cell's chromosomes except the organellar chromosomes, and is the site of RNA synthesis and processing. In some species, or in specialized cell types, RNA metabolism or DNA replication may be absent. [GOC:go_curators]	IEA	cellular_component
LOC_Os01g66610	12.4415	1.23529	19.9123	16.1195	4.01073	0.000294733	0.00400996	serine/threonine-protein kinase receptor precursor, putative, expressed	GO:0004672	protein kinase activity	Catalysis of the phosphorylation of an amino acid residue in a protein, usually according to the reaction: a protein + ATP = a phosphoprotein + ADP. [MetaCyc:PROTEIN-KINASE-RXN]	IEA	molecular_function
LOC_Os01g66610	12.4415	1.23529	19.9123	16.1195	4.01073	0.000294733	0.00400996	serine/threonine-protein kinase receptor precursor, putative, expressed	GO:0004713	protein tyrosine kinase activity	Catalysis of the reaction: ATP + a protein tyrosine = ADP + protein tyrosine phosphate. [EC:2.7.10]	IEA	molecular_function
LOC_Os01g66610	12.4415	1.23529	19.9123	16.1195	4.01073	0.000294733	0.00400996	serine/threonine-protein kinase receptor precursor, putative, expressed	GO:0004872	receptor activity	Combining with an extracellular or intracellular messenger to initiate a change in cell activity. [GOC:ceb, ISBN:0198506732]	IEA	molecular_function
LOC_Os01g66610	12.4415	1.23529	19.9123	16.1195	4.01073	0.000294733	0.00400996	serine/threonine-protein kinase receptor precursor, putative, expressed	GO:0006810	transport	The directed movement of substances (such as macromolecules, small molecules, ions) into, out of or within a cell, or between cells, or within a multicellular organism by means of some agent such as a transporter or pore. [GOC:dph, GOC:jl, GOC:mah]	IEA	biological_process
LOC_Os01g66610	12.4415	1.23529	19.9123	16.1195	4.01073	0.000294733	0.00400996	serine/threonine-protein kinase receptor precursor, putative, expressed	GO:0006468	protein phosphorylation	The process of introducing a phosphate group on to a protein. [GOC:hb]	IEA	biological_process
LOC_Os01g66610	12.4415	1.23529	19.9123	16.1195	4.01073	0.000294733	0.00400996	serine/threonine-protein kinase receptor precursor, putative, expressed	GO:0000166	nucleotide binding	Interacting selectively and non-covalently with a nucleotide, any compound consisting of a nucleoside that is esterified with (ortho)phosphate or an oligophosphate at any hydroxyl group on the ribose or deoxyribose. [GOC:mah, ISBN:0198547684]	IEA	molecular_function
LOC_Os01g66610	12.4415	1.23529	19.9123	16.1195	4.01073	0.000294733	0.00400996	serine/threonine-protein kinase receptor precursor, putative, expressed	GO:0005524	ATP binding	Interacting selectively and non-covalently with ATP, adenosine 5'-triphosphate, a universally important coenzyme and enzyme regulator. [ISBN:0198506732]	IEA	molecular_function
LOC_Os01g66610	12.4415	1.23529	19.9123	16.1195	4.01073	0.000294733	0.00400996	serine/threonine-protein kinase receptor precursor, putative, expressed	GO:0005743	mitochondrial inner membrane	The inner, i.e. lumen-facing, lipid bilayer of the mitochondrial envelope. It is highly folded to form cristae. [GOC:ai]	IEA	cellular_component
LOC_Os01g66610	12.4415	1.23529	19.9123	16.1195	4.01073	0.000294733	0.00400996	serine/threonine-protein kinase receptor precursor, putative, expressed	GO:0016301	kinase activity	Catalysis of the transfer of a phosphate group, usually from ATP, to a substrate molecule. [ISBN:0198506732]	IEA	molecular_function
LOC_Os01g66610	12.4415	1.23529	19.9123	16.1195	4.01073	0.000294733	0.00400996	serine/threonine-protein kinase receptor precursor, putative, expressed	GO:0005215	transporter activity	Enables the directed movement of substances (such as macromolecules, small molecules, ions) into, out of or within a cell, or between cells. [GOC:ai, GOC:dgf]	IEA	molecular_function
LOC_Os01g66610	12.4415	1.23529	19.9123	16.1195	4.01073	0.000294733	0.00400996	serine/threonine-protein kinase receptor precursor, putative, expressed	GO:0048544	recognition of pollen	The process, involving the sharing and interaction of the single locus incompatibility haplotypes, involved in the recognition or rejection of the self pollen by cells in the stigma. This process ensures out-breeding in certain plant species. [GOC:dph, GOC:pj, GOC:tb]	IEA	biological_process
LOC_Os01g66610	12.4415	1.23529	19.9123	16.1195	4.01073	0.000294733	0.00400996	serine/threonine-protein kinase receptor precursor, putative, expressed	GO:0004674	protein serine/threonine kinase activity	Catalysis of the reactions: ATP + protein serine = ADP + protein serine phosphate, and ATP + protein threonine = ADP + protein threonine phosphate. [GOC:bf]	IEA	molecular_function
LOC_Os04g41710	20.602	2.06029	32.9631	15.9992	3.99993	6.84559e-07	2.25889e-05	expressed protein
LOC_Os09g35760	10.9458	1.09706	17.5116	15.9623	3.9966	0.000657291	0.00773268	homeobox and START domains containing protein, putative, expressed	GO:0003700	sequence-specific DNA binding transcription factor activity	Interacting selectively and non-covalently with a specific DNA sequence in order to modulate transcription. The transcription factor may or may not also interact selectively with a protein or macromolecular complex. [GOC:curators, GOC:txnOH]	IEA	molecular_function
LOC_Os09g35760	10.9458	1.09706	17.5116	15.9623	3.9966	0.000657291	0.00773268	homeobox and START domains containing protein, putative, expressed	GO:0005634	nucleus	A membrane-bounded organelle of eukaryotic cells in which chromosomes are housed and replicated. In most cells, the nucleus contains all of the cell's chromosomes except the organellar chromosomes, and is the site of RNA synthesis and processing. In some species, or in specialized cell types, RNA metabolism or DNA replication may be absent. [GOC:go_curators]	IEA	cellular_component
LOC_Os09g35760	10.9458	1.09706	17.5116	15.9623	3.9966	0.000657291	0.00773268	homeobox and START domains containing protein, putative, expressed	GO:0006355	regulation of transcription, DNA-dependent	Any process that modulates the frequency, rate or extent of cellular DNA-dependent transcription. [GOC:go_curators, GOC:txnOH]	IEA	biological_process
LOC_Os09g35760	10.9458	1.09706	17.5116	15.9623	3.9966	0.000657291	0.00773268	homeobox and START domains containing protein, putative, expressed	GO:0005634	nucleus	A membrane-bounded organelle of eukaryotic cells in which chromosomes are housed and replicated. In most cells, the nucleus contains all of the cell's chromosomes except the organellar chromosomes, and is the site of RNA synthesis and processing. In some species, or in specialized cell types, RNA metabolism or DNA replication may be absent. [GOC:go_curators]	IEA	cellular_component
LOC_Os09g35760	10.9458	1.09706	17.5116	15.9623	3.9966	0.000657291	0.00773268	homeobox and START domains containing protein, putative, expressed	GO:0043565	sequence-specific DNA binding	Interacting selectively and non-covalently with DNA of a specific nucleotide composition, e.g. GC-rich DNA binding, or with a specific sequence motif or type of DNA e.g. promotor binding or rDNA binding. [GOC:jl]	IEA	molecular_function
LOC_Os09g35760	10.9458	1.09706	17.5116	15.9623	3.9966	0.000657291	0.00773268	homeobox and START domains containing protein, putative, expressed	GO:0003677	DNA binding	Any molecular function by which a gene product interacts selectively and non-covalently with DNA (deoxyribonucleic acid). [GOC:dph, GOC:jl, GOC:tb, GOC:vw]	IEA	molecular_function
LOC_Os09g35760	10.9458	1.09706	17.5116	15.9623	3.9966	0.000657291	0.00773268	homeobox and START domains containing protein, putative, expressed	GO:0003700	sequence-specific DNA binding transcription factor activity	Interacting selectively and non-covalently with a specific DNA sequence in order to modulate transcription. The transcription factor may or may not also interact selectively with a protein or macromolecular complex. [GOC:curators, GOC:txnOH]	IEA	molecular_function
LOC_Os09g35760	10.9458	1.09706	17.5116	15.9623	3.9966	0.000657291	0.00773268	homeobox and START domains containing protein, putative, expressed	GO:0006355	regulation of transcription, DNA-dependent	Any process that modulates the frequency, rate or extent of cellular DNA-dependent transcription. [GOC:go_curators, GOC:txnOH]	IEA	biological_process
LOC_Os09g35760	10.9458	1.09706	17.5116	15.9623	3.9966	0.000657291	0.00773268	homeobox and START domains containing protein, putative, expressed	GO:0043565	sequence-specific DNA binding	Interacting selectively and non-covalently with DNA of a specific nucleotide composition, e.g. GC-rich DNA binding, or with a specific sequence motif or type of DNA e.g. promotor binding or rDNA binding. [GOC:jl]	IEA	molecular_function
LOC_Os10g34884	18.9788	1.92206	30.3499	15.7903	3.98097	0.00014391	0.00220591	RIPER7 - Ripening-related family protein precursor, expressed	GO:0008270	zinc ion binding	Interacting selectively and non-covalently with zinc (Zn) ions. [GOC:ai]	IEA	molecular_function
LOC_Os02g40784	29.7295	3.01912	47.5364	15.7451	3.97683	2.89526e-07	1.06099e-05	WAX2, putative, expressed	GO:0016491	oxidoreductase activity	Catalysis of an oxidation-reduction (redox) reaction, a reversible chemical reaction in which the oxidation state of an atom or atoms within a molecule is altered. One substrate acts as a hydrogen or electron donor and becomes oxidized, while the other acts as hydrogen or electron acceptor and becomes reduced. [GOC:go_curators]	IEA	molecular_function
LOC_Os02g40784	29.7295	3.01912	47.5364	15.7451	3.97683	2.89526e-07	1.06099e-05	WAX2, putative, expressed	GO:0055114	oxidation-reduction process	A metabolic process that results in the removal or addition of one or more electrons to or from a substance, with or without the concomitant removal or addition of a proton or protons. [GOC:dhl, GOC:ecd, GOC:jh2, GOC:jid, GOC:mlg, GOC:rph]	IEA	biological_process
LOC_Os02g40784	29.7295	3.01912	47.5364	15.7451	3.97683	2.89526e-07	1.06099e-05	WAX2, putative, expressed	GO:0005783	endoplasmic reticulum	The irregular network of unit membranes, visible only by electron microscopy, that occurs in the cytoplasm of many eukaryotic cells. The membranes form a complex meshwork of tubular channels, which are often expanded into slitlike cavities called cisternae. The ER takes two forms, rough (or granular), with ribosomes adhering to the outer surface, and smooth (with no ribosomes attached). [ISBN:019…	IEA	cellular_component
LOC_Os02g40784	29.7295	3.01912	47.5364	15.7451	3.97683	2.89526e-07	1.06099e-05	WAX2, putative, expressed	GO:0042335	cuticle development	The chemical reactions and pathways resulting in the formation of a cuticle, the outer layer of some animals and plants, which acts to prevent water loss. [ISBN:0192800825]	IEA	biological_process
LOC_Os02g40784	29.7295	3.01912	47.5364	15.7451	3.97683	2.89526e-07	1.06099e-05	WAX2, putative, expressed	GO:0071771	aldehyde decarbonylase activity	Catalysis of the reaction: a C(n) aldehyde = C(n-1) alkane + CO. [GOC:kad, PMID:6593720, PMID:8718622]	IEA	molecular_function
LOC_Os02g40784	29.7295	3.01912	47.5364	15.7451	3.97683	2.89526e-07	1.06099e-05	WAX2, putative, expressed	GO:0003824	catalytic activity	Catalysis of a biochemical reaction at physiological temperatures. In biologically catalyzed reactions, the reactants are known as substrates, and the catalysts are naturally occurring macromolecular substances known as enzymes. Enzymes possess specific binding sites for substrates, and are usually composed wholly or largely of protein, but RNA that has catalytic activity (ribozyme) is often also…	IEA	molecular_function
LOC_Os02g40784	29.7295	3.01912	47.5364	15.7451	3.97683	2.89526e-07	1.06099e-05	WAX2, putative, expressed	GO:0006633	fatty acid biosynthetic process	The chemical reactions and pathways resulting in the formation of a fatty acid, any of the aliphatic monocarboxylic acids that can be liberated by hydrolysis from naturally occurring fats and oils. Fatty acids are predominantly straight-chain acids of 4 to 24 carbon atoms, which may be saturated or unsaturated; branched fatty acids and hydroxy fatty acids also occur, and very long chain acids of …	IEA	biological_process
LOC_Os02g40784	29.7295	3.01912	47.5364	15.7451	3.97683	2.89526e-07	1.06099e-05	WAX2, putative, expressed	GO:0006813	potassium ion transport	The directed movement of potassium ions (K+) into, out of or within a cell, or between cells, by means of some agent such as a transporter or pore. [GOC:ai]	IEA	biological_process
LOC_Os02g40784	29.7295	3.01912	47.5364	15.7451	3.97683	2.89526e-07	1.06099e-05	WAX2, putative, expressed	GO:0016491	oxidoreductase activity	Catalysis of an oxidation-reduction (redox) reaction, a reversible chemical reaction in which the oxidation state of an atom or atoms within a molecule is altered. One substrate acts as a hydrogen or electron donor and becomes oxidized, while the other acts as hydrogen or electron acceptor and becomes reduced. [GOC:go_curators]	IEA	molecular_function
LOC_Os02g40784	29.7295	3.01912	47.5364	15.7451	3.97683	2.89526e-07	1.06099e-05	WAX2, putative, expressed	GO:0005488	binding	The selective, non-covalent, often stoichiometric, interaction of a molecule with one or more specific sites on another molecule. [GOC:ceb, GOC:mah, ISBN:0198506732]	IEA	molecular_function
LOC_Os02g40784	29.7295	3.01912	47.5364	15.7451	3.97683	2.89526e-07	1.06099e-05	WAX2, putative, expressed	GO:0006633	fatty acid biosynthetic process	The chemical reactions and pathways resulting in the formation of a fatty acid, any of the aliphatic monocarboxylic acids that can be liberated by hydrolysis from naturally occurring fats and oils. Fatty acids are predominantly straight-chain acids of 4 to 24 carbon atoms, which may be saturated or unsaturated; branched fatty acids and hydroxy fatty acids also occur, and very long chain acids of …	IEA	biological_process
LOC_Os02g40784	29.7295	3.01912	47.5364	15.7451	3.97683	2.89526e-07	1.06099e-05	WAX2, putative, expressed	GO:0055114	oxidation-reduction process	A metabolic process that results in the removal or addition of one or more electrons to or from a substance, with or without the concomitant removal or addition of a proton or protons. [GOC:dhl, GOC:ecd, GOC:jh2, GOC:jid, GOC:mlg, GOC:rph]	IEA	biological_process
LOC_Os02g40784	29.7295	3.01912	47.5364	15.7451	3.97683	2.89526e-07	1.06099e-05	WAX2, putative, expressed	GO:0008076	voltage-gated potassium channel complex	A protein complex that forms a transmembrane channel through which potassium ions may cross a cell membrane in response to changes in membrane potential. [GOC:mah]	IEA	cellular_component
LOC_Os02g40784	29.7295	3.01912	47.5364	15.7451	3.97683	2.89526e-07	1.06099e-05	WAX2, putative, expressed	GO:0005506	iron ion binding	Interacting selectively and non-covalently with iron (Fe) ions. [GOC:ai]	IEA	molecular_function
LOC_Os02g40784	29.7295	3.01912	47.5364	15.7451	3.97683	2.89526e-07	1.06099e-05	WAX2, putative, expressed	GO:0005783	endoplasmic reticulum	The irregular network of unit membranes, visible only by electron microscopy, that occurs in the cytoplasm of many eukaryotic cells. The membranes form a complex meshwork of tubular channels, which are often expanded into slitlike cavities called cisternae. The ER takes two forms, rough (or granular), with ribosomes adhering to the outer surface, and smooth (with no ribosomes attached). [ISBN:019…	IEA	cellular_component
LOC_Os02g40784	29.7295	3.01912	47.5364	15.7451	3.97683	2.89526e-07	1.06099e-05	WAX2, putative, expressed	GO:0005506	iron ion binding	Interacting selectively and non-covalently with iron (Fe) ions. [GOC:ai]	IEA	molecular_function
LOC_Os02g40784	29.7295	3.01912	47.5364	15.7451	3.97683	2.89526e-07	1.06099e-05	WAX2, putative, expressed	GO:0008152	metabolic process	The chemical reactions and pathways, including anabolism and catabolism, by which living organisms transform chemical substances. Metabolic processes typically transform small molecules, but also include macromolecular processes such as DNA repair and replication, and protein synthesis and degradation. [GOC:go_curators, ISBN:0198547684]	IEA	biological_process
LOC_Os02g40784	29.7295	3.01912	47.5364	15.7451	3.97683	2.89526e-07	1.06099e-05	WAX2, putative, expressed	GO:0005249	voltage-gated potassium channel activity	Catalysis of the transmembrane transfer of a potassium ion by a voltage-gated channel. A voltage-gated channel is a channel whose open state is dependent on the voltage across the membrane in which it is embedded. [GOC:mtg_transport, ISBN:0815340729]	IEA	molecular_function
LOC_Os02g40784	29.7295	3.01912	47.5364	15.7451	3.97683	2.89526e-07	1.06099e-05	WAX2, putative, expressed	GO:0010025	wax biosynthetic process	The chemical reactions and pathways resulting in the formation of wax, which includes C16 and C18 fatty acids. [ISBN:0943088399]	IEA	biological_process
LOC_Os02g40784	29.7295	3.01912	47.5364	15.7451	3.97683	2.89526e-07	1.06099e-05	WAX2, putative, expressed	GO:0046185	aldehyde catabolic process	The chemical reactions and pathways resulting in the breakdown of aldehydes, any organic compound with the formula R-CH=O. [GOC:ai]	IEA	biological_process
LOC_Os06g29730	104.038	10.5735	166.347	15.7324	3.97567	7.78901e-16	1.61139e-13	RALFL28 - Rapid ALkalinization Factor RALF family protein precursor, expressed
LOC_Os06g29730	104.038	10.5735	166.347	15.7324	3.97567	7.78901e-16	1.61139e-13	RALFL28 - Rapid ALkalinization Factor RALF family protein precursor, expressed
LOC_Os03g11710	11.9315	1.23529	19.0623	15.4314	3.9478	0.000139981	0.00216526	expressed protein
LOC_Os02g58214	11.8803	1.23529	18.9769	15.3623	3.94132	0.000218612	0.0031207	expressed protein
LOC_Os12g02230	6.55286	0.686765	10.4636	15.2361	3.92942	0.00578073	0.0443272	expressed protein	GO:0006796	phosphate-containing compound metabolic process	The chemical reactions and pathways involving the phosphate group, the anion or salt of any phosphoric acid. [GOC:ai]	IEA	biological_process
LOC_Os12g02230	6.55286	0.686765	10.4636	15.2361	3.92942	0.00578073	0.0443272	expressed protein	GO:0000287	magnesium ion binding	Interacting selectively and non-covalently with magnesium (Mg) ions. [GOC:ai]	IEA	molecular_function
LOC_Os12g02230	6.55286	0.686765	10.4636	15.2361	3.92942	0.00578073	0.0443272	expressed protein	GO:0004427	inorganic diphosphatase activity	Catalysis of the reaction: diphosphate + H(2)O = H(+) + 2 phosphate. [EC:3.6.1.1, RHEA:24579]	IEA	molecular_function
LOC_Os12g02230	6.55286	0.686765	10.4636	15.2361	3.92942	0.00578073	0.0443272	expressed protein	GO:0005737	cytoplasm	All of the contents of a cell excluding the plasma membrane and nucleus, but including other subcellular structures. [ISBN:0198547684]	IEA	cellular_component
LOC_Os07g19040	164.965	17.5706	263.227	14.9811	3.90508	7.49854e-16	1.56237e-13	glycosyl hydrolase, putative	GO:0006032	chitin catabolic process	The chemical reactions and pathways resulting in the breakdown of chitin, a linear polysaccharide consisting of beta-(1->4)-linked N-acetyl-D-glucosamine residues. [GOC:jl, ISBN:0198506732]	IEA	biological_process
LOC_Os07g19040	164.965	17.5706	263.227	14.9811	3.90508	7.49854e-16	1.56237e-13	glycosyl hydrolase, putative	GO:0005975	carbohydrate metabolic process	The chemical reactions and pathways involving carbohydrates, any of a group of organic compounds based of the general formula Cx(H2O)y. Includes the formation of carbohydrate derivatives by the addition of a carbohydrate residue to another molecule. [GOC:mah, ISBN:0198506732]	IEA	biological_process
LOC_Os07g19040	164.965	17.5706	263.227	14.9811	3.90508	7.49854e-16	1.56237e-13	glycosyl hydrolase, putative	GO:0008152	metabolic process	The chemical reactions and pathways, including anabolism and catabolism, by which living organisms transform chemical substances. Metabolic processes typically transform small molecules, but also include macromolecular processes such as DNA repair and replication, and protein synthesis and degradation. [GOC:go_curators, ISBN:0198547684]	IEA	biological_process
LOC_Os07g19040	164.965	17.5706	263.227	14.9811	3.90508	7.49854e-16	1.56237e-13	glycosyl hydrolase, putative	GO:0043169	cation binding	Interacting selectively and non-covalently with cations, charged atoms or groups of atoms with a net positive charge. [GOC:jl]	IEA	molecular_function
LOC_Os07g19040	164.965	17.5706	263.227	14.9811	3.90508	7.49854e-16	1.56237e-13	glycosyl hydrolase, putative	GO:0016798	hydrolase activity, acting on glycosyl bonds	Catalysis of the hydrolysis of any glycosyl bond. [GOC:jl]	IEA	molecular_function
LOC_Os07g19040	164.965	17.5706	263.227	14.9811	3.90508	7.49854e-16	1.56237e-13	glycosyl hydrolase, putative	GO:0016787	hydrolase activity	Catalysis of the hydrolysis of various bonds, e.g. C-O, C-N, C-C, phosphoric anhydride bonds, etc. Hydrolase is the systematic name for any enzyme of EC class 3. [ISBN:0198506732]	IEA	molecular_function
LOC_Os07g19040	164.965	17.5706	263.227	14.9811	3.90508	7.49854e-16	1.56237e-13	glycosyl hydrolase, putative	GO:0004568	chitinase activity	Catalysis of the hydrolysis of (1->4)-beta linkages of N-acetyl-D-glucosamine (GlcNAc) polymers of chitin and chitodextrins. [EC:3.2.1.14, GOC:bf, GOC:kah, GOC:pde, PMID:11468293]	IEA	molecular_function
LOC_Os07g19040	164.965	17.5706	263.227	14.9811	3.90508	7.49854e-16	1.56237e-13	glycosyl hydrolase, putative	GO:0004553	hydrolase activity, hydrolyzing O-glycosyl compounds	Catalysis of the hydrolysis of any O-glycosyl bond. [GOC:mah]	IEA	molecular_function
LOC_Os07g19040	164.965	17.5706	263.227	14.9811	3.90508	7.49854e-16	1.56237e-13	glycosyl hydrolase, putative	GO:0003824	catalytic activity	Catalysis of a biochemical reaction at physiological temperatures. In biologically catalyzed reactions, the reactants are known as substrates, and the catalysts are naturally occurring macromolecular substances known as enzymes. Enzymes possess specific binding sites for substrates, and are usually composed wholly or largely of protein, but RNA that has catalytic activity (ribozyme) is often also…	IEA	molecular_function
LOC_Os01g52514	6.42145	0.686765	10.2446	14.9171	3.8989	0.00644193	0.0481947	B3 DNA binding domain containing protein, expressed	GO:0003677	DNA binding	Any molecular function by which a gene product interacts selectively and non-covalently with DNA (deoxyribonucleic acid). [GOC:dph, GOC:jl, GOC:tb, GOC:vw]	IEA	molecular_function
LOC_Os01g52514	6.42145	0.686765	10.2446	14.9171	3.8989	0.00644193	0.0481947	B3 DNA binding domain containing protein, expressed	GO:0006355	regulation of transcription, DNA-dependent	Any process that modulates the frequency, rate or extent of cellular DNA-dependent transcription. [GOC:go_curators, GOC:txnOH]	IEA	biological_process
LOC_Os01g52514	6.42145	0.686765	10.2446	14.9171	3.8989	0.00644193	0.0481947	B3 DNA binding domain containing protein, expressed	GO:0005634	nucleus	A membrane-bounded organelle of eukaryotic cells in which chromosomes are housed and replicated. In most cells, the nucleus contains all of the cell's chromosomes except the organellar chromosomes, and is the site of RNA synthesis and processing. In some species, or in specialized cell types, RNA metabolism or DNA replication may be absent. [GOC:go_curators]	IEA	cellular_component
LOC_Os01g13610	11.514	1.23529	18.3664	14.8681	3.89414	0.00115798	0.0123201	isoflavone reductase homolog IRL, putative, expressed	GO:0005488	binding	The selective, non-covalent, often stoichiometric, interaction of a molecule with one or more specific sites on another molecule. [GOC:ceb, GOC:mah, ISBN:0198506732]	IEA	molecular_function
LOC_Os01g13610	11.514	1.23529	18.3664	14.8681	3.89414	0.00115798	0.0123201	isoflavone reductase homolog IRL, putative, expressed	GO:0005886	plasma membrane	The membrane surrounding a cell that separates the cell from its external environment. It consists of a phospholipid bilayer and associated proteins. [ISBN:0716731363]	IEA	cellular_component
LOC_Os01g13610	11.514	1.23529	18.3664	14.8681	3.89414	0.00115798	0.0123201	isoflavone reductase homolog IRL, putative, expressed	GO:0046686	response to cadmium ion	Any process that results in a change in state or activity of a cell or an organism (in terms of movement, secretion, enzyme production, gene expression, etc.) as a result of a cadmium (Cd) ion stimulus. [GOC:ai]	IEA	biological_process
LOC_Os01g13610	11.514	1.23529	18.3664	14.8681	3.89414	0.00115798	0.0123201	isoflavone reductase homolog IRL, putative, expressed	GO:0003824	catalytic activity	Catalysis of a biochemical reaction at physiological temperatures. In biologically catalyzed reactions, the reactants are known as substrates, and the catalysts are naturally occurring macromolecular substances known as enzymes. Enzymes possess specific binding sites for substrates, and are usually composed wholly or largely of protein, but RNA that has catalytic activity (ribozyme) is often also…	IEA	molecular_function
LOC_Os01g13610	11.514	1.23529	18.3664	14.8681	3.89414	0.00115798	0.0123201	isoflavone reductase homolog IRL, putative, expressed	GO:0008152	metabolic process	The chemical reactions and pathways, including anabolism and catabolism, by which living organisms transform chemical substances. Metabolic processes typically transform small molecules, but also include macromolecular processes such as DNA repair and replication, and protein synthesis and degradation. [GOC:go_curators, ISBN:0198547684]	IEA	biological_process
LOC_Os01g13610	11.514	1.23529	18.3664	14.8681	3.89414	0.00115798	0.0123201	isoflavone reductase homolog IRL, putative, expressed	GO:0044237	cellular metabolic process	The chemical reactions and pathways by which individual cells transform chemical substances. [GOC:go_curators]	IEA	biological_process
LOC_Os01g13610	11.514	1.23529	18.3664	14.8681	3.89414	0.00115798	0.0123201	isoflavone reductase homolog IRL, putative, expressed	GO:0050662	coenzyme binding	Interacting selectively and non-covalently with a coenzyme, any of various nonprotein organic cofactors that are required, in addition to an enzyme and a substrate, for an enzymatic reaction to proceed. [ISBN:0198506732]	IEA	molecular_function
LOC_Os01g13610	11.514	1.23529	18.3664	14.8681	3.89414	0.00115798	0.0123201	isoflavone reductase homolog IRL, putative, expressed	GO:0006979	response to oxidative stress	Any process that results in a change in state or activity of a cell or an organism (in terms of movement, secretion, enzyme production, gene expression, etc.) as a result of oxidative stress, a state often resulting from exposure to high levels of reactive oxygen species, e.g. superoxide anions, hydrogen peroxide (H2O2), and hydroxyl radicals. [GOC:jl, PMID:12115731]	IEA	biological_process
LOC_Os01g13610	11.514	1.23529	18.3664	14.8681	3.89414	0.00115798	0.0123201	isoflavone reductase homolog IRL, putative, expressed	GO:0006808	regulation of nitrogen utilization	Any process that modulates the frequency, rate or extent of nitrogen utilization. [GOC:go_curators]	IEA	biological_process
LOC_Os07g35560	1233.94	133.131	1967.81	14.7811	3.88568	3.65614e-27	3.23181e-24	glucan endo-1,3-beta-glucosidase precursor, putative, expressed	GO:0003824	catalytic activity	Catalysis of a biochemical reaction at physiological temperatures. In biologically catalyzed reactions, the reactants are known as substrates, and the catalysts are naturally occurring macromolecular substances known as enzymes. Enzymes possess specific binding sites for substrates, and are usually composed wholly or largely of protein, but RNA that has catalytic activity (ribozyme) is often also…	IEA	molecular_function
LOC_Os07g35560	1233.94	133.131	1967.81	14.7811	3.88568	3.65614e-27	3.23181e-24	glucan endo-1,3-beta-glucosidase precursor, putative, expressed	GO:0043169	cation binding	Interacting selectively and non-covalently with cations, charged atoms or groups of atoms with a net positive charge. [GOC:jl]	IEA	molecular_function
LOC_Os07g35560	1233.94	133.131	1967.81	14.7811	3.88568	3.65614e-27	3.23181e-24	glucan endo-1,3-beta-glucosidase precursor, putative, expressed	GO:0004553	hydrolase activity, hydrolyzing O-glycosyl compounds	Catalysis of the hydrolysis of any O-glycosyl bond. [GOC:mah]	IEA	molecular_function
LOC_Os07g35560	1233.94	133.131	1967.81	14.7811	3.88568	3.65614e-27	3.23181e-24	glucan endo-1,3-beta-glucosidase precursor, putative, expressed	GO:0016787	hydrolase activity	Catalysis of the hydrolysis of various bonds, e.g. C-O, C-N, C-C, phosphoric anhydride bonds, etc. Hydrolase is the systematic name for any enzyme of EC class 3. [ISBN:0198506732]	IEA	molecular_function
LOC_Os07g35560	1233.94	133.131	1967.81	14.7811	3.88568	3.65614e-27	3.23181e-24	glucan endo-1,3-beta-glucosidase precursor, putative, expressed	GO:0004553	hydrolase activity, hydrolyzing O-glycosyl compounds	Catalysis of the hydrolysis of any O-glycosyl bond. [GOC:mah]	IEA	molecular_function
LOC_Os07g35560	1233.94	133.131	1967.81	14.7811	3.88568	3.65614e-27	3.23181e-24	glucan endo-1,3-beta-glucosidase precursor, putative, expressed	GO:0005975	carbohydrate metabolic process	The chemical reactions and pathways involving carbohydrates, any of a group of organic compounds based of the general formula Cx(H2O)y. Includes the formation of carbohydrate derivatives by the addition of a carbohydrate residue to another molecule. [GOC:mah, ISBN:0198506732]	IEA	biological_process
LOC_Os07g35560	1233.94	133.131	1967.81	14.7811	3.88568	3.65614e-27	3.23181e-24	glucan endo-1,3-beta-glucosidase precursor, putative, expressed	GO:0043169	cation binding	Interacting selectively and non-covalently with cations, charged atoms or groups of atoms with a net positive charge. [GOC:jl]	IEA	molecular_function
LOC_Os07g35560	1233.94	133.131	1967.81	14.7811	3.88568	3.65614e-27	3.23181e-24	glucan endo-1,3-beta-glucosidase precursor, putative, expressed	GO:0004553	hydrolase activity, hydrolyzing O-glycosyl compounds	Catalysis of the hydrolysis of any O-glycosyl bond. [GOC:mah]	IEA	molecular_function
LOC_Os07g35560	1233.94	133.131	1967.81	14.7811	3.88568	3.65614e-27	3.23181e-24	glucan endo-1,3-beta-glucosidase precursor, putative, expressed	GO:0043169	cation binding	Interacting selectively and non-covalently with cations, charged atoms or groups of atoms with a net positive charge. [GOC:jl]	IEA	molecular_function
LOC_Os07g35560	1233.94	133.131	1967.81	14.7811	3.88568	3.65614e-27	3.23181e-24	glucan endo-1,3-beta-glucosidase precursor, putative, expressed	GO:0016787	hydrolase activity	Catalysis of the hydrolysis of various bonds, e.g. C-O, C-N, C-C, phosphoric anhydride bonds, etc. Hydrolase is the systematic name for any enzyme of EC class 3. [ISBN:0198506732]	IEA	molecular_function
LOC_Os07g35560	1233.94	133.131	1967.81	14.7811	3.88568	3.65614e-27	3.23181e-24	glucan endo-1,3-beta-glucosidase precursor, putative, expressed	GO:0005975	carbohydrate metabolic process	The chemical reactions and pathways involving carbohydrates, any of a group of organic compounds based of the general formula Cx(H2O)y. Includes the formation of carbohydrate derivatives by the addition of a carbohydrate residue to another molecule. [GOC:mah, ISBN:0198506732]	IEA	biological_process
LOC_Os07g35560	1233.94	133.131	1967.81	14.7811	3.88568	3.65614e-27	3.23181e-24	glucan endo-1,3-beta-glucosidase precursor, putative, expressed	GO:0003824	catalytic activity	Catalysis of a biochemical reaction at physiological temperatures. In biologically catalyzed reactions, the reactants are known as substrates, and the catalysts are naturally occurring macromolecular substances known as enzymes. Enzymes possess specific binding sites for substrates, and are usually composed wholly or largely of protein, but RNA that has catalytic activity (ribozyme) is often also…	IEA	molecular_function
LOC_Os07g35560	1233.94	133.131	1967.81	14.7811	3.88568	3.65614e-27	3.23181e-24	glucan endo-1,3-beta-glucosidase precursor, putative, expressed	GO:0016787	hydrolase activity	Catalysis of the hydrolysis of various bonds, e.g. C-O, C-N, C-C, phosphoric anhydride bonds, etc. Hydrolase is the systematic name for any enzyme of EC class 3. [ISBN:0198506732]	IEA	molecular_function
LOC_Os07g35560	1233.94	133.131	1967.81	14.7811	3.88568	3.65614e-27	3.23181e-24	glucan endo-1,3-beta-glucosidase precursor, putative, expressed	GO:0005975	carbohydrate metabolic process	The chemical reactions and pathways involving carbohydrates, any of a group of organic compounds based of the general formula Cx(H2O)y. Includes the formation of carbohydrate derivatives by the addition of a carbohydrate residue to another molecule. [GOC:mah, ISBN:0198506732]	IEA	biological_process
LOC_Os07g35560	1233.94	133.131	1967.81	14.7811	3.88568	3.65614e-27	3.23181e-24	glucan endo-1,3-beta-glucosidase precursor, putative, expressed	GO:0003824	catalytic activity	Catalysis of a biochemical reaction at physiological temperatures. In biologically catalyzed reactions, the reactants are known as substrates, and the catalysts are naturally occurring macromolecular substances known as enzymes. Enzymes possess specific binding sites for substrates, and are usually composed wholly or largely of protein, but RNA that has catalytic activity (ribozyme) is often also…	IEA	molecular_function
LOC_Os04g07280	16.4936	1.78382	26.3001	14.7437	3.88202	2.51884e-05	0.000511661	AGAP002737-PA, putative, expressed
LOC_Os10g04450	16.4358	1.78382	26.2037	14.6897	3.87673	1.71369e-06	5.05443e-05	expressed protein
LOC_Os11g14080	70.2312	7.68824	111.926	14.5581	3.86375	5.32591e-10	3.67524e-08	heparan-alpha-glucosaminide N-acetyltransferase, putative
LOC_Os03g05070	16.1807	1.78382	25.7786	14.4513	3.85313	1.60987e-05	0.000349144	exostosin family domain containing protein, expressed	GO:0016757	transferase activity, transferring glycosyl groups	Catalysis of the transfer of a glycosyl group from one compound (donor) to another (acceptor). [GOC:jl, ISBN:0198506732]	IEA	molecular_function
LOC_Os03g05070	16.1807	1.78382	25.7786	14.4513	3.85313	1.60987e-05	0.000349144	exostosin family domain containing protein, expressed	GO:0016020	membrane	Double layer of lipid molecules that encloses all cells, and, in eukaryotes, many organelles; may be a single or double lipid bilayer; also includes associated proteins. [GOC:mah, ISBN:0815316194]	IEA	cellular_component
LOC_Os03g05070	16.1807	1.78382	25.7786	14.4513	3.85313	1.60987e-05	0.000349144	exostosin family domain containing protein, expressed	GO:0016740	transferase activity	Catalysis of the transfer of a group, e.g. a methyl group, glycosyl group, acyl group, phosphorus-containing, or other groups, from one compound (generally regarded as the donor) to another compound (generally regarded as the acceptor). Transferase is the systematic name for any enzyme of EC class 2. [ISBN:0198506732]	IEA	molecular_function
LOC_Os12g17540	218.979	24.1662	348.854	14.4356	3.85156	2.30269e-17	6.0513e-15	vignain precursor, putative	GO:0007568	aging	A developmental process that is a deterioration and loss of function over time. Aging includes loss of functions such as resistance to disease, homeostasis, and fertility, as well as wear and tear. Aging includes cellular senescence, but is more inclusive. May precede death (GO:0016265) and may succeed developmental maturation (GO:0021700). [GOC:PO_curators]	IEA	biological_process
LOC_Os12g17540	218.979	24.1662	348.854	14.4356	3.85156	2.30269e-17	6.0513e-15	vignain precursor, putative	GO:0016787	hydrolase activity	Catalysis of the hydrolysis of various bonds, e.g. C-O, C-N, C-C, phosphoric anhydride bonds, etc. Hydrolase is the systematic name for any enzyme of EC class 3. [ISBN:0198506732]	IEA	molecular_function
LOC_Os12g17540	218.979	24.1662	348.854	14.4356	3.85156	2.30269e-17	6.0513e-15	vignain precursor, putative	GO:0008234	cysteine-type peptidase activity	Catalysis of the hydrolysis of peptide bonds in a polypeptide chain by a mechanism in which the sulfhydryl group of a cysteine residue at the active center acts as a nucleophile. [GOC:mah, http://merops.sanger.ac.uk/about/glossary.htm#CATTYPE]	IEA	molecular_function
LOC_Os12g17540	218.979	24.1662	348.854	14.4356	3.85156	2.30269e-17	6.0513e-15	vignain precursor, putative	GO:0008233	peptidase activity	Catalysis of the hydrolysis of a peptide bond. A peptide bond is a covalent bond formed when the carbon atom from the carboxyl group of one amino acid shares electrons with the nitrogen atom from the amino group of a second amino acid. [GOC:jl, ISBN:0815332181]	IEA	molecular_function
LOC_Os12g17540	218.979	24.1662	348.854	14.4356	3.85156	2.30269e-17	6.0513e-15	vignain precursor, putative	GO:0004197	cysteine-type endopeptidase activity	Catalysis of the hydrolysis of internal, alpha-peptide bonds in a polypeptide chain by a mechanism in which the sulfhydryl group of a cysteine residue at the active center acts as a nucleophile. [GOC:mah, http://merops.sanger.ac.uk/about/glossary.htm#CATTYPE, http://merops.sanger.ac.uk/about/glossary.htm#ENDOPEPTIDASE]	IEA	molecular_function
LOC_Os12g17540	218.979	24.1662	348.854	14.4356	3.85156	2.30269e-17	6.0513e-15	vignain precursor, putative	GO:0009817	defense response to fungus, incompatible interaction	A response of an organism to a fungus that prevents the occurrence or spread of disease. [GOC:lr]	IEA	biological_process
LOC_Os12g17540	218.979	24.1662	348.854	14.4356	3.85156	2.30269e-17	6.0513e-15	vignain precursor, putative	GO:0006508	proteolysis	The hydrolysis of proteins into smaller polypeptides and/or amino acids by cleavage of their peptide bonds. [GOC:bf, GOC:mah]	IEA	biological_process
LOC_Os12g17540	218.979	24.1662	348.854	14.4356	3.85156	2.30269e-17	6.0513e-15	vignain precursor, putative	GO:0010282	senescence-associated vacuole	A lytic vacuole that is maintained at acidic pH and has different tonoplast composition compared to the central vacuole. Found during leaf senescence and develops in the peripheral cytoplasm of cells that contain chloroplast. [PMID:15743448]	IEA	cellular_component
LOC_Os12g17540	218.979	24.1662	348.854	14.4356	3.85156	2.30269e-17	6.0513e-15	vignain precursor, putative	GO:0009723	response to ethylene stimulus	Any process that results in a change in state or activity of a cell or an organism (in terms of movement, secretion, enzyme production, gene expression, etc.) as a result of an ethylene (ethene) stimulus. [GOC:jl]	IEA	biological_process
LOC_Os07g05640	17.3028	1.92206	27.5567	14.3371	3.84168	1.78777e-05	0.000381488	transporter family protein, putative, expressed	GO:0005886	plasma membrane	The membrane surrounding a cell that separates the cell from its external environment. It consists of a phospholipid bilayer and associated proteins. [ISBN:0716731363]	IEA	cellular_component
LOC_Os07g05640	17.3028	1.92206	27.5567	14.3371	3.84168	1.78777e-05	0.000381488	transporter family protein, putative, expressed	GO:0050825	ice binding	Interacting selectively and non-covalently with ice, water reduced to the solid state by cold temperature. It is a white or transparent colorless substance, crystalline, brittle, and viscoidal. [GOC:curators]	IEA	molecular_function
LOC_Os07g05640	17.3028	1.92206	27.5567	14.3371	3.84168	1.78777e-05	0.000381488	transporter family protein, putative, expressed	GO:0042309	homoiothermy	Any homoeostatic process in which an organism maintains its internal body temperature at a relatively constant value. This is achieved by using metabolic processes to counteract fluctuations in the temperature of the environment. [ISBN:0192801023]	IEA	biological_process
LOC_Os07g05640	17.3028	1.92206	27.5567	14.3371	3.84168	1.78777e-05	0.000381488	transporter family protein, putative, expressed	GO:0005366	myo-inositol:hydrogen symporter activity	Catalysis of the transfer of a solute or solutes from one side of a membrane to the other according to the reaction: myo-inositol(out) + H+(out) = myo-inositol(in) + H+(in). [TC:2.A.1.1.8]	IEA	molecular_function
LOC_Os07g05640	17.3028	1.92206	27.5567	14.3371	3.84168	1.78777e-05	0.000381488	transporter family protein, putative, expressed	GO:0017153	sodium:dicarboxylate symporter activity	Catalysis of the transfer of a solute or solutes from one side of a membrane to the other according to the reaction: dicarboxylate(out) + Na+(out) = dicarboxylate(in) + Na+(in). [GOC:ai]	IEA	molecular_function
LOC_Os07g05640	17.3028	1.92206	27.5567	14.3371	3.84168	1.78777e-05	0.000381488	transporter family protein, putative, expressed	GO:0006835	dicarboxylic acid transport	The directed movement of dicarboxylic acids into, out of or within a cell, or between cells, by means of some agent such as a transporter or pore. [GOC:krc]	IEA	biological_process
LOC_Os07g05640	17.3028	1.92206	27.5567	14.3371	3.84168	1.78777e-05	0.000381488	transporter family protein, putative, expressed	GO:0006810	transport	The directed movement of substances (such as macromolecules, small molecules, ions) into, out of or within a cell, or between cells, or within a multicellular organism by means of some agent such as a transporter or pore. [GOC:dph, GOC:jl, GOC:mah]	IEA	biological_process
LOC_Os07g05640	17.3028	1.92206	27.5567	14.3371	3.84168	1.78777e-05	0.000381488	transporter family protein, putative, expressed	GO:0055085	transmembrane transport	The process in which a solute is transported from one side of a membrane to the other. [GOC:dph, GOC:jid]	IEA	biological_process
LOC_Os07g05640	17.3028	1.92206	27.5567	14.3371	3.84168	1.78777e-05	0.000381488	transporter family protein, putative, expressed	GO:0016020	membrane	Double layer of lipid molecules that encloses all cells, and, in eukaryotes, many organelles; may be a single or double lipid bilayer; also includes associated proteins. [GOC:mah, ISBN:0815316194]	IEA	cellular_component
LOC_Os07g05640	17.3028	1.92206	27.5567	14.3371	3.84168	1.78777e-05	0.000381488	transporter family protein, putative, expressed	GO:0022891	substrate-specific transmembrane transporter activity	Enables the transfer of a specific substance or group of related substances from one side of a membrane to the other. [GOC:jid, GOC:mtg_transport, ISBN:0815340729]	IEA	molecular_function
LOC_Os07g05640	17.3028	1.92206	27.5567	14.3371	3.84168	1.78777e-05	0.000381488	transporter family protein, putative, expressed	GO:0016021	integral to membrane	Penetrating at least one phospholipid bilayer of a membrane. May also refer to the state of being buried in the bilayer with no exposure outside the bilayer. When used to describe a protein, indicates that all or part of the peptide sequence is embedded in the membrane. [GOC:go_curators]	IEA	cellular_component
LOC_Os07g05640	17.3028	1.92206	27.5567	14.3371	3.84168	1.78777e-05	0.000381488	transporter family protein, putative, expressed	GO:0050826	response to freezing	Any process that results in a change in state or activity of a cell or an organism (in terms of movement, secretion, enzyme production, gene expression, etc.) as a result of a freezing stimulus, temperatures below 0 degrees Celsius. [GOC:jl]	IEA	biological_process
LOC_Os07g05640	17.3028	1.92206	27.5567	14.3371	3.84168	1.78777e-05	0.000381488	transporter family protein, putative, expressed	GO:0015798	myo-inositol transport	The directed movement of myo-inositol into, out of or within a cell, or between cells, by means of some agent such as a transporter or pore. Myo-inositol is 1,2,3,4,5/4,6-cyclohexanehexol, a growth factor for animals and microorganisms. [GOC:ai]	IEA	biological_process
LOC_Os07g05640	17.3028	1.92206	27.5567	14.3371	3.84168	1.78777e-05	0.000381488	transporter family protein, putative, expressed	GO:0005215	transporter activity	Enables the directed movement of substances (such as macromolecules, small molecules, ions) into, out of or within a cell, or between cells. [GOC:ai, GOC:dgf]	IEA	molecular_function
LOC_Os06g44280	41.9916	4.66912	66.8732	14.3224	3.84021	2.88304e-10	2.13447e-08	retrotransposon protein, putative, Ty3-gypsy subclass, expressed	GO:0016020	membrane	Double layer of lipid molecules that encloses all cells, and, in eukaryotes, many organelles; may be a single or double lipid bilayer; also includes associated proteins. [GOC:mah, ISBN:0815316194]	IEA	cellular_component
LOC_Os11g38210	82.1595	9.2	130.799	14.2173	3.82958	1.94288e-11	1.77661e-09	DUF538 domain containing protein, putative, expressed
LOC_Os03g55260	9.73407	1.09706	15.4921	14.1215	3.81982	0.000835903	0.00943625	cytochrome P450, putative, expressed	GO:0055114	oxidation-reduction process	A metabolic process that results in the removal or addition of one or more electrons to or from a substance, with or without the concomitant removal or addition of a proton or protons. [GOC:dhl, GOC:ecd, GOC:jh2, GOC:jid, GOC:mlg, GOC:rph]	IEA	biological_process
LOC_Os03g55260	9.73407	1.09706	15.4921	14.1215	3.81982	0.000835903	0.00943625	cytochrome P450, putative, expressed	GO:0004497	monooxygenase activity	Catalysis of the incorporation of one atom from molecular oxygen into a compound and the reduction of the other atom of oxygen to water. [http://www.onelook.com/, ISBN:0198506732]	IEA	molecular_function
LOC_Os03g55260	9.73407	1.09706	15.4921	14.1215	3.81982	0.000835903	0.00943625	cytochrome P450, putative, expressed	GO:0005506	iron ion binding	Interacting selectively and non-covalently with iron (Fe) ions. [GOC:ai]	IEA	molecular_function
LOC_Os03g55260	9.73407	1.09706	15.4921	14.1215	3.81982	0.000835903	0.00943625	cytochrome P450, putative, expressed	GO:0016491	oxidoreductase activity	Catalysis of an oxidation-reduction (redox) reaction, a reversible chemical reaction in which the oxidation state of an atom or atoms within a molecule is altered. One substrate acts as a hydrogen or electron donor and becomes oxidized, while the other acts as hydrogen or electron acceptor and becomes reduced. [GOC:go_curators]	IEA	molecular_function
LOC_Os03g55260	9.73407	1.09706	15.4921	14.1215	3.81982	0.000835903	0.00943625	cytochrome P450, putative, expressed	GO:0046872	metal ion binding	Interacting selectively and non-covalently with any metal ion. [GOC:ai]	IEA	molecular_function
LOC_Os03g55260	9.73407	1.09706	15.4921	14.1215	3.81982	0.000835903	0.00943625	cytochrome P450, putative, expressed	GO:0009055	electron carrier activity	Any molecular entity that serves as an electron acceptor and electron donor in an electron transport system. [ISBN:0198506732]	IEA	molecular_function
LOC_Os03g55260	9.73407	1.09706	15.4921	14.1215	3.81982	0.000835903	0.00943625	cytochrome P450, putative, expressed	GO:0020037	heme binding	Interacting selectively and non-covalently with heme, any compound of iron complexed in a porphyrin (tetrapyrrole) ring. [CHEBI:30413, GOC:ai]	IEA	molecular_function
LOC_Os03g38350	24.1058	2.74706	38.345	13.9586	3.80308	2.01768e-05	0.000422207	expressed protein
LOC_Os04g51090	27.648	3.15735	43.9752	13.9279	3.7999	3.79506e-07	1.3451e-05	tRNA-splicing endonuclease positive effector-related, putative, expressed	GO:0017111	nucleoside-triphosphatase activity	Catalysis of the reaction: a nucleoside triphosphate + H2O = nucleoside diphosphate + phosphate. [EC:3.6.1.15]	IEA	molecular_function
LOC_Os04g51090	27.648	3.15735	43.9752	13.9279	3.7999	3.79506e-07	1.3451e-05	tRNA-splicing endonuclease positive effector-related, putative, expressed	GO:0004197	cysteine-type endopeptidase activity	Catalysis of the hydrolysis of internal, alpha-peptide bonds in a polypeptide chain by a mechanism in which the sulfhydryl group of a cysteine residue at the active center acts as a nucleophile. [GOC:mah, http://merops.sanger.ac.uk/about/glossary.htm#CATTYPE, http://merops.sanger.ac.uk/about/glossary.htm#ENDOPEPTIDASE]	IEA	molecular_function
LOC_Os04g51090	27.648	3.15735	43.9752	13.9279	3.7999	3.79506e-07	1.3451e-05	tRNA-splicing endonuclease positive effector-related, putative, expressed	GO:0006508	proteolysis	The hydrolysis of proteins into smaller polypeptides and/or amino acids by cleavage of their peptide bonds. [GOC:bf, GOC:mah]	IEA	biological_process
LOC_Os04g51090	27.648	3.15735	43.9752	13.9279	3.7999	3.79506e-07	1.3451e-05	tRNA-splicing endonuclease positive effector-related, putative, expressed	GO:0000166	nucleotide binding	Interacting selectively and non-covalently with a nucleotide, any compound consisting of a nucleoside that is esterified with (ortho)phosphate or an oligophosphate at any hydroxyl group on the ribose or deoxyribose. [GOC:mah, ISBN:0198547684]	IEA	molecular_function
LOC_Os01g31690	5.97072	0.686765	9.49335	13.8233	3.78903	0.00631915	0.0474832	oxygen-evolving enhancer protein 1, chloroplast precursor, putative, expressed	GO:0009535	chloroplast thylakoid membrane	The pigmented membrane of a chloroplast thylakoid. An example of this component is found in Arabidopsis thaliana. [GOC:lr, GOC:mtg_sensu]	IEA	cellular_component
LOC_Os01g31690	5.97072	0.686765	9.49335	13.8233	3.78903	0.00631915	0.0474832	oxygen-evolving enhancer protein 1, chloroplast precursor, putative, expressed	GO:0010207	photosystem II assembly	The aggregation, arrangement and bonding together of a set of components to form a photosystem II complex on thylakoid membrane. In plants, the photosystem II complex consists of over 20 polypeptides encoded by either nuclear or chloroplast genome. [GOC:pz]	IEA	biological_process
LOC_Os01g31690	5.97072	0.686765	9.49335	13.8233	3.78903	0.00631915	0.0474832	oxygen-evolving enhancer protein 1, chloroplast precursor, putative, expressed	GO:0048046	apoplast	The cell membranes and intracellular regions in a plant are connected through plasmodesmata, and plants may be described as having two major compartments: the living symplast and the non-living apoplast. The apoplast is external to the plasma membrane and includes cell walls, intercellular spaces and the lumen of dead structures such as xylem vessels. Water and solutes pass freely through it. [GO…	IEA	cellular_component
LOC_Os01g31690	5.97072	0.686765	9.49335	13.8233	3.78903	0.00631915	0.0474832	oxygen-evolving enhancer protein 1, chloroplast precursor, putative, expressed	GO:0019898	extrinsic to membrane	Loosely bound to one surface of a membrane, but not integrated into the hydrophobic region. [GOC:jl, GOC:mah]	IEA	cellular_component
LOC_Os01g31690	5.97072	0.686765	9.49335	13.8233	3.78903	0.00631915	0.0474832	oxygen-evolving enhancer protein 1, chloroplast precursor, putative, expressed	GO:0009543	chloroplast thylakoid lumen	The cavity enclosed within the chloroplast thylakoid membrane. An example of this component is found in Arabidopsis thaliana. [GOC:mtg_sensu, ISBN:006501037]	IEA	cellular_component
LOC_Os01g31690	5.97072	0.686765	9.49335	13.8233	3.78903	0.00631915	0.0474832	oxygen-evolving enhancer protein 1, chloroplast precursor, putative, expressed	GO:0019898	extrinsic to membrane	Loosely bound to one surface of a membrane, but not integrated into the hydrophobic region. [GOC:jl, GOC:mah]	IEA	cellular_component
LOC_Os01g31690	5.97072	0.686765	9.49335	13.8233	3.78903	0.00631915	0.0474832	oxygen-evolving enhancer protein 1, chloroplast precursor, putative, expressed	GO:0035304	regulation of protein dephosphorylation	Any process that modulates the frequency, rate or extent of removal of phosphate groups from a protein. [GOC:bf]	IEA	biological_process
LOC_Os01g31690	5.97072	0.686765	9.49335	13.8233	3.78903	0.00631915	0.0474832	oxygen-evolving enhancer protein 1, chloroplast precursor, putative, expressed	GO:0009654	oxygen evolving complex	A complex, composed of a cluster of manganese, calcium and chloride ions bound to extrinsic proteins, that catalyzes the splitting of water to O2 and 4 H+. In cyanobacteria there are five extrinsic proteins in OEC (PsbO, PsbP-like, PsbQ-like, PsbU and PsbV), while in plants there are only three (PsbO, PsbP and PsbQ). [InterPro:IPR002683]	IEA	cellular_component
LOC_Os01g31690	5.97072	0.686765	9.49335	13.8233	3.78903	0.00631915	0.0474832	oxygen-evolving enhancer protein 1, chloroplast precursor, putative, expressed	GO:0009579	thylakoid	A membranous cellular structure that bears the photosynthetic pigments in plants, algae, and cyanobacteria. In cyanobacteria thylakoids are of various shapes and are attached to, or continuous with, the plasma membrane. In eukaryotes they are flattened, membrane-bounded disk-like structures located in the chloroplasts; in the chloroplasts of higher plants the thylakoids form dense stacks called g…	IEA	cellular_component
LOC_Os01g31690	5.97072	0.686765	9.49335	13.8233	3.78903	0.00631915	0.0474832	oxygen-evolving enhancer protein 1, chloroplast precursor, putative, expressed	GO:0010242	oxygen evolving activity	Catalysis of the reaction: 2 H2O = O2 + 4 H+ + 4 e-. The evolution of oxygen from oxidizing water is carried out by the oxygen evolving complex in photosystem II of plants. P680+, the photochemically oxidized reaction-center chlorophyll of PSII, is a strong biological oxidant. The reduction potential of P680+ is more positive than that of water, and thus it can oxidize water to give O2 and H+ ion…	IEA	molecular_function
LOC_Os01g31690	5.97072	0.686765	9.49335	13.8233	3.78903	0.00631915	0.0474832	oxygen-evolving enhancer protein 1, chloroplast precursor, putative, expressed	GO:0015979	photosynthesis	The synthesis by organisms of organic chemical compounds, especially carbohydrates, from carbon dioxide (CO2) using energy obtained from light rather than from the oxidation of chemical compounds. [ISBN:0198547684]	IEA	biological_process
LOC_Os01g31690	5.97072	0.686765	9.49335	13.8233	3.78903	0.00631915	0.0474832	oxygen-evolving enhancer protein 1, chloroplast precursor, putative, expressed	GO:0009654	oxygen evolving complex	A complex, composed of a cluster of manganese, calcium and chloride ions bound to extrinsic proteins, that catalyzes the splitting of water to O2 and 4 H+. In cyanobacteria there are five extrinsic proteins in OEC (PsbO, PsbP-like, PsbQ-like, PsbU and PsbV), while in plants there are only three (PsbO, PsbP and PsbQ). [InterPro:IPR002683]	IEA	cellular_component
LOC_Os01g31690	5.97072	0.686765	9.49335	13.8233	3.78903	0.00631915	0.0474832	oxygen-evolving enhancer protein 1, chloroplast precursor, putative, expressed	GO:0042549	photosystem II stabilization	The stabilization of the photosystem II protein complex, resulting from the phosphorylation of its structural protein subunits, in a cell actively involved in photosynthesis. [GOC:go_curators]	IEA	biological_process
LOC_Os01g31690	5.97072	0.686765	9.49335	13.8233	3.78903	0.00631915	0.0474832	oxygen-evolving enhancer protein 1, chloroplast precursor, putative, expressed	GO:0005509	calcium ion binding	Interacting selectively and non-covalently with calcium ions (Ca2+). [GOC:ai]	IEA	molecular_function
LOC_Os01g31690	5.97072	0.686765	9.49335	13.8233	3.78903	0.00631915	0.0474832	oxygen-evolving enhancer protein 1, chloroplast precursor, putative, expressed	GO:0042549	photosystem II stabilization	The stabilization of the photosystem II protein complex, resulting from the phosphorylation of its structural protein subunits, in a cell actively involved in photosynthesis. [GOC:go_curators]	IEA	biological_process
LOC_Os01g31690	5.97072	0.686765	9.49335	13.8233	3.78903	0.00631915	0.0474832	oxygen-evolving enhancer protein 1, chloroplast precursor, putative, expressed	GO:0031977	thylakoid lumen	The volume enclosed by a thylakoid membrane. [GOC:mah, GOC:pz]	IEA	cellular_component
LOC_Os01g31690	5.97072	0.686765	9.49335	13.8233	3.78903	0.00631915	0.0474832	oxygen-evolving enhancer protein 1, chloroplast precursor, putative, expressed	GO:0005509	calcium ion binding	Interacting selectively and non-covalently with calcium ions (Ca2+). [GOC:ai]	IEA	molecular_function
LOC_Os01g31690	5.97072	0.686765	9.49335	13.8233	3.78903	0.00631915	0.0474832	oxygen-evolving enhancer protein 1, chloroplast precursor, putative, expressed	GO:0015979	photosynthesis	The synthesis by organisms of organic chemical compounds, especially carbohydrates, from carbon dioxide (CO2) using energy obtained from light rather than from the oxidation of chemical compounds. [ISBN:0198547684]	IEA	biological_process
LOC_Os01g31690	5.97072	0.686765	9.49335	13.8233	3.78903	0.00631915	0.0474832	oxygen-evolving enhancer protein 1, chloroplast precursor, putative, expressed	GO:0009507	chloroplast	A chlorophyll-containing plastid with thylakoids organized into grana and frets, or stroma thylakoids, and embedded in a stroma. [ISBN:0471245208]	IEA	cellular_component
LOC_Os01g31690	5.97072	0.686765	9.49335	13.8233	3.78903	0.00631915	0.0474832	oxygen-evolving enhancer protein 1, chloroplast precursor, putative, expressed	GO:0019684	photosynthesis, light reaction	The light reactions of photosynthesis, which take place in photosystems II and I. Light energy is harvested and used to power the transfer of electrons among a series of electron donors and acceptors. The final electron acceptor is NADP+, which is reduced to NADPH. NADPH generated from light reactions is used in sugar synthesis in dark reactions. Light reactions also generate a proton motive forc…	IEA	biological_process
LOC_Os01g31690	5.97072	0.686765	9.49335	13.8233	3.78903	0.00631915	0.0474832	oxygen-evolving enhancer protein 1, chloroplast precursor, putative, expressed	GO:0008266	poly(U) RNA binding	Interacting selectively and non-covalently with a sequence of uracil residues in an RNA molecule. [GOC:mah]	IEA	molecular_function
LOC_Os01g31690	5.97072	0.686765	9.49335	13.8233	3.78903	0.00631915	0.0474832	oxygen-evolving enhancer protein 1, chloroplast precursor, putative, expressed	GO:0010287	plastoglobule	A lipoprotein particle present in chloroplasts. They are rich in non-polar lipids (triglycerides, esters) as well as in prenylquinones, plastoquinone and tocopherols. Plastoglobules are often associated with thylakoid membranes, suggesting an exchange of lipids with thylakoids. [GOC:tair_curators, PMID:16461379]	IEA	cellular_component
LOC_Os01g31690	5.97072	0.686765	9.49335	13.8233	3.78903	0.00631915	0.0474832	oxygen-evolving enhancer protein 1, chloroplast precursor, putative, expressed	GO:0010205	photoinhibition	The mechanism by which high light intensity inhibits photosynthesis through inactivation of the D1 protein of photosystem II. [GOC:mtg_electron_transport, PMID:12068126]	IEA	biological_process
LOC_Os01g31690	5.97072	0.686765	9.49335	13.8233	3.78903	0.00631915	0.0474832	oxygen-evolving enhancer protein 1, chloroplast precursor, putative, expressed	GO:0009570	chloroplast stroma	The space enclosed by the double membrane of a chloroplast but excluding the thylakoid space. It contains DNA, ribosomes and some temporary products of photosynthesis. [ISBN:0198547684]	IEA	cellular_component
LOC_Os01g31690	5.97072	0.686765	9.49335	13.8233	3.78903	0.00631915	0.0474832	oxygen-evolving enhancer protein 1, chloroplast precursor, putative, expressed	GO:0042742	defense response to bacterium	Reactions triggered in response to the presence of a bacterium that act to protect the cell or organism. [GOC:jl]	IEA	biological_process
LOC_Os02g43820	77.5401	8.92353	123.284	13.8157	3.78823	1.91041e-11	1.75794e-09	AP2 domain containing protein, expressed	GO:0003700	sequence-specific DNA binding transcription factor activity	Interacting selectively and non-covalently with a specific DNA sequence in order to modulate transcription. The transcription factor may or may not also interact selectively with a protein or macromolecular complex. [GOC:curators, GOC:txnOH]	IEA	molecular_function
LOC_Os02g43820	77.5401	8.92353	123.284	13.8157	3.78823	1.91041e-11	1.75794e-09	AP2 domain containing protein, expressed	GO:0005634	nucleus	A membrane-bounded organelle of eukaryotic cells in which chromosomes are housed and replicated. In most cells, the nucleus contains all of the cell's chromosomes except the organellar chromosomes, and is the site of RNA synthesis and processing. In some species, or in specialized cell types, RNA metabolism or DNA replication may be absent. [GOC:go_curators]	IEA	cellular_component
LOC_Os02g43820	77.5401	8.92353	123.284	13.8157	3.78823	1.91041e-11	1.75794e-09	AP2 domain containing protein, expressed	GO:0003677	DNA binding	Any molecular function by which a gene product interacts selectively and non-covalently with DNA (deoxyribonucleic acid). [GOC:dph, GOC:jl, GOC:tb, GOC:vw]	IEA	molecular_function
LOC_Os02g43820	77.5401	8.92353	123.284	13.8157	3.78823	1.91041e-11	1.75794e-09	AP2 domain containing protein, expressed	GO:0006355	regulation of transcription, DNA-dependent	Any process that modulates the frequency, rate or extent of cellular DNA-dependent transcription. [GOC:go_curators, GOC:txnOH]	IEA	biological_process
LOC_Os04g44130	89.3529	10.2971	142.057	13.7959	3.78616	2.99547e-14	4.69774e-12	DEF12 - Defensin and Defensin-like DEFL family, expressed	GO:0009505	plant-type cell wall	A more or less rigid stucture lying outside the cell membrane of a cell and composed of cellulose and pectin and other organic and inorganic substances. [ISBN:0471245208]	IEA	cellular_component
LOC_Os04g44130	89.3529	10.2971	142.057	13.7959	3.78616	2.99547e-14	4.69774e-12	DEF12 - Defensin and Defensin-like DEFL family, expressed	GO:0005886	plasma membrane	The membrane surrounding a cell that separates the cell from its external environment. It consists of a phospholipid bilayer and associated proteins. [ISBN:0716731363]	IEA	cellular_component
LOC_Os04g44130	89.3529	10.2971	142.057	13.7959	3.78616	2.99547e-14	4.69774e-12	DEF12 - Defensin and Defensin-like DEFL family, expressed	GO:0006952	defense response	Reactions, triggered in response to the presence of a foreign body or the occurrence of an injury, which result in restriction of damage to the organism attacked or prevention/recovery from the infection caused by the attack. [GOC:go_curators]	IEA	biological_process
LOC_Os08g29910	9.51364	1.09706	15.1247	13.7866	3.78519	0.00625468	0.0470958	prenyltransferase, putative	GO:0004659	prenyltransferase activity	Catalysis of the transfer of a prenyl group from one compound (donor) to another (acceptor). [GOC:mah]	IEA	molecular_function
LOC_Os08g29910	9.51364	1.09706	15.1247	13.7866	3.78519	0.00625468	0.0470958	prenyltransferase, putative	GO:0016021	integral to membrane	Penetrating at least one phospholipid bilayer of a membrane. May also refer to the state of being buried in the bilayer with no exposure outside the bilayer. When used to describe a protein, indicates that all or part of the peptide sequence is embedded in the membrane. [GOC:go_curators]	IEA	cellular_component
LOC_Os03g57740	46.3426	5.35588	73.667	13.7544	3.78182	2.40474e-07	9.01623e-06	plastocyanin-like domain containing protein, putative	GO:0042309	homoiothermy	Any homoeostatic process in which an organism maintains its internal body temperature at a relatively constant value. This is achieved by using metabolic processes to counteract fluctuations in the temperature of the environment. [ISBN:0192801023]	IEA	biological_process
LOC_Os03g57740	46.3426	5.35588	73.667	13.7544	3.78182	2.40474e-07	9.01623e-06	plastocyanin-like domain containing protein, putative	GO:0005507	copper ion binding	Interacting selectively and non-covalently with copper (Cu) ions. [GOC:ai]	IEA	molecular_function
LOC_Os03g57740	46.3426	5.35588	73.667	13.7544	3.78182	2.40474e-07	9.01623e-06	plastocyanin-like domain containing protein, putative	GO:0050825	ice binding	Interacting selectively and non-covalently with ice, water reduced to the solid state by cold temperature. It is a white or transparent colorless substance, crystalline, brittle, and viscoidal. [GOC:curators]	IEA	molecular_function
LOC_Os03g57740	46.3426	5.35588	73.667	13.7544	3.78182	2.40474e-07	9.01623e-06	plastocyanin-like domain containing protein, putative	GO:0009055	electron carrier activity	Any molecular entity that serves as an electron acceptor and electron donor in an electron transport system. [ISBN:0198506732]	IEA	molecular_function
LOC_Os03g57740	46.3426	5.35588	73.667	13.7544	3.78182	2.40474e-07	9.01623e-06	plastocyanin-like domain containing protein, putative	GO:0050826	response to freezing	Any process that results in a change in state or activity of a cell or an organism (in terms of movement, secretion, enzyme production, gene expression, etc.) as a result of a freezing stimulus, temperatures below 0 degrees Celsius. [GOC:jl]	IEA	biological_process
LOC_Os02g42880	10.6407	1.23529	16.9109	13.6898	3.77503	0.000802094	0.00911101	remorin C-terminal domain containing protein, putative, expressed	GO:0005773	vacuole	A closed structure, found only in eukaryotic cells, that is completely surrounded by unit membrane and contains liquid material. Cells contain one or several vacuoles, that may have different functions from each other. Vacuoles have a diverse array of functions. They can act as a storage organelle for nutrients or waste products, as a degradative compartment, as a cost-effective way of increasing…	IEA	cellular_component
LOC_Os02g42880	10.6407	1.23529	16.9109	13.6898	3.77503	0.000802094	0.00911101	remorin C-terminal domain containing protein, putative, expressed	GO:0005886	plasma membrane	The membrane surrounding a cell that separates the cell from its external environment. It consists of a phospholipid bilayer and associated proteins. [ISBN:0716731363]	IEA	cellular_component
LOC_Os04g27340	9.44506	1.09706	15.0104	13.6824	3.77425	0.0036781	0.0311709	terpene synthase, putative, expressed	GO:0000287	magnesium ion binding	Interacting selectively and non-covalently with magnesium (Mg) ions. [GOC:ai]	IEA	molecular_function
LOC_Os04g27340	9.44506	1.09706	15.0104	13.6824	3.77425	0.0036781	0.0311709	terpene synthase, putative, expressed	GO:0016829	lyase activity	Catalysis of the cleavage of C-C, C-O, C-N and other bonds by other means than by hydrolysis or oxidation, or conversely adding a group to a double bond. They differ from other enzymes in that two substrates are involved in one reaction direction, but only one in the other direction. When acting on the single substrate, a molecule is eliminated and this generates either a new double bond or a new…	IEA	molecular_function
LOC_Os04g27340	9.44506	1.09706	15.0104	13.6824	3.77425	0.0036781	0.0311709	terpene synthase, putative, expressed	GO:0008152	metabolic process	The chemical reactions and pathways, including anabolism and catabolism, by which living organisms transform chemical substances. Metabolic processes typically transform small molecules, but also include macromolecular processes such as DNA repair and replication, and protein synthesis and degradation. [GOC:go_curators, ISBN:0198547684]	IEA	biological_process
LOC_Os04g39380	9.43886	1.09706	15.0001	13.673	3.77326	0.00666783	0.0494661	heavy metal transport/detoxification protein, putative, expressed
LOC_Os10g26010	9.43496	1.09706	14.9936	13.6671	3.77263	0.00486723	0.0386017	cystathionine gamma-synthase, putative, expressed	GO:0006520	cellular amino acid metabolic process	The chemical reactions and pathways involving amino acids, carboxylic acids containing one or more amino groups, as carried out by individual cells. [CHEBI:33709, GOC:curators, ISBN:0198506732]	IEA	biological_process
LOC_Os10g26010	9.43496	1.09706	14.9936	13.6671	3.77263	0.00486723	0.0386017	cystathionine gamma-synthase, putative, expressed	GO:0009086	methionine biosynthetic process	The chemical reactions and pathways resulting in the formation of methionine (2-amino-4-(methylthio)butanoic acid), a sulfur-containing, essential amino acid found in peptide linkage in proteins. [GOC:jl, ISBN:0198506732]	IEA	biological_process
LOC_Os10g26010	9.43496	1.09706	14.9936	13.6671	3.77263	0.00486723	0.0386017	cystathionine gamma-synthase, putative, expressed	GO:0030170	pyridoxal phosphate binding	Interacting selectively and non-covalently with pyridoxal 5' phosphate, 3-hydroxy-5-(hydroxymethyl)-2-methyl4-pyridine carboxaldehyde 5' phosphate, the biologically active form of vitamin B6. [GOC:mah, ISBN:0198506732]	IEA	molecular_function
LOC_Os10g26010	9.43496	1.09706	14.9936	13.6671	3.77263	0.00486723	0.0386017	cystathionine gamma-synthase, putative, expressed	GO:0016829	lyase activity	Catalysis of the cleavage of C-C, C-O, C-N and other bonds by other means than by hydrolysis or oxidation, or conversely adding a group to a double bond. They differ from other enzymes in that two substrates are involved in one reaction direction, but only one in the other direction. When acting on the single substrate, a molecule is eliminated and this generates either a new double bond or a new…	IEA	molecular_function
LOC_Os10g26010	9.43496	1.09706	14.9936	13.6671	3.77263	0.00486723	0.0386017	cystathionine gamma-synthase, putative, expressed	GO:0003824	catalytic activity	Catalysis of a biochemical reaction at physiological temperatures. In biologically catalyzed reactions, the reactants are known as substrates, and the catalysts are naturally occurring macromolecular substances known as enzymes. Enzymes possess specific binding sites for substrates, and are usually composed wholly or largely of protein, but RNA that has catalytic activity (ribozyme) is often also…	IEA	molecular_function
LOC_Os10g26010	9.43496	1.09706	14.9936	13.6671	3.77263	0.00486723	0.0386017	cystathionine gamma-synthase, putative, expressed	GO:0009507	chloroplast	A chlorophyll-containing plastid with thylakoids organized into grana and frets, or stroma thylakoids, and embedded in a stroma. [ISBN:0471245208]	IEA	cellular_component
LOC_Os01g21034	18.7448	2.19412	29.7786	13.572	3.76256	5.14315e-06	0.000130912	pectinesterase, putative, expressed	GO:0042545	cell wall modification	The series of events leading to chemical and structural alterations of an existing cell wall that can result in loosening, increased extensibility or disassembly. [GOC:jl]	IEA	biological_process
LOC_Os01g21034	18.7448	2.19412	29.7786	13.572	3.76256	5.14315e-06	0.000130912	pectinesterase, putative, expressed	GO:0005618	cell wall	The rigid or semi-rigid envelope lying outside the cell membrane of plant, fungal, and most prokaryotic cells, maintaining their shape and protecting them from osmotic lysis. In plants it is made of cellulose and, often, lignin; in fungi it is composed largely of polysaccharides; in bacteria it is composed of peptidoglycan. [ISBN:0198547684]	IEA	cellular_component
LOC_Os01g21034	18.7448	2.19412	29.7786	13.572	3.76256	5.14315e-06	0.000130912	pectinesterase, putative, expressed	GO:0042545	cell wall modification	The series of events leading to chemical and structural alterations of an existing cell wall that can result in loosening, increased extensibility or disassembly. [GOC:jl]	IEA	biological_process
LOC_Os01g21034	18.7448	2.19412	29.7786	13.572	3.76256	5.14315e-06	0.000130912	pectinesterase, putative, expressed	GO:0045330	aspartyl esterase activity	Catalysis of the hydrolysis of an ester bond by a mechanism involving a catalytically active aspartic acid residue. [GOC:mah, UniProtKB-KW:KW-0063]	IEA	molecular_function
LOC_Os01g21034	18.7448	2.19412	29.7786	13.572	3.76256	5.14315e-06	0.000130912	pectinesterase, putative, expressed	GO:0042545	cell wall modification	The series of events leading to chemical and structural alterations of an existing cell wall that can result in loosening, increased extensibility or disassembly. [GOC:jl]	IEA	biological_process
LOC_Os01g21034	18.7448	2.19412	29.7786	13.572	3.76256	5.14315e-06	0.000130912	pectinesterase, putative, expressed	GO:0030599	pectinesterase activity	Catalysis of the reaction: pectin + n H2O = n methanol + pectate. [EC:3.1.1.11]	IEA	molecular_function
LOC_Os01g21034	18.7448	2.19412	29.7786	13.572	3.76256	5.14315e-06	0.000130912	pectinesterase, putative, expressed	GO:0009624	response to nematode	Any process that results in a change in state or activity of a cell or an organism (in terms of movement, secretion, enzyme production, gene expression, etc.) as a result of a stimulus from a nematode. [GOC:hb]	IEA	biological_process
LOC_Os01g21034	18.7448	2.19412	29.7786	13.572	3.76256	5.14315e-06	0.000130912	pectinesterase, putative, expressed	GO:0030599	pectinesterase activity	Catalysis of the reaction: pectin + n H2O = n methanol + pectate. [EC:3.1.1.11]	IEA	molecular_function
LOC_Os01g21034	18.7448	2.19412	29.7786	13.572	3.76256	5.14315e-06	0.000130912	pectinesterase, putative, expressed	GO:0005618	cell wall	The rigid or semi-rigid envelope lying outside the cell membrane of plant, fungal, and most prokaryotic cells, maintaining their shape and protecting them from osmotic lysis. In plants it is made of cellulose and, often, lignin; in fungi it is composed largely of polysaccharides; in bacteria it is composed of peptidoglycan. [ISBN:0198547684]	IEA	cellular_component
LOC_Os01g21034	18.7448	2.19412	29.7786	13.572	3.76256	5.14315e-06	0.000130912	pectinesterase, putative, expressed	GO:0016787	hydrolase activity	Catalysis of the hydrolysis of various bonds, e.g. C-O, C-N, C-C, phosphoric anhydride bonds, etc. Hydrolase is the systematic name for any enzyme of EC class 3. [ISBN:0198506732]	IEA	molecular_function
LOC_Os01g21034	18.7448	2.19412	29.7786	13.572	3.76256	5.14315e-06	0.000130912	pectinesterase, putative, expressed	GO:0030599	pectinesterase activity	Catalysis of the reaction: pectin + n H2O = n methanol + pectate. [EC:3.1.1.11]	IEA	molecular_function
LOC_Os01g21034	18.7448	2.19412	29.7786	13.572	3.76256	5.14315e-06	0.000130912	pectinesterase, putative, expressed	GO:0004857	enzyme inhibitor activity	Stops, prevents or reduces the activity of an enzyme. [GOC:ai]	IEA	molecular_function
LOC_Os01g21034	18.7448	2.19412	29.7786	13.572	3.76256	5.14315e-06	0.000130912	pectinesterase, putative, expressed	GO:0004857	enzyme inhibitor activity	Stops, prevents or reduces the activity of an enzyme. [GOC:ai]	IEA	molecular_function
LOC_Os01g21034	18.7448	2.19412	29.7786	13.572	3.76256	5.14315e-06	0.000130912	pectinesterase, putative, expressed	GO:0048046	apoplast	The cell membranes and intracellular regions in a plant are connected through plasmodesmata, and plants may be described as having two major compartments: the living symplast and the non-living apoplast. The apoplast is external to the plasma membrane and includes cell walls, intercellular spaces and the lumen of dead structures such as xylem vessels. Water and solutes pass freely through it. [GO…	IEA	cellular_component
LOC_Os01g21034	18.7448	2.19412	29.7786	13.572	3.76256	5.14315e-06	0.000130912	pectinesterase, putative, expressed	GO:0005886	plasma membrane	The membrane surrounding a cell that separates the cell from its external environment. It consists of a phospholipid bilayer and associated proteins. [ISBN:0716731363]	IEA	cellular_component
LOC_Os01g21034	18.7448	2.19412	29.7786	13.572	3.76256	5.14315e-06	0.000130912	pectinesterase, putative, expressed	GO:0009505	plant-type cell wall	A more or less rigid stucture lying outside the cell membrane of a cell and composed of cellulose and pectin and other organic and inorganic substances. [ISBN:0471245208]	IEA	cellular_component
LOC_Os01g21034	18.7448	2.19412	29.7786	13.572	3.76256	5.14315e-06	0.000130912	pectinesterase, putative, expressed	GO:0004857	enzyme inhibitor activity	Stops, prevents or reduces the activity of an enzyme. [GOC:ai]	IEA	molecular_function
LOC_Os01g21034	18.7448	2.19412	29.7786	13.572	3.76256	5.14315e-06	0.000130912	pectinesterase, putative, expressed	GO:0005737	cytoplasm	All of the contents of a cell excluding the plasma membrane and nucleus, but including other subcellular structures. [ISBN:0198547684]	IEA	cellular_component
LOC_Os01g21034	18.7448	2.19412	29.7786	13.572	3.76256	5.14315e-06	0.000130912	pectinesterase, putative, expressed	GO:0005618	cell wall	The rigid or semi-rigid envelope lying outside the cell membrane of plant, fungal, and most prokaryotic cells, maintaining their shape and protecting them from osmotic lysis. In plants it is made of cellulose and, often, lignin; in fungi it is composed largely of polysaccharides; in bacteria it is composed of peptidoglycan. [ISBN:0198547684]	IEA	cellular_component
LOC_Os08g44750	192.048	22.5074	305.075	13.5545	3.7607	9.07268e-19	2.75677e-16	auxin-induced protein 5NG4, putative, expressed	GO:0009705	plant-type vacuole membrane	The lipid bilayer surrounding a vacuole that retains the same shape regardless of cell cycle phase. The membrane separates its contents from the cytoplasm of the cell. An example of this component is found in Arabidopsis thaliana. [GOC:mtg_sensu, ISBN:0471245208]	IEA	cellular_component
LOC_Os08g44750	192.048	22.5074	305.075	13.5545	3.7607	9.07268e-19	2.75677e-16	auxin-induced protein 5NG4, putative, expressed	GO:0005886	plasma membrane	The membrane surrounding a cell that separates the cell from its external environment. It consists of a phospholipid bilayer and associated proteins. [ISBN:0716731363]	IEA	cellular_component
LOC_Os08g44750	192.048	22.5074	305.075	13.5545	3.7607	9.07268e-19	2.75677e-16	auxin-induced protein 5NG4, putative, expressed	GO:0090358	positive regulation of tryptophan metabolic process	Any process that increases the frequency, rate or extent of the chemical reactions and pathways involving tryptophan, the chiral amino acid 2-amino-3-(1H-indol-3-yl)propanoic acid. [GOC:tb]	IEA	biological_process
LOC_Os08g44750	192.048	22.5074	305.075	13.5545	3.7607	9.07268e-19	2.75677e-16	auxin-induced protein 5NG4, putative, expressed	GO:0009826	unidimensional cell growth	The process in which a cell irreversibly increases in size in one [spatial] dimension or along one axis, resulting in the morphogenesis of the cell. [ISBN:0943088399]	IEA	biological_process
LOC_Os08g44750	192.048	22.5074	305.075	13.5545	3.7607	9.07268e-19	2.75677e-16	auxin-induced protein 5NG4, putative, expressed	GO:0090355	positive regulation of auxin metabolic process	Any process that increases the frequency, rate or extent of the chemical reactions and pathways involving auxins, plant hormones that regulate aspects of plant growth. [GOC:tb]	IEA	biological_process
LOC_Os08g44750	192.048	22.5074	305.075	13.5545	3.7607	9.07268e-19	2.75677e-16	auxin-induced protein 5NG4, putative, expressed	GO:0009834	secondary cell wall biogenesis	A cellular process that results in the biosynthesis of constituent macromolecules, assembly, and arrangement of constituent parts of inextensible cellulose- and pectin-containing cell walls that are formed between the plasma membrane and primary cell wall after cell expansion is complete. An example of this is found in Arabidopsis thaliana. [GOC:lr, GOC:mtg_sensu]	IEA	biological_process
LOC_Os08g44750	192.048	22.5074	305.075	13.5545	3.7607	9.07268e-19	2.75677e-16	auxin-induced protein 5NG4, putative, expressed	GO:0016020	membrane	Double layer of lipid molecules that encloses all cells, and, in eukaryotes, many organelles; may be a single or double lipid bilayer; also includes associated proteins. [GOC:mah, ISBN:0815316194]	IEA	cellular_component
LOC_Os02g29020	23.2067	2.74706	36.8464	13.413	3.74557	0.000123579	0.00194014	Cupin domain containing protein	GO:0048046	apoplast	The cell membranes and intracellular regions in a plant are connected through plasmodesmata, and plants may be described as having two major compartments: the living symplast and the non-living apoplast. The apoplast is external to the plasma membrane and includes cell walls, intercellular spaces and the lumen of dead structures such as xylem vessels. Water and solutes pass freely through it. [GO…	IEA	cellular_component
LOC_Os02g29020	23.2067	2.74706	36.8464	13.413	3.74557	0.000123579	0.00194014	Cupin domain containing protein	GO:0046872	metal ion binding	Interacting selectively and non-covalently with any metal ion. [GOC:ai]	IEA	molecular_function
LOC_Os02g29020	23.2067	2.74706	36.8464	13.413	3.74557	0.000123579	0.00194014	Cupin domain containing protein	GO:0030145	manganese ion binding	Interacting selectively and non-covalently with manganese (Mn) ions. [GOC:ai]	IEA	molecular_function
LOC_Os02g29020	23.2067	2.74706	36.8464	13.413	3.74557	0.000123579	0.00194014	Cupin domain containing protein	GO:0005576	extracellular region	The space external to the outermost structure of a cell. For cells without external protective or external encapsulating structures this refers to space outside of the plasma membrane. This term covers the host cell environment outside an intracellular parasite. [GOC:go_curators]	IEA	cellular_component
LOC_Os02g29020	23.2067	2.74706	36.8464	13.413	3.74557	0.000123579	0.00194014	Cupin domain containing protein	GO:0005618	cell wall	The rigid or semi-rigid envelope lying outside the cell membrane of plant, fungal, and most prokaryotic cells, maintaining their shape and protecting them from osmotic lysis. In plants it is made of cellulose and, often, lignin; in fungi it is composed largely of polysaccharides; in bacteria it is composed of peptidoglycan. [ISBN:0198547684]	IEA	cellular_component
LOC_Os02g29020	23.2067	2.74706	36.8464	13.413	3.74557	0.000123579	0.00194014	Cupin domain containing protein	GO:0009651	response to salt stress	Any process that results in a change in state or activity of a cell or an organism (in terms of movement, secretion, enzyme production, gene expression, etc.) as a result of a stimulus indicating an increase or decrease in the concentration of salt (particularly but not exclusively sodium and chloride ions) in the environment. [GOC:jl]	IEA	biological_process
LOC_Os02g29020	23.2067	2.74706	36.8464	13.413	3.74557	0.000123579	0.00194014	Cupin domain containing protein	GO:0031012	extracellular matrix	A structure lying external to one or more cells, which provides structural support for cells or tissues; may be completely external to the cell (as in animals and bacteria) or be part of the cell (as in plants). [GOC:mah]	IEA	cellular_component
LOC_Os02g29020	23.2067	2.74706	36.8464	13.413	3.74557	0.000123579	0.00194014	Cupin domain containing protein	GO:0045735	nutrient reservoir activity	Functions in the storage of nutritious substrates. [GOC:ai]	IEA	molecular_function
LOC_Os12g11710	10.3841	1.23529	16.4834	13.3437	3.73808	0.00120319	0.0127394	expressed protein	GO:0050826	response to freezing	Any process that results in a change in state or activity of a cell or an organism (in terms of movement, secretion, enzyme production, gene expression, etc.) as a result of a freezing stimulus, temperatures below 0 degrees Celsius. [GOC:jl]	IEA	biological_process
LOC_Os12g11710	10.3841	1.23529	16.4834	13.3437	3.73808	0.00120319	0.0127394	expressed protein	GO:0042309	homoiothermy	Any homoeostatic process in which an organism maintains its internal body temperature at a relatively constant value. This is achieved by using metabolic processes to counteract fluctuations in the temperature of the environment. [ISBN:0192801023]	IEA	biological_process
LOC_Os12g11710	10.3841	1.23529	16.4834	13.3437	3.73808	0.00120319	0.0127394	expressed protein	GO:0050825	ice binding	Interacting selectively and non-covalently with ice, water reduced to the solid state by cold temperature. It is a white or transparent colorless substance, crystalline, brittle, and viscoidal. [GOC:curators]	IEA	molecular_function
LOC_Os08g44300	5.76073	0.686765	9.14338	13.3137	3.73484	0.00645034	0.0482329	retrotransposon protein, putative, Ty3-gypsy subclass, expressed
LOC_Os12g19470	11.4361	1.37353	18.1445	13.2102	3.72358	7.97706e-05	0.00134193	ribulose bisphosphate carboxylase small chain, chloroplast precursor, putative, expressed	GO:0009853	photorespiration	A light-dependent catabolic process occurring concomitantly with photosynthesis in plants (especially C3 plants) whereby dioxygen (O2) is consumed and carbon dioxide (CO2) is evolved. The substrate is glycolate formed in large quantities in chloroplasts from 2-phosphoglycolate generated from ribulose 1,5-bisphosphate by the action of ribulose-bisphosphate carboxylase; the glycolate enters the per…	IEA	biological_process
LOC_Os12g19470	11.4361	1.37353	18.1445	13.2102	3.72358	7.97706e-05	0.00134193	ribulose bisphosphate carboxylase small chain, chloroplast precursor, putative, expressed	GO:0009536	plastid	Any member of a family of organelles found in the cytoplasm of plants and some protists, which are membrane-bounded and contain DNA. Plant plastids develop from a common type, the proplastid. [GOC:jl, ISBN:0198547684]	IEA	cellular_component
LOC_Os12g19470	11.4361	1.37353	18.1445	13.2102	3.72358	7.97706e-05	0.00134193	ribulose bisphosphate carboxylase small chain, chloroplast precursor, putative, expressed	GO:0004497	monooxygenase activity	Catalysis of the incorporation of one atom from molecular oxygen into a compound and the reduction of the other atom of oxygen to water. [http://www.onelook.com/, ISBN:0198506732]	IEA	molecular_function
LOC_Os12g19470	11.4361	1.37353	18.1445	13.2102	3.72358	7.97706e-05	0.00134193	ribulose bisphosphate carboxylase small chain, chloroplast precursor, putative, expressed	GO:0010114	response to red light	Any process that results in a change in state or activity of a cell or an organism (in terms of movement, secretion, enzyme production, gene expression, etc.) as a result of a red light stimulus. Red light is electromagnetic radiation of wavelength of 580-700nm. An example of this response is seen at the beginning of many plant species developmental stages. These include germination, and the poin…	IEA	biological_process
LOC_Os12g19470	11.4361	1.37353	18.1445	13.2102	3.72358	7.97706e-05	0.00134193	ribulose bisphosphate carboxylase small chain, chloroplast precursor, putative, expressed	GO:0004497	monooxygenase activity	Catalysis of the incorporation of one atom from molecular oxygen into a compound and the reduction of the other atom of oxygen to water. [http://www.onelook.com/, ISBN:0198506732]	IEA	molecular_function
LOC_Os12g19470	11.4361	1.37353	18.1445	13.2102	3.72358	7.97706e-05	0.00134193	ribulose bisphosphate carboxylase small chain, chloroplast precursor, putative, expressed	GO:0022626	cytosolic ribosome	A ribosome located in the cytosol. [GOC:mtg_sensu]	IEA	cellular_component
LOC_Os12g19470	11.4361	1.37353	18.1445	13.2102	3.72358	7.97706e-05	0.00134193	ribulose bisphosphate carboxylase small chain, chloroplast precursor, putative, expressed	GO:0010218	response to far red light	Any process that results in a change in state or activity of a cell or an organism (in terms of movement, secretion, enzyme production, gene expression, etc.) as a result of far red light stimulus. Far red light is electromagnetic radiation of wavelength 700-800nm. An example of this response is seen at the beginning of many plant species developmental stages. These include germination, and the p…	IEA	biological_process
LOC_Os12g19470	11.4361	1.37353	18.1445	13.2102	3.72358	7.97706e-05	0.00134193	ribulose bisphosphate carboxylase small chain, chloroplast precursor, putative, expressed	GO:0009637	response to blue light	Any process that results in a change in state or activity of a cell or an organism (in terms of movement, secretion, enzyme production, gene expression, etc.) as a result of a blue light stimulus. Blue light is electromagnetic radiation with a wavelength of between 440 and 500nm. [GOC:ai, GOC:mtg_far_red]	IEA	biological_process
LOC_Os12g19470	11.4361	1.37353	18.1445	13.2102	3.72358	7.97706e-05	0.00134193	ribulose bisphosphate carboxylase small chain, chloroplast precursor, putative, expressed	GO:0005618	cell wall	The rigid or semi-rigid envelope lying outside the cell membrane of plant, fungal, and most prokaryotic cells, maintaining their shape and protecting them from osmotic lysis. In plants it is made of cellulose and, often, lignin; in fungi it is composed largely of polysaccharides; in bacteria it is composed of peptidoglycan. [ISBN:0198547684]	IEA	cellular_component
LOC_Os12g19470	11.4361	1.37353	18.1445	13.2102	3.72358	7.97706e-05	0.00134193	ribulose bisphosphate carboxylase small chain, chloroplast precursor, putative, expressed	GO:0005507	copper ion binding	Interacting selectively and non-covalently with copper (Cu) ions. [GOC:ai]	IEA	molecular_function
LOC_Os12g19470	11.4361	1.37353	18.1445	13.2102	3.72358	7.97706e-05	0.00134193	ribulose bisphosphate carboxylase small chain, chloroplast precursor, putative, expressed	GO:0009507	chloroplast	A chlorophyll-containing plastid with thylakoids organized into grana and frets, or stroma thylakoids, and embedded in a stroma. [ISBN:0471245208]	IEA	cellular_component
LOC_Os12g19470	11.4361	1.37353	18.1445	13.2102	3.72358	7.97706e-05	0.00134193	ribulose bisphosphate carboxylase small chain, chloroplast precursor, putative, expressed	GO:0009536	plastid	Any member of a family of organelles found in the cytoplasm of plants and some protists, which are membrane-bounded and contain DNA. Plant plastids develop from a common type, the proplastid. [GOC:jl, ISBN:0198547684]	IEA	cellular_component
LOC_Os12g19470	11.4361	1.37353	18.1445	13.2102	3.72358	7.97706e-05	0.00134193	ribulose bisphosphate carboxylase small chain, chloroplast precursor, putative, expressed	GO:0016491	oxidoreductase activity	Catalysis of an oxidation-reduction (redox) reaction, a reversible chemical reaction in which the oxidation state of an atom or atoms within a molecule is altered. One substrate acts as a hydrogen or electron donor and becomes oxidized, while the other acts as hydrogen or electron acceptor and becomes reduced. [GOC:go_curators]	IEA	molecular_function
LOC_Os12g19470	11.4361	1.37353	18.1445	13.2102	3.72358	7.97706e-05	0.00134193	ribulose bisphosphate carboxylase small chain, chloroplast precursor, putative, expressed	GO:0015977	carbon fixation	A metabolic process in which carbon (usually derived from carbon dioxide) is incorporated into organic compounds (usually carbohydrates). [GOC:jl, GOC:mah]	IEA	biological_process
LOC_Os12g19470	11.4361	1.37353	18.1445	13.2102	3.72358	7.97706e-05	0.00134193	ribulose bisphosphate carboxylase small chain, chloroplast precursor, putative, expressed	GO:0015979	photosynthesis	The synthesis by organisms of organic chemical compounds, especially carbohydrates, from carbon dioxide (CO2) using energy obtained from light rather than from the oxidation of chemical compounds. [ISBN:0198547684]	IEA	biological_process
LOC_Os12g19470	11.4361	1.37353	18.1445	13.2102	3.72358	7.97706e-05	0.00134193	ribulose bisphosphate carboxylase small chain, chloroplast precursor, putative, expressed	GO:0015979	photosynthesis	The synthesis by organisms of organic chemical compounds, especially carbohydrates, from carbon dioxide (CO2) using energy obtained from light rather than from the oxidation of chemical compounds. [ISBN:0198547684]	IEA	biological_process
LOC_Os12g19470	11.4361	1.37353	18.1445	13.2102	3.72358	7.97706e-05	0.00134193	ribulose bisphosphate carboxylase small chain, chloroplast precursor, putative, expressed	GO:0016020	membrane	Double layer of lipid molecules that encloses all cells, and, in eukaryotes, many organelles; may be a single or double lipid bilayer; also includes associated proteins. [GOC:mah, ISBN:0815316194]	IEA	cellular_component
LOC_Os12g19470	11.4361	1.37353	18.1445	13.2102	3.72358	7.97706e-05	0.00134193	ribulose bisphosphate carboxylase small chain, chloroplast precursor, putative, expressed	GO:0016984	ribulose-bisphosphate carboxylase activity	Catalysis of the reaction: D-ribulose 1,5-bisphosphate + CO2 + H2O = 2 3-phospho-D-glycerate. [EC:4.1.1.39]	IEA	molecular_function
LOC_Os12g19470	11.4361	1.37353	18.1445	13.2102	3.72358	7.97706e-05	0.00134193	ribulose bisphosphate carboxylase small chain, chloroplast precursor, putative, expressed	GO:0009535	chloroplast thylakoid membrane	The pigmented membrane of a chloroplast thylakoid. An example of this component is found in Arabidopsis thaliana. [GOC:lr, GOC:mtg_sensu]	IEA	cellular_component
LOC_Os12g19470	11.4361	1.37353	18.1445	13.2102	3.72358	7.97706e-05	0.00134193	ribulose bisphosphate carboxylase small chain, chloroplast precursor, putative, expressed	GO:0016984	ribulose-bisphosphate carboxylase activity	Catalysis of the reaction: D-ribulose 1,5-bisphosphate + CO2 + H2O = 2 3-phospho-D-glycerate. [EC:4.1.1.39]	IEA	molecular_function
LOC_Os12g19470	11.4361	1.37353	18.1445	13.2102	3.72358	7.97706e-05	0.00134193	ribulose bisphosphate carboxylase small chain, chloroplast precursor, putative, expressed	GO:0009853	photorespiration	A light-dependent catabolic process occurring concomitantly with photosynthesis in plants (especially C3 plants) whereby dioxygen (O2) is consumed and carbon dioxide (CO2) is evolved. The substrate is glycolate formed in large quantities in chloroplasts from 2-phosphoglycolate generated from ribulose 1,5-bisphosphate by the action of ribulose-bisphosphate carboxylase; the glycolate enters the per…	IEA	biological_process
LOC_Os12g19470	11.4361	1.37353	18.1445	13.2102	3.72358	7.97706e-05	0.00134193	ribulose bisphosphate carboxylase small chain, chloroplast precursor, putative, expressed	GO:0048046	apoplast	The cell membranes and intracellular regions in a plant are connected through plasmodesmata, and plants may be described as having two major compartments: the living symplast and the non-living apoplast. The apoplast is external to the plasma membrane and includes cell walls, intercellular spaces and the lumen of dead structures such as xylem vessels. Water and solutes pass freely through it. [GO…	IEA	cellular_component
LOC_Os12g19470	11.4361	1.37353	18.1445	13.2102	3.72358	7.97706e-05	0.00134193	ribulose bisphosphate carboxylase small chain, chloroplast precursor, putative, expressed	GO:0031977	thylakoid lumen	The volume enclosed by a thylakoid membrane. [GOC:mah, GOC:pz]	IEA	cellular_component
LOC_Os12g19470	11.4361	1.37353	18.1445	13.2102	3.72358	7.97706e-05	0.00134193	ribulose bisphosphate carboxylase small chain, chloroplast precursor, putative, expressed	GO:0009941	chloroplast envelope	The double lipid bilayer enclosing the chloroplast and separating its contents from the rest of the cytoplasm; includes the intermembrane space. [GOC:tb]	IEA	cellular_component
LOC_Os12g19470	11.4361	1.37353	18.1445	13.2102	3.72358	7.97706e-05	0.00134193	ribulose bisphosphate carboxylase small chain, chloroplast precursor, putative, expressed	GO:0055114	oxidation-reduction process	A metabolic process that results in the removal or addition of one or more electrons to or from a substance, with or without the concomitant removal or addition of a proton or protons. [GOC:dhl, GOC:ecd, GOC:jh2, GOC:jid, GOC:mlg, GOC:rph]	IEA	biological_process
LOC_Os12g19470	11.4361	1.37353	18.1445	13.2102	3.72358	7.97706e-05	0.00134193	ribulose bisphosphate carboxylase small chain, chloroplast precursor, putative, expressed	GO:0016829	lyase activity	Catalysis of the cleavage of C-C, C-O, C-N and other bonds by other means than by hydrolysis or oxidation, or conversely adding a group to a double bond. They differ from other enzymes in that two substrates are involved in one reaction direction, but only one in the other direction. When acting on the single substrate, a molecule is eliminated and this generates either a new double bond or a new…	IEA	molecular_function
LOC_Os12g19470	11.4361	1.37353	18.1445	13.2102	3.72358	7.97706e-05	0.00134193	ribulose bisphosphate carboxylase small chain, chloroplast precursor, putative, expressed	GO:0016829	lyase activity	Catalysis of the cleavage of C-C, C-O, C-N and other bonds by other means than by hydrolysis or oxidation, or conversely adding a group to a double bond. They differ from other enzymes in that two substrates are involved in one reaction direction, but only one in the other direction. When acting on the single substrate, a molecule is eliminated and this generates either a new double bond or a new…	IEA	molecular_function
LOC_Os12g19470	11.4361	1.37353	18.1445	13.2102	3.72358	7.97706e-05	0.00134193	ribulose bisphosphate carboxylase small chain, chloroplast precursor, putative, expressed	GO:0055114	oxidation-reduction process	A metabolic process that results in the removal or addition of one or more electrons to or from a substance, with or without the concomitant removal or addition of a proton or protons. [GOC:dhl, GOC:ecd, GOC:jh2, GOC:jid, GOC:mlg, GOC:rph]	IEA	biological_process
LOC_Os12g19470	11.4361	1.37353	18.1445	13.2102	3.72358	7.97706e-05	0.00134193	ribulose bisphosphate carboxylase small chain, chloroplast precursor, putative, expressed	GO:0009579	thylakoid	A membranous cellular structure that bears the photosynthetic pigments in plants, algae, and cyanobacteria. In cyanobacteria thylakoids are of various shapes and are attached to, or continuous with, the plasma membrane. In eukaryotes they are flattened, membrane-bounded disk-like structures located in the chloroplasts; in the chloroplasts of higher plants the thylakoids form dense stacks called g…	IEA	cellular_component
LOC_Os12g19470	11.4361	1.37353	18.1445	13.2102	3.72358	7.97706e-05	0.00134193	ribulose bisphosphate carboxylase small chain, chloroplast precursor, putative, expressed	GO:0009570	chloroplast stroma	The space enclosed by the double membrane of a chloroplast but excluding the thylakoid space. It contains DNA, ribosomes and some temporary products of photosynthesis. [ISBN:0198547684]	IEA	cellular_component
LOC_Os12g19470	11.4361	1.37353	18.1445	13.2102	3.72358	7.97706e-05	0.00134193	ribulose bisphosphate carboxylase small chain, chloroplast precursor, putative, expressed	GO:0009409	response to cold	Any process that results in a change in state or activity of a cell or an organism (in terms of movement, secretion, enzyme production, gene expression, etc.) as a result of a cold stimulus, a temperature stimulus below the optimal temperature for that organism. [GOC:lr]	IEA	biological_process
LOC_Os12g19470	11.4361	1.37353	18.1445	13.2102	3.72358	7.97706e-05	0.00134193	ribulose bisphosphate carboxylase small chain, chloroplast precursor, putative, expressed	GO:0015977	carbon fixation	A metabolic process in which carbon (usually derived from carbon dioxide) is incorporated into organic compounds (usually carbohydrates). [GOC:jl, GOC:mah]	IEA	biological_process
LOC_Os12g19470	11.4361	1.37353	18.1445	13.2102	3.72358	7.97706e-05	0.00134193	ribulose bisphosphate carboxylase small chain, chloroplast precursor, putative, expressed	GO:0016491	oxidoreductase activity	Catalysis of an oxidation-reduction (redox) reaction, a reversible chemical reaction in which the oxidation state of an atom or atoms within a molecule is altered. One substrate acts as a hydrogen or electron donor and becomes oxidized, while the other acts as hydrogen or electron acceptor and becomes reduced. [GOC:go_curators]	IEA	molecular_function
LOC_Os11g38220	107.019	12.9059	169.761	13.1538	3.71741	9.19579e-13	1.12706e-10	DUF538 domain containing protein, putative, expressed
LOC_Os03g43670	24.9674	3.01912	39.5995	13.1163	3.71328	2.59707e-07	9.58945e-06	TKL_IRAK_CR4L.1 - The CR4L subfamily has homology with Crinkly4, expressed	GO:0004872	receptor activity	Combining with an extracellular or intracellular messenger to initiate a change in cell activity. [GOC:ceb, ISBN:0198506732]	IEA	molecular_function
LOC_Os03g43670	24.9674	3.01912	39.5995	13.1163	3.71328	2.59707e-07	9.58945e-06	TKL_IRAK_CR4L.1 - The CR4L subfamily has homology with Crinkly4, expressed	GO:0004713	protein tyrosine kinase activity	Catalysis of the reaction: ATP + a protein tyrosine = ADP + protein tyrosine phosphate. [EC:2.7.10]	IEA	molecular_function
LOC_Os03g43670	24.9674	3.01912	39.5995	13.1163	3.71328	2.59707e-07	9.58945e-06	TKL_IRAK_CR4L.1 - The CR4L subfamily has homology with Crinkly4, expressed	GO:0004674	protein serine/threonine kinase activity	Catalysis of the reactions: ATP + protein serine = ADP + protein serine phosphate, and ATP + protein threonine = ADP + protein threonine phosphate. [GOC:bf]	IEA	molecular_function
LOC_Os03g43670	24.9674	3.01912	39.5995	13.1163	3.71328	2.59707e-07	9.58945e-06	TKL_IRAK_CR4L.1 - The CR4L subfamily has homology with Crinkly4, expressed	GO:0000166	nucleotide binding	Interacting selectively and non-covalently with a nucleotide, any compound consisting of a nucleoside that is esterified with (ortho)phosphate or an oligophosphate at any hydroxyl group on the ribose or deoxyribose. [GOC:mah, ISBN:0198547684]	IEA	molecular_function
LOC_Os03g43670	24.9674	3.01912	39.5995	13.1163	3.71328	2.59707e-07	9.58945e-06	TKL_IRAK_CR4L.1 - The CR4L subfamily has homology with Crinkly4, expressed	GO:0016301	kinase activity	Catalysis of the transfer of a phosphate group, usually from ATP, to a substrate molecule. [ISBN:0198506732]	IEA	molecular_function
LOC_Os03g43670	24.9674	3.01912	39.5995	13.1163	3.71328	2.59707e-07	9.58945e-06	TKL_IRAK_CR4L.1 - The CR4L subfamily has homology with Crinkly4, expressed	GO:0006468	protein phosphorylation	The process of introducing a phosphate group on to a protein. [GOC:hb]	IEA	biological_process
LOC_Os03g43670	24.9674	3.01912	39.5995	13.1163	3.71328	2.59707e-07	9.58945e-06	TKL_IRAK_CR4L.1 - The CR4L subfamily has homology with Crinkly4, expressed	GO:0004672	protein kinase activity	Catalysis of the phosphorylation of an amino acid residue in a protein, usually according to the reaction: a protein + ATP = a phosphoprotein + ADP. [MetaCyc:PROTEIN-KINASE-RXN]	IEA	molecular_function
LOC_Os03g43670	24.9674	3.01912	39.5995	13.1163	3.71328	2.59707e-07	9.58945e-06	TKL_IRAK_CR4L.1 - The CR4L subfamily has homology with Crinkly4, expressed	GO:0005524	ATP binding	Interacting selectively and non-covalently with ATP, adenosine 5'-triphosphate, a universally important coenzyme and enzyme regulator. [ISBN:0198506732]	IEA	molecular_function
LOC_Os11g10260	15.8896	1.92206	25.2013	13.1116	3.71278	7.06287e-05	0.00121058	retrotransposon protein, putative, Ty3-gypsy subclass	GO:0005524	ATP binding	Interacting selectively and non-covalently with ATP, adenosine 5'-triphosphate, a universally important coenzyme and enzyme regulator. [ISBN:0198506732]	IEA	molecular_function
LOC_Os11g10260	15.8896	1.92206	25.2013	13.1116	3.71278	7.06287e-05	0.00121058	retrotransposon protein, putative, Ty3-gypsy subclass	GO:0004713	protein tyrosine kinase activity	Catalysis of the reaction: ATP + a protein tyrosine = ADP + protein tyrosine phosphate. [EC:2.7.10]	IEA	molecular_function
LOC_Os11g10260	15.8896	1.92206	25.2013	13.1116	3.71278	7.06287e-05	0.00121058	retrotransposon protein, putative, Ty3-gypsy subclass	GO:0006468	protein phosphorylation	The process of introducing a phosphate group on to a protein. [GOC:hb]	IEA	biological_process
LOC_Os11g10260	15.8896	1.92206	25.2013	13.1116	3.71278	7.06287e-05	0.00121058	retrotransposon protein, putative, Ty3-gypsy subclass	GO:0004672	protein kinase activity	Catalysis of the phosphorylation of an amino acid residue in a protein, usually according to the reaction: a protein + ATP = a phosphoprotein + ADP. [MetaCyc:PROTEIN-KINASE-RXN]	IEA	molecular_function
LOC_Os11g10260	15.8896	1.92206	25.2013	13.1116	3.71278	7.06287e-05	0.00121058	retrotransposon protein, putative, Ty3-gypsy subclass	GO:0000166	nucleotide binding	Interacting selectively and non-covalently with a nucleotide, any compound consisting of a nucleoside that is esterified with (ortho)phosphate or an oligophosphate at any hydroxyl group on the ribose or deoxyribose. [GOC:mah, ISBN:0198547684]	IEA	molecular_function
LOC_Os11g10260	15.8896	1.92206	25.2013	13.1116	3.71278	7.06287e-05	0.00121058	retrotransposon protein, putative, Ty3-gypsy subclass	GO:0048544	recognition of pollen	The process, involving the sharing and interaction of the single locus incompatibility haplotypes, involved in the recognition or rejection of the self pollen by cells in the stigma. This process ensures out-breeding in certain plant species. [GOC:dph, GOC:pj, GOC:tb]	IEA	biological_process
LOC_Os11g10260	15.8896	1.92206	25.2013	13.1116	3.71278	7.06287e-05	0.00121058	retrotransposon protein, putative, Ty3-gypsy subclass	GO:0004674	protein serine/threonine kinase activity	Catalysis of the reactions: ATP + protein serine = ADP + protein serine phosphate, and ATP + protein threonine = ADP + protein threonine phosphate. [GOC:bf]	IEA	molecular_function
LOC_Os12g41260	38.3743	4.66912	60.8444	13.0312	3.7039	2.22864e-06	6.34239e-05	protein kinase domain containing protein, expressed	GO:0005886	plasma membrane	The membrane surrounding a cell that separates the cell from its external environment. It consists of a phospholipid bilayer and associated proteins. [ISBN:0716731363]	IEA	cellular_component
LOC_Os12g41260	38.3743	4.66912	60.8444	13.0312	3.7039	2.22864e-06	6.34239e-05	protein kinase domain containing protein, expressed	GO:0004713	protein tyrosine kinase activity	Catalysis of the reaction: ATP + a protein tyrosine = ADP + protein tyrosine phosphate. [EC:2.7.10]	IEA	molecular_function
LOC_Os12g41260	38.3743	4.66912	60.8444	13.0312	3.7039	2.22864e-06	6.34239e-05	protein kinase domain containing protein, expressed	GO:0016301	kinase activity	Catalysis of the transfer of a phosphate group, usually from ATP, to a substrate molecule. [ISBN:0198506732]	IEA	molecular_function
LOC_Os12g41260	38.3743	4.66912	60.8444	13.0312	3.7039	2.22864e-06	6.34239e-05	protein kinase domain containing protein, expressed	GO:0004674	protein serine/threonine kinase activity	Catalysis of the reactions: ATP + protein serine = ADP + protein serine phosphate, and ATP + protein threonine = ADP + protein threonine phosphate. [GOC:bf]	IEA	molecular_function
LOC_Os12g41260	38.3743	4.66912	60.8444	13.0312	3.7039	2.22864e-06	6.34239e-05	protein kinase domain containing protein, expressed	GO:0005524	ATP binding	Interacting selectively and non-covalently with ATP, adenosine 5'-triphosphate, a universally important coenzyme and enzyme regulator. [ISBN:0198506732]	IEA	molecular_function
LOC_Os12g41260	38.3743	4.66912	60.8444	13.0312	3.7039	2.22864e-06	6.34239e-05	protein kinase domain containing protein, expressed	GO:0006468	protein phosphorylation	The process of introducing a phosphate group on to a protein. [GOC:hb]	IEA	biological_process
LOC_Os12g41260	38.3743	4.66912	60.8444	13.0312	3.7039	2.22864e-06	6.34239e-05	protein kinase domain containing protein, expressed	GO:0004672	protein kinase activity	Catalysis of the phosphorylation of an amino acid residue in a protein, usually according to the reaction: a protein + ATP = a phosphoprotein + ADP. [MetaCyc:PROTEIN-KINASE-RXN]	IEA	molecular_function
LOC_Os02g41904	192.601	23.6044	305.265	12.9325	3.69293	1.37471e-17	3.64549e-15	DEF7 - Defensin and Defensin-like DEFL family	GO:0005886	plasma membrane	The membrane surrounding a cell that separates the cell from its external environment. It consists of a phospholipid bilayer and associated proteins. [ISBN:0716731363]	IEA	cellular_component
LOC_Os02g41904	192.601	23.6044	305.265	12.9325	3.69293	1.37471e-17	3.64549e-15	DEF7 - Defensin and Defensin-like DEFL family	GO:0006952	defense response	Reactions, triggered in response to the presence of a foreign body or the occurrence of an injury, which result in restriction of damage to the organism attacked or prevention/recovery from the infection caused by the attack. [GOC:go_curators]	IEA	biological_process
LOC_Os02g41904	192.601	23.6044	305.265	12.9325	3.69293	1.37471e-17	3.64549e-15	DEF7 - Defensin and Defensin-like DEFL family	GO:0009505	plant-type cell wall	A more or less rigid stucture lying outside the cell membrane of a cell and composed of cellulose and pectin and other organic and inorganic substances. [ISBN:0471245208]	IEA	cellular_component
LOC_Os06g20040	50.1799	6.17647	79.5156	12.8739	3.68638	5.20654e-10	3.6247e-08	aspartic proteinase nepenthesin-2 precursor, putative, expressed	GO:0008233	peptidase activity	Catalysis of the hydrolysis of a peptide bond. A peptide bond is a covalent bond formed when the carbon atom from the carboxyl group of one amino acid shares electrons with the nitrogen atom from the amino group of a second amino acid. [GOC:jl, ISBN:0815332181]	IEA	molecular_function
LOC_Os06g20040	50.1799	6.17647	79.5156	12.8739	3.68638	5.20654e-10	3.6247e-08	aspartic proteinase nepenthesin-2 precursor, putative, expressed	GO:0006508	proteolysis	The hydrolysis of proteins into smaller polypeptides and/or amino acids by cleavage of their peptide bonds. [GOC:bf, GOC:mah]	IEA	biological_process
LOC_Os06g20040	50.1799	6.17647	79.5156	12.8739	3.68638	5.20654e-10	3.6247e-08	aspartic proteinase nepenthesin-2 precursor, putative, expressed	GO:0004190	aspartic-type endopeptidase activity	Catalysis of the hydrolysis of internal, alpha-peptide bonds in a polypeptide chain by a mechanism in which a water molecule bound by the side chains of aspartic residues at the active center acts as a nucleophile. [ISBN:0198506732]	IEA	molecular_function
LOC_Os06g20040	50.1799	6.17647	79.5156	12.8739	3.68638	5.20654e-10	3.6247e-08	aspartic proteinase nepenthesin-2 precursor, putative, expressed	GO:0016787	hydrolase activity	Catalysis of the hydrolysis of various bonds, e.g. C-O, C-N, C-C, phosphoric anhydride bonds, etc. Hydrolase is the systematic name for any enzyme of EC class 3. [ISBN:0198506732]	IEA	molecular_function
LOC_Os01g03950	14.4476	1.78382	22.8901	12.832	3.68168	8.48401e-05	0.00141174	glycosyl hydrolase, family 31, putative, expressed	GO:0010411	xyloglucan metabolic process	The chemical reactions and pathways involving xyloglucan, the cross-linking glycan composed of (1->4)-beta-D-glucan backbone substituted at regular intervals with beta-D-xylosyl-(1->6) residues, which is present in the primary cell wall of most higher plants. [GOC:tair_curators]	IEA	biological_process
LOC_Os01g03950	14.4476	1.78382	22.8901	12.832	3.68168	8.48401e-05	0.00141174	glycosyl hydrolase, family 31, putative, expressed	GO:0009505	plant-type cell wall	A more or less rigid stucture lying outside the cell membrane of a cell and composed of cellulose and pectin and other organic and inorganic substances. [ISBN:0471245208]	IEA	cellular_component
LOC_Os01g03950	14.4476	1.78382	22.8901	12.832	3.68168	8.48401e-05	0.00141174	glycosyl hydrolase, family 31, putative, expressed	GO:0005618	cell wall	The rigid or semi-rigid envelope lying outside the cell membrane of plant, fungal, and most prokaryotic cells, maintaining their shape and protecting them from osmotic lysis. In plants it is made of cellulose and, often, lignin; in fungi it is composed largely of polysaccharides; in bacteria it is composed of peptidoglycan. [ISBN:0198547684]	IEA	cellular_component
LOC_Os01g03950	14.4476	1.78382	22.8901	12.832	3.68168	8.48401e-05	0.00141174	glycosyl hydrolase, family 31, putative, expressed	GO:0004553	hydrolase activity, hydrolyzing O-glycosyl compounds	Catalysis of the hydrolysis of any O-glycosyl bond. [GOC:mah]	IEA	molecular_function
LOC_Os01g03950	14.4476	1.78382	22.8901	12.832	3.68168	8.48401e-05	0.00141174	glycosyl hydrolase, family 31, putative, expressed	GO:0046556	alpha-N-arabinofuranosidase activity	Catalysis of the hydrolysis of terminal non-reducing alpha-L-arabinofuranoside residues in alpha-L-arabinosides. [EC:3.2.1.55]	IEA	molecular_function
LOC_Os01g03950	14.4476	1.78382	22.8901	12.832	3.68168	8.48401e-05	0.00141174	glycosyl hydrolase, family 31, putative, expressed	GO:0045493	xylan catabolic process	The chemical reactions and pathways resulting in the breakdown of xylan, a polymer containing a beta-1,4-linked D-xylose backbone. [GOC:go_curators, PMID:11931668]	IEA	biological_process
LOC_Os01g03950	14.4476	1.78382	22.8901	12.832	3.68168	8.48401e-05	0.00141174	glycosyl hydrolase, family 31, putative, expressed	GO:0009507	chloroplast	A chlorophyll-containing plastid with thylakoids organized into grana and frets, or stroma thylakoids, and embedded in a stroma. [ISBN:0471245208]	IEA	cellular_component
LOC_Os01g03950	14.4476	1.78382	22.8901	12.832	3.68168	8.48401e-05	0.00141174	glycosyl hydrolase, family 31, putative, expressed	GO:0009044	xylan 1,4-beta-xylosidase activity	Catalysis of the hydrolysis of (1->4)-beta-D-xylans so as to remove successive D-xylose residues from the non-reducing termini. [EC:3.2.1.37]	IEA	molecular_function
LOC_Os01g03950	14.4476	1.78382	22.8901	12.832	3.68168	8.48401e-05	0.00141174	glycosyl hydrolase, family 31, putative, expressed	GO:0046686	response to cadmium ion	Any process that results in a change in state or activity of a cell or an organism (in terms of movement, secretion, enzyme production, gene expression, etc.) as a result of a cadmium (Cd) ion stimulus. [GOC:ai]	IEA	biological_process
LOC_Os01g03950	14.4476	1.78382	22.8901	12.832	3.68168	8.48401e-05	0.00141174	glycosyl hydrolase, family 31, putative, expressed	GO:0048046	apoplast	The cell membranes and intracellular regions in a plant are connected through plasmodesmata, and plants may be described as having two major compartments: the living symplast and the non-living apoplast. The apoplast is external to the plasma membrane and includes cell walls, intercellular spaces and the lumen of dead structures such as xylem vessels. Water and solutes pass freely through it. [GO…	IEA	cellular_component
LOC_Os01g03950	14.4476	1.78382	22.8901	12.832	3.68168	8.48401e-05	0.00141174	glycosyl hydrolase, family 31, putative, expressed	GO:0005975	carbohydrate metabolic process	The chemical reactions and pathways involving carbohydrates, any of a group of organic compounds based of the general formula Cx(H2O)y. Includes the formation of carbohydrate derivatives by the addition of a carbohydrate residue to another molecule. [GOC:mah, ISBN:0198506732]	IEA	biological_process
LOC_Os04g08390	8.82604	1.09706	13.9787	12.742	3.67152	0.000817252	0.00924968	Leucine Rich Repeat family protein, expressed
LOC_Os10g28400	27.5231	3.43382	43.5826	12.6921	3.66586	2.21283e-05	0.000456818	MTN26L4 - MtN26 family protein precursor, expressed
LOC_Os01g72740	19.7975	2.47059	31.3488	12.6888	3.66549	5.24169e-05	0.000944411	cytochrome P450, putative, expressed	GO:0009055	electron carrier activity	Any molecular entity that serves as an electron acceptor and electron donor in an electron transport system. [ISBN:0198506732]	IEA	molecular_function
LOC_Os01g72740	19.7975	2.47059	31.3488	12.6888	3.66549	5.24169e-05	0.000944411	cytochrome P450, putative, expressed	GO:0004497	monooxygenase activity	Catalysis of the incorporation of one atom from molecular oxygen into a compound and the reduction of the other atom of oxygen to water. [http://www.onelook.com/, ISBN:0198506732]	IEA	molecular_function
LOC_Os01g72740	19.7975	2.47059	31.3488	12.6888	3.66549	5.24169e-05	0.000944411	cytochrome P450, putative, expressed	GO:0020037	heme binding	Interacting selectively and non-covalently with heme, any compound of iron complexed in a porphyrin (tetrapyrrole) ring. [CHEBI:30413, GOC:ai]	IEA	molecular_function
LOC_Os01g72740	19.7975	2.47059	31.3488	12.6888	3.66549	5.24169e-05	0.000944411	cytochrome P450, putative, expressed	GO:0005506	iron ion binding	Interacting selectively and non-covalently with iron (Fe) ions. [GOC:ai]	IEA	molecular_function
LOC_Os11g18310	35.1069	4.39265	55.5831	12.6537	3.66148	6.48822e-06	0.000159849	cycloartenol synthase, putative
LOC_Os03g36530	8.60171	1.09706	13.6048	12.4012	3.6324	0.000871853	0.00975152	FAD-binding and arabino-lactone oxidase domains containing protein, putative, expressed	GO:0050660	flavin adenine dinucleotide binding	Interacting selectively and non-covalently with FAD, flavin-adenine dinucleotide, the coenzyme or the prosthetic group of various flavoprotein oxidoreductase enzymes, in either the oxidized form, FAD, or the reduced form, FADH2. [CHEBI:24040, GOC:ai, GOC:imk, ISBN:0198506732]	IEA	molecular_function
LOC_Os03g36530	8.60171	1.09706	13.6048	12.4012	3.6324	0.000871853	0.00975152	FAD-binding and arabino-lactone oxidase domains containing protein, putative, expressed	GO:0016020	membrane	Double layer of lipid molecules that encloses all cells, and, in eukaryotes, many organelles; may be a single or double lipid bilayer; also includes associated proteins. [GOC:mah, ISBN:0815316194]	IEA	cellular_component
LOC_Os03g36530	8.60171	1.09706	13.6048	12.4012	3.6324	0.000871853	0.00975152	FAD-binding and arabino-lactone oxidase domains containing protein, putative, expressed	GO:0003824	catalytic activity	Catalysis of a biochemical reaction at physiological temperatures. In biologically catalyzed reactions, the reactants are known as substrates, and the catalysts are naturally occurring macromolecular substances known as enzymes. Enzymes possess specific binding sites for substrates, and are usually composed wholly or largely of protein, but RNA that has catalytic activity (ribozyme) is often also…	IEA	molecular_function
LOC_Os03g36530	8.60171	1.09706	13.6048	12.4012	3.6324	0.000871853	0.00975152	FAD-binding and arabino-lactone oxidase domains containing protein, putative, expressed	GO:0016491	oxidoreductase activity	Catalysis of an oxidation-reduction (redox) reaction, a reversible chemical reaction in which the oxidation state of an atom or atoms within a molecule is altered. One substrate acts as a hydrogen or electron donor and becomes oxidized, while the other acts as hydrogen or electron acceptor and becomes reduced. [GOC:go_curators]	IEA	molecular_function
LOC_Os03g36530	8.60171	1.09706	13.6048	12.4012	3.6324	0.000871853	0.00975152	FAD-binding and arabino-lactone oxidase domains containing protein, putative, expressed	GO:0005618	cell wall	The rigid or semi-rigid envelope lying outside the cell membrane of plant, fungal, and most prokaryotic cells, maintaining their shape and protecting them from osmotic lysis. In plants it is made of cellulose and, often, lignin; in fungi it is composed largely of polysaccharides; in bacteria it is composed of peptidoglycan. [ISBN:0198547684]	IEA	cellular_component
LOC_Os03g36530	8.60171	1.09706	13.6048	12.4012	3.6324	0.000871853	0.00975152	FAD-binding and arabino-lactone oxidase domains containing protein, putative, expressed	GO:0003885	D-arabinono-1,4-lactone oxidase activity	Catalysis of the reaction: D-arabinono-1,4-lactone + O(2) = dehydro-D-arabinono-1,4-lactone + H(2)O(2) + H(+). [EC:1.1.3.37, RHEA:23759]	IEA	molecular_function
LOC_Os10g31540	489.766	62.7147	774.467	12.3491	3.62633	2.10046e-20	8.16939e-18	glycine-rich cell wall structural protein 2 precursor, putative, expressed	GO:0051260	protein homooligomerization	The process of creating protein oligomers, compounds composed of a small number, usually between three and ten, of identical component monomers. Oligomers may be formed by the polymerization of a number of monomers or the depolymerization of a large protein polymer. [GOC:ai]	IEA	biological_process
LOC_Os10g31540	489.766	62.7147	774.467	12.3491	3.62633	2.10046e-20	8.16939e-18	glycine-rich cell wall structural protein 2 precursor, putative, expressed	GO:0016020	membrane	Double layer of lipid molecules that encloses all cells, and, in eukaryotes, many organelles; may be a single or double lipid bilayer; also includes associated proteins. [GOC:mah, ISBN:0815316194]	IEA	cellular_component
LOC_Os08g02300	12.8231	1.64559	20.2747	12.3207	3.62301	0.000289301	0.00394895	no apical meristem protein, putative, expressed	GO:0050826	response to freezing	Any process that results in a change in state or activity of a cell or an organism (in terms of movement, secretion, enzyme production, gene expression, etc.) as a result of a freezing stimulus, temperatures below 0 degrees Celsius. [GOC:jl]	IEA	biological_process
LOC_Os08g02300	12.8231	1.64559	20.2747	12.3207	3.62301	0.000289301	0.00394895	no apical meristem protein, putative, expressed	GO:0050825	ice binding	Interacting selectively and non-covalently with ice, water reduced to the solid state by cold temperature. It is a white or transparent colorless substance, crystalline, brittle, and viscoidal. [GOC:curators]	IEA	molecular_function
LOC_Os08g02300	12.8231	1.64559	20.2747	12.3207	3.62301	0.000289301	0.00394895	no apical meristem protein, putative, expressed	GO:0003677	DNA binding	Any molecular function by which a gene product interacts selectively and non-covalently with DNA (deoxyribonucleic acid). [GOC:dph, GOC:jl, GOC:tb, GOC:vw]	IEA	molecular_function
LOC_Os08g02300	12.8231	1.64559	20.2747	12.3207	3.62301	0.000289301	0.00394895	no apical meristem protein, putative, expressed	GO:0042309	homoiothermy	Any homoeostatic process in which an organism maintains its internal body temperature at a relatively constant value. This is achieved by using metabolic processes to counteract fluctuations in the temperature of the environment. [ISBN:0192801023]	IEA	biological_process
LOC_Os08g02300	12.8231	1.64559	20.2747	12.3207	3.62301	0.000289301	0.00394895	no apical meristem protein, putative, expressed	GO:0045893	positive regulation of transcription, DNA-dependent	Any process that activates or increases the frequency, rate or extent of cellular DNA-dependent transcription. [GOC:go_curators, GOC:txnOH]	IEA	biological_process
LOC_Os08g02300	12.8231	1.64559	20.2747	12.3207	3.62301	0.000289301	0.00394895	no apical meristem protein, putative, expressed	GO:0009834	secondary cell wall biogenesis	A cellular process that results in the biosynthesis of constituent macromolecules, assembly, and arrangement of constituent parts of inextensible cellulose- and pectin-containing cell walls that are formed between the plasma membrane and primary cell wall after cell expansion is complete. An example of this is found in Arabidopsis thaliana. [GOC:lr, GOC:mtg_sensu]	IEA	biological_process
LOC_Os08g02300	12.8231	1.64559	20.2747	12.3207	3.62301	0.000289301	0.00394895	no apical meristem protein, putative, expressed	GO:0010047	fruit dehiscence	The process leading to the spontaneous opening of the fruit permitting the escape of seeds. [GOC:tb, ISBN:0471245208]	IEA	biological_process
LOC_Os08g02300	12.8231	1.64559	20.2747	12.3207	3.62301	0.000289301	0.00394895	no apical meristem protein, putative, expressed	GO:0009809	lignin biosynthetic process	The chemical reactions and pathways resulting in the formation of lignins, a class of polymers formed by the dehydrogenetive radical polymerization of various phenylpropanoid monomers. [GOC:tair_curators, ISBN:0198547684]	IEA	biological_process
LOC_Os08g02300	12.8231	1.64559	20.2747	12.3207	3.62301	0.000289301	0.00394895	no apical meristem protein, putative, expressed	GO:0016020	membrane	Double layer of lipid molecules that encloses all cells, and, in eukaryotes, many organelles; may be a single or double lipid bilayer; also includes associated proteins. [GOC:mah, ISBN:0815316194]	IEA	cellular_component
LOC_Os08g02300	12.8231	1.64559	20.2747	12.3207	3.62301	0.000289301	0.00394895	no apical meristem protein, putative, expressed	GO:0009901	anther dehiscence	The dehiscence of an anther to release the pollen grains contained within it. [GOC:tb]	IEA	biological_process
LOC_Os07g07170	26.6792	3.43382	42.1761	12.2825	3.61854	4.3969e-05	0.000809598	plastocyanin-like domain containing protein, putative	GO:0005507	copper ion binding	Interacting selectively and non-covalently with copper (Cu) ions. [GOC:ai]	IEA	molecular_function
LOC_Os07g07170	26.6792	3.43382	42.1761	12.2825	3.61854	4.3969e-05	0.000809598	plastocyanin-like domain containing protein, putative	GO:0009055	electron carrier activity	Any molecular entity that serves as an electron acceptor and electron donor in an electron transport system. [ISBN:0198506732]	IEA	molecular_function
LOC_Os11g02054	10.5326	1.37353	16.6387	12.1138	3.59858	0.00220735	0.0207772	ACT domain containing protein, expressed	GO:0016597	amino acid binding	Interacting selectively and non-covalently with an amino acid, organic acids containing one or more amino substituents. [GOC:ai]	IEA	molecular_function
LOC_Os11g02054	10.5326	1.37353	16.6387	12.1138	3.59858	0.00220735	0.0207772	ACT domain containing protein, expressed	GO:0005634	nucleus	A membrane-bounded organelle of eukaryotic cells in which chromosomes are housed and replicated. In most cells, the nucleus contains all of the cell's chromosomes except the organellar chromosomes, and is the site of RNA synthesis and processing. In some species, or in specialized cell types, RNA metabolism or DNA replication may be absent. [GOC:go_curators]	IMP	cellular_component
LOC_Os11g02054	10.5326	1.37353	16.6387	12.1138	3.59858	0.00220735	0.0207772	ACT domain containing protein, expressed	GO:0008152	metabolic process	The chemical reactions and pathways, including anabolism and catabolism, by which living organisms transform chemical substances. Metabolic processes typically transform small molecules, but also include macromolecular processes such as DNA repair and replication, and protein synthesis and degradation. [GOC:go_curators, ISBN:0198547684]	IEA	biological_process
LOC_Os05g02070	506.277	66.1265	799.711	12.0937	3.59618	2.21839e-19	7.61299e-17	expressed protein	GO:0003735	structural constituent of ribosome	The action of a molecule that contributes to the structural integrity of the ribosome. [GOC:mah]	IEA	molecular_function
LOC_Os05g02070	506.277	66.1265	799.711	12.0937	3.59618	2.21839e-19	7.61299e-17	expressed protein	GO:0005840	ribosome	An intracellular organelle, about 200 A in diameter, consisting of RNA and protein. It is the site of protein biosynthesis resulting from translation of messenger RNA (mRNA). It consists of two subunits, one large and one small, each containing only protein and RNA. Both the ribosome and its subunits are characterized by their sedimentation coefficients, expressed in Svedberg units (symbol: S). H…	IEA	cellular_component
LOC_Os05g02070	506.277	66.1265	799.711	12.0937	3.59618	2.21839e-19	7.61299e-17	expressed protein	GO:0006412	translation	The cellular metabolic process in which a protein is formed, using the sequence of a mature mRNA molecule to specify the sequence of amino acids in a polypeptide chain. Translation is mediated by the ribosome, and begins with the formation of a ternary complex between aminoacylated initiator methionine tRNA, GTP, and initiation factor 2, which subsequently associates with the small subunit of the…	IEA	biological_process
LOC_Os05g02070	506.277	66.1265	799.711	12.0937	3.59618	2.21839e-19	7.61299e-17	expressed protein	GO:0046872	metal ion binding	Interacting selectively and non-covalently with any metal ion. [GOC:ai]	IEA	molecular_function
LOC_Os05g02070	506.277	66.1265	799.711	12.0937	3.59618	2.21839e-19	7.61299e-17	expressed protein	GO:0050826	response to freezing	Any process that results in a change in state or activity of a cell or an organism (in terms of movement, secretion, enzyme production, gene expression, etc.) as a result of a freezing stimulus, temperatures below 0 degrees Celsius. [GOC:jl]	IEA	biological_process
LOC_Os05g02070	506.277	66.1265	799.711	12.0937	3.59618	2.21839e-19	7.61299e-17	expressed protein	GO:0005829	cytosol	The part of the cytoplasm that does not contain organelles but which does contain other particulate matter, such as protein complexes. [GOC:hgd, GOC:jl]	IEA	cellular_component
LOC_Os05g02070	506.277	66.1265	799.711	12.0937	3.59618	2.21839e-19	7.61299e-17	expressed protein	GO:0042309	homoiothermy	Any homoeostatic process in which an organism maintains its internal body temperature at a relatively constant value. This is achieved by using metabolic processes to counteract fluctuations in the temperature of the environment. [ISBN:0192801023]	IEA	biological_process
LOC_Os05g02070	506.277	66.1265	799.711	12.0937	3.59618	2.21839e-19	7.61299e-17	expressed protein	GO:0050825	ice binding	Interacting selectively and non-covalently with ice, water reduced to the solid state by cold temperature. It is a white or transparent colorless substance, crystalline, brittle, and viscoidal. [GOC:curators]	IEA	molecular_function
LOC_Os05g02070	506.277	66.1265	799.711	12.0937	3.59618	2.21839e-19	7.61299e-17	expressed protein	GO:0005737	cytoplasm	All of the contents of a cell excluding the plasma membrane and nucleus, but including other subcellular structures. [ISBN:0198547684]	IEA	cellular_component
LOC_Os05g02070	506.277	66.1265	799.711	12.0937	3.59618	2.21839e-19	7.61299e-17	expressed protein	GO:0005622	intracellular	The living contents of a cell; the matter contained within (but not including) the plasma membrane, usually taken to exclude large vacuoles and masses of secretory or ingested material. In eukaryotes it includes the nucleus and cytoplasm. [ISBN:0198506732]	IEA	cellular_component
LOC_Os05g02070	506.277	66.1265	799.711	12.0937	3.59618	2.21839e-19	7.61299e-17	expressed protein	GO:0046872	metal ion binding	Interacting selectively and non-covalently with any metal ion. [GOC:ai]	IEA	molecular_function
LOC_Os10g40480	22.0448	2.88088	34.8207	12.0868	3.59536	6.19561e-06	0.000153963	LTPL143 - Protease inhibitor/seed storage/LTP family protein precursor, expressed	GO:0006869	lipid transport	The directed movement of lipids into, out of or within a cell, or between cells, by means of some agent such as a transporter or pore. Lipids are compounds soluble in an organic solvent but not, or sparingly, in an aqueous solvent. [ISBN:0198506732]	IEA	biological_process
LOC_Os04g21160	18.7957	2.47059	29.6791	12.013	3.58652	0.000484638	0.00598638	triacylglycerol lipase 1 precursor, putative	GO:0006629	lipid metabolic process	The chemical reactions and pathways involving lipids, compounds soluble in an organic solvent but not, or sparingly, in an aqueous solvent. Includes fatty acids; neutral fats, other fatty-acid esters, and soaps; long-chain (fatty) alcohols and waxes; sphingoids and other long-chain bases; glycolipids, phospholipids and sphingolipids; and carotenes, polyprenols, sterols, terpenes and other isopren…	IEA	biological_process
LOC_Os07g02690	138.252	18.2529	218.251	11.957	3.57978	2.05555e-13	2.81504e-11	DUF538 domain containing protein, putative, expressed
LOC_Os08g33910	62.3514	8.23676	98.4278	11.9498	3.57892	2.75993e-09	1.633e-07	no apical meristem protein, putative, expressed	GO:0003677	DNA binding	Any molecular function by which a gene product interacts selectively and non-covalently with DNA (deoxyribonucleic acid). [GOC:dph, GOC:jl, GOC:tb, GOC:vw]	IEA	molecular_function
LOC_Os06g04990	14.5209	1.92206	22.9201	11.9248	3.57589	2.85883e-05	0.000567679	early nodulin 93 ENOD93 protein, putative, expressed
LOC_Os02g17620	40.375	5.35147	63.7241	11.9078	3.57383	2.26288e-08	1.06637e-06	isochorismatase family protein, putative, expressed	GO:0008152	metabolic process	The chemical reactions and pathways, including anabolism and catabolism, by which living organisms transform chemical substances. Metabolic processes typically transform small molecules, but also include macromolecular processes such as DNA repair and replication, and protein synthesis and degradation. [GOC:go_curators, ISBN:0198547684]	IEA	biological_process
LOC_Os02g17620	40.375	5.35147	63.7241	11.9078	3.57383	2.26288e-08	1.06637e-06	isochorismatase family protein, putative, expressed	GO:0003824	catalytic activity	Catalysis of a biochemical reaction at physiological temperatures. In biologically catalyzed reactions, the reactants are known as substrates, and the catalysts are naturally occurring macromolecular substances known as enzymes. Enzymes possess specific binding sites for substrates, and are usually composed wholly or largely of protein, but RNA that has catalytic activity (ribozyme) is often also…	IEA	molecular_function
LOC_Os04g25060	63.12	8.375	99.6166	11.8945	3.57223	8.67421e-12	8.5482e-10	cysteine-rich receptor-like protein kinase, putative, expressed
LOC_Os06g41670	75.9063	10.1544	119.741	11.792	3.55974	2.91922e-11	2.58041e-09	CC-NBS-LRR protein, putative, expressed	GO:0005524	ATP binding	Interacting selectively and non-covalently with ATP, adenosine 5'-triphosphate, a universally important coenzyme and enzyme regulator. [ISBN:0198506732]	IEA	molecular_function
LOC_Os06g41670	75.9063	10.1544	119.741	11.792	3.55974	2.91922e-11	2.58041e-09	CC-NBS-LRR protein, putative, expressed	GO:0006952	defense response	Reactions, triggered in response to the presence of a foreign body or the occurrence of an injury, which result in restriction of damage to the organism attacked or prevention/recovery from the infection caused by the attack. [GOC:go_curators]	IEA	biological_process
LOC_Os06g41670	75.9063	10.1544	119.741	11.792	3.55974	2.91922e-11	2.58041e-09	CC-NBS-LRR protein, putative, expressed	GO:0006915	apoptotic process	A programmed cell death process which begins when a cell receives an internal (e.g. DNA damage) or external signal (e.g. an extracellular death ligand), and proceeds through a series of biochemical events (signaling pathways) which typically lead to rounding-up of the cell, retraction of pseudopodes, reduction of cellular volume (pyknosis), chromatin condensation, nuclear fragmentation (karyorrhe…	IEA	biological_process
LOC_Os06g39230	21.4135	2.88088	33.7686	11.7216	3.5511	0.000290099	0.00395799	aldehyde dehydrogenase, putative, expressed	GO:0016491	oxidoreductase activity	Catalysis of an oxidation-reduction (redox) reaction, a reversible chemical reaction in which the oxidation state of an atom or atoms within a molecule is altered. One substrate acts as a hydrogen or electron donor and becomes oxidized, while the other acts as hydrogen or electron acceptor and becomes reduced. [GOC:go_curators]	IEA	molecular_function
LOC_Os06g39230	21.4135	2.88088	33.7686	11.7216	3.5511	0.000290099	0.00395799	aldehyde dehydrogenase, putative, expressed	GO:0009699	phenylpropanoid biosynthetic process	The chemical reactions and pathways resulting in the formation of aromatic derivatives of trans-cinnamic acid. [GOC:jl]	IEA	biological_process
LOC_Os06g39230	21.4135	2.88088	33.7686	11.7216	3.5511	0.000290099	0.00395799	aldehyde dehydrogenase, putative, expressed	GO:0050269	coniferyl-aldehyde dehydrogenase activity	Catalysis of the reaction: coniferyl aldehyde + H2O + NAD(P)+ = ferulate + NAD(P)H + H+. [EC:1.2.1.68, MetaCyc:RXN-1241]	IEA	molecular_function
LOC_Os06g39230	21.4135	2.88088	33.7686	11.7216	3.5511	0.000290099	0.00395799	aldehyde dehydrogenase, putative, expressed	GO:0008152	metabolic process	The chemical reactions and pathways, including anabolism and catabolism, by which living organisms transform chemical substances. Metabolic processes typically transform small molecules, but also include macromolecular processes such as DNA repair and replication, and protein synthesis and degradation. [GOC:go_curators, ISBN:0198547684]	IEA	biological_process
LOC_Os06g39230	21.4135	2.88088	33.7686	11.7216	3.5511	0.000290099	0.00395799	aldehyde dehydrogenase, putative, expressed	GO:0055114	oxidation-reduction process	A metabolic process that results in the removal or addition of one or more electrons to or from a substance, with or without the concomitant removal or addition of a proton or protons. [GOC:dhl, GOC:ecd, GOC:jh2, GOC:jid, GOC:mlg, GOC:rph]	IEA	biological_process
LOC_Os12g06900	102.775	13.8691	162.045	11.6839	3.54645	1.05391e-11	1.0146e-09	citrate-binding protein precursor, putative	GO:0050825	ice binding	Interacting selectively and non-covalently with ice, water reduced to the solid state by cold temperature. It is a white or transparent colorless substance, crystalline, brittle, and viscoidal. [GOC:curators]	IEA	molecular_function
LOC_Os12g06900	102.775	13.8691	162.045	11.6839	3.54645	1.05391e-11	1.0146e-09	citrate-binding protein precursor, putative	GO:0050826	response to freezing	Any process that results in a change in state or activity of a cell or an organism (in terms of movement, secretion, enzyme production, gene expression, etc.) as a result of a freezing stimulus, temperatures below 0 degrees Celsius. [GOC:jl]	IEA	biological_process
LOC_Os12g06900	102.775	13.8691	162.045	11.6839	3.54645	1.05391e-11	1.0146e-09	citrate-binding protein precursor, putative	GO:0042309	homoiothermy	Any homoeostatic process in which an organism maintains its internal body temperature at a relatively constant value. This is achieved by using metabolic processes to counteract fluctuations in the temperature of the environment. [ISBN:0192801023]	IEA	biological_process
LOC_Os11g38240	56.6548	7.68824	89.2992	11.615	3.53792	1.43413e-08	7.18792e-07	DUF538 domain containing protein, putative, expressed
LOC_Os04g05700	23.0599	3.15735	36.3283	11.5059	3.52431	1.25592e-06	3.87263e-05	expressed protein	GO:0005874	microtubule	Any of the long, generally straight, hollow tubes of internal diameter 12-15 nm and external diameter 24 nm found in a wide variety of eukaryotic cells; each consists (usually) of 13 protofilaments of polymeric tubulin, staggered in such a manner that the tubulin monomers are arranged in a helical pattern on the microtubular surface, and with the alpha/beta axes of the tubulin subunits parallel t…	IEA	cellular_component
LOC_Os04g05700	23.0599	3.15735	36.3283	11.5059	3.52431	1.25592e-06	3.87263e-05	expressed protein	GO:0005525	GTP binding	Interacting selectively and non-covalently with GTP, guanosine triphosphate. [GOC:ai]	IEA	molecular_function
LOC_Os04g05700	23.0599	3.15735	36.3283	11.5059	3.52431	1.25592e-06	3.87263e-05	expressed protein	GO:0007018	microtubule-based movement	A microtubule-based process that is mediated by motor proteins and results in the movement of organelles, other microtubules, or other particles along microtubules. [GOC:cjm, ISBN:0815316194]	IEA	biological_process
LOC_Os04g05700	23.0599	3.15735	36.3283	11.5059	3.52431	1.25592e-06	3.87263e-05	expressed protein	GO:0005198	structural molecule activity	The action of a molecule that contributes to the structural integrity of a complex or assembly within or outside a cell. [GOC:mah]	IEA	molecular_function
LOC_Os06g47310	9.01861	1.23529	14.2075	11.5013	3.52372	0.000905912	0.0100668	plant-specific domain TIGR01627 family protein, expressed	GO:0016301	kinase activity	Catalysis of the transfer of a phosphate group, usually from ATP, to a substrate molecule. [ISBN:0198506732]	IEA	molecular_function
LOC_Os06g38160	10.0122	1.37353	15.7714	11.4824	3.52135	0.00126178	0.0132033	legume lectins beta domain containing protein, putative	GO:0005488	binding	The selective, non-covalent, often stoichiometric, interaction of a molecule with one or more specific sites on another molecule. [GOC:ceb, GOC:mah, ISBN:0198506732]	IEA	molecular_function
LOC_Os01g31760	39.0342	5.35588	61.4865	11.4802	3.52107	1.24176e-06	3.84382e-05	acyl-ACP thioesterase, putative
LOC_Os10g34760	29.9376	4.11618	47.1519	11.4553	3.51794	2.0601e-05	0.00042893	RIPER3 - Ripening-related family protein precursor, putative	GO:0005576	extracellular region	The space external to the outermost structure of a cell. For cells without external protective or external encapsulating structures this refers to space outside of the plasma membrane. This term covers the host cell environment outside an intracellular parasite. [GOC:go_curators]	IEA	cellular_component
LOC_Os04g12660	61.8102	8.51324	97.3416	11.4341	3.51528	9.06031e-09	4.78785e-07	vignain precursor, putative	GO:0006508	proteolysis	The hydrolysis of proteins into smaller polypeptides and/or amino acids by cleavage of their peptide bonds. [GOC:bf, GOC:mah]	IEA	biological_process
LOC_Os04g12660	61.8102	8.51324	97.3416	11.4341	3.51528	9.06031e-09	4.78785e-07	vignain precursor, putative	GO:0008234	cysteine-type peptidase activity	Catalysis of the hydrolysis of peptide bonds in a polypeptide chain by a mechanism in which the sulfhydryl group of a cysteine residue at the active center acts as a nucleophile. [GOC:mah, http://merops.sanger.ac.uk/about/glossary.htm#CATTYPE]	IEA	molecular_function
LOC_Os04g12660	61.8102	8.51324	97.3416	11.4341	3.51528	9.06031e-09	4.78785e-07	vignain precursor, putative	GO:0009723	response to ethylene stimulus	Any process that results in a change in state or activity of a cell or an organism (in terms of movement, secretion, enzyme production, gene expression, etc.) as a result of an ethylene (ethene) stimulus. [GOC:jl]	IEA	biological_process
LOC_Os04g12660	61.8102	8.51324	97.3416	11.4341	3.51528	9.06031e-09	4.78785e-07	vignain precursor, putative	GO:0007568	aging	A developmental process that is a deterioration and loss of function over time. Aging includes loss of functions such as resistance to disease, homeostasis, and fertility, as well as wear and tear. Aging includes cellular senescence, but is more inclusive. May precede death (GO:0016265) and may succeed developmental maturation (GO:0021700). [GOC:PO_curators]	IEA	biological_process
LOC_Os04g12660	61.8102	8.51324	97.3416	11.4341	3.51528	9.06031e-09	4.78785e-07	vignain precursor, putative	GO:0010282	senescence-associated vacuole	A lytic vacuole that is maintained at acidic pH and has different tonoplast composition compared to the central vacuole. Found during leaf senescence and develops in the peripheral cytoplasm of cells that contain chloroplast. [PMID:15743448]	IEA	cellular_component
LOC_Os04g12660	61.8102	8.51324	97.3416	11.4341	3.51528	9.06031e-09	4.78785e-07	vignain precursor, putative	GO:0004197	cysteine-type endopeptidase activity	Catalysis of the hydrolysis of internal, alpha-peptide bonds in a polypeptide chain by a mechanism in which the sulfhydryl group of a cysteine residue at the active center acts as a nucleophile. [GOC:mah, http://merops.sanger.ac.uk/about/glossary.htm#CATTYPE, http://merops.sanger.ac.uk/about/glossary.htm#ENDOPEPTIDASE]	IEA	molecular_function
LOC_Os04g12660	61.8102	8.51324	97.3416	11.4341	3.51528	9.06031e-09	4.78785e-07	vignain precursor, putative	GO:0009817	defense response to fungus, incompatible interaction	A response of an organism to a fungus that prevents the occurrence or spread of disease. [GOC:lr]	IEA	biological_process
LOC_Os11g29150	15.8719	2.19412	24.9904	11.3897	3.50966	8.70249e-05	0.0014407	expressed protein	GO:0005515	protein binding	Interacting selectively and non-covalently with any protein or protein complex (a complex of two or more proteins that may include other nonprotein molecules). [GOC:go_curators]	IEA	molecular_function
LOC_Os05g01120	22.8225	3.15735	35.9325	11.3806	3.5085	4.07179e-06	0.000105859	cytochrome P450, putative, expressed	GO:0055114	oxidation-reduction process	A metabolic process that results in the removal or addition of one or more electrons to or from a substance, with or without the concomitant removal or addition of a proton or protons. [GOC:dhl, GOC:ecd, GOC:jh2, GOC:jid, GOC:mlg, GOC:rph]	IEA	biological_process
LOC_Os05g01120	22.8225	3.15735	35.9325	11.3806	3.5085	4.07179e-06	0.000105859	cytochrome P450, putative, expressed	GO:0009055	electron carrier activity	Any molecular entity that serves as an electron acceptor and electron donor in an electron transport system. [ISBN:0198506732]	IEA	molecular_function
LOC_Os05g01120	22.8225	3.15735	35.9325	11.3806	3.5085	4.07179e-06	0.000105859	cytochrome P450, putative, expressed	GO:0016491	oxidoreductase activity	Catalysis of an oxidation-reduction (redox) reaction, a reversible chemical reaction in which the oxidation state of an atom or atoms within a molecule is altered. One substrate acts as a hydrogen or electron donor and becomes oxidized, while the other acts as hydrogen or electron acceptor and becomes reduced. [GOC:go_curators]	IEA	molecular_function
LOC_Os05g01120	22.8225	3.15735	35.9325	11.3806	3.5085	4.07179e-06	0.000105859	cytochrome P450, putative, expressed	GO:0005506	iron ion binding	Interacting selectively and non-covalently with iron (Fe) ions. [GOC:ai]	IEA	molecular_function
LOC_Os05g01120	22.8225	3.15735	35.9325	11.3806	3.5085	4.07179e-06	0.000105859	cytochrome P450, putative, expressed	GO:0020037	heme binding	Interacting selectively and non-covalently with heme, any compound of iron complexed in a porphyrin (tetrapyrrole) ring. [CHEBI:30413, GOC:ai]	IEA	molecular_function
LOC_Os05g01120	22.8225	3.15735	35.9325	11.3806	3.5085	4.07179e-06	0.000105859	cytochrome P450, putative, expressed	GO:0004497	monooxygenase activity	Catalysis of the incorporation of one atom from molecular oxygen into a compound and the reduction of the other atom of oxygen to water. [http://www.onelook.com/, ISBN:0198506732]	IEA	molecular_function
LOC_Os05g01120	22.8225	3.15735	35.9325	11.3806	3.5085	4.07179e-06	0.000105859	cytochrome P450, putative, expressed	GO:0046872	metal ion binding	Interacting selectively and non-covalently with any metal ion. [GOC:ai]	IEA	molecular_function
LOC_Os03g10300	68.2809	9.47206	107.487	11.3478	3.50434	4.87973e-10	3.42992e-08	haemolysin-III, putative, expressed	GO:0016740	transferase activity	Catalysis of the transfer of a group, e.g. a methyl group, glycosyl group, acyl group, phosphorus-containing, or other groups, from one compound (generally regarded as the donor) to another compound (generally regarded as the acceptor). Transferase is the systematic name for any enzyme of EC class 2. [ISBN:0198506732]	IEA	molecular_function
LOC_Os03g10300	68.2809	9.47206	107.487	11.3478	3.50434	4.87973e-10	3.42992e-08	haemolysin-III, putative, expressed	GO:0016021	integral to membrane	Penetrating at least one phospholipid bilayer of a membrane. May also refer to the state of being buried in the bilayer with no exposure outside the bilayer. When used to describe a protein, indicates that all or part of the peptide sequence is embedded in the membrane. [GOC:go_curators]	IEA	cellular_component
LOC_Os07g02880	270.792	37.6029	426.251	11.3356	3.50279	2.40452e-16	5.27219e-14	DUF538 domain containing protein, putative, expressed
LOC_Os04g52240	20.3678	2.88088	32.0257	11.1166	3.47465	2.30956e-06	6.54712e-05	terpene synthase, putative	GO:0016829	lyase activity	Catalysis of the cleavage of C-C, C-O, C-N and other bonds by other means than by hydrolysis or oxidation, or conversely adding a group to a double bond. They differ from other enzymes in that two substrates are involved in one reaction direction, but only one in the other direction. When acting on the single substrate, a molecule is eliminated and this generates either a new double bond or a new…	IEA	molecular_function
LOC_Os04g52240	20.3678	2.88088	32.0257	11.1166	3.47465	2.30956e-06	6.54712e-05	terpene synthase, putative	GO:0008152	metabolic process	The chemical reactions and pathways, including anabolism and catabolism, by which living organisms transform chemical substances. Metabolic processes typically transform small molecules, but also include macromolecular processes such as DNA repair and replication, and protein synthesis and degradation. [GOC:go_curators, ISBN:0198547684]	IEA	biological_process
LOC_Os04g52240	20.3678	2.88088	32.0257	11.1166	3.47465	2.30956e-06	6.54712e-05	terpene synthase, putative	GO:0000287	magnesium ion binding	Interacting selectively and non-covalently with magnesium (Mg) ions. [GOC:ai]	IEA	molecular_function
LOC_Os04g52240	20.3678	2.88088	32.0257	11.1166	3.47465	2.30956e-06	6.54712e-05	terpene synthase, putative	GO:0009899	ent-kaurene synthase activity	Catalysis of the reaction: ent-copalyl diphosphate = ent-kaur-16-ene + diphosphate. [EC:4.2.3.19, RHEA:22223]	IMP	molecular_function
LOC_Os04g52240	20.3678	2.88088	32.0257	11.1166	3.47465	2.30956e-06	6.54712e-05	terpene synthase, putative	GO:0009685	gibberellin metabolic process	The chemical reactions and pathways involving gibberellin. Gibberellins are a class of highly modified terpenes that function as plant growth regulators. [ISBN:0387969845]	IMP	biological_process
LOC_Os10g41720	13.5154	1.92206	21.2442	11.0529	3.46635	0.000229845	0.00324992	peroxidase precursor, putative, expressed	GO:0020037	heme binding	Interacting selectively and non-covalently with heme, any compound of iron complexed in a porphyrin (tetrapyrrole) ring. [CHEBI:30413, GOC:ai]	IEA	molecular_function
LOC_Os10g41720	13.5154	1.92206	21.2442	11.0529	3.46635	0.000229845	0.00324992	peroxidase precursor, putative, expressed	GO:0005509	calcium ion binding	Interacting selectively and non-covalently with calcium ions (Ca2+). [GOC:ai]	IEA	molecular_function
LOC_Os10g41720	13.5154	1.92206	21.2442	11.0529	3.46635	0.000229845	0.00324992	peroxidase precursor, putative, expressed	GO:0016491	oxidoreductase activity	Catalysis of an oxidation-reduction (redox) reaction, a reversible chemical reaction in which the oxidation state of an atom or atoms within a molecule is altered. One substrate acts as a hydrogen or electron donor and becomes oxidized, while the other acts as hydrogen or electron acceptor and becomes reduced. [GOC:go_curators]	IEA	molecular_function
LOC_Os10g41720	13.5154	1.92206	21.2442	11.0529	3.46635	0.000229845	0.00324992	peroxidase precursor, putative, expressed	GO:0055114	oxidation-reduction process	A metabolic process that results in the removal or addition of one or more electrons to or from a substance, with or without the concomitant removal or addition of a proton or protons. [GOC:dhl, GOC:ecd, GOC:jh2, GOC:jid, GOC:mlg, GOC:rph]	IEA	biological_process
LOC_Os10g41720	13.5154	1.92206	21.2442	11.0529	3.46635	0.000229845	0.00324992	peroxidase precursor, putative, expressed	GO:0046872	metal ion binding	Interacting selectively and non-covalently with any metal ion. [GOC:ai]	IEA	molecular_function
LOC_Os10g41720	13.5154	1.92206	21.2442	11.0529	3.46635	0.000229845	0.00324992	peroxidase precursor, putative, expressed	GO:0005506	iron ion binding	Interacting selectively and non-covalently with iron (Fe) ions. [GOC:ai]	IEA	molecular_function
LOC_Os10g41720	13.5154	1.92206	21.2442	11.0529	3.46635	0.000229845	0.00324992	peroxidase precursor, putative, expressed	GO:0009055	electron carrier activity	Any molecular entity that serves as an electron acceptor and electron donor in an electron transport system. [ISBN:0198506732]	IEA	molecular_function
LOC_Os10g41720	13.5154	1.92206	21.2442	11.0529	3.46635	0.000229845	0.00324992	peroxidase precursor, putative, expressed	GO:0004601	peroxidase activity	Catalysis of the reaction: donor + hydrogen peroxide = oxidized donor + 2 H2O. [EC:1.11.1.7]	IEA	molecular_function
LOC_Os10g41720	13.5154	1.92206	21.2442	11.0529	3.46635	0.000229845	0.00324992	peroxidase precursor, putative, expressed	GO:0006979	response to oxidative stress	Any process that results in a change in state or activity of a cell or an organism (in terms of movement, secretion, enzyme production, gene expression, etc.) as a result of oxidative stress, a state often resulting from exposure to high levels of reactive oxygen species, e.g. superoxide anions, hydrogen peroxide (H2O2), and hydroxyl radicals. [GOC:jl, PMID:12115731]	IEA	biological_process
LOC_Os02g28074	115.677	16.4691	181.815	11.0397	3.46463	2.71335e-14	4.27829e-12	XRN 5-3 exonuclease N-terminus family protein, expressed	GO:0003676	nucleic acid binding	Interacting selectively and non-covalently with any nucleic acid. [GOC:jl]	IEA	molecular_function
LOC_Os02g28074	115.677	16.4691	181.815	11.0397	3.46463	2.71335e-14	4.27829e-12	XRN 5-3 exonuclease N-terminus family protein, expressed
LOC_Os02g28074	115.677	16.4691	181.815	11.0397	3.46463	2.71335e-14	4.27829e-12	XRN 5-3 exonuclease N-terminus family protein, expressed	GO:0004527	exonuclease activity	Catalysis of the hydrolysis of ester linkages within nucleic acids by removing nucleotide residues from the 3' or 5' end. [GOC:mah, ISBN:0198547684]	IEA	molecular_function
LOC_Os02g28074	115.677	16.4691	181.815	11.0397	3.46463	2.71335e-14	4.27829e-12	XRN 5-3 exonuclease N-terminus family protein, expressed	GO:0005622	intracellular	The living contents of a cell; the matter contained within (but not including) the plasma membrane, usually taken to exclude large vacuoles and masses of secretory or ingested material. In eukaryotes it includes the nucleus and cytoplasm. [ISBN:0198506732]	IEA	cellular_component
LOC_Os02g28074	115.677	16.4691	181.815	11.0397	3.46463	2.71335e-14	4.27829e-12	XRN 5-3 exonuclease N-terminus family protein, expressed	GO:0004527	exonuclease activity	Catalysis of the hydrolysis of ester linkages within nucleic acids by removing nucleotide residues from the 3' or 5' end. [GOC:mah, ISBN:0198547684]	IEA	molecular_function
LOC_Os02g28074	115.677	16.4691	181.815	11.0397	3.46463	2.71335e-14	4.27829e-12	XRN 5-3 exonuclease N-terminus family protein, expressed	GO:0005622	intracellular	The living contents of a cell; the matter contained within (but not including) the plasma membrane, usually taken to exclude large vacuoles and masses of secretory or ingested material. In eukaryotes it includes the nucleus and cytoplasm. [ISBN:0198506732]	IEA	cellular_component
LOC_Os02g28074	115.677	16.4691	181.815	11.0397	3.46463	2.71335e-14	4.27829e-12	XRN 5-3 exonuclease N-terminus family protein, expressed	GO:0003676	nucleic acid binding	Interacting selectively and non-covalently with any nucleic acid. [GOC:jl]	IEA	molecular_function
LOC_Os09g27730	9.63467	1.37353	15.1421	11.0242	3.46261	0.000403228	0.00516564	HVA22, putative, expressed	GO:0009737	response to abscisic acid stimulus	Any process that results in a change in state or activity of a cell or an organism (in terms of movement, secretion, enzyme production, gene expression, etc.) as a result of an abscisic acid stimulus. [GOC:jl]	IEA	biological_process
LOC_Os09g27730	9.63467	1.37353	15.1421	11.0242	3.46261	0.000403228	0.00516564	HVA22, putative, expressed	GO:0009414	response to water deprivation	Any process that results in a change in state or activity of a cell or an organism (in terms of movement, secretion, enzyme production, gene expression, etc.) as a result of a water deprivation stimulus, prolonged deprivation of water. [GOC:lr]	IEA	biological_process
LOC_Os09g27730	9.63467	1.37353	15.1421	11.0242	3.46261	0.000403228	0.00516564	HVA22, putative, expressed	GO:0009409	response to cold	Any process that results in a change in state or activity of a cell or an organism (in terms of movement, secretion, enzyme production, gene expression, etc.) as a result of a cold stimulus, a temperature stimulus below the optimal temperature for that organism. [GOC:lr]	IEA	biological_process
LOC_Os09g27730	9.63467	1.37353	15.1421	11.0242	3.46261	0.000403228	0.00516564	HVA22, putative, expressed	GO:0042538	hyperosmotic salinity response	Any process that results in a change in state or activity of a cell or an organism (in terms of movement, secretion, enzyme production, gene expression, etc.) as a result of detection of, or exposure to, an increase in the concentration of salt (particularly but not exclusively sodium and chloride ions) in the environment. [GOC:jl]	IEA	biological_process
LOC_Os02g20140	46.9056	6.72941	73.6898	10.9504	3.45291	6.20227e-07	2.07003e-05	protein kinase domain containing protein	GO:0006468	protein phosphorylation	The process of introducing a phosphate group on to a protein. [GOC:hb]	IEA	biological_process
LOC_Os02g20140	46.9056	6.72941	73.6898	10.9504	3.45291	6.20227e-07	2.07003e-05	protein kinase domain containing protein	GO:0009306	protein secretion	The controlled release of proteins from a cell or group of cells. [GOC:ai]	IEA	biological_process
LOC_Os02g20140	46.9056	6.72941	73.6898	10.9504	3.45291	6.20227e-07	2.07003e-05	protein kinase domain containing protein	GO:0004713	protein tyrosine kinase activity	Catalysis of the reaction: ATP + a protein tyrosine = ADP + protein tyrosine phosphate. [EC:2.7.10]	IEA	molecular_function
LOC_Os02g20140	46.9056	6.72941	73.6898	10.9504	3.45291	6.20227e-07	2.07003e-05	protein kinase domain containing protein	GO:0004674	protein serine/threonine kinase activity	Catalysis of the reactions: ATP + protein serine = ADP + protein serine phosphate, and ATP + protein threonine = ADP + protein threonine phosphate. [GOC:bf]	IEA	molecular_function
LOC_Os02g20140	46.9056	6.72941	73.6898	10.9504	3.45291	6.20227e-07	2.07003e-05	protein kinase domain containing protein	GO:0005524	ATP binding	Interacting selectively and non-covalently with ATP, adenosine 5'-triphosphate, a universally important coenzyme and enzyme regulator. [ISBN:0198506732]	IEA	molecular_function
LOC_Os02g20140	46.9056	6.72941	73.6898	10.9504	3.45291	6.20227e-07	2.07003e-05	protein kinase domain containing protein	GO:0004672	protein kinase activity	Catalysis of the phosphorylation of an amino acid residue in a protein, usually according to the reaction: a protein + ATP = a phosphoprotein + ADP. [MetaCyc:PROTEIN-KINASE-RXN]	IEA	molecular_function
LOC_Os07g48010	20.0789	2.88088	31.5443	10.9495	3.4528	4.76756e-05	0.000873006	peroxidase precursor, putative, expressed	GO:0005506	iron ion binding	Interacting selectively and non-covalently with iron (Fe) ions. [GOC:ai]	IEA	molecular_function
LOC_Os07g48010	20.0789	2.88088	31.5443	10.9495	3.4528	4.76756e-05	0.000873006	peroxidase precursor, putative, expressed	GO:0005509	calcium ion binding	Interacting selectively and non-covalently with calcium ions (Ca2+). [GOC:ai]	IEA	molecular_function
LOC_Os07g48010	20.0789	2.88088	31.5443	10.9495	3.4528	4.76756e-05	0.000873006	peroxidase precursor, putative, expressed	GO:0006979	response to oxidative stress	Any process that results in a change in state or activity of a cell or an organism (in terms of movement, secretion, enzyme production, gene expression, etc.) as a result of oxidative stress, a state often resulting from exposure to high levels of reactive oxygen species, e.g. superoxide anions, hydrogen peroxide (H2O2), and hydroxyl radicals. [GOC:jl, PMID:12115731]	IEA	biological_process
LOC_Os07g48010	20.0789	2.88088	31.5443	10.9495	3.4528	4.76756e-05	0.000873006	peroxidase precursor, putative, expressed	GO:0020037	heme binding	Interacting selectively and non-covalently with heme, any compound of iron complexed in a porphyrin (tetrapyrrole) ring. [CHEBI:30413, GOC:ai]	IEA	molecular_function
LOC_Os07g48010	20.0789	2.88088	31.5443	10.9495	3.4528	4.76756e-05	0.000873006	peroxidase precursor, putative, expressed	GO:0009055	electron carrier activity	Any molecular entity that serves as an electron acceptor and electron donor in an electron transport system. [ISBN:0198506732]	IEA	molecular_function
LOC_Os07g48010	20.0789	2.88088	31.5443	10.9495	3.4528	4.76756e-05	0.000873006	peroxidase precursor, putative, expressed	GO:0004601	peroxidase activity	Catalysis of the reaction: donor + hydrogen peroxide = oxidized donor + 2 H2O. [EC:1.11.1.7]	IEA	molecular_function
LOC_Os07g48010	20.0789	2.88088	31.5443	10.9495	3.4528	4.76756e-05	0.000873006	peroxidase precursor, putative, expressed	GO:0055114	oxidation-reduction process	A metabolic process that results in the removal or addition of one or more electrons to or from a substance, with or without the concomitant removal or addition of a proton or protons. [GOC:dhl, GOC:ecd, GOC:jh2, GOC:jid, GOC:mlg, GOC:rph]	IEA	biological_process
LOC_Os07g48010	20.0789	2.88088	31.5443	10.9495	3.4528	4.76756e-05	0.000873006	peroxidase precursor, putative, expressed	GO:0016491	oxidoreductase activity	Catalysis of an oxidation-reduction (redox) reaction, a reversible chemical reaction in which the oxidation state of an atom or atoms within a molecule is altered. One substrate acts as a hydrogen or electron donor and becomes oxidized, while the other acts as hydrogen or electron acceptor and becomes reduced. [GOC:go_curators]	IEA	molecular_function
LOC_Os07g48010	20.0789	2.88088	31.5443	10.9495	3.4528	4.76756e-05	0.000873006	peroxidase precursor, putative, expressed	GO:0046872	metal ion binding	Interacting selectively and non-covalently with any metal ion. [GOC:ai]	IEA	molecular_function
LOC_Os02g09200	35.3582	5.07941	55.5441	10.9351	3.4509	8.34499e-06	0.000198713	cytochrome P450 71D10, putative, expressed	GO:0004497	monooxygenase activity	Catalysis of the incorporation of one atom from molecular oxygen into a compound and the reduction of the other atom of oxygen to water. [http://www.onelook.com/, ISBN:0198506732]	IEA	molecular_function
LOC_Os02g09200	35.3582	5.07941	55.5441	10.9351	3.4509	8.34499e-06	0.000198713	cytochrome P450 71D10, putative, expressed	GO:0005506	iron ion binding	Interacting selectively and non-covalently with iron (Fe) ions. [GOC:ai]	IEA	molecular_function
LOC_Os02g09200	35.3582	5.07941	55.5441	10.9351	3.4509	8.34499e-06	0.000198713	cytochrome P450 71D10, putative, expressed	GO:0009055	electron carrier activity	Any molecular entity that serves as an electron acceptor and electron donor in an electron transport system. [ISBN:0198506732]	IEA	molecular_function
LOC_Os02g09200	35.3582	5.07941	55.5441	10.9351	3.4509	8.34499e-06	0.000198713	cytochrome P450 71D10, putative, expressed	GO:0046872	metal ion binding	Interacting selectively and non-covalently with any metal ion. [GOC:ai]	IEA	molecular_function
LOC_Os02g09200	35.3582	5.07941	55.5441	10.9351	3.4509	8.34499e-06	0.000198713	cytochrome P450 71D10, putative, expressed	GO:0016491	oxidoreductase activity	Catalysis of an oxidation-reduction (redox) reaction, a reversible chemical reaction in which the oxidation state of an atom or atoms within a molecule is altered. One substrate acts as a hydrogen or electron donor and becomes oxidized, while the other acts as hydrogen or electron acceptor and becomes reduced. [GOC:go_curators]	IEA	molecular_function
LOC_Os02g09200	35.3582	5.07941	55.5441	10.9351	3.4509	8.34499e-06	0.000198713	cytochrome P450 71D10, putative, expressed	GO:0020037	heme binding	Interacting selectively and non-covalently with heme, any compound of iron complexed in a porphyrin (tetrapyrrole) ring. [CHEBI:30413, GOC:ai]	IEA	molecular_function
LOC_Os02g09200	35.3582	5.07941	55.5441	10.9351	3.4509	8.34499e-06	0.000198713	cytochrome P450 71D10, putative, expressed	GO:0055114	oxidation-reduction process	A metabolic process that results in the removal or addition of one or more electrons to or from a substance, with or without the concomitant removal or addition of a proton or protons. [GOC:dhl, GOC:ecd, GOC:jh2, GOC:jid, GOC:mlg, GOC:rph]	IEA	biological_process
LOC_Os08g30020	1702	244.534	2673.65	10.9336	3.4507	2.51203e-22	1.33229e-19	membrane protein, putative, expressed
LOC_Os08g30020	1702	244.534	2673.65	10.9336	3.4507	2.51203e-22	1.33229e-19	membrane protein, putative, expressed	GO:0016021	integral to membrane	Penetrating at least one phospholipid bilayer of a membrane. May also refer to the state of being buried in the bilayer with no exposure outside the bilayer. When used to describe a protein, indicates that all or part of the peptide sequence is embedded in the membrane. [GOC:go_curators]	IEA	cellular_component
LOC_Os08g30020	1702	244.534	2673.65	10.9336	3.4507	2.51203e-22	1.33229e-19	membrane protein, putative, expressed	GO:0007186	G-protein coupled receptor signaling pathway	A series of molecular signals that proceeds with an activated receptor promoting the exchange of GDP for GTP on the alpha-subunit of an associated heterotrimeric G-protein complex. The GTP-bound activated alpha-G-protein then dissociates from the beta- and gamma-subunits to further transmit the signal within the cell. The pathway begins with receptor-ligand interaction, or for basal GPCR signalin…	IEA	biological_process
LOC_Os08g30020	1702	244.534	2673.65	10.9336	3.4507	2.51203e-22	1.33229e-19	membrane protein, putative, expressed	GO:0016021	integral to membrane	Penetrating at least one phospholipid bilayer of a membrane. May also refer to the state of being buried in the bilayer with no exposure outside the bilayer. When used to describe a protein, indicates that all or part of the peptide sequence is embedded in the membrane. [GOC:go_curators]	IEA	cellular_component
LOC_Os08g30020	1702	244.534	2673.65	10.9336	3.4507	2.51203e-22	1.33229e-19	membrane protein, putative, expressed	GO:0016021	integral to membrane	Penetrating at least one phospholipid bilayer of a membrane. May also refer to the state of being buried in the bilayer with no exposure outside the bilayer. When used to describe a protein, indicates that all or part of the peptide sequence is embedded in the membrane. [GOC:go_curators]	IEA	cellular_component
LOC_Os08g30020	1702	244.534	2673.65	10.9336	3.4507	2.51203e-22	1.33229e-19	membrane protein, putative, expressed
LOC_Os08g30020	1702	244.534	2673.65	10.9336	3.4507	2.51203e-22	1.33229e-19	membrane protein, putative, expressed	GO:0016021	integral to membrane	Penetrating at least one phospholipid bilayer of a membrane. May also refer to the state of being buried in the bilayer with no exposure outside the bilayer. When used to describe a protein, indicates that all or part of the peptide sequence is embedded in the membrane. [GOC:go_curators]	IEA	cellular_component
LOC_Os08g30020	1702	244.534	2673.65	10.9336	3.4507	2.51203e-22	1.33229e-19	membrane protein, putative, expressed	GO:0004930	G-protein coupled receptor activity	Combining with an extracellular signal and transmitting the signal across the membrane by activating an associated G-protein; promotes the exchange of GDP for GTP on the alpha subunit of a heterotrimeric G-protein complex. [GOC:bf, http://www.iuphar-db.org, Wikipedia:GPCR]	IEA	molecular_function
LOC_Os08g30020	1702	244.534	2673.65	10.9336	3.4507	2.51203e-22	1.33229e-19	membrane protein, putative, expressed	GO:0016021	integral to membrane	Penetrating at least one phospholipid bilayer of a membrane. May also refer to the state of being buried in the bilayer with no exposure outside the bilayer. When used to describe a protein, indicates that all or part of the peptide sequence is embedded in the membrane. [GOC:go_curators]	IEA	cellular_component
LOC_Os04g49748	19.9302	2.88088	31.2964	10.8635	3.44141	3.46453e-05	0.000669273	purine permease, putative, expressed	GO:0017153	sodium:dicarboxylate symporter activity	Catalysis of the transfer of a solute or solutes from one side of a membrane to the other according to the reaction: dicarboxylate(out) + Na+(out) = dicarboxylate(in) + Na+(in). [GOC:ai]	IEA	molecular_function
LOC_Os04g49748	19.9302	2.88088	31.2964	10.8635	3.44141	3.46453e-05	0.000669273	purine permease, putative, expressed	GO:0006835	dicarboxylic acid transport	The directed movement of dicarboxylic acids into, out of or within a cell, or between cells, by means of some agent such as a transporter or pore. [GOC:krc]	IEA	biological_process
LOC_Os04g49748	19.9302	2.88088	31.2964	10.8635	3.44141	3.46453e-05	0.000669273	purine permease, putative, expressed	GO:0016020	membrane	Double layer of lipid molecules that encloses all cells, and, in eukaryotes, many organelles; may be a single or double lipid bilayer; also includes associated proteins. [GOC:mah, ISBN:0815316194]	IEA	cellular_component
LOC_Os04g49748	19.9302	2.88088	31.2964	10.8635	3.44141	3.46453e-05	0.000669273	purine permease, putative, expressed	GO:0016021	integral to membrane	Penetrating at least one phospholipid bilayer of a membrane. May also refer to the state of being buried in the bilayer with no exposure outside the bilayer. When used to describe a protein, indicates that all or part of the peptide sequence is embedded in the membrane. [GOC:go_curators]	IEA	cellular_component
LOC_Os11g10590	7.55872	1.09706	11.8665	10.8167	3.43518	0.0054171	0.0420481	hypothetical protein	GO:0005576	extracellular region	The space external to the outermost structure of a cell. For cells without external protective or external encapsulating structures this refers to space outside of the plasma membrane. This term covers the host cell environment outside an intracellular parasite. [GOC:go_curators]	IEA	cellular_component
LOC_Os11g10590	7.55872	1.09706	11.8665	10.8167	3.43518	0.0054171	0.0420481	hypothetical protein	GO:0008200	ion channel inhibitor activity	Stops, prevents, or reduces the activity of an ion channel. [GOC:mah]	IEA	molecular_function
LOC_Os11g10590	7.55872	1.09706	11.8665	10.8167	3.43518	0.0054171	0.0420481	hypothetical protein	GO:0009405	pathogenesis	The set of specific processes that generate the ability of an organism to cause disease in another. [GOC:go_curators]	IEA	biological_process
LOC_Os04g14680	126.284	18.3824	198.219	10.7831	3.4307	2.12316e-14	3.49902e-12	OsAPx3 - Peroxisomal Ascorbate Peroxidase encoding gene 5,8, expressed	GO:0016688	L-ascorbate peroxidase activity	Catalysis of the reaction: L-ascorbate + hydrogen peroxide = dehydroascorbate + 2 H2O. [EC:1.11.1.11]	IEA	molecular_function
LOC_Os04g14680	126.284	18.3824	198.219	10.7831	3.4307	2.12316e-14	3.49902e-12	OsAPx3 - Peroxisomal Ascorbate Peroxidase encoding gene 5,8, expressed	GO:0005777	peroxisome	A small organelle enclosed by a single membrane, and found in most eukaryotic cells. Contains peroxidases and other enzymes involved in a variety of metabolic processes including free radical detoxification, lipid catabolism and biosynthesis, and hydrogen peroxide metabolism. [GOC:pm, PMID:9302272, UniProtKB-KW:KW-0576]	IEA	cellular_component
LOC_Os04g14680	126.284	18.3824	198.219	10.7831	3.4307	2.12316e-14	3.49902e-12	OsAPx3 - Peroxisomal Ascorbate Peroxidase encoding gene 5,8, expressed	GO:0016491	oxidoreductase activity	Catalysis of an oxidation-reduction (redox) reaction, a reversible chemical reaction in which the oxidation state of an atom or atoms within a molecule is altered. One substrate acts as a hydrogen or electron donor and becomes oxidized, while the other acts as hydrogen or electron acceptor and becomes reduced. [GOC:go_curators]	IEA	molecular_function
LOC_Os04g14680	126.284	18.3824	198.219	10.7831	3.4307	2.12316e-14	3.49902e-12	OsAPx3 - Peroxisomal Ascorbate Peroxidase encoding gene 5,8, expressed	GO:0016020	membrane	Double layer of lipid molecules that encloses all cells, and, in eukaryotes, many organelles; may be a single or double lipid bilayer; also includes associated proteins. [GOC:mah, ISBN:0815316194]	IEA	cellular_component
LOC_Os04g14680	126.284	18.3824	198.219	10.7831	3.4307	2.12316e-14	3.49902e-12	OsAPx3 - Peroxisomal Ascorbate Peroxidase encoding gene 5,8, expressed	GO:0006979	response to oxidative stress	Any process that results in a change in state or activity of a cell or an organism (in terms of movement, secretion, enzyme production, gene expression, etc.) as a result of oxidative stress, a state often resulting from exposure to high levels of reactive oxygen species, e.g. superoxide anions, hydrogen peroxide (H2O2), and hydroxyl radicals. [GOC:jl, PMID:12115731]	IEA	biological_process
LOC_Os04g14680	126.284	18.3824	198.219	10.7831	3.4307	2.12316e-14	3.49902e-12	OsAPx3 - Peroxisomal Ascorbate Peroxidase encoding gene 5,8, expressed	GO:0009507	chloroplast	A chlorophyll-containing plastid with thylakoids organized into grana and frets, or stroma thylakoids, and embedded in a stroma. [ISBN:0471245208]	IEA	cellular_component
LOC_Os04g14680	126.284	18.3824	198.219	10.7831	3.4307	2.12316e-14	3.49902e-12	OsAPx3 - Peroxisomal Ascorbate Peroxidase encoding gene 5,8, expressed	GO:0005506	iron ion binding	Interacting selectively and non-covalently with iron (Fe) ions. [GOC:ai]	IEA	molecular_function
LOC_Os04g14680	126.284	18.3824	198.219	10.7831	3.4307	2.12316e-14	3.49902e-12	OsAPx3 - Peroxisomal Ascorbate Peroxidase encoding gene 5,8, expressed	GO:0005886	plasma membrane	The membrane surrounding a cell that separates the cell from its external environment. It consists of a phospholipid bilayer and associated proteins. [ISBN:0716731363]	IEA	cellular_component
LOC_Os04g14680	126.284	18.3824	198.219	10.7831	3.4307	2.12316e-14	3.49902e-12	OsAPx3 - Peroxisomal Ascorbate Peroxidase encoding gene 5,8, expressed	GO:0020037	heme binding	Interacting selectively and non-covalently with heme, any compound of iron complexed in a porphyrin (tetrapyrrole) ring. [CHEBI:30413, GOC:ai]	IEA	molecular_function
LOC_Os04g14680	126.284	18.3824	198.219	10.7831	3.4307	2.12316e-14	3.49902e-12	OsAPx3 - Peroxisomal Ascorbate Peroxidase encoding gene 5,8, expressed	GO:0009941	chloroplast envelope	The double lipid bilayer enclosing the chloroplast and separating its contents from the rest of the cytoplasm; includes the intermembrane space. [GOC:tb]	IEA	cellular_component
LOC_Os04g14680	126.284	18.3824	198.219	10.7831	3.4307	2.12316e-14	3.49902e-12	OsAPx3 - Peroxisomal Ascorbate Peroxidase encoding gene 5,8, expressed	GO:0004096	catalase activity	Catalysis of the reaction: 2 hydrogen peroxide = O2 + 2 H2O. [EC:1.11.1.6]	IEA	molecular_function
LOC_Os04g14680	126.284	18.3824	198.219	10.7831	3.4307	2.12316e-14	3.49902e-12	OsAPx3 - Peroxisomal Ascorbate Peroxidase encoding gene 5,8, expressed	GO:0042744	hydrogen peroxide catabolic process	The chemical reactions and pathways resulting in the breakdown of hydrogen peroxide (H2O2). [GOC:jl]	IEA	biological_process
LOC_Os04g14680	126.284	18.3824	198.219	10.7831	3.4307	2.12316e-14	3.49902e-12	OsAPx3 - Peroxisomal Ascorbate Peroxidase encoding gene 5,8, expressed	GO:0046872	metal ion binding	Interacting selectively and non-covalently with any metal ion. [GOC:ai]	IEA	molecular_function
LOC_Os04g14680	126.284	18.3824	198.219	10.7831	3.4307	2.12316e-14	3.49902e-12	OsAPx3 - Peroxisomal Ascorbate Peroxidase encoding gene 5,8, expressed	GO:0005773	vacuole	A closed structure, found only in eukaryotic cells, that is completely surrounded by unit membrane and contains liquid material. Cells contain one or several vacuoles, that may have different functions from each other. Vacuoles have a diverse array of functions. They can act as a storage organelle for nutrients or waste products, as a degradative compartment, as a cost-effective way of increasing…	IEA	cellular_component
LOC_Os04g14680	126.284	18.3824	198.219	10.7831	3.4307	2.12316e-14	3.49902e-12	OsAPx3 - Peroxisomal Ascorbate Peroxidase encoding gene 5,8, expressed	GO:0004601	peroxidase activity	Catalysis of the reaction: donor + hydrogen peroxide = oxidized donor + 2 H2O. [EC:1.11.1.7]	IEA	molecular_function
LOC_Os04g14680	126.284	18.3824	198.219	10.7831	3.4307	2.12316e-14	3.49902e-12	OsAPx3 - Peroxisomal Ascorbate Peroxidase encoding gene 5,8, expressed	GO:0005739	mitochondrion	A semiautonomous, self replicating organelle that occurs in varying numbers, shapes, and sizes in the cytoplasm of virtually all eukaryotic cells. It is notably the site of tissue respiration. [ISBN:0198506732]	IEA	cellular_component
LOC_Os04g14680	126.284	18.3824	198.219	10.7831	3.4307	2.12316e-14	3.49902e-12	OsAPx3 - Peroxisomal Ascorbate Peroxidase encoding gene 5,8, expressed	GO:0055114	oxidation-reduction process	A metabolic process that results in the removal or addition of one or more electrons to or from a substance, with or without the concomitant removal or addition of a proton or protons. [GOC:dhl, GOC:ecd, GOC:jh2, GOC:jid, GOC:mlg, GOC:rph]	IEA	biological_process
LOC_Os04g14680	126.284	18.3824	198.219	10.7831	3.4307	2.12316e-14	3.49902e-12	OsAPx3 - Peroxisomal Ascorbate Peroxidase encoding gene 5,8, expressed	GO:0030955	potassium ion binding	Interacting selectively and non-covalently with potassium (K+) ions. [GOC:mah]	IEA	molecular_function
LOC_Os04g14680	126.284	18.3824	198.219	10.7831	3.4307	2.12316e-14	3.49902e-12	OsAPx3 - Peroxisomal Ascorbate Peroxidase encoding gene 5,8, expressed	GO:0016021	integral to membrane	Penetrating at least one phospholipid bilayer of a membrane. May also refer to the state of being buried in the bilayer with no exposure outside the bilayer. When used to describe a protein, indicates that all or part of the peptide sequence is embedded in the membrane. [GOC:go_curators]	IEA	cellular_component
LOC_Os04g14680	126.284	18.3824	198.219	10.7831	3.4307	2.12316e-14	3.49902e-12	OsAPx3 - Peroxisomal Ascorbate Peroxidase encoding gene 5,8, expressed	GO:0009055	electron carrier activity	Any molecular entity that serves as an electron acceptor and electron donor in an electron transport system. [ISBN:0198506732]	IEA	molecular_function
LOC_Os04g14680	126.284	18.3824	198.219	10.7831	3.4307	2.12316e-14	3.49902e-12	OsAPx3 - Peroxisomal Ascorbate Peroxidase encoding gene 5,8, expressed	GO:0005509	calcium ion binding	Interacting selectively and non-covalently with calcium ions (Ca2+). [GOC:ai]	IEA	molecular_function
LOC_Os12g05394	11.256	1.64559	17.6629	10.7335	3.42404	0.000471125	0.00585544	protein kinase, putative, expressed	GO:0005524	ATP binding	Interacting selectively and non-covalently with ATP, adenosine 5'-triphosphate, a universally important coenzyme and enzyme regulator. [ISBN:0198506732]	IEA	molecular_function
LOC_Os12g05394	11.256	1.64559	17.6629	10.7335	3.42404	0.000471125	0.00585544	protein kinase, putative, expressed	GO:0004672	protein kinase activity	Catalysis of the phosphorylation of an amino acid residue in a protein, usually according to the reaction: a protein + ATP = a phosphoprotein + ADP. [MetaCyc:PROTEIN-KINASE-RXN]	IEA	molecular_function
LOC_Os12g05394	11.256	1.64559	17.6629	10.7335	3.42404	0.000471125	0.00585544	protein kinase, putative, expressed	GO:0006468	protein phosphorylation	The process of introducing a phosphate group on to a protein. [GOC:hb]	IEA	biological_process
LOC_Os12g05394	11.256	1.64559	17.6629	10.7335	3.42404	0.000471125	0.00585544	protein kinase, putative, expressed	GO:0004674	protein serine/threonine kinase activity	Catalysis of the reactions: ATP + protein serine = ADP + protein serine phosphate, and ATP + protein threonine = ADP + protein threonine phosphate. [GOC:bf]	IEA	molecular_function
LOC_Os12g05394	11.256	1.64559	17.6629	10.7335	3.42404	0.000471125	0.00585544	protein kinase, putative, expressed	GO:0016301	kinase activity	Catalysis of the transfer of a phosphate group, usually from ATP, to a substrate molecule. [ISBN:0198506732]	IEA	molecular_function
LOC_Os07g48020	97.9899	14.4044	153.714	10.6713	3.41566	2.91529e-11	2.58041e-09	peroxidase precursor, putative, expressed	GO:0016491	oxidoreductase activity	Catalysis of an oxidation-reduction (redox) reaction, a reversible chemical reaction in which the oxidation state of an atom or atoms within a molecule is altered. One substrate acts as a hydrogen or electron donor and becomes oxidized, while the other acts as hydrogen or electron acceptor and becomes reduced. [GOC:go_curators]	IEA	molecular_function
LOC_Os07g48020	97.9899	14.4044	153.714	10.6713	3.41566	2.91529e-11	2.58041e-09	peroxidase precursor, putative, expressed	GO:0020037	heme binding	Interacting selectively and non-covalently with heme, any compound of iron complexed in a porphyrin (tetrapyrrole) ring. [CHEBI:30413, GOC:ai]	IEA	molecular_function
LOC_Os07g48020	97.9899	14.4044	153.714	10.6713	3.41566	2.91529e-11	2.58041e-09	peroxidase precursor, putative, expressed	GO:0005506	iron ion binding	Interacting selectively and non-covalently with iron (Fe) ions. [GOC:ai]	IEA	molecular_function
LOC_Os07g48020	97.9899	14.4044	153.714	10.6713	3.41566	2.91529e-11	2.58041e-09	peroxidase precursor, putative, expressed	GO:0006979	response to oxidative stress	Any process that results in a change in state or activity of a cell or an organism (in terms of movement, secretion, enzyme production, gene expression, etc.) as a result of oxidative stress, a state often resulting from exposure to high levels of reactive oxygen species, e.g. superoxide anions, hydrogen peroxide (H2O2), and hydroxyl radicals. [GOC:jl, PMID:12115731]	IEA	biological_process
LOC_Os07g48020	97.9899	14.4044	153.714	10.6713	3.41566	2.91529e-11	2.58041e-09	peroxidase precursor, putative, expressed	GO:0005509	calcium ion binding	Interacting selectively and non-covalently with calcium ions (Ca2+). [GOC:ai]	IEA	molecular_function
LOC_Os07g48020	97.9899	14.4044	153.714	10.6713	3.41566	2.91529e-11	2.58041e-09	peroxidase precursor, putative, expressed	GO:0046872	metal ion binding	Interacting selectively and non-covalently with any metal ion. [GOC:ai]	IEA	molecular_function
LOC_Os07g48020	97.9899	14.4044	153.714	10.6713	3.41566	2.91529e-11	2.58041e-09	peroxidase precursor, putative, expressed	GO:0055114	oxidation-reduction process	A metabolic process that results in the removal or addition of one or more electrons to or from a substance, with or without the concomitant removal or addition of a proton or protons. [GOC:dhl, GOC:ecd, GOC:jh2, GOC:jid, GOC:mlg, GOC:rph]	IEA	biological_process
LOC_Os07g48020	97.9899	14.4044	153.714	10.6713	3.41566	2.91529e-11	2.58041e-09	peroxidase precursor, putative, expressed	GO:0004601	peroxidase activity	Catalysis of the reaction: donor + hydrogen peroxide = oxidized donor + 2 H2O. [EC:1.11.1.7]	IEA	molecular_function
LOC_Os07g48020	97.9899	14.4044	153.714	10.6713	3.41566	2.91529e-11	2.58041e-09	peroxidase precursor, putative, expressed	GO:0009055	electron carrier activity	Any molecular entity that serves as an electron acceptor and electron donor in an electron transport system. [ISBN:0198506732]	IEA	molecular_function
LOC_Os01g49640	25.1715	3.70588	39.482	10.6539	3.41331	2.55628e-07	9.4748e-06	LTPL149 - Protease inhibitor/seed storage/LTP family protein precursor, expressed	GO:0006869	lipid transport	The directed movement of lipids into, out of or within a cell, or between cells, by means of some agent such as a transporter or pore. Lipids are compounds soluble in an organic solvent but not, or sparingly, in an aqueous solvent. [ISBN:0198506732]	IEA	biological_process
LOC_Os07g34260	11.169	1.64559	17.5179	10.6454	3.41216	0.00344924	0.029636	chalcone and stilbene synthases, putative, expressed	GO:0009058	biosynthetic process	The chemical reactions and pathways resulting in the formation of substances; typically the energy-requiring part of metabolism in which simpler substances are transformed into more complex ones. [GOC:curators, ISBN:0198547684]	IEA	biological_process
LOC_Os07g34260	11.169	1.64559	17.5179	10.6454	3.41216	0.00344924	0.029636	chalcone and stilbene synthases, putative, expressed	GO:0008152	metabolic process	The chemical reactions and pathways, including anabolism and catabolism, by which living organisms transform chemical substances. Metabolic processes typically transform small molecules, but also include macromolecular processes such as DNA repair and replication, and protein synthesis and degradation. [GOC:go_curators, ISBN:0198547684]	IEA	biological_process
LOC_Os07g34260	11.169	1.64559	17.5179	10.6454	3.41216	0.00344924	0.029636	chalcone and stilbene synthases, putative, expressed	GO:0016740	transferase activity	Catalysis of the transfer of a group, e.g. a methyl group, glycosyl group, acyl group, phosphorus-containing, or other groups, from one compound (generally regarded as the donor) to another compound (generally regarded as the acceptor). Transferase is the systematic name for any enzyme of EC class 2. [ISBN:0198506732]	IEA	molecular_function
LOC_Os07g34260	11.169	1.64559	17.5179	10.6454	3.41216	0.00344924	0.029636	chalcone and stilbene synthases, putative, expressed	GO:0016747	transferase activity, transferring acyl groups other than amino-acyl groups	Catalysis of the transfer of an acyl group, other than amino-acyl, from one compound (donor) to another (acceptor). [GOC:jl]	IEA	molecular_function
LOC_Os07g34260	11.169	1.64559	17.5179	10.6454	3.41216	0.00344924	0.029636	chalcone and stilbene synthases, putative, expressed	GO:0003824	catalytic activity	Catalysis of a biochemical reaction at physiological temperatures. In biologically catalyzed reactions, the reactants are known as substrates, and the catalysts are naturally occurring macromolecular substances known as enzymes. Enzymes possess specific binding sites for substrates, and are usually composed wholly or largely of protein, but RNA that has catalytic activity (ribozyme) is often also…	IEA	molecular_function
LOC_Os08g14400	9.30293	1.37353	14.5892	10.6217	3.40894	0.00226349	0.0212438	homeobox domain containing protein, expressed	GO:0006355	regulation of transcription, DNA-dependent	Any process that modulates the frequency, rate or extent of cellular DNA-dependent transcription. [GOC:go_curators, GOC:txnOH]	IEA	biological_process
LOC_Os08g14400	9.30293	1.37353	14.5892	10.6217	3.40894	0.00226349	0.0212438	homeobox domain containing protein, expressed	GO:0007275	multicellular organismal development	The biological process whose specific outcome is the progression of a multicellular organism over time from an initial condition (e.g. a zygote or a young adult) to a later condition (e.g. a multicellular animal or an aged adult). [GOC:dph, GOC:ems, GOC:isa_complete, GOC:tb]	IEA	biological_process
LOC_Os08g14400	9.30293	1.37353	14.5892	10.6217	3.40894	0.00226349	0.0212438	homeobox domain containing protein, expressed	GO:0043565	sequence-specific DNA binding	Interacting selectively and non-covalently with DNA of a specific nucleotide composition, e.g. GC-rich DNA binding, or with a specific sequence motif or type of DNA e.g. promotor binding or rDNA binding. [GOC:jl]	IEA	molecular_function
LOC_Os08g14400	9.30293	1.37353	14.5892	10.6217	3.40894	0.00226349	0.0212438	homeobox domain containing protein, expressed	GO:0003700	sequence-specific DNA binding transcription factor activity	Interacting selectively and non-covalently with a specific DNA sequence in order to modulate transcription. The transcription factor may or may not also interact selectively with a protein or macromolecular complex. [GOC:curators, GOC:txnOH]	IEA	molecular_function
LOC_Os08g14400	9.30293	1.37353	14.5892	10.6217	3.40894	0.00226349	0.0212438	homeobox domain containing protein, expressed	GO:0005634	nucleus	A membrane-bounded organelle of eukaryotic cells in which chromosomes are housed and replicated. In most cells, the nucleus contains all of the cell's chromosomes except the organellar chromosomes, and is the site of RNA synthesis and processing. In some species, or in specialized cell types, RNA metabolism or DNA replication may be absent. [GOC:go_curators]	IEA	cellular_component
LOC_Os08g14400	9.30293	1.37353	14.5892	10.6217	3.40894	0.00226349	0.0212438	homeobox domain containing protein, expressed	GO:0016757	transferase activity, transferring glycosyl groups	Catalysis of the transfer of a glycosyl group from one compound (donor) to another (acceptor). [GOC:jl, ISBN:0198506732]	IEA	molecular_function
LOC_Os08g14400	9.30293	1.37353	14.5892	10.6217	3.40894	0.00226349	0.0212438	homeobox domain containing protein, expressed	GO:0003677	DNA binding	Any molecular function by which a gene product interacts selectively and non-covalently with DNA (deoxyribonucleic acid). [GOC:dph, GOC:jl, GOC:tb, GOC:vw]	IEA	molecular_function
LOC_Os08g14400	9.30293	1.37353	14.5892	10.6217	3.40894	0.00226349	0.0212438	homeobox domain containing protein, expressed	GO:0008152	metabolic process	The chemical reactions and pathways, including anabolism and catabolism, by which living organisms transform chemical substances. Metabolic processes typically transform small molecules, but also include macromolecular processes such as DNA repair and replication, and protein synthesis and degradation. [GOC:go_curators, ISBN:0198547684]	IEA	biological_process
LOC_Os03g04220	103.854	15.3676	162.845	10.5966	3.40553	2.40269e-13	3.25983e-11	glutathione S-transferase, putative, expressed	GO:0016740	transferase activity	Catalysis of the transfer of a group, e.g. a methyl group, glycosyl group, acyl group, phosphorus-containing, or other groups, from one compound (generally regarded as the donor) to another compound (generally regarded as the acceptor). Transferase is the systematic name for any enzyme of EC class 2. [ISBN:0198506732]	IEA	molecular_function
LOC_Os01g46860	139.05	20.5941	218.02	10.5865	3.40416	2.23894e-12	2.48326e-10	inorganic phosphate transporter, putative	GO:0016020	membrane	Double layer of lipid molecules that encloses all cells, and, in eukaryotes, many organelles; may be a single or double lipid bilayer; also includes associated proteins. [GOC:mah, ISBN:0815316194]	IEA	cellular_component
LOC_Os01g46860	139.05	20.5941	218.02	10.5865	3.40416	2.23894e-12	2.48326e-10	inorganic phosphate transporter, putative	GO:0005215	transporter activity	Enables the directed movement of substances (such as macromolecules, small molecules, ions) into, out of or within a cell, or between cells. [GOC:ai, GOC:dgf]	IEA	molecular_function
LOC_Os01g46860	139.05	20.5941	218.02	10.5865	3.40416	2.23894e-12	2.48326e-10	inorganic phosphate transporter, putative	GO:0006821	chloride transport	The directed movement of chloride into, out of or within a cell, or between cells, by means of some agent such as a transporter or pore. [GOC:krc]	IEA	biological_process
LOC_Os01g46860	139.05	20.5941	218.02	10.5865	3.40416	2.23894e-12	2.48326e-10	inorganic phosphate transporter, putative	GO:0006817	phosphate ion transport	The directed movement of phosphate into, out of or within a cell, or between cells, by means of some agent such as a transporter or pore. [GOC:krc]	IEA	biological_process
LOC_Os01g46860	139.05	20.5941	218.02	10.5865	3.40416	2.23894e-12	2.48326e-10	inorganic phosphate transporter, putative	GO:0016021	integral to membrane	Penetrating at least one phospholipid bilayer of a membrane. May also refer to the state of being buried in the bilayer with no exposure outside the bilayer. When used to describe a protein, indicates that all or part of the peptide sequence is embedded in the membrane. [GOC:go_curators]	IEA	cellular_component
LOC_Os01g46860	139.05	20.5941	218.02	10.5865	3.40416	2.23894e-12	2.48326e-10	inorganic phosphate transporter, putative	GO:0015293	symporter activity	Enables the active transport of a solute across a membrane by a mechanism whereby two or more species are transported together in the same direction in a tightly coupled process not directly linked to a form of energy other than chemiosmotic energy. [GOC:mtg_transport, ISBN:0815340729, PMID:10839820]	IEA	molecular_function
LOC_Os01g46860	139.05	20.5941	218.02	10.5865	3.40416	2.23894e-12	2.48326e-10	inorganic phosphate transporter, putative	GO:0005247	voltage-gated chloride channel activity	Catalysis of the transmembrane transfer of a chloride ion by a voltage-gated channel. A voltage-gated channel is a channel whose open state is dependent on the voltage across the membrane in which it is embedded. [GOC:mtg_transport, ISBN:0815340729]	IEA	molecular_function
LOC_Os01g46860	139.05	20.5941	218.02	10.5865	3.40416	2.23894e-12	2.48326e-10	inorganic phosphate transporter, putative	GO:0006810	transport	The directed movement of substances (such as macromolecules, small molecules, ions) into, out of or within a cell, or between cells, or within a multicellular organism by means of some agent such as a transporter or pore. [GOC:dph, GOC:jl, GOC:mah]	IEA	biological_process
LOC_Os06g32970	24.8003	3.70588	38.8633	10.4869	3.39052	7.42716e-05	0.00126548	harpin-induced protein 1 domain containing protein
LOC_Os11g10690	27.4667	4.11618	43.0336	10.4548	3.38609	2.42873e-06	6.81109e-05	protein kinase domain containing protein, expressed	GO:0004672	protein kinase activity	Catalysis of the phosphorylation of an amino acid residue in a protein, usually according to the reaction: a protein + ATP = a phosphoprotein + ADP. [MetaCyc:PROTEIN-KINASE-RXN]	IEA	molecular_function
LOC_Os11g10690	27.4667	4.11618	43.0336	10.4548	3.38609	2.42873e-06	6.81109e-05	protein kinase domain containing protein, expressed	GO:0016301	kinase activity	Catalysis of the transfer of a phosphate group, usually from ATP, to a substrate molecule. [ISBN:0198506732]	IEA	molecular_function
LOC_Os11g10690	27.4667	4.11618	43.0336	10.4548	3.38609	2.42873e-06	6.81109e-05	protein kinase domain containing protein, expressed	GO:0006468	protein phosphorylation	The process of introducing a phosphate group on to a protein. [GOC:hb]	IEA	biological_process
LOC_Os11g10690	27.4667	4.11618	43.0336	10.4548	3.38609	2.42873e-06	6.81109e-05	protein kinase domain containing protein, expressed	GO:0000166	nucleotide binding	Interacting selectively and non-covalently with a nucleotide, any compound consisting of a nucleoside that is esterified with (ortho)phosphate or an oligophosphate at any hydroxyl group on the ribose or deoxyribose. [GOC:mah, ISBN:0198547684]	IEA	molecular_function
LOC_Os11g10690	27.4667	4.11618	43.0336	10.4548	3.38609	2.42873e-06	6.81109e-05	protein kinase domain containing protein, expressed	GO:0004713	protein tyrosine kinase activity	Catalysis of the reaction: ATP + a protein tyrosine = ADP + protein tyrosine phosphate. [EC:2.7.10]	IEA	molecular_function
LOC_Os11g10690	27.4667	4.11618	43.0336	10.4548	3.38609	2.42873e-06	6.81109e-05	protein kinase domain containing protein, expressed	GO:0005524	ATP binding	Interacting selectively and non-covalently with ATP, adenosine 5'-triphosphate, a universally important coenzyme and enzyme regulator. [ISBN:0198506732]	IEA	molecular_function
LOC_Os11g10690	27.4667	4.11618	43.0336	10.4548	3.38609	2.42873e-06	6.81109e-05	protein kinase domain containing protein, expressed	GO:0004674	protein serine/threonine kinase activity	Catalysis of the reactions: ATP + protein serine = ADP + protein serine phosphate, and ATP + protein threonine = ADP + protein threonine phosphate. [GOC:bf]	IEA	molecular_function
LOC_Os05g07600	37.4427	5.62353	58.6555	10.4304	3.38272	1.66212e-08	8.14858e-07	expressed protein
LOC_Os03g16610	34.5244	5.21324	54.0651	10.3707	3.37445	4.35008e-07	1.52514e-05	laccase precursor protein, putative, expressed	GO:0046274	lignin catabolic process	The chemical reactions and pathways resulting in the breakdown of lignins, a class of polymers of phenylpropanoid units. [GOC:ai]	IEA	biological_process
LOC_Os03g16610	34.5244	5.21324	54.0651	10.3707	3.37445	4.35008e-07	1.52514e-05	laccase precursor protein, putative, expressed	GO:0009414	response to water deprivation	Any process that results in a change in state or activity of a cell or an organism (in terms of movement, secretion, enzyme production, gene expression, etc.) as a result of a water deprivation stimulus, prolonged deprivation of water. [GOC:lr]	IEA	biological_process
LOC_Os03g16610	34.5244	5.21324	54.0651	10.3707	3.37445	4.35008e-07	1.52514e-05	laccase precursor protein, putative, expressed	GO:0005576	extracellular region	The space external to the outermost structure of a cell. For cells without external protective or external encapsulating structures this refers to space outside of the plasma membrane. This term covers the host cell environment outside an intracellular parasite. [GOC:go_curators]	IEA	cellular_component
LOC_Os03g16610	34.5244	5.21324	54.0651	10.3707	3.37445	4.35008e-07	1.52514e-05	laccase precursor protein, putative, expressed	GO:0005507	copper ion binding	Interacting selectively and non-covalently with copper (Cu) ions. [GOC:ai]	IEA	molecular_function
LOC_Os03g16610	34.5244	5.21324	54.0651	10.3707	3.37445	4.35008e-07	1.52514e-05	laccase precursor protein, putative, expressed	GO:0046872	metal ion binding	Interacting selectively and non-covalently with any metal ion. [GOC:ai]	IEA	molecular_function
LOC_Os03g16610	34.5244	5.21324	54.0651	10.3707	3.37445	4.35008e-07	1.52514e-05	laccase precursor protein, putative, expressed	GO:0016491	oxidoreductase activity	Catalysis of an oxidation-reduction (redox) reaction, a reversible chemical reaction in which the oxidation state of an atom or atoms within a molecule is altered. One substrate acts as a hydrogen or electron donor and becomes oxidized, while the other acts as hydrogen or electron acceptor and becomes reduced. [GOC:go_curators]	IEA	molecular_function
LOC_Os03g16610	34.5244	5.21324	54.0651	10.3707	3.37445	4.35008e-07	1.52514e-05	laccase precursor protein, putative, expressed	GO:0055114	oxidation-reduction process	A metabolic process that results in the removal or addition of one or more electrons to or from a substance, with or without the concomitant removal or addition of a proton or protons. [GOC:dhl, GOC:ecd, GOC:jh2, GOC:jid, GOC:mlg, GOC:rph]	IEA	biological_process
LOC_Os03g16610	34.5244	5.21324	54.0651	10.3707	3.37445	4.35008e-07	1.52514e-05	laccase precursor protein, putative, expressed	GO:0048046	apoplast	The cell membranes and intracellular regions in a plant are connected through plasmodesmata, and plants may be described as having two major compartments: the living symplast and the non-living apoplast. The apoplast is external to the plasma membrane and includes cell walls, intercellular spaces and the lumen of dead structures such as xylem vessels. Water and solutes pass freely through it. [GO…	IEA	cellular_component
LOC_Os03g37810	8.15594	1.23529	12.7697	10.3374	3.3698	0.00422347	0.0347626	expressed protein
LOC_Os10g40520	107.737	16.3265	168.677	10.3315	3.36898	7.23253e-13	9.00953e-11	LTPL145 - Protease inhibitor/seed storage/LTP family protein precursor, expressed	GO:0006869	lipid transport	The directed movement of lipids into, out of or within a cell, or between cells, by means of some agent such as a transporter or pore. Lipids are compounds soluble in an organic solvent but not, or sparingly, in an aqueous solvent. [ISBN:0198506732]	IEA	biological_process
LOC_Os05g22300	28.7717	4.39265	45.0243	10.2499	3.35754	4.05977e-05	0.000756217	transferase family protein, putative	GO:0016747	transferase activity, transferring acyl groups other than amino-acyl groups	Catalysis of the transfer of an acyl group, other than amino-acyl, from one compound (donor) to another (acceptor). [GOC:jl]	IEA	molecular_function
LOC_Os05g22300	28.7717	4.39265	45.0243	10.2499	3.35754	4.05977e-05	0.000756217	transferase family protein, putative	GO:0016740	transferase activity	Catalysis of the transfer of a group, e.g. a methyl group, glycosyl group, acyl group, phosphorus-containing, or other groups, from one compound (generally regarded as the donor) to another compound (generally regarded as the acceptor). Transferase is the systematic name for any enzyme of EC class 2. [ISBN:0198506732]	IEA	molecular_function
LOC_Os05g06920	8.06051	1.23529	12.6106	10.2086	3.35172	0.00142625	0.0146132	relA-SpoT like protein RSH4, putative, expressed	GO:0016787	hydrolase activity	Catalysis of the hydrolysis of various bonds, e.g. C-O, C-N, C-C, phosphoric anhydride bonds, etc. Hydrolase is the systematic name for any enzyme of EC class 3. [ISBN:0198506732]	IEA	molecular_function
LOC_Os05g06920	8.06051	1.23529	12.6106	10.2086	3.35172	0.00142625	0.0146132	relA-SpoT like protein RSH4, putative, expressed	GO:0050826	response to freezing	Any process that results in a change in state or activity of a cell or an organism (in terms of movement, secretion, enzyme production, gene expression, etc.) as a result of a freezing stimulus, temperatures below 0 degrees Celsius. [GOC:jl]	IEA	biological_process
LOC_Os05g06920	8.06051	1.23529	12.6106	10.2086	3.35172	0.00142625	0.0146132	relA-SpoT like protein RSH4, putative, expressed	GO:0008728	GTP diphosphokinase activity	Catalysis of the reaction: ATP + GTP = AMP + guanosine 3'-diphosphate 5'-triphosphate. [EC:2.7.6.5]	IEA	molecular_function
LOC_Os05g06920	8.06051	1.23529	12.6106	10.2086	3.35172	0.00142625	0.0146132	relA-SpoT like protein RSH4, putative, expressed	GO:0042309	homoiothermy	Any homoeostatic process in which an organism maintains its internal body temperature at a relatively constant value. This is achieved by using metabolic processes to counteract fluctuations in the temperature of the environment. [ISBN:0192801023]	IEA	biological_process
LOC_Os05g06920	8.06051	1.23529	12.6106	10.2086	3.35172	0.00142625	0.0146132	relA-SpoT like protein RSH4, putative, expressed	GO:0015969	guanosine tetraphosphate metabolic process	The chemical reactions and pathways involving guanine tetraphosphate (5'-ppGpp-3'), a derivative of guanine riboside with four phosphates. [GOC:ai]	IEA	biological_process
LOC_Os05g06920	8.06051	1.23529	12.6106	10.2086	3.35172	0.00142625	0.0146132	relA-SpoT like protein RSH4, putative, expressed	GO:0050825	ice binding	Interacting selectively and non-covalently with ice, water reduced to the solid state by cold temperature. It is a white or transparent colorless substance, crystalline, brittle, and viscoidal. [GOC:curators]	IEA	molecular_function
LOC_Os05g06920	8.06051	1.23529	12.6106	10.2086	3.35172	0.00142625	0.0146132	relA-SpoT like protein RSH4, putative, expressed	GO:0005509	calcium ion binding	Interacting selectively and non-covalently with calcium ions (Ca2+). [GOC:ai]	IEA	molecular_function
LOC_Os05g06920	8.06051	1.23529	12.6106	10.2086	3.35172	0.00142625	0.0146132	relA-SpoT like protein RSH4, putative, expressed	GO:0009507	chloroplast	A chlorophyll-containing plastid with thylakoids organized into grana and frets, or stroma thylakoids, and embedded in a stroma. [ISBN:0471245208]	IEA	cellular_component
LOC_Os01g19750	169.534	26.0882	265.164	10.1641	3.34541	2.53626e-13	3.42512e-11	glycosyl hydrolase, putative, expressed	GO:0003824	catalytic activity	Catalysis of a biochemical reaction at physiological temperatures. In biologically catalyzed reactions, the reactants are known as substrates, and the catalysts are naturally occurring macromolecular substances known as enzymes. Enzymes possess specific binding sites for substrates, and are usually composed wholly or largely of protein, but RNA that has catalytic activity (ribozyme) is often also…	IEA	molecular_function
LOC_Os01g19750	169.534	26.0882	265.164	10.1641	3.34541	2.53626e-13	3.42512e-11	glycosyl hydrolase, putative, expressed	GO:0008152	metabolic process	The chemical reactions and pathways, including anabolism and catabolism, by which living organisms transform chemical substances. Metabolic processes typically transform small molecules, but also include macromolecular processes such as DNA repair and replication, and protein synthesis and degradation. [GOC:go_curators, ISBN:0198547684]	IEA	biological_process
LOC_Os01g19750	169.534	26.0882	265.164	10.1641	3.34541	2.53626e-13	3.42512e-11	glycosyl hydrolase, putative, expressed	GO:0006032	chitin catabolic process	The chemical reactions and pathways resulting in the breakdown of chitin, a linear polysaccharide consisting of beta-(1->4)-linked N-acetyl-D-glucosamine residues. [GOC:jl, ISBN:0198506732]	IEA	biological_process
LOC_Os01g19750	169.534	26.0882	265.164	10.1641	3.34541	2.53626e-13	3.42512e-11	glycosyl hydrolase, putative, expressed	GO:0016787	hydrolase activity	Catalysis of the hydrolysis of various bonds, e.g. C-O, C-N, C-C, phosphoric anhydride bonds, etc. Hydrolase is the systematic name for any enzyme of EC class 3. [ISBN:0198506732]	IEA	molecular_function
LOC_Os01g19750	169.534	26.0882	265.164	10.1641	3.34541	2.53626e-13	3.42512e-11	glycosyl hydrolase, putative, expressed	GO:0004553	hydrolase activity, hydrolyzing O-glycosyl compounds	Catalysis of the hydrolysis of any O-glycosyl bond. [GOC:mah]	IEA	molecular_function
LOC_Os01g19750	169.534	26.0882	265.164	10.1641	3.34541	2.53626e-13	3.42512e-11	glycosyl hydrolase, putative, expressed	GO:0016798	hydrolase activity, acting on glycosyl bonds	Catalysis of the hydrolysis of any glycosyl bond. [GOC:jl]	IEA	molecular_function
LOC_Os01g19750	169.534	26.0882	265.164	10.1641	3.34541	2.53626e-13	3.42512e-11	glycosyl hydrolase, putative, expressed	GO:0043169	cation binding	Interacting selectively and non-covalently with cations, charged atoms or groups of atoms with a net positive charge. [GOC:jl]	IEA	molecular_function
LOC_Os01g19750	169.534	26.0882	265.164	10.1641	3.34541	2.53626e-13	3.42512e-11	glycosyl hydrolase, putative, expressed	GO:0005975	carbohydrate metabolic process	The chemical reactions and pathways involving carbohydrates, any of a group of organic compounds based of the general formula Cx(H2O)y. Includes the formation of carbohydrate derivatives by the addition of a carbohydrate residue to another molecule. [GOC:mah, ISBN:0198506732]	IEA	biological_process
LOC_Os01g19750	169.534	26.0882	265.164	10.1641	3.34541	2.53626e-13	3.42512e-11	glycosyl hydrolase, putative, expressed	GO:0004568	chitinase activity	Catalysis of the hydrolysis of (1->4)-beta linkages of N-acetyl-D-glucosamine (GlcNAc) polymers of chitin and chitodextrins. [EC:3.2.1.14, GOC:bf, GOC:kah, GOC:pde, PMID:11468293]	IEA	molecular_function
LOC_Os01g08190	18.5932	2.88088	29.0682	10.09	3.33486	2.1068e-05	0.000437717	transcriptional corepressor LEUNIG, putative, expressed	GO:0033178	proton-transporting two-sector ATPase complex, catalytic domain	A protein complex that forms part of a proton-transporting two-sector ATPase complex and catalyzes ATP hydrolysis or synthesis. The catalytic domain (F1, V1, or A1) comprises a hexameric catalytic core and a central stalk, and is peripherally associated with the membrane when the two-sector ATPase is assembled. [GOC:mah, PMID:10838056]	IEA	cellular_component
LOC_Os01g08190	18.5932	2.88088	29.0682	10.09	3.33486	2.1068e-05	0.000437717	transcriptional corepressor LEUNIG, putative, expressed	GO:0003677	DNA binding	Any molecular function by which a gene product interacts selectively and non-covalently with DNA (deoxyribonucleic acid). [GOC:dph, GOC:jl, GOC:tb, GOC:vw]	IEA	molecular_function
LOC_Os01g08190	18.5932	2.88088	29.0682	10.09	3.33486	2.1068e-05	0.000437717	transcriptional corepressor LEUNIG, putative, expressed	GO:0000159	protein phosphatase type 2A complex	A protein complex that has protein serine/threonine phosphatase activity that is polycation-stimulated (PCS), being directly stimulated by protamine, polylysine, or histone H1; it constitutes a subclass of several enzymes activated by different histones and polylysine, and consists of catalytic, scaffolding, and regulatory subunits. The catalytic and scaffolding subunits form the core enzyme, and…	IEA	cellular_component
LOC_Os01g08190	18.5932	2.88088	29.0682	10.09	3.33486	2.1068e-05	0.000437717	transcriptional corepressor LEUNIG, putative, expressed	GO:0008601	protein phosphatase type 2A regulator activity	Modulation of the activity of the enzyme protein phosphatase type 2A. [GOC:ai]	IEA	molecular_function
LOC_Os01g08190	18.5932	2.88088	29.0682	10.09	3.33486	2.1068e-05	0.000437717	transcriptional corepressor LEUNIG, putative, expressed	GO:0005634	nucleus	A membrane-bounded organelle of eukaryotic cells in which chromosomes are housed and replicated. In most cells, the nucleus contains all of the cell's chromosomes except the organellar chromosomes, and is the site of RNA synthesis and processing. In some species, or in specialized cell types, RNA metabolism or DNA replication may be absent. [GOC:go_curators]	IEA	cellular_component
LOC_Os01g08190	18.5932	2.88088	29.0682	10.09	3.33486	2.1068e-05	0.000437717	transcriptional corepressor LEUNIG, putative, expressed	GO:0000159	protein phosphatase type 2A complex	A protein complex that has protein serine/threonine phosphatase activity that is polycation-stimulated (PCS), being directly stimulated by protamine, polylysine, or histone H1; it constitutes a subclass of several enzymes activated by different histones and polylysine, and consists of catalytic, scaffolding, and regulatory subunits. The catalytic and scaffolding subunits form the core enzyme, and…	IEA	cellular_component
LOC_Os01g08190	18.5932	2.88088	29.0682	10.09	3.33486	2.1068e-05	0.000437717	transcriptional corepressor LEUNIG, putative, expressed	GO:0015986	ATP synthesis coupled proton transport	The transport of protons across a membrane to generate an electrochemical gradient (proton-motive force) that powers ATP synthesis. [ISBN:0716731363]	IEA	biological_process
LOC_Os01g08190	18.5932	2.88088	29.0682	10.09	3.33486	2.1068e-05	0.000437717	transcriptional corepressor LEUNIG, putative, expressed	GO:0007165	signal transduction	The cellular process in which a signal is conveyed to trigger a change in the activity or state of a cell. Signal transduction begins with reception of a signal (e.g. a ligand binding to a receptor or receptor activation by a stimulus such as light), or for signal transduction in the absence of ligand, signal-withdrawal or the activity of a constitutively active receptor. Signal transduction ends…	IEA	biological_process
LOC_Os01g08190	18.5932	2.88088	29.0682	10.09	3.33486	2.1068e-05	0.000437717	transcriptional corepressor LEUNIG, putative, expressed	GO:0003677	DNA binding	Any molecular function by which a gene product interacts selectively and non-covalently with DNA (deoxyribonucleic acid). [GOC:dph, GOC:jl, GOC:tb, GOC:vw]	IEA	molecular_function
LOC_Os01g08190	18.5932	2.88088	29.0682	10.09	3.33486	2.1068e-05	0.000437717	transcriptional corepressor LEUNIG, putative, expressed	GO:0003677	DNA binding	Any molecular function by which a gene product interacts selectively and non-covalently with DNA (deoxyribonucleic acid). [GOC:dph, GOC:jl, GOC:tb, GOC:vw]	IEA	molecular_function
LOC_Os01g08190	18.5932	2.88088	29.0682	10.09	3.33486	2.1068e-05	0.000437717	transcriptional corepressor LEUNIG, putative, expressed	GO:0033178	proton-transporting two-sector ATPase complex, catalytic domain	A protein complex that forms part of a proton-transporting two-sector ATPase complex and catalyzes ATP hydrolysis or synthesis. The catalytic domain (F1, V1, or A1) comprises a hexameric catalytic core and a central stalk, and is peripherally associated with the membrane when the two-sector ATPase is assembled. [GOC:mah, PMID:10838056]	IEA	cellular_component
LOC_Os01g08190	18.5932	2.88088	29.0682	10.09	3.33486	2.1068e-05	0.000437717	transcriptional corepressor LEUNIG, putative, expressed	GO:0016820	hydrolase activity, acting on acid anhydrides, catalyzing transmembrane movement of substances	Catalysis of the hydrolysis of an acid anhydride to directly drive the transport of a substance across a membrane. [GOC:mah]	IEA	molecular_function
LOC_Os01g08190	18.5932	2.88088	29.0682	10.09	3.33486	2.1068e-05	0.000437717	transcriptional corepressor LEUNIG, putative, expressed	GO:0015986	ATP synthesis coupled proton transport	The transport of protons across a membrane to generate an electrochemical gradient (proton-motive force) that powers ATP synthesis. [ISBN:0716731363]	IEA	biological_process
LOC_Os01g08190	18.5932	2.88088	29.0682	10.09	3.33486	2.1068e-05	0.000437717	transcriptional corepressor LEUNIG, putative, expressed	GO:0016820	hydrolase activity, acting on acid anhydrides, catalyzing transmembrane movement of substances	Catalysis of the hydrolysis of an acid anhydride to directly drive the transport of a substance across a membrane. [GOC:mah]	IEA	molecular_function
LOC_Os01g08190	18.5932	2.88088	29.0682	10.09	3.33486	2.1068e-05	0.000437717	transcriptional corepressor LEUNIG, putative, expressed	GO:0003677	DNA binding	Any molecular function by which a gene product interacts selectively and non-covalently with DNA (deoxyribonucleic acid). [GOC:dph, GOC:jl, GOC:tb, GOC:vw]	IEA	molecular_function
LOC_Os01g08190	18.5932	2.88088	29.0682	10.09	3.33486	2.1068e-05	0.000437717	transcriptional corepressor LEUNIG, putative, expressed	GO:0016820	hydrolase activity, acting on acid anhydrides, catalyzing transmembrane movement of substances	Catalysis of the hydrolysis of an acid anhydride to directly drive the transport of a substance across a membrane. [GOC:mah]	IEA	molecular_function
LOC_Os01g08190	18.5932	2.88088	29.0682	10.09	3.33486	2.1068e-05	0.000437717	transcriptional corepressor LEUNIG, putative, expressed	GO:0015986	ATP synthesis coupled proton transport	The transport of protons across a membrane to generate an electrochemical gradient (proton-motive force) that powers ATP synthesis. [ISBN:0716731363]	IEA	biological_process
LOC_Os01g08190	18.5932	2.88088	29.0682	10.09	3.33486	2.1068e-05	0.000437717	transcriptional corepressor LEUNIG, putative, expressed	GO:0007165	signal transduction	The cellular process in which a signal is conveyed to trigger a change in the activity or state of a cell. Signal transduction begins with reception of a signal (e.g. a ligand binding to a receptor or receptor activation by a stimulus such as light), or for signal transduction in the absence of ligand, signal-withdrawal or the activity of a constitutively active receptor. Signal transduction ends…	IEA	biological_process
LOC_Os01g08190	18.5932	2.88088	29.0682	10.09	3.33486	2.1068e-05	0.000437717	transcriptional corepressor LEUNIG, putative, expressed	GO:0005634	nucleus	A membrane-bounded organelle of eukaryotic cells in which chromosomes are housed and replicated. In most cells, the nucleus contains all of the cell's chromosomes except the organellar chromosomes, and is the site of RNA synthesis and processing. In some species, or in specialized cell types, RNA metabolism or DNA replication may be absent. [GOC:go_curators]	IEA	cellular_component
LOC_Os01g08190	18.5932	2.88088	29.0682	10.09	3.33486	2.1068e-05	0.000437717	transcriptional corepressor LEUNIG, putative, expressed	GO:0003697	single-stranded DNA binding	Interacting selectively and non-covalently with single-stranded DNA. [GOC:elh]	IEA	molecular_function
LOC_Os01g08190	18.5932	2.88088	29.0682	10.09	3.33486	2.1068e-05	0.000437717	transcriptional corepressor LEUNIG, putative, expressed	GO:0005634	nucleus	A membrane-bounded organelle of eukaryotic cells in which chromosomes are housed and replicated. In most cells, the nucleus contains all of the cell's chromosomes except the organellar chromosomes, and is the site of RNA synthesis and processing. In some species, or in specialized cell types, RNA metabolism or DNA replication may be absent. [GOC:go_curators]	IEA	cellular_component
LOC_Os01g08190	18.5932	2.88088	29.0682	10.09	3.33486	2.1068e-05	0.000437717	transcriptional corepressor LEUNIG, putative, expressed	GO:0008601	protein phosphatase type 2A regulator activity	Modulation of the activity of the enzyme protein phosphatase type 2A. [GOC:ai]	IEA	molecular_function
LOC_Os01g08190	18.5932	2.88088	29.0682	10.09	3.33486	2.1068e-05	0.000437717	transcriptional corepressor LEUNIG, putative, expressed	GO:0005634	nucleus	A membrane-bounded organelle of eukaryotic cells in which chromosomes are housed and replicated. In most cells, the nucleus contains all of the cell's chromosomes except the organellar chromosomes, and is the site of RNA synthesis and processing. In some species, or in specialized cell types, RNA metabolism or DNA replication may be absent. [GOC:go_curators]	IEA	cellular_component
LOC_Os01g08190	18.5932	2.88088	29.0682	10.09	3.33486	2.1068e-05	0.000437717	transcriptional corepressor LEUNIG, putative, expressed	GO:0033178	proton-transporting two-sector ATPase complex, catalytic domain	A protein complex that forms part of a proton-transporting two-sector ATPase complex and catalyzes ATP hydrolysis or synthesis. The catalytic domain (F1, V1, or A1) comprises a hexameric catalytic core and a central stalk, and is peripherally associated with the membrane when the two-sector ATPase is assembled. [GOC:mah, PMID:10838056]	IEA	cellular_component
LOC_Os05g40010	96.6276	15.0956	150.982	10.0018	3.32218	5.17272e-12	5.33174e-10	LTPL17 - Protease inhibitor/seed storage/LTP family protein precursor, expressed	GO:0008289	lipid binding	Interacting selectively and non-covalently with a lipid. [GOC:ai]	IEA	molecular_function
LOC_Os05g40010	96.6276	15.0956	150.982	10.0018	3.32218	5.17272e-12	5.33174e-10	LTPL17 - Protease inhibitor/seed storage/LTP family protein precursor, expressed	GO:0006869	lipid transport	The directed movement of lipids into, out of or within a cell, or between cells, by means of some agent such as a transporter or pore. Lipids are compounds soluble in an organic solvent but not, or sparingly, in an aqueous solvent. [ISBN:0198506732]	IEA	biological_process
LOC_Os06g49970	34.9491	5.48971	54.5887	9.94383	3.3138	2.4307e-06	6.81109e-05	alpha-amylase precursor, putative, expressed	GO:0005975	carbohydrate metabolic process	The chemical reactions and pathways involving carbohydrates, any of a group of organic compounds based of the general formula Cx(H2O)y. Includes the formation of carbohydrate derivatives by the addition of a carbohydrate residue to another molecule. [GOC:mah, ISBN:0198506732]	IEA	biological_process
LOC_Os06g49970	34.9491	5.48971	54.5887	9.94383	3.3138	2.4307e-06	6.81109e-05	alpha-amylase precursor, putative, expressed	GO:0008152	metabolic process	The chemical reactions and pathways, including anabolism and catabolism, by which living organisms transform chemical substances. Metabolic processes typically transform small molecules, but also include macromolecular processes such as DNA repair and replication, and protein synthesis and degradation. [GOC:go_curators, ISBN:0198547684]	IEA	biological_process
LOC_Os06g49970	34.9491	5.48971	54.5887	9.94383	3.3138	2.4307e-06	6.81109e-05	alpha-amylase precursor, putative, expressed	GO:0004556	alpha-amylase activity	Catalysis of the endohydrolysis of (1->4)-alpha-D-glucosidic linkages in polysaccharides containing three or more alpha-(1->4)-linked D-glucose units. [EC:3.2.1.1]	IEA	molecular_function
LOC_Os06g49970	34.9491	5.48971	54.5887	9.94383	3.3138	2.4307e-06	6.81109e-05	alpha-amylase precursor, putative, expressed	GO:0005575	cellular_component	The part of a cell or its extracellular environment in which a gene product is located. A gene product may be located in one or more parts of a cell and its location may be as specific as a particular macromolecular complex, that is, a stable, persistent association of macromolecules that function together. [GOC:go_curators]	IMP	cellular_component
LOC_Os06g49970	34.9491	5.48971	54.5887	9.94383	3.3138	2.4307e-06	6.81109e-05	alpha-amylase precursor, putative, expressed	GO:0016023	cytoplasmic membrane-bounded vesicle	A membrane-bounded vesicle found in the cytoplasm of the cell. [GOC:ai, GOC:mah]	IMP	cellular_component
LOC_Os06g49970	34.9491	5.48971	54.5887	9.94383	3.3138	2.4307e-06	6.81109e-05	alpha-amylase precursor, putative, expressed	GO:0005983	starch catabolic process	The chemical reactions and pathways resulting in the breakdown of starch, the most important reserve polysaccharide in plants. [GOC:ai]	IMP	biological_process
LOC_Os06g49970	34.9491	5.48971	54.5887	9.94383	3.3138	2.4307e-06	6.81109e-05	alpha-amylase precursor, putative, expressed	GO:0016787	hydrolase activity	Catalysis of the hydrolysis of various bonds, e.g. C-O, C-N, C-C, phosphoric anhydride bonds, etc. Hydrolase is the systematic name for any enzyme of EC class 3. [ISBN:0198506732]	IEA	molecular_function
LOC_Os06g49970	34.9491	5.48971	54.5887	9.94383	3.3138	2.4307e-06	6.81109e-05	alpha-amylase precursor, putative, expressed	GO:0048046	apoplast	The cell membranes and intracellular regions in a plant are connected through plasmodesmata, and plants may be described as having two major compartments: the living symplast and the non-living apoplast. The apoplast is external to the plasma membrane and includes cell walls, intercellular spaces and the lumen of dead structures such as xylem vessels. Water and solutes pass freely through it. [GO…	IEA	cellular_component
LOC_Os06g49970	34.9491	5.48971	54.5887	9.94383	3.3138	2.4307e-06	6.81109e-05	alpha-amylase precursor, putative, expressed	GO:0043169	cation binding	Interacting selectively and non-covalently with cations, charged atoms or groups of atoms with a net positive charge. [GOC:jl]	IEA	molecular_function
LOC_Os06g49970	34.9491	5.48971	54.5887	9.94383	3.3138	2.4307e-06	6.81109e-05	alpha-amylase precursor, putative, expressed	GO:0003824	catalytic activity	Catalysis of a biochemical reaction at physiological temperatures. In biologically catalyzed reactions, the reactants are known as substrates, and the catalysts are naturally occurring macromolecular substances known as enzymes. Enzymes possess specific binding sites for substrates, and are usually composed wholly or largely of protein, but RNA that has catalytic activity (ribozyme) is often also…	IEA	molecular_function
LOC_Os06g49970	34.9491	5.48971	54.5887	9.94383	3.3138	2.4307e-06	6.81109e-05	alpha-amylase precursor, putative, expressed	GO:0005509	calcium ion binding	Interacting selectively and non-covalently with calcium ions (Ca2+). [GOC:ai]	IEA	molecular_function
LOC_Os06g49970	34.9491	5.48971	54.5887	9.94383	3.3138	2.4307e-06	6.81109e-05	alpha-amylase precursor, putative, expressed	GO:0046872	metal ion binding	Interacting selectively and non-covalently with any metal ion. [GOC:ai]	IEA	molecular_function
LOC_Os06g49970	34.9491	5.48971	54.5887	9.94383	3.3138	2.4307e-06	6.81109e-05	alpha-amylase precursor, putative, expressed	GO:0009739	response to gibberellin stimulus	Any process that results in a change in state or activity of a cell or an organism (in terms of movement, secretion, enzyme production, gene expression, etc.) as a result of a gibberellin stimulus. [GOC:jl]	IEA	biological_process
LOC_Os06g49970	34.9491	5.48971	54.5887	9.94383	3.3138	2.4307e-06	6.81109e-05	alpha-amylase precursor, putative, expressed	GO:0016798	hydrolase activity, acting on glycosyl bonds	Catalysis of the hydrolysis of any glycosyl bond. [GOC:jl]	IEA	molecular_function
LOC_Os06g49970	34.9491	5.48971	54.5887	9.94383	3.3138	2.4307e-06	6.81109e-05	alpha-amylase precursor, putative, expressed	GO:0005987	sucrose catabolic process	The chemical reactions and pathways resulting in the breakdown of sucrose, the disaccharide fructofuranosyl-glucopyranoside. [GOC:go_curators]	IMP	biological_process
LOC_Os06g49970	34.9491	5.48971	54.5887	9.94383	3.3138	2.4307e-06	6.81109e-05	alpha-amylase precursor, putative, expressed	GO:0009737	response to abscisic acid stimulus	Any process that results in a change in state or activity of a cell or an organism (in terms of movement, secretion, enzyme production, gene expression, etc.) as a result of an abscisic acid stimulus. [GOC:jl]	IEA	biological_process
LOC_Os06g49970	34.9491	5.48971	54.5887	9.94383	3.3138	2.4307e-06	6.81109e-05	alpha-amylase precursor, putative, expressed	GO:0032940	secretion by cell	The controlled release of a substance by a cell. [GOC:mah]	IMP	biological_process
LOC_Os01g71340	20.9791	3.29559	32.7682	9.94304	3.31369	1.45548e-05	0.000320414	glycosyl hydrolases family 17, putative, expressed	GO:0048046	apoplast	The cell membranes and intracellular regions in a plant are connected through plasmodesmata, and plants may be described as having two major compartments: the living symplast and the non-living apoplast. The apoplast is external to the plasma membrane and includes cell walls, intercellular spaces and the lumen of dead structures such as xylem vessels. Water and solutes pass freely through it. [GO…	IEA	cellular_component
LOC_Os01g71340	20.9791	3.29559	32.7682	9.94304	3.31369	1.45548e-05	0.000320414	glycosyl hydrolases family 17, putative, expressed	GO:0009651	response to salt stress	Any process that results in a change in state or activity of a cell or an organism (in terms of movement, secretion, enzyme production, gene expression, etc.) as a result of a stimulus indicating an increase or decrease in the concentration of salt (particularly but not exclusively sodium and chloride ions) in the environment. [GOC:jl]	IEA	biological_process
LOC_Os01g71340	20.9791	3.29559	32.7682	9.94304	3.31369	1.45548e-05	0.000320414	glycosyl hydrolases family 17, putative, expressed	GO:0005773	vacuole	A closed structure, found only in eukaryotic cells, that is completely surrounded by unit membrane and contains liquid material. Cells contain one or several vacuoles, that may have different functions from each other. Vacuoles have a diverse array of functions. They can act as a storage organelle for nutrients or waste products, as a degradative compartment, as a cost-effective way of increasing…	IEA	cellular_component
LOC_Os01g71340	20.9791	3.29559	32.7682	9.94304	3.31369	1.45548e-05	0.000320414	glycosyl hydrolases family 17, putative, expressed	GO:0009617	response to bacterium	Any process that results in a change in state or activity of a cell or an organism (in terms of movement, secretion, enzyme production, gene expression, etc.) as a result of a stimulus from a bacterium. [GOC:hb]	IEA	biological_process
LOC_Os01g71340	20.9791	3.29559	32.7682	9.94304	3.31369	1.45548e-05	0.000320414	glycosyl hydrolases family 17, putative, expressed	GO:0009409	response to cold	Any process that results in a change in state or activity of a cell or an organism (in terms of movement, secretion, enzyme production, gene expression, etc.) as a result of a cold stimulus, a temperature stimulus below the optimal temperature for that organism. [GOC:lr]	IEA	biological_process
LOC_Os01g71340	20.9791	3.29559	32.7682	9.94304	3.31369	1.45548e-05	0.000320414	glycosyl hydrolases family 17, putative, expressed	GO:0004553	hydrolase activity, hydrolyzing O-glycosyl compounds	Catalysis of the hydrolysis of any O-glycosyl bond. [GOC:mah]	IEA	molecular_function
LOC_Os01g71340	20.9791	3.29559	32.7682	9.94304	3.31369	1.45548e-05	0.000320414	glycosyl hydrolases family 17, putative, expressed	GO:0009817	defense response to fungus, incompatible interaction	A response of an organism to a fungus that prevents the occurrence or spread of disease. [GOC:lr]	IEA	biological_process
LOC_Os01g71340	20.9791	3.29559	32.7682	9.94304	3.31369	1.45548e-05	0.000320414	glycosyl hydrolases family 17, putative, expressed	GO:0005618	cell wall	The rigid or semi-rigid envelope lying outside the cell membrane of plant, fungal, and most prokaryotic cells, maintaining their shape and protecting them from osmotic lysis. In plants it is made of cellulose and, often, lignin; in fungi it is composed largely of polysaccharides; in bacteria it is composed of peptidoglycan. [ISBN:0198547684]	IEA	cellular_component
LOC_Os01g71340	20.9791	3.29559	32.7682	9.94304	3.31369	1.45548e-05	0.000320414	glycosyl hydrolases family 17, putative, expressed	GO:0005886	plasma membrane	The membrane surrounding a cell that separates the cell from its external environment. It consists of a phospholipid bilayer and associated proteins. [ISBN:0716731363]	IEA	cellular_component
LOC_Os01g71340	20.9791	3.29559	32.7682	9.94304	3.31369	1.45548e-05	0.000320414	glycosyl hydrolases family 17, putative, expressed	GO:0005975	carbohydrate metabolic process	The chemical reactions and pathways involving carbohydrates, any of a group of organic compounds based of the general formula Cx(H2O)y. Includes the formation of carbohydrate derivatives by the addition of a carbohydrate residue to another molecule. [GOC:mah, ISBN:0198506732]	IEA	biological_process
LOC_Os01g66100	39.2973	6.18088	61.3749	9.92979	3.31176	5.85757e-07	1.97076e-05	gibberellin 20 oxidase 2, putative, expressed	GO:0045544	gibberellin 20-oxidase activity	Catalysis of the oxidation of C-20 gibberellins to form the corresponding C-19 lactones. [PMID:7604047]	IMP	molecular_function
LOC_Os01g66100	39.2973	6.18088	61.3749	9.92979	3.31176	5.85757e-07	1.97076e-05	gibberellin 20 oxidase 2, putative, expressed	GO:0016491	oxidoreductase activity	Catalysis of an oxidation-reduction (redox) reaction, a reversible chemical reaction in which the oxidation state of an atom or atoms within a molecule is altered. One substrate acts as a hydrogen or electron donor and becomes oxidized, while the other acts as hydrogen or electron acceptor and becomes reduced. [GOC:go_curators]	IEA	molecular_function
LOC_Os01g66100	39.2973	6.18088	61.3749	9.92979	3.31176	5.85757e-07	1.97076e-05	gibberellin 20 oxidase 2, putative, expressed	GO:0009628	response to abiotic stimulus	Any process that results in a change in state or activity of a cell or an organism (in terms of movement, secretion, enzyme production, gene expression, etc.) as a result of an abiotic (non-living) stimulus. [GOC:hb]	IMP	biological_process
LOC_Os01g66100	39.2973	6.18088	61.3749	9.92979	3.31176	5.85757e-07	1.97076e-05	gibberellin 20 oxidase 2, putative, expressed	GO:0055114	oxidation-reduction process	A metabolic process that results in the removal or addition of one or more electrons to or from a substance, with or without the concomitant removal or addition of a proton or protons. [GOC:dhl, GOC:ecd, GOC:jh2, GOC:jid, GOC:mlg, GOC:rph]	IEA	biological_process
[truncated: 22,713 more rows]
