# Supplementary material for: Host and non-host roots in rice: cellular and molecular approaches reveal differential responses to arbuscular mycorrhizal fungi
Source: Front Plant Sci. 2015 Aug 13;6:636. doi: 10.3389/fpls.2015.00636 (PMC4534827; doi:10.3389/fpls.2015.00636)
Supplement: Supplementary file 6 [file Table6.XLSX]

## Sheet: DEG_LLRmyc vs LLRc
Table S6. Genes identified as differentially regulated in LLRmyc in comparison with LLRc roots. Genes are ranked in descending order of their log2fold change value. Columns C and D represent the expression values that are reported as DESq-normalised read counts.
LOC_id	baseMean	LLRc	LLRmyc	foldChange	log2FoldChange	pval	padj	description	GO.Term.Accession	GO.Term.Name	GO.Term.Definition	GO.Term.Evidence.Code	GO.domain
LOC_Os01g15130	67.4224	0	134.845	Inf	Inf	8.86108e-33	1.08947e-29	hydrolase, alpha/beta fold family domain containing protein, expressed	GO:0004177	aminopeptidase activity	Catalysis of the hydrolysis of N-terminal amino acid residues from in a polypeptide chain. [GOC:jl, ISBN:0198506732]	IEA	molecular_function
LOC_Os01g15130	67.4224	0	134.845	Inf	Inf	8.86108e-33	1.08947e-29	hydrolase, alpha/beta fold family domain containing protein, expressed	GO:0003824	catalytic activity	Catalysis of a biochemical reaction at physiological temperatures. In biologically catalyzed reactions, the reactants are known as substrates, and the catalysts are naturally occurring macromolecular substances known as enzymes. Enzymes possess specific binding sites for substrates, and are usually composed wholly or largely of protein, but RNA that has catalytic activity (ribozyme) is often also…	IEA	molecular_function
LOC_Os01g15130	67.4224	0	134.845	Inf	Inf	8.86108e-33	1.08947e-29	hydrolase, alpha/beta fold family domain containing protein, expressed	GO:0006508	proteolysis	The hydrolysis of proteins into smaller polypeptides and/or amino acids by cleavage of their peptide bonds. [GOC:bf, GOC:mah]	IEA	biological_process
LOC_Os01g46850	4.4218	0	8.8436	Inf	Inf	0.00134025	0.0290646	expressed protein
LOC_Os01g46860	109.01	0	218.02	Inf	Inf	8.5224e-45	2.28617e-41	inorganic phosphate transporter, putative	GO:0016020	membrane	Double layer of lipid molecules that encloses all cells, and, in eukaryotes, many organelles; may be a single or double lipid bilayer; also includes associated proteins. [GOC:mah, ISBN:0815316194]	IEA	cellular_component
LOC_Os01g46860	109.01	0	218.02	Inf	Inf	8.5224e-45	2.28617e-41	inorganic phosphate transporter, putative	GO:0005215	transporter activity	Enables the directed movement of substances (such as macromolecules, small molecules, ions) into, out of or within a cell, or between cells. [GOC:ai, GOC:dgf]	IEA	molecular_function
LOC_Os01g46860	109.01	0	218.02	Inf	Inf	8.5224e-45	2.28617e-41	inorganic phosphate transporter, putative	GO:0006821	chloride transport	The directed movement of chloride into, out of or within a cell, or between cells, by means of some agent such as a transporter or pore. [GOC:krc]	IEA	biological_process
LOC_Os01g46860	109.01	0	218.02	Inf	Inf	8.5224e-45	2.28617e-41	inorganic phosphate transporter, putative	GO:0006817	phosphate ion transport	The directed movement of phosphate into, out of or within a cell, or between cells, by means of some agent such as a transporter or pore. [GOC:krc]	IEA	biological_process
LOC_Os01g46860	109.01	0	218.02	Inf	Inf	8.5224e-45	2.28617e-41	inorganic phosphate transporter, putative	GO:0016021	integral to membrane	Penetrating at least one phospholipid bilayer of a membrane. May also refer to the state of being buried in the bilayer with no exposure outside the bilayer. When used to describe a protein, indicates that all or part of the peptide sequence is embedded in the membrane. [GOC:go_curators]	IEA	cellular_component
LOC_Os01g46860	109.01	0	218.02	Inf	Inf	8.5224e-45	2.28617e-41	inorganic phosphate transporter, putative	GO:0015293	symporter activity	Enables the active transport of a solute across a membrane by a mechanism whereby two or more species are transported together in the same direction in a tightly coupled process not directly linked to a form of energy other than chemiosmotic energy. [GOC:mtg_transport, ISBN:0815340729, PMID:10839820]	IEA	molecular_function
LOC_Os01g46860	109.01	0	218.02	Inf	Inf	8.5224e-45	2.28617e-41	inorganic phosphate transporter, putative	GO:0005247	voltage-gated chloride channel activity	Catalysis of the transmembrane transfer of a chloride ion by a voltage-gated channel. A voltage-gated channel is a channel whose open state is dependent on the voltage across the membrane in which it is embedded. [GOC:mtg_transport, ISBN:0815340729]	IEA	molecular_function
LOC_Os01g46860	109.01	0	218.02	Inf	Inf	8.5224e-45	2.28617e-41	inorganic phosphate transporter, putative	GO:0006810	transport	The directed movement of substances (such as macromolecules, small molecules, ions) into, out of or within a cell, or between cells, or within a multicellular organism by means of some agent such as a transporter or pore. [GOC:dph, GOC:jl, GOC:mah]	IEA	biological_process
LOC_Os01g57400	310.844	0	621.688	Inf	Inf	5.76998e-73	5.67535e-69	lysM domain containing protein, putative, expressed	GO:0016998	cell wall macromolecule catabolic process	The chemical reactions and pathways resulting in the breakdown of macromolecules that form part of a cell wall. [GOC:go_curators]	IEA	biological_process
LOC_Os01g58650	45.3032	0	90.6064	Inf	Inf	1.18977e-25	9.23891e-23	LTPL35 - Protease inhibitor/seed storage/LTP family protein precursor, putative
LOC_Os01g58660	11.135	0	22.27	Inf	Inf	2.11675e-08	2.96025e-06	LTPL29 - Protease inhibitor/seed storage/LTP family protein precursor, expressed
LOC_Os01g64850	20.8127	0	41.6254	Inf	Inf	5.52167e-14	1.42924e-11	OsSub10 - Putative Subtilisin homologue (OsAM21)	GO:0043086	negative regulation of catalytic activity	Any process that stops or reduces the activity of an enzyme. [GOC:jl, GOC:tb]	IEA	biological_process
LOC_Os01g64850	20.8127	0	41.6254	Inf	Inf	5.52167e-14	1.42924e-11	OsSub10 - Putative Subtilisin homologue	GO:0016020	membrane	Double layer of lipid molecules that encloses all cells, and, in eukaryotes, many organelles; may be a single or double lipid bilayer; also includes associated proteins. [GOC:mah, ISBN:0815316194]	IEA	cellular_component
LOC_Os01g64850	20.8127	0	41.6254	Inf	Inf	5.52167e-14	1.42924e-11	OsSub10 - Putative Subtilisin homologue	GO:0042802	identical protein binding	Interacting selectively and non-covalently with an identical protein or proteins. [GOC:jl]	IEA	molecular_function
LOC_Os01g64850	20.8127	0	41.6254	Inf	Inf	5.52167e-14	1.42924e-11	OsSub10 - Putative Subtilisin homologue	GO:0004252	serine-type endopeptidase activity	Catalysis of the hydrolysis of internal, alpha-peptide bonds in a polypeptide chain by a catalytic mechanism that involves a catalytic triad consisting of a serine nucleophile that is activated by a proton relay involving an acidic residue (e.g. aspartate or glutamate) and a basic residue (usually histidine). [GOC:mah, http://merops.sanger.ac.uk/about/glossary.htm#CATTYPE, ISBN:0716720094]	IEA	molecular_function
LOC_Os01g64850	20.8127	0	41.6254	Inf	Inf	5.52167e-14	1.42924e-11	OsSub10 - Putative Subtilisin homologue	GO:0005215	transporter activity	Enables the directed movement of substances (such as macromolecules, small molecules, ions) into, out of or within a cell, or between cells. [GOC:ai, GOC:dgf]	IEA	molecular_function
LOC_Os01g64850	20.8127	0	41.6254	Inf	Inf	5.52167e-14	1.42924e-11	OsSub10 - Putative Subtilisin homologue	GO:0006810	transport	The directed movement of substances (such as macromolecules, small molecules, ions) into, out of or within a cell, or between cells, or within a multicellular organism by means of some agent such as a transporter or pore. [GOC:dph, GOC:jl, GOC:mah]	IEA	biological_process
LOC_Os01g64850	20.8127	0	41.6254	Inf	Inf	5.52167e-14	1.42924e-11	OsSub10 - Putative Subtilisin homologue	GO:0006508	proteolysis	The hydrolysis of proteins into smaller polypeptides and/or amino acids by cleavage of their peptide bonds. [GOC:bf, GOC:mah]	IEA	biological_process
LOC_Os01g67650	12.4608	0	24.9217	Inf	Inf	1.50283e-09	2.51962e-07	gibberellin response modulator protein, putative
LOC_Os02g03190	11.0333	0	22.0667	Inf	Inf	5.71105e-08	6.96371e-06	inhibitor I family protein, putative	GO:0004867	serine-type endopeptidase inhibitor activity	Stops, prevents or reduces the activity of serine-type endopeptidases, enzymes that catalyze the hydrolysis of nonterminal peptide bonds in a polypeptide chain; a serine residue (and a histidine residue) are at the active center of the enzyme. [GOC:ai]	IEA	molecular_function
LOC_Os02g03190	11.0333	0	22.0667	Inf	Inf	5.71105e-08	6.96371e-06	inhibitor I family protein, putative	GO:0009611	response to wounding	Any process that results in a change in state or activity of a cell or an organism (in terms of movement, secretion, enzyme production, gene expression, etc.) as a result of a stimulus indicating damage to the organism. [GOC:go_curators]	IEA	biological_process
LOC_Os02g29020	18.4232	0	36.8464	Inf	Inf	1.03306e-11	2.24144e-09	Cupin domain containing protein	GO:0048046	apoplast	The cell membranes and intracellular regions in a plant are connected through plasmodesmata, and plants may be described as having two major compartments: the living symplast and the non-living apoplast. The apoplast is external to the plasma membrane and includes cell walls, intercellular spaces and the lumen of dead structures such as xylem vessels. Water and solutes pass freely through it. [GO…	IEA	cellular_component
LOC_Os02g29020	18.4232	0	36.8464	Inf	Inf	1.03306e-11	2.24144e-09	Cupin domain containing protein	GO:0046872	metal ion binding	Interacting selectively and non-covalently with any metal ion. [GOC:ai]	IEA	molecular_function
LOC_Os02g29020	18.4232	0	36.8464	Inf	Inf	1.03306e-11	2.24144e-09	Cupin domain containing protein	GO:0030145	manganese ion binding	Interacting selectively and non-covalently with manganese (Mn) ions. [GOC:ai]	IEA	molecular_function
LOC_Os02g29020	18.4232	0	36.8464	Inf	Inf	1.03306e-11	2.24144e-09	Cupin domain containing protein	GO:0005576	extracellular region	The space external to the outermost structure of a cell. For cells without external protective or external encapsulating structures this refers to space outside of the plasma membrane. This term covers the host cell environment outside an intracellular parasite. [GOC:go_curators]	IEA	cellular_component
LOC_Os02g29020	18.4232	0	36.8464	Inf	Inf	1.03306e-11	2.24144e-09	Cupin domain containing protein	GO:0005618	cell wall	The rigid or semi-rigid envelope lying outside the cell membrane of plant, fungal, and most prokaryotic cells, maintaining their shape and protecting them from osmotic lysis. In plants it is made of cellulose and, often, lignin; in fungi it is composed largely of polysaccharides; in bacteria it is composed of peptidoglycan. [ISBN:0198547684]	IEA	cellular_component
LOC_Os02g29020	18.4232	0	36.8464	Inf	Inf	1.03306e-11	2.24144e-09	Cupin domain containing protein	GO:0009651	response to salt stress	Any process that results in a change in state or activity of a cell or an organism (in terms of movement, secretion, enzyme production, gene expression, etc.) as a result of a stimulus indicating an increase or decrease in the concentration of salt (particularly but not exclusively sodium and chloride ions) in the environment. [GOC:jl]	IEA	biological_process
LOC_Os02g29020	18.4232	0	36.8464	Inf	Inf	1.03306e-11	2.24144e-09	Cupin domain containing protein	GO:0031012	extracellular matrix	A structure lying external to one or more cells, which provides structural support for cells or tissues; may be completely external to the cell (as in animals and bacteria) or be part of the cell (as in plants). [GOC:mah]	IEA	cellular_component
LOC_Os02g29020	18.4232	0	36.8464	Inf	Inf	1.03306e-11	2.24144e-09	Cupin domain containing protein	GO:0045735	nutrient reservoir activity	Functions in the storage of nutritious substrates. [GOC:ai]	IEA	molecular_function
LOC_Os02g36110	3.13864	0	6.27728	Inf	Inf	0.0016	0.0329008	cytochrome P450, putative, expressed	GO:0020037	heme binding	Interacting selectively and non-covalently with heme, any compound of iron complexed in a porphyrin (tetrapyrrole) ring. [CHEBI:30413, GOC:ai]	IEA	molecular_function
LOC_Os02g36110	3.13864	0	6.27728	Inf	Inf	0.0016	0.0329008	cytochrome P450, putative, expressed	GO:0016491	oxidoreductase activity	Catalysis of an oxidation-reduction (redox) reaction, a reversible chemical reaction in which the oxidation state of an atom or atoms within a molecule is altered. One substrate acts as a hydrogen or electron donor and becomes oxidized, while the other acts as hydrogen or electron acceptor and becomes reduced. [GOC:go_curators]	IEA	molecular_function
LOC_Os02g36110	3.13864	0	6.27728	Inf	Inf	0.0016	0.0329008	cytochrome P450, putative, expressed	GO:0005506	iron ion binding	Interacting selectively and non-covalently with iron (Fe) ions. [GOC:ai]	IEA	molecular_function
LOC_Os02g36110	3.13864	0	6.27728	Inf	Inf	0.0016	0.0329008	cytochrome P450, putative, expressed	GO:0009055	electron carrier activity	Any molecular entity that serves as an electron acceptor and electron donor in an electron transport system. [ISBN:0198506732]	IEA	molecular_function
LOC_Os02g36110	3.13864	0	6.27728	Inf	Inf	0.0016	0.0329008	cytochrome P450, putative, expressed	GO:0055114	oxidation-reduction process	A metabolic process that results in the removal or addition of one or more electrons to or from a substance, with or without the concomitant removal or addition of a proton or protons. [GOC:dhl, GOC:ecd, GOC:jh2, GOC:jid, GOC:mlg, GOC:rph]	IEA	biological_process
LOC_Os02g36110	3.13864	0	6.27728	Inf	Inf	0.0016	0.0329008	cytochrome P450, putative, expressed	GO:0004497	monooxygenase activity	Catalysis of the incorporation of one atom from molecular oxygen into a compound and the reduction of the other atom of oxygen to water. [http://www.onelook.com/, ISBN:0198506732]	IEA	molecular_function
LOC_Os02g36110	3.13864	0	6.27728	Inf	Inf	0.0016	0.0329008	cytochrome P450, putative, expressed	GO:0046872	metal ion binding	Interacting selectively and non-covalently with any metal ion. [GOC:ai]	IEA	molecular_function
LOC_Os03g38480	5.13474	0	10.2695	Inf	Inf	0.000853147	0.0209266	conserved hypothetical protein
LOC_Os03g40080	21.2194	0	42.4389	Inf	Inf	2.62789e-14	7.11411e-12	GRAS family transcription factor containing protein, expressed
LOC_Os03g52570	30.0971	0	60.1942	Inf	Inf	1.72896e-18	7.84896e-16	glycerol-3-phosphate acyltransferase, putative (OsRAM2)	GO:0016740	transferase activity	Catalysis of the transfer of a group, e.g. a methyl group, glycosyl group, acyl group, phosphorus-containing, or other groups, from one compound (generally regarded as the donor) to another compound (generally regarded as the acceptor). Transferase is the systematic name for any enzyme of EC class 2. [ISBN:0198506732]	IEA	molecular_function
LOC_Os03g52570	30.0971	0	60.1942	Inf	Inf	1.72896e-18	7.84896e-16	glycerol-3-phosphate acyltransferase, putative	GO:0008152	metabolic process	The chemical reactions and pathways, including anabolism and catabolism, by which living organisms transform chemical substances. Metabolic processes typically transform small molecules, but also include macromolecular processes such as DNA repair and replication, and protein synthesis and degradation. [GOC:go_curators, ISBN:0198547684]	IEA	biological_process
LOC_Os03g57730	9.81069	0	19.6214	Inf	Inf	6.70184e-07	6.17993e-05	uclacyanin-2 precursor, putative	GO:0009055	electron carrier activity	Any molecular entity that serves as an electron acceptor and electron donor in an electron transport system. [ISBN:0198506732]	IEA	molecular_function
LOC_Os03g57730	9.81069	0	19.6214	Inf	Inf	6.70184e-07	6.17993e-05	uclacyanin-2 precursor, putative	GO:0005507	copper ion binding	Interacting selectively and non-covalently with copper (Cu) ions. [GOC:ai]	IEA	molecular_function
LOC_Os03g57740	36.8335	0	73.667	Inf	Inf	2.24185e-20	1.24816e-17	plastocyanin-like domain containing protein, putative	GO:0042309	homoiothermy	Any homoeostatic process in which an organism maintains its internal body temperature at a relatively constant value. This is achieved by using metabolic processes to counteract fluctuations in the temperature of the environment. [ISBN:0192801023]	IEA	biological_process
LOC_Os03g57740	36.8335	0	73.667	Inf	Inf	2.24185e-20	1.24816e-17	plastocyanin-like domain containing protein, putative	GO:0005507	copper ion binding	Interacting selectively and non-covalently with copper (Cu) ions. [GOC:ai]	IEA	molecular_function
LOC_Os03g57740	36.8335	0	73.667	Inf	Inf	2.24185e-20	1.24816e-17	plastocyanin-like domain containing protein, putative	GO:0050825	ice binding	Interacting selectively and non-covalently with ice, water reduced to the solid state by cold temperature. It is a white or transparent colorless substance, crystalline, brittle, and viscoidal. [GOC:curators]	IEA	molecular_function
LOC_Os03g57740	36.8335	0	73.667	Inf	Inf	2.24185e-20	1.24816e-17	plastocyanin-like domain containing protein, putative	GO:0009055	electron carrier activity	Any molecular entity that serves as an electron acceptor and electron donor in an electron transport system. [ISBN:0198506732]	IEA	molecular_function
LOC_Os03g57740	36.8335	0	73.667	Inf	Inf	2.24185e-20	1.24816e-17	plastocyanin-like domain containing protein, putative	GO:0050826	response to freezing	Any process that results in a change in state or activity of a cell or an organism (in terms of movement, secretion, enzyme production, gene expression, etc.) as a result of a freezing stimulus, temperatures below 0 degrees Celsius. [GOC:jl]	IEA	biological_process
LOC_Os04g12660	48.6708	0	97.3416	Inf	Inf	4.96249e-27	4.1838e-24	vignain precursor, putative	GO:0006508	proteolysis	The hydrolysis of proteins into smaller polypeptides and/or amino acids by cleavage of their peptide bonds. [GOC:bf, GOC:mah]	IEA	biological_process
LOC_Os04g12660	48.6708	0	97.3416	Inf	Inf	4.96249e-27	4.1838e-24	vignain precursor, putative	GO:0008234	cysteine-type peptidase activity	Catalysis of the hydrolysis of peptide bonds in a polypeptide chain by a mechanism in which the sulfhydryl group of a cysteine residue at the active center acts as a nucleophile. [GOC:mah, http://merops.sanger.ac.uk/about/glossary.htm#CATTYPE]	IEA	molecular_function
LOC_Os04g12660	48.6708	0	97.3416	Inf	Inf	4.96249e-27	4.1838e-24	vignain precursor, putative	GO:0009723	response to ethylene stimulus	Any process that results in a change in state or activity of a cell or an organism (in terms of movement, secretion, enzyme production, gene expression, etc.) as a result of an ethylene (ethene) stimulus. [GOC:jl]	IEA	biological_process
LOC_Os04g12660	48.6708	0	97.3416	Inf	Inf	4.96249e-27	4.1838e-24	vignain precursor, putative	GO:0007568	aging	A developmental process that is a deterioration and loss of function over time. Aging includes loss of functions such as resistance to disease, homeostasis, and fertility, as well as wear and tear. Aging includes cellular senescence, but is more inclusive. May precede death (GO:0016265) and may succeed developmental maturation (GO:0021700). [GOC:PO_curators]	IEA	biological_process
LOC_Os04g12660	48.6708	0	97.3416	Inf	Inf	4.96249e-27	4.1838e-24	vignain precursor, putative	GO:0010282	senescence-associated vacuole	A lytic vacuole that is maintained at acidic pH and has different tonoplast composition compared to the central vacuole. Found during leaf senescence and develops in the peripheral cytoplasm of cells that contain chloroplast. [PMID:15743448]	IEA	cellular_component
LOC_Os04g12660	48.6708	0	97.3416	Inf	Inf	4.96249e-27	4.1838e-24	vignain precursor, putative	GO:0004197	cysteine-type endopeptidase activity	Catalysis of the hydrolysis of internal, alpha-peptide bonds in a polypeptide chain by a mechanism in which the sulfhydryl group of a cysteine residue at the active center acts as a nucleophile. [GOC:mah, http://merops.sanger.ac.uk/about/glossary.htm#CATTYPE, http://merops.sanger.ac.uk/about/glossary.htm#ENDOPEPTIDASE]	IEA	molecular_function
LOC_Os04g12660	48.6708	0	97.3416	Inf	Inf	4.96249e-27	4.1838e-24	vignain precursor, putative	GO:0009817	defense response to fungus, incompatible interaction	A response of an organism to a fungus that prevents the occurrence or spread of disease. [GOC:lr]	IEA	biological_process
LOC_Os04g13090	170.318	0	340.637	Inf	Inf	4.05584e-57	2.39359e-53	vignain precursor, putative	GO:0016787	hydrolase activity	Catalysis of the hydrolysis of various bonds, e.g. C-O, C-N, C-C, phosphoric anhydride bonds, etc. Hydrolase is the systematic name for any enzyme of EC class 3. [ISBN:0198506732]	IEA	molecular_function
LOC_Os04g13090	170.318	0	340.637	Inf	Inf	4.05584e-57	2.39359e-53	vignain precursor, putative	GO:0008234	cysteine-type peptidase activity	Catalysis of the hydrolysis of peptide bonds in a polypeptide chain by a mechanism in which the sulfhydryl group of a cysteine residue at the active center acts as a nucleophile. [GOC:mah, http://merops.sanger.ac.uk/about/glossary.htm#CATTYPE]	IEA	molecular_function
LOC_Os04g13090	170.318	0	340.637	Inf	Inf	4.05584e-57	2.39359e-53	vignain precursor, putative	GO:0009723	response to ethylene stimulus	Any process that results in a change in state or activity of a cell or an organism (in terms of movement, secretion, enzyme production, gene expression, etc.) as a result of an ethylene (ethene) stimulus. [GOC:jl]	IEA	biological_process
LOC_Os04g13090	170.318	0	340.637	Inf	Inf	4.05584e-57	2.39359e-53	vignain precursor, putative	GO:0008233	peptidase activity	Catalysis of the hydrolysis of a peptide bond. A peptide bond is a covalent bond formed when the carbon atom from the carboxyl group of one amino acid shares electrons with the nitrogen atom from the amino group of a second amino acid. [GOC:jl, ISBN:0815332181]	IEA	molecular_function
LOC_Os04g13090	170.318	0	340.637	Inf	Inf	4.05584e-57	2.39359e-53	vignain precursor, putative	GO:0010282	senescence-associated vacuole	A lytic vacuole that is maintained at acidic pH and has different tonoplast composition compared to the central vacuole. Found during leaf senescence and develops in the peripheral cytoplasm of cells that contain chloroplast. [PMID:15743448]	IEA	cellular_component
LOC_Os04g13090	170.318	0	340.637	Inf	Inf	4.05584e-57	2.39359e-53	vignain precursor, putative	GO:0004197	cysteine-type endopeptidase activity	Catalysis of the hydrolysis of internal, alpha-peptide bonds in a polypeptide chain by a mechanism in which the sulfhydryl group of a cysteine residue at the active center acts as a nucleophile. [GOC:mah, http://merops.sanger.ac.uk/about/glossary.htm#CATTYPE, http://merops.sanger.ac.uk/about/glossary.htm#ENDOPEPTIDASE]	IEA	molecular_function
LOC_Os04g13090	170.318	0	340.637	Inf	Inf	4.05584e-57	2.39359e-53	vignain precursor, putative	GO:0009817	defense response to fungus, incompatible interaction	A response of an organism to a fungus that prevents the occurrence or spread of disease. [GOC:lr]	IEA	biological_process
LOC_Os04g13090	170.318	0	340.637	Inf	Inf	4.05584e-57	2.39359e-53	vignain precursor, putative	GO:0007568	aging	A developmental process that is a deterioration and loss of function over time. Aging includes loss of functions such as resistance to disease, homeostasis, and fertility, as well as wear and tear. Aging includes cellular senescence, but is more inclusive. May precede death (GO:0016265) and may succeed developmental maturation (GO:0021700). [GOC:PO_curators]	IEA	biological_process
LOC_Os04g13090	170.318	0	340.637	Inf	Inf	4.05584e-57	2.39359e-53	vignain precursor, putative	GO:0006508	proteolysis	The hydrolysis of proteins into smaller polypeptides and/or amino acids by cleavage of their peptide bonds. [GOC:bf, GOC:mah]	IEA	biological_process
LOC_Os04g21160	14.8395	0	29.6791	Inf	Inf	1.44303e-10	2.78307e-08	triacylglycerol lipase 1 precursor, putative	GO:0006629	lipid metabolic process	The chemical reactions and pathways involving lipids, compounds soluble in an organic solvent but not, or sparingly, in an aqueous solvent. Includes fatty acids; neutral fats, other fatty-acid esters, and soaps; long-chain (fatty) alcohols and waxes; sphingoids and other long-chain bases; glycolipids, phospholipids and sphingolipids; and carotenes, polyprenols, sterols, terpenes and other isopren…	IEA	biological_process
LOC_Os04g35030	25.3935	0	50.7871	Inf	Inf	4.25771e-15	1.26906e-12	CSLH3 - cellulose synthase-like family H, expressed
LOC_Os04g38300	7.08997	0	14.1799	Inf	Inf	3.39112e-05	0.00171345	hypothetical protein
LOC_Os04g47160	22.1861	0	44.3721	Inf	Inf	5.25977e-14	1.3735e-11	OsSub44 - Putative Subtilisin homologue, expressed	GO:0004252	serine-type endopeptidase activity	Catalysis of the hydrolysis of internal, alpha-peptide bonds in a polypeptide chain by a catalytic mechanism that involves a catalytic triad consisting of a serine nucleophile that is activated by a proton relay involving an acidic residue (e.g. aspartate or glutamate) and a basic residue (usually histidine). [GOC:mah, http://merops.sanger.ac.uk/about/glossary.htm#CATTYPE, ISBN:0716720094]	IEA	molecular_function
LOC_Os04g47160	22.1861	0	44.3721	Inf	Inf	5.25977e-14	1.3735e-11	OsSub44 - Putative Subtilisin homologue, expressed	GO:0042802	identical protein binding	Interacting selectively and non-covalently with an identical protein or proteins. [GOC:jl]	IEA	molecular_function
LOC_Os04g47160	22.1861	0	44.3721	Inf	Inf	5.25977e-14	1.3735e-11	OsSub44 - Putative Subtilisin homologue, expressed	GO:0043086	negative regulation of catalytic activity	Any process that stops or reduces the activity of an enzyme. [GOC:jl, GOC:tb]	IEA	biological_process
LOC_Os04g47160	22.1861	0	44.3721	Inf	Inf	5.25977e-14	1.3735e-11	OsSub44 - Putative Subtilisin homologue, expressed	GO:0006508	proteolysis	The hydrolysis of proteins into smaller polypeptides and/or amino acids by cleavage of their peptide bonds. [GOC:bf, GOC:mah]	IEA	biological_process
LOC_Os04g47390	7.28993	0	14.5799	Inf	Inf	6.09425e-06	0.000409633	GDSL-like lipase/acylhydrolase, putative	GO:0006629	lipid metabolic process	The chemical reactions and pathways involving lipids, compounds soluble in an organic solvent but not, or sparingly, in an aqueous solvent. Includes fatty acids; neutral fats, other fatty-acid esters, and soaps; long-chain (fatty) alcohols and waxes; sphingoids and other long-chain bases; glycolipids, phospholipids and sphingolipids; and carotenes, polyprenols, sterols, terpenes and other isopren…	IEA	biological_process
LOC_Os04g47390	7.28993	0	14.5799	Inf	Inf	6.09425e-06	0.000409633	GDSL-like lipase/acylhydrolase, putative	GO:0016788	hydrolase activity, acting on ester bonds	Catalysis of the hydrolysis of any ester bond. [GOC:jl]	IEA	molecular_function
LOC_Os04g56360	10.6564	0	21.3128	Inf	Inf	1.49196e-07	1.5951e-05	cysteine-rich receptor-like protein kinase 8 precursor, putative, expressed	GO:0005524	ATP binding	Interacting selectively and non-covalently with ATP, adenosine 5'-triphosphate, a universally important coenzyme and enzyme regulator. [ISBN:0198506732]	IEA	molecular_function
LOC_Os04g56360	10.6564	0	21.3128	Inf	Inf	1.49196e-07	1.5951e-05	cysteine-rich receptor-like protein kinase 8 precursor, putative, expressed	GO:0004672	protein kinase activity	Catalysis of the phosphorylation of an amino acid residue in a protein, usually according to the reaction: a protein + ATP = a phosphoprotein + ADP. [MetaCyc:PROTEIN-KINASE-RXN]	IEA	molecular_function
LOC_Os04g56360	10.6564	0	21.3128	Inf	Inf	1.49196e-07	1.5951e-05	cysteine-rich receptor-like protein kinase 8 precursor, putative, expressed	GO:0006468	protein phosphorylation	The process of introducing a phosphate group on to a protein. [GOC:hb]	IEA	biological_process
LOC_Os04g56360	10.6564	0	21.3128	Inf	Inf	1.49196e-07	1.5951e-05	cysteine-rich receptor-like protein kinase 8 precursor, putative, expressed	GO:0004713	protein tyrosine kinase activity	Catalysis of the reaction: ATP + a protein tyrosine = ADP + protein tyrosine phosphate. [EC:2.7.10]	IEA	molecular_function
LOC_Os04g56360	10.6564	0	21.3128	Inf	Inf	1.49196e-07	1.5951e-05	cysteine-rich receptor-like protein kinase 8 precursor, putative, expressed	GO:0004674	protein serine/threonine kinase activity	Catalysis of the reactions: ATP + protein serine = ADP + protein serine phosphate, and ATP + protein threonine = ADP + protein threonine phosphate. [GOC:bf]	IEA	molecular_function
LOC_Os04g58680	11.9168	0	23.8335	Inf	Inf	4.46174e-09	6.85713e-07	core histone H2A/H2B/H3/H4, putative, expressed	GO:0003677	DNA binding	Any molecular function by which a gene product interacts selectively and non-covalently with DNA (deoxyribonucleic acid). [GOC:dph, GOC:jl, GOC:tb, GOC:vw]	IEA	molecular_function
LOC_Os04g58680	11.9168	0	23.8335	Inf	Inf	4.46174e-09	6.85713e-07	core histone H2A/H2B/H3/H4, putative, expressed	GO:0005622	intracellular	The living contents of a cell; the matter contained within (but not including) the plasma membrane, usually taken to exclude large vacuoles and masses of secretory or ingested material. In eukaryotes it includes the nucleus and cytoplasm. [ISBN:0198506732]	IEA	cellular_component
LOC_Os04g58680	11.9168	0	23.8335	Inf	Inf	4.46174e-09	6.85713e-07	core histone H2A/H2B/H3/H4, putative, expressed	GO:0043565	sequence-specific DNA binding	Interacting selectively and non-covalently with DNA of a specific nucleotide composition, e.g. GC-rich DNA binding, or with a specific sequence motif or type of DNA e.g. promotor binding or rDNA binding. [GOC:jl]	IEA	molecular_function
LOC_Os05g35960	10.0532	0	20.1065	Inf	Inf	1.36665e-07	1.48262e-05	conserved hypothetical protein	GO:0007186	G-protein coupled receptor signaling pathway	A series of molecular signals that proceeds with an activated receptor promoting the exchange of GDP for GTP on the alpha-subunit of an associated heterotrimeric G-protein complex. The GTP-bound activated alpha-G-protein then dissociates from the beta- and gamma-subunits to further transmit the signal within the cell. The pathway begins with receptor-ligand interaction, or for basal GPCR signalin…	IEA	biological_process
LOC_Os05g35960	10.0532	0	20.1065	Inf	Inf	1.36665e-07	1.48262e-05	conserved hypothetical protein	GO:0016021	integral to membrane	Penetrating at least one phospholipid bilayer of a membrane. May also refer to the state of being buried in the bilayer with no exposure outside the bilayer. When used to describe a protein, indicates that all or part of the peptide sequence is embedded in the membrane. [GOC:go_curators]	IEA	cellular_component
LOC_Os05g45954	9.85174	0	19.7035	Inf	Inf	1.5872e-07	1.68472e-05	AP2 domain containing protein, expressed	GO:0003677	DNA binding	Any molecular function by which a gene product interacts selectively and non-covalently with DNA (deoxyribonucleic acid). [GOC:dph, GOC:jl, GOC:tb, GOC:vw]	IEA	molecular_function
LOC_Os05g45954	9.85174	0	19.7035	Inf	Inf	1.5872e-07	1.68472e-05	AP2 domain containing protein, expressed	GO:0005634	nucleus	A membrane-bounded organelle of eukaryotic cells in which chromosomes are housed and replicated. In most cells, the nucleus contains all of the cell's chromosomes except the organellar chromosomes, and is the site of RNA synthesis and processing. In some species, or in specialized cell types, RNA metabolism or DNA replication may be absent. [GOC:go_curators]	IEA	cellular_component
LOC_Os05g45954	9.85174	0	19.7035	Inf	Inf	1.5872e-07	1.68472e-05	AP2 domain containing protein, expressed	GO:0006355	regulation of transcription, DNA-dependent	Any process that modulates the frequency, rate or extent of cellular DNA-dependent transcription. [GOC:go_curators, GOC:txnOH]	IEA	biological_process
LOC_Os05g45954	9.85174	0	19.7035	Inf	Inf	1.5872e-07	1.68472e-05	AP2 domain containing protein, expressed	GO:0003700	sequence-specific DNA binding transcription factor activity	Interacting selectively and non-covalently with a specific DNA sequence in order to modulate transcription. The transcription factor may or may not also interact selectively with a protein or macromolecular complex. [GOC:curators, GOC:txnOH]	IEA	molecular_function
LOC_Os06g05340	10.2728	0	20.5457	Inf	Inf	1.19968e-07	1.33404e-05	AP2 domain containing protein	GO:0003700	sequence-specific DNA binding transcription factor activity	Interacting selectively and non-covalently with a specific DNA sequence in order to modulate transcription. The transcription factor may or may not also interact selectively with a protein or macromolecular complex. [GOC:curators, GOC:txnOH]	IEA	molecular_function
LOC_Os06g05340	10.2728	0	20.5457	Inf	Inf	1.19968e-07	1.33404e-05	AP2 domain containing protein	GO:0042309	homoiothermy	Any homoeostatic process in which an organism maintains its internal body temperature at a relatively constant value. This is achieved by using metabolic processes to counteract fluctuations in the temperature of the environment. [ISBN:0192801023]	IEA	biological_process
LOC_Os06g05340	10.2728	0	20.5457	Inf	Inf	1.19968e-07	1.33404e-05	AP2 domain containing protein	GO:0006355	regulation of transcription, DNA-dependent	Any process that modulates the frequency, rate or extent of cellular DNA-dependent transcription. [GOC:go_curators, GOC:txnOH]	IEA	biological_process
LOC_Os06g05340	10.2728	0	20.5457	Inf	Inf	1.19968e-07	1.33404e-05	AP2 domain containing protein	GO:0050825	ice binding	Interacting selectively and non-covalently with ice, water reduced to the solid state by cold temperature. It is a white or transparent colorless substance, crystalline, brittle, and viscoidal. [GOC:curators]	IEA	molecular_function
LOC_Os06g05340	10.2728	0	20.5457	Inf	Inf	1.19968e-07	1.33404e-05	AP2 domain containing protein	GO:0003677	DNA binding	Any molecular function by which a gene product interacts selectively and non-covalently with DNA (deoxyribonucleic acid). [GOC:dph, GOC:jl, GOC:tb, GOC:vw]	IEA	molecular_function
LOC_Os06g05340	10.2728	0	20.5457	Inf	Inf	1.19968e-07	1.33404e-05	AP2 domain containing protein	GO:0050826	response to freezing	Any process that results in a change in state or activity of a cell or an organism (in terms of movement, secretion, enzyme production, gene expression, etc.) as a result of a freezing stimulus, temperatures below 0 degrees Celsius. [GOC:jl]	IEA	biological_process
LOC_Os06g05340	10.2728	0	20.5457	Inf	Inf	1.19968e-07	1.33404e-05	AP2 domain containing protein	GO:0005634	nucleus	A membrane-bounded organelle of eukaryotic cells in which chromosomes are housed and replicated. In most cells, the nucleus contains all of the cell's chromosomes except the organellar chromosomes, and is the site of RNA synthesis and processing. In some species, or in specialized cell types, RNA metabolism or DNA replication may be absent. [GOC:go_curators]	IEA	cellular_component
LOC_Os06g20120	48.2895	0	96.579	Inf	Inf	1.13448e-24	8.16497e-22	CND41, chloroplast nucleoid DNA binding protein, putative	GO:0003677	DNA binding	Any molecular function by which a gene product interacts selectively and non-covalently with DNA (deoxyribonucleic acid). [GOC:dph, GOC:jl, GOC:tb, GOC:vw]	IEA	molecular_function
LOC_Os06g20120	48.2895	0	96.579	Inf	Inf	1.13448e-24	8.16497e-22	CND41, chloroplast nucleoid DNA binding protein, putative	GO:0004190	aspartic-type endopeptidase activity	Catalysis of the hydrolysis of internal, alpha-peptide bonds in a polypeptide chain by a mechanism in which a water molecule bound by the side chains of aspartic residues at the active center acts as a nucleophile. [ISBN:0198506732]	IEA	molecular_function
LOC_Os06g20120	48.2895	0	96.579	Inf	Inf	1.13448e-24	8.16497e-22	CND41, chloroplast nucleoid DNA binding protein, putative	GO:0006508	proteolysis	The hydrolysis of proteins into smaller polypeptides and/or amino acids by cleavage of their peptide bonds. [GOC:bf, GOC:mah]	IEA	biological_process
LOC_Os06g20190	5.08229	0	10.1646	Inf	Inf	0.000456517	0.0131424	aspartic proteinase nepenthesin-2 precursor, putative	GO:0006508	proteolysis	The hydrolysis of proteins into smaller polypeptides and/or amino acids by cleavage of their peptide bonds. [GOC:bf, GOC:mah]	IEA	biological_process
LOC_Os06g20190	5.08229	0	10.1646	Inf	Inf	0.000456517	0.0131424	aspartic proteinase nepenthesin-2 precursor, putative	GO:0004190	aspartic-type endopeptidase activity	Catalysis of the hydrolysis of internal, alpha-peptide bonds in a polypeptide chain by a mechanism in which a water molecule bound by the side chains of aspartic residues at the active center acts as a nucleophile. [ISBN:0198506732]	IEA	molecular_function
LOC_Os06g20190	5.08229	0	10.1646	Inf	Inf	0.000456517	0.0131424	aspartic proteinase nepenthesin-2 precursor, putative	GO:0016787	hydrolase activity	Catalysis of the hydrolysis of various bonds, e.g. C-O, C-N, C-C, phosphoric anhydride bonds, etc. Hydrolase is the systematic name for any enzyme of EC class 3. [ISBN:0198506732]	IEA	molecular_function
LOC_Os06g20190	5.08229	0	10.1646	Inf	Inf	0.000456517	0.0131424	aspartic proteinase nepenthesin-2 precursor, putative	GO:0008233	peptidase activity	Catalysis of the hydrolysis of a peptide bond. A peptide bond is a covalent bond formed when the carbon atom from the carboxyl group of one amino acid shares electrons with the nitrogen atom from the amino group of a second amino acid. [GOC:jl, ISBN:0815332181]	IEA	molecular_function
LOC_Os06g37190	4.25802	0	8.51604	Inf	Inf	0.0012328	0.0273515	conserved hypothetical protein
LOC_Os06g37224	3.55484	0	7.10968	Inf	Inf	0.000323793	0.0101536	cytochrome P450, putative, expressed	GO:0046872	metal ion binding	Interacting selectively and non-covalently with any metal ion. [GOC:ai]	IEA	molecular_function
LOC_Os06g37224	3.55484	0	7.10968	Inf	Inf	0.000323793	0.0101536	cytochrome P450, putative, expressed	GO:0005783	endoplasmic reticulum	The irregular network of unit membranes, visible only by electron microscopy, that occurs in the cytoplasm of many eukaryotic cells. The membranes form a complex meshwork of tubular channels, which are often expanded into slitlike cavities called cisternae. The ER takes two forms, rough (or granular), with ribosomes adhering to the outer surface, and smooth (with no ribosomes attached). [ISBN:019…	IEA	cellular_component
LOC_Os06g37224	3.55484	0	7.10968	Inf	Inf	0.000323793	0.0101536	cytochrome P450, putative, expressed	GO:0019825	oxygen binding	Interacting selectively and non-covalently with oxygen (O2). [GOC:jl]	IEA	molecular_function
LOC_Os06g37224	3.55484	0	7.10968	Inf	Inf	0.000323793	0.0101536	cytochrome P450, putative, expressed	GO:0010241	ent-kaurene oxidation to kaurenoic acid	The three successive oxidations of the 4-methyl group of ent-kaurene to form ent-kaur-16-en-19-oate, kaurenoic acid. This process may be carried out entirely by the enzyme ent-kaurene oxidase. [EC:1.14.13.78, GOC:tb]	IEA	biological_process
LOC_Os06g37224	3.55484	0	7.10968	Inf	Inf	0.000323793	0.0101536	cytochrome P450, putative, expressed	GO:0055114	oxidation-reduction process	A metabolic process that results in the removal or addition of one or more electrons to or from a substance, with or without the concomitant removal or addition of a proton or protons. [GOC:dhl, GOC:ecd, GOC:jh2, GOC:jid, GOC:mlg, GOC:rph]	IEA	biological_process
LOC_Os06g37224	3.55484	0	7.10968	Inf	Inf	0.000323793	0.0101536	cytochrome P450, putative, expressed	GO:0005506	iron ion binding	Interacting selectively and non-covalently with iron (Fe) ions. [GOC:ai]	IEA	molecular_function
LOC_Os06g37224	3.55484	0	7.10968	Inf	Inf	0.000323793	0.0101536	cytochrome P450, putative, expressed	GO:0016491	oxidoreductase activity	Catalysis of an oxidation-reduction (redox) reaction, a reversible chemical reaction in which the oxidation state of an atom or atoms within a molecule is altered. One substrate acts as a hydrogen or electron donor and becomes oxidized, while the other acts as hydrogen or electron acceptor and becomes reduced. [GOC:go_curators]	IEA	molecular_function
LOC_Os06g37224	3.55484	0	7.10968	Inf	Inf	0.000323793	0.0101536	cytochrome P450, putative, expressed	GO:0009707	chloroplast outer membrane	The outer, i.e. cytoplasm-facing, lipid bilayer of the chloroplast envelope. [GOC:tb]	IEA	cellular_component
LOC_Os06g37224	3.55484	0	7.10968	Inf	Inf	0.000323793	0.0101536	cytochrome P450, putative, expressed	GO:0009055	electron carrier activity	Any molecular entity that serves as an electron acceptor and electron donor in an electron transport system. [ISBN:0198506732]	IEA	molecular_function
LOC_Os06g37224	3.55484	0	7.10968	Inf	Inf	0.000323793	0.0101536	cytochrome P450, putative, expressed	GO:0020037	heme binding	Interacting selectively and non-covalently with heme, any compound of iron complexed in a porphyrin (tetrapyrrole) ring. [CHEBI:30413, GOC:ai]	IEA	molecular_function
LOC_Os06g37224	3.55484	0	7.10968	Inf	Inf	0.000323793	0.0101536	cytochrome P450, putative, expressed	GO:0004497	monooxygenase activity	Catalysis of the incorporation of one atom from molecular oxygen into a compound and the reduction of the other atom of oxygen to water. [http://www.onelook.com/, ISBN:0198506732]	IEA	molecular_function
LOC_Os06g41070	33.0147	0	66.0295	Inf	Inf	8.08448e-20	4.3374e-17	cytochrome P450, putative, expressed	GO:0046872	metal ion binding	Interacting selectively and non-covalently with any metal ion. [GOC:ai]	IEA	molecular_function
LOC_Os06g41070	33.0147	0	66.0295	Inf	Inf	8.08448e-20	4.3374e-17	cytochrome P450, putative, expressed	GO:0055114	oxidation-reduction process	A metabolic process that results in the removal or addition of one or more electrons to or from a substance, with or without the concomitant removal or addition of a proton or protons. [GOC:dhl, GOC:ecd, GOC:jh2, GOC:jid, GOC:mlg, GOC:rph]	IEA	biological_process
LOC_Os06g41070	33.0147	0	66.0295	Inf	Inf	8.08448e-20	4.3374e-17	cytochrome P450, putative, expressed	GO:0004497	monooxygenase activity	Catalysis of the incorporation of one atom from molecular oxygen into a compound and the reduction of the other atom of oxygen to water. [http://www.onelook.com/, ISBN:0198506732]	IEA	molecular_function
LOC_Os06g41070	33.0147	0	66.0295	Inf	Inf	8.08448e-20	4.3374e-17	cytochrome P450, putative, expressed	GO:0005506	iron ion binding	Interacting selectively and non-covalently with iron (Fe) ions. [GOC:ai]	IEA	molecular_function
LOC_Os06g41070	33.0147	0	66.0295	Inf	Inf	8.08448e-20	4.3374e-17	cytochrome P450, putative, expressed	GO:0020037	heme binding	Interacting selectively and non-covalently with heme, any compound of iron complexed in a porphyrin (tetrapyrrole) ring. [CHEBI:30413, GOC:ai]	IEA	molecular_function
LOC_Os06g41070	33.0147	0	66.0295	Inf	Inf	8.08448e-20	4.3374e-17	cytochrome P450, putative, expressed	GO:0016491	oxidoreductase activity	Catalysis of an oxidation-reduction (redox) reaction, a reversible chemical reaction in which the oxidation state of an atom or atoms within a molecule is altered. One substrate acts as a hydrogen or electron donor and becomes oxidized, while the other acts as hydrogen or electron acceptor and becomes reduced. [GOC:go_curators]	IEA	molecular_function
LOC_Os06g41070	33.0147	0	66.0295	Inf	Inf	8.08448e-20	4.3374e-17	cytochrome P450, putative, expressed	GO:0009055	electron carrier activity	Any molecular entity that serves as an electron acceptor and electron donor in an electron transport system. [ISBN:0198506732]	IEA	molecular_function
LOC_Os06g44430	6.72459	0	13.4492	Inf	Inf	3.80549e-05	0.00187154	protein kinase, putative	GO:0004872	receptor activity	Combining with an extracellular or intracellular messenger to initiate a change in cell activity. [GOC:ceb, ISBN:0198506732]	IEA	molecular_function
LOC_Os06g44430	6.72459	0	13.4492	Inf	Inf	3.80549e-05	0.00187154	protein kinase, putative	GO:0006468	protein phosphorylation	The process of introducing a phosphate group on to a protein. [GOC:hb]	IEA	biological_process
LOC_Os06g44430	6.72459	0	13.4492	Inf	Inf	3.80549e-05	0.00187154	protein kinase, putative	GO:0016301	kinase activity	Catalysis of the transfer of a phosphate group, usually from ATP, to a substrate molecule. [ISBN:0198506732]	IEA	molecular_function
LOC_Os06g44430	6.72459	0	13.4492	Inf	Inf	3.80549e-05	0.00187154	protein kinase, putative	GO:0004713	protein tyrosine kinase activity	Catalysis of the reaction: ATP + a protein tyrosine = ADP + protein tyrosine phosphate. [EC:2.7.10]	IEA	molecular_function
LOC_Os06g44430	6.72459	0	13.4492	Inf	Inf	3.80549e-05	0.00187154	protein kinase, putative	GO:0004674	protein serine/threonine kinase activity	Catalysis of the reactions: ATP + protein serine = ADP + protein serine phosphate, and ATP + protein threonine = ADP + protein threonine phosphate. [GOC:bf]	IEA	molecular_function
LOC_Os06g44430	6.72459	0	13.4492	Inf	Inf	3.80549e-05	0.00187154	protein kinase, putative	GO:0005524	ATP binding	Interacting selectively and non-covalently with ATP, adenosine 5'-triphosphate, a universally important coenzyme and enzyme regulator. [ISBN:0198506732]	IEA	molecular_function
LOC_Os06g44430	6.72459	0	13.4492	Inf	Inf	3.80549e-05	0.00187154	protein kinase, putative	GO:0004672	protein kinase activity	Catalysis of the phosphorylation of an amino acid residue in a protein, usually according to the reaction: a protein + ATP = a phosphoprotein + ADP. [MetaCyc:PROTEIN-KINASE-RXN]	IEA	molecular_function
LOC_Os06g44430	6.72459	0	13.4492	Inf	Inf	3.80549e-05	0.00187154	protein kinase, putative	GO:0000166	nucleotide binding	Interacting selectively and non-covalently with a nucleotide, any compound consisting of a nucleoside that is esterified with (ortho)phosphate or an oligophosphate at any hydroxyl group on the ribose or deoxyribose. [GOC:mah, ISBN:0198547684]	IEA	molecular_function
LOC_Os07g07170	21.088	0	42.1761	Inf	Inf	1.81146e-13	4.49181e-11	plastocyanin-like domain containing protein, putative	GO:0005507	copper ion binding	Interacting selectively and non-covalently with copper (Cu) ions. [GOC:ai]	IEA	molecular_function
LOC_Os07g07170	21.088	0	42.1761	Inf	Inf	1.81146e-13	4.49181e-11	plastocyanin-like domain containing protein, putative	GO:0009055	electron carrier activity	Any molecular entity that serves as an electron acceptor and electron donor in an electron transport system. [ISBN:0198506732]	IEA	molecular_function
LOC_Os07g38050	29.4976	0	58.9952	Inf	Inf	5.85375e-18	2.39906e-15	expressed protein	GO:0007186	G-protein coupled receptor signaling pathway	A series of molecular signals that proceeds with an activated receptor promoting the exchange of GDP for GTP on the alpha-subunit of an associated heterotrimeric G-protein complex. The GTP-bound activated alpha-G-protein then dissociates from the beta- and gamma-subunits to further transmit the signal within the cell. The pathway begins with receptor-ligand interaction, or for basal GPCR signalin…	IEA	biological_process
LOC_Os07g38050	29.4976	0	58.9952	Inf	Inf	5.85375e-18	2.39906e-15	expressed protein	GO:0016021	integral to membrane	Penetrating at least one phospholipid bilayer of a membrane. May also refer to the state of being buried in the bilayer with no exposure outside the bilayer. When used to describe a protein, indicates that all or part of the peptide sequence is embedded in the membrane. [GOC:go_curators]	IEA	cellular_component
LOC_Os07g46230	6.23287	0	12.4657	Inf	Inf	5.1523e-05	0.00238672	expressed protein
LOC_Os10g18510	22.8928	0	45.7855	Inf	Inf	9.97802e-15	2.85856e-12	UDP-glucoronosyl and UDP-glucosyl transferase domain containing protein, expressed	GO:0008152	metabolic process	The chemical reactions and pathways, including anabolism and catabolism, by which living organisms transform chemical substances. Metabolic processes typically transform small molecules, but also include macromolecular processes such as DNA repair and replication, and protein synthesis and degradation. [GOC:go_curators, ISBN:0198547684]	IEA	biological_process
LOC_Os10g18510	22.8928	0	45.7855	Inf	Inf	9.97802e-15	2.85856e-12	UDP-glucoronosyl and UDP-glucosyl transferase domain containing protein, expressed	GO:0016740	transferase activity	Catalysis of the transfer of a group, e.g. a methyl group, glycosyl group, acyl group, phosphorus-containing, or other groups, from one compound (generally regarded as the donor) to another compound (generally regarded as the acceptor). Transferase is the systematic name for any enzyme of EC class 2. [ISBN:0198506732]	IEA	molecular_function
LOC_Os10g18510	22.8928	0	45.7855	Inf	Inf	9.97802e-15	2.85856e-12	UDP-glucoronosyl and UDP-glucosyl transferase domain containing protein, expressed	GO:0016758	transferase activity, transferring hexosyl groups	Catalysis of the transfer of a hexosyl group from one compound (donor) to another (acceptor). [GOC:jl]	IEA	molecular_function
LOC_Os10g22394	7.13523	0	14.2705	Inf	Inf	4.63745e-06	0.000331336	retrotransposon protein, putative, unclassified
LOC_Os10g22630	1072.01	0	2144.02	Inf	Inf	2.46162e-114	7.26376e-110	expressed protein
LOC_Os10g22630	1072.01	0	2144.02	Inf	Inf	2.46162e-114	7.26376e-110	expressed protein
LOC_Os10g22630	1072.01	0	2144.02	Inf	Inf	2.46162e-114	7.26376e-110	expressed protein
LOC_Os10g28380	10.4793	0	20.9586	Inf	Inf	9.06593e-08	1.05322e-05	MTN26L3 - MtN26 family protein precursor, putative	GO:0007186	G-protein coupled receptor signaling pathway	A series of molecular signals that proceeds with an activated receptor promoting the exchange of GDP for GTP on the alpha-subunit of an associated heterotrimeric G-protein complex. The GTP-bound activated alpha-G-protein then dissociates from the beta- and gamma-subunits to further transmit the signal within the cell. The pathway begins with receptor-ligand interaction, or for basal GPCR signalin…	IEA	biological_process
LOC_Os10g28380	10.4793	0	20.9586	Inf	Inf	9.06593e-08	1.05322e-05	MTN26L3 - MtN26 family protein precursor, putative	GO:0004969	histamine receptor activity	Combining with histamine to initiate a change in cell activity. Histamine is a physiologically active amine, found in plant and animal tissue and released from mast cells as part of an allergic reaction in humans. [GOC:ai]	IEA	molecular_function
LOC_Os10g28380	10.4793	0	20.9586	Inf	Inf	9.06593e-08	1.05322e-05	MTN26L3 - MtN26 family protein precursor, putative	GO:0016021	integral to membrane	Penetrating at least one phospholipid bilayer of a membrane. May also refer to the state of being buried in the bilayer with no exposure outside the bilayer. When used to describe a protein, indicates that all or part of the peptide sequence is embedded in the membrane. [GOC:go_curators]	IEA	cellular_component
LOC_Os10g28380	10.4793	0	20.9586	Inf	Inf	9.06593e-08	1.05322e-05	MTN26L3 - MtN26 family protein precursor, putative	GO:0005509	calcium ion binding	Interacting selectively and non-covalently with calcium ions (Ca2+). [GOC:ai]	IEA	molecular_function
LOC_Os10g28400	21.7913	0	43.5826	Inf	Inf	4.03489e-14	1.06305e-11	MTN26L4 - MtN26 family protein precursor, expressed
LOC_Os10g34770	5.15273	0	10.3055	Inf	Inf	0.000184046	0.00655482	RIPER4 - Ripening-related family protein precursor, putative	GO:0005576	extracellular region	The space external to the outermost structure of a cell. For cells without external protective or external encapsulating structures this refers to space outside of the plasma membrane. This term covers the host cell environment outside an intracellular parasite. [GOC:go_curators]	IEA	cellular_component
LOC_Os10g34884	15.175	0	30.3499	Inf	Inf	7.4211e-11	1.48967e-08	RIPER7 - Ripening-related family protein precursor, expressed	GO:0008270	zinc ion binding	Interacting selectively and non-covalently with zinc (Zn) ions. [GOC:ai]	IEA	molecular_function
LOC_Os10g34890	6.51151	0	13.023	Inf	Inf	1.68461e-05	0.000968993	retrotransposon protein, putative, Ty1-copia subclass	GO:0008270	zinc ion binding	Interacting selectively and non-covalently with zinc (Zn) ions. [GOC:ai]	IEA	molecular_function
LOC_Os10g34890	6.51151	0	13.023	Inf	Inf	1.68461e-05	0.000968993	retrotransposon protein, putative, Ty1-copia subclass	GO:0003964	RNA-directed DNA polymerase activity	Catalysis of the reaction: deoxynucleoside triphosphate + DNA(n) = diphosphate + DNA(n+1). Catalyzes RNA-template-directed extension of the 3'- end of a DNA strand by one deoxynucleotide at a time. [EC:2.7.7.49]	IEA	molecular_function
LOC_Os10g34890	6.51151	0	13.023	Inf	Inf	1.68461e-05	0.000968993	retrotransposon protein, putative, Ty1-copia subclass	GO:0003677	DNA binding	Any molecular function by which a gene product interacts selectively and non-covalently with DNA (deoxyribonucleic acid). [GOC:dph, GOC:jl, GOC:tb, GOC:vw]	IEA	molecular_function
LOC_Os10g34890	6.51151	0	13.023	Inf	Inf	1.68461e-05	0.000968993	retrotransposon protein, putative, Ty1-copia subclass	GO:0003676	nucleic acid binding	Interacting selectively and non-covalently with any nucleic acid. [GOC:jl]	IEA	molecular_function
LOC_Os10g34890	6.51151	0	13.023	Inf	Inf	1.68461e-05	0.000968993	retrotransposon protein, putative, Ty1-copia subclass	GO:0015074	DNA integration	The process in which a segment of DNA is incorporated into another, usually larger, DNA molecule such as a chromosome. [GOC:mah]	IEA	biological_process
LOC_Os10g34902	10.5498	0	21.0995	Inf	Inf	4.06033e-08	5.09839e-06	RIPER9 - Ripening-related family protein precursor, putative	GO:0005576	extracellular region	The space external to the outermost structure of a cell. For cells without external protective or external encapsulating structures this refers to space outside of the plasma membrane. This term covers the host cell environment outside an intracellular parasite. [GOC:go_curators]	IEA	cellular_component
LOC_Os10g39560	82.8906	0	165.781	Inf	Inf	1.01246e-37	1.67534e-34	OsSCP47 - Putative Serine Carboxypeptidase homologue	GO:0004185	serine-type carboxypeptidase activity	Catalysis of the hydrolysis of a peptide bond not more than three residues from the C-terminus of a polypeptide chain by a catalytic mechanism that involves a catalytic triad consisting of a serine nucleophile that is activated by a proton relay involving an acidic residue (e.g. aspartate or glutamate) and a basic residue (usually histidine). [http://merops.sanger.ac.uk/about/glossary.htm#CARBOXY…	IEA	molecular_function
LOC_Os10g39560	82.8906	0	165.781	Inf	Inf	1.01246e-37	1.67534e-34	OsSCP47 - Putative Serine Carboxypeptidase homologue (OsAM68)	GO:0005773	vacuole	A closed structure, found only in eukaryotic cells, that is completely surrounded by unit membrane and contains liquid material. Cells contain one or several vacuoles, that may have different functions from each other. Vacuoles have a diverse array of functions. They can act as a storage organelle for nutrients or waste products, as a degradative compartment, as a cost-effective way of increasing…	IEA	cellular_component
LOC_Os10g39560	82.8906	0	165.781	Inf	Inf	1.01246e-37	1.67534e-34	OsSCP47 - Putative Serine Carboxypeptidase homologue	GO:0009505	plant-type cell wall	A more or less rigid stucture lying outside the cell membrane of a cell and composed of cellulose and pectin and other organic and inorganic substances. [ISBN:0471245208]	IEA	cellular_component
LOC_Os10g39560	82.8906	0	165.781	Inf	Inf	1.01246e-37	1.67534e-34	OsSCP47 - Putative Serine Carboxypeptidase homologue	GO:0006508	proteolysis	The hydrolysis of proteins into smaller polypeptides and/or amino acids by cleavage of their peptide bonds. [GOC:bf, GOC:mah]	IEA	biological_process
LOC_Os10g39560	82.8906	0	165.781	Inf	Inf	1.01246e-37	1.67534e-34	OsSCP47 - Putative Serine Carboxypeptidase homologue	GO:0004180	carboxypeptidase activity	Catalysis of the hydrolysis of the terminal or penultimate peptide bond at the C-terminal end of a peptide or polypeptide. [ISBN:0198506732]	IEA	molecular_function
LOC_Os11g14080	55.9632	0	111.926	Inf	Inf	8.54701e-29	7.64258e-26	heparan-alpha-glucosaminide N-acetyltransferase, putative
LOC_Os11g17790	10.1271	0	20.2543	Inf	Inf	1.93979e-07	2.03699e-05	inhibitor I family protein, putative	GO:0004867	serine-type endopeptidase inhibitor activity	Stops, prevents or reduces the activity of serine-type endopeptidases, enzymes that catalyze the hydrolysis of nonterminal peptide bonds in a polypeptide chain; a serine residue (and a histidine residue) are at the active center of the enzyme. [GOC:ai]	IEA	molecular_function
LOC_Os11g17790	10.1271	0	20.2543	Inf	Inf	1.93979e-07	2.03699e-05	inhibitor I family protein, putative	GO:0009611	response to wounding	Any process that results in a change in state or activity of a cell or an organism (in terms of movement, secretion, enzyme production, gene expression, etc.) as a result of a stimulus indicating damage to the organism. [GOC:go_curators]	IEA	biological_process
LOC_Os11g18310	27.7916	0	55.5831	Inf	Inf	1.04041e-16	3.79018e-14	cycloartenol synthase, putative OsAM27
LOC_Os11g26140	59.4175	0	118.835	Inf	Inf	6.98286e-31	7.10518e-28	cysteine-rich receptor-like protein kinase 4 precursor, putative	GO:0004672	protein kinase activity	Catalysis of the phosphorylation of an amino acid residue in a protein, usually according to the reaction: a protein + ATP = a phosphoprotein + ADP. [MetaCyc:PROTEIN-KINASE-RXN]	IEA	molecular_function
LOC_Os11g26140	59.4175	0	118.835	Inf	Inf	6.98286e-31	7.10518e-28	cysteine-rich receptor-like protein kinase 4 precursor, putative	GO:0005524	ATP binding	Interacting selectively and non-covalently with ATP, adenosine 5'-triphosphate, a universally important coenzyme and enzyme regulator. [ISBN:0198506732]	IEA	molecular_function
LOC_Os11g26140	59.4175	0	118.835	Inf	Inf	6.98286e-31	7.10518e-28	cysteine-rich receptor-like protein kinase 4 precursor, putative	GO:0016301	kinase activity	Catalysis of the transfer of a phosphate group, usually from ATP, to a substrate molecule. [ISBN:0198506732]	IEA	molecular_function
LOC_Os11g26140	59.4175	0	118.835	Inf	Inf	6.98286e-31	7.10518e-28	cysteine-rich receptor-like protein kinase 4 precursor, putative	GO:0004674	protein serine/threonine kinase activity	Catalysis of the reactions: ATP + protein serine = ADP + protein serine phosphate, and ATP + protein threonine = ADP + protein threonine phosphate. [GOC:bf]	IEA	molecular_function
LOC_Os11g26140	59.4175	0	118.835	Inf	Inf	6.98286e-31	7.10518e-28	cysteine-rich receptor-like protein kinase 4 precursor, putative	GO:0004713	protein tyrosine kinase activity	Catalysis of the reaction: ATP + a protein tyrosine = ADP + protein tyrosine phosphate. [EC:2.7.10]	IEA	molecular_function
LOC_Os11g26140	59.4175	0	118.835	Inf	Inf	6.98286e-31	7.10518e-28	cysteine-rich receptor-like protein kinase 4 precursor, putative	GO:0006468	protein phosphorylation	The process of introducing a phosphate group on to a protein. [GOC:hb]	IEA	biological_process
LOC_Os11g43360	4.84642	0	9.69284	Inf	Inf	0.00010727	0.00433606	tropinone reductase 2, putative	GO:0055114	oxidation-reduction process	A metabolic process that results in the removal or addition of one or more electrons to or from a substance, with or without the concomitant removal or addition of a proton or protons. [GOC:dhl, GOC:ecd, GOC:jh2, GOC:jid, GOC:mlg, GOC:rph]	IEA	biological_process
LOC_Os11g43360	4.84642	0	9.69284	Inf	Inf	0.00010727	0.00433606	tropinone reductase 2, putative	GO:0004022	alcohol dehydrogenase (NAD) activity	Catalysis of the reaction: an alcohol + NAD+ = an aldehyde or ketone + NADH + H+. [EC:1.1.1.1]	IEA	molecular_function
LOC_Os11g43360	4.84642	0	9.69284	Inf	Inf	0.00010727	0.00433606	tropinone reductase 2, putative	GO:0003824	catalytic activity	Catalysis of a biochemical reaction at physiological temperatures. In biologically catalyzed reactions, the reactants are known as substrates, and the catalysts are naturally occurring macromolecular substances known as enzymes. Enzymes possess specific binding sites for substrates, and are usually composed wholly or largely of protein, but RNA that has catalytic activity (ribozyme) is often also…	IEA	molecular_function
LOC_Os11g43360	4.84642	0	9.69284	Inf	Inf	0.00010727	0.00433606	tropinone reductase 2, putative	GO:0016491	oxidoreductase activity	Catalysis of an oxidation-reduction (redox) reaction, a reversible chemical reaction in which the oxidation state of an atom or atoms within a molecule is altered. One substrate acts as a hydrogen or electron donor and becomes oxidized, while the other acts as hydrogen or electron acceptor and becomes reduced. [GOC:go_curators]	IEA	molecular_function
LOC_Os11g43360	4.84642	0	9.69284	Inf	Inf	0.00010727	0.00433606	tropinone reductase 2, putative	GO:0008152	metabolic process	The chemical reactions and pathways, including anabolism and catabolism, by which living organisms transform chemical substances. Metabolic processes typically transform small molecules, but also include macromolecular processes such as DNA repair and replication, and protein synthesis and degradation. [GOC:go_curators, ISBN:0198547684]	IEA	biological_process
LOC_Os11g43360	4.84642	0	9.69284	Inf	Inf	0.00010727	0.00433606	tropinone reductase 2, putative	GO:0009239	enterobactin biosynthetic process	The chemical reactions and pathways resulting in the formation of enterobactin, a catechol-derived siderochrome of Enterobacteria; enterobactin (N',N',N''-(2,6,10-trioxo-1,5,9-triacyclodecane-3,7,11-triyl)tris(2,3-dihydroxy)benzamide) is a self-triester of 2,3-dihydroxy-N-benzoyl-L-serine and a product of the shikimate pathway. [GOC:go_curators]	IEA	biological_process
LOC_Os11g43360	4.84642	0	9.69284	Inf	Inf	0.00010727	0.00433606	tropinone reductase 2, putative	GO:0005488	binding	The selective, non-covalent, often stoichiometric, interaction of a molecule with one or more specific sites on another molecule. [GOC:ceb, GOC:mah, ISBN:0198506732]	IEA	molecular_function
LOC_Os11g43360	4.84642	0	9.69284	Inf	Inf	0.00010727	0.00433606	tropinone reductase 2, putative	GO:0008667	2,3-dihydro-2,3-dihydroxybenzoate dehydrogenase activity	Catalysis of the reaction: (2S,3S)-2,3-dihydroxy-2,3-dihydrobenzoate + NAD(+) = 2,3-dihydroxybenzoate + H(+) + NADH. [EC:1.3.1.28, RHEA:23827]	IEA	molecular_function
LOC_Os12g41260	30.4222	0	60.8444	Inf	Inf	1.20183e-17	4.72849e-15	protein kinase domain containing protein, expressed	GO:0005886	plasma membrane	The membrane surrounding a cell that separates the cell from its external environment. It consists of a phospholipid bilayer and associated proteins. [ISBN:0716731363]	IEA	cellular_component
LOC_Os12g41260	30.4222	0	60.8444	Inf	Inf	1.20183e-17	4.72849e-15	protein kinase domain containing protein, expressed	GO:0004713	protein tyrosine kinase activity	Catalysis of the reaction: ATP + a protein tyrosine = ADP + protein tyrosine phosphate. [EC:2.7.10]	IEA	molecular_function
LOC_Os12g41260	30.4222	0	60.8444	Inf	Inf	1.20183e-17	4.72849e-15	protein kinase domain containing protein, expressed	GO:0016301	kinase activity	Catalysis of the transfer of a phosphate group, usually from ATP, to a substrate molecule. [ISBN:0198506732]	IEA	molecular_function
LOC_Os12g41260	30.4222	0	60.8444	Inf	Inf	1.20183e-17	4.72849e-15	protein kinase domain containing protein, expressed	GO:0004674	protein serine/threonine kinase activity	Catalysis of the reactions: ATP + protein serine = ADP + protein serine phosphate, and ATP + protein threonine = ADP + protein threonine phosphate. [GOC:bf]	IEA	molecular_function
LOC_Os12g41260	30.4222	0	60.8444	Inf	Inf	1.20183e-17	4.72849e-15	protein kinase domain containing protein, expressed	GO:0005524	ATP binding	Interacting selectively and non-covalently with ATP, adenosine 5'-triphosphate, a universally important coenzyme and enzyme regulator. [ISBN:0198506732]	IEA	molecular_function
LOC_Os12g41260	30.4222	0	60.8444	Inf	Inf	1.20183e-17	4.72849e-15	protein kinase domain containing protein, expressed	GO:0006468	protein phosphorylation	The process of introducing a phosphate group on to a protein. [GOC:hb]	IEA	biological_process
LOC_Os12g41260	30.4222	0	60.8444	Inf	Inf	1.20183e-17	4.72849e-15	protein kinase domain containing protein, expressed	GO:0004672	protein kinase activity	Catalysis of the phosphorylation of an amino acid residue in a protein, usually according to the reaction: a protein + ATP = a phosphoprotein + ADP. [MetaCyc:PROTEIN-KINASE-RXN]	IEA	molecular_function
LOC_Os09g39510	192.476	0.280506	384.671	1371.35	10.4214	2.04582e-57	1.5092e-53	Cupin domain containing protein, expressed	GO:0045735	nutrient reservoir activity	Functions in the storage of nutritious substrates. [GOC:ai]	IEA	molecular_function
LOC_Os09g39510	192.476	0.280506	384.671	1371.35	10.4214	2.04582e-57	1.5092e-53	Cupin domain containing protein, expressed	GO:0046872	metal ion binding	Interacting selectively and non-covalently with any metal ion. [GOC:ai]	IEA	molecular_function
LOC_Os09g39510	192.476	0.280506	384.671	1371.35	10.4214	2.04582e-57	1.5092e-53	Cupin domain containing protein, expressed	GO:0048046	apoplast	The cell membranes and intracellular regions in a plant are connected through plasmodesmata, and plants may be described as having two major compartments: the living symplast and the non-living apoplast. The apoplast is external to the plasma membrane and includes cell walls, intercellular spaces and the lumen of dead structures such as xylem vessels. Water and solutes pass freely through it. [GO…	IEA	cellular_component
LOC_Os09g39510	192.476	0.280506	384.671	1371.35	10.4214	2.04582e-57	1.5092e-53	Cupin domain containing protein, expressed	GO:0030145	manganese ion binding	Interacting selectively and non-covalently with manganese (Mn) ions. [GOC:ai]	IEA	molecular_function
LOC_Os09g39510	192.476	0.280506	384.671	1371.35	10.4214	2.04582e-57	1.5092e-53	Cupin domain containing protein, expressed	GO:0005576	extracellular region	The space external to the outermost structure of a cell. For cells without external protective or external encapsulating structures this refers to space outside of the plasma membrane. This term covers the host cell environment outside an intracellular parasite. [GOC:go_curators]	IEA	cellular_component
LOC_Os09g39530	925.399	1.35024	1849.45	1369.71	10.4197	1.4244e-96	2.10156e-92	Cupin domain containing protein, expressed	GO:0030145	manganese ion binding	Interacting selectively and non-covalently with manganese (Mn) ions. [GOC:ai]	IEA	molecular_function
LOC_Os09g39530	925.399	1.35024	1849.45	1369.71	10.4197	1.4244e-96	2.10156e-92	Cupin domain containing protein, expressed	GO:0045735	nutrient reservoir activity	Functions in the storage of nutritious substrates. [GOC:ai]	IEA	molecular_function
LOC_Os09g39530	925.399	1.35024	1849.45	1369.71	10.4197	1.4244e-96	2.10156e-92	Cupin domain containing protein, expressed	GO:0005576	extracellular region	The space external to the outermost structure of a cell. For cells without external protective or external encapsulating structures this refers to space outside of the plasma membrane. This term covers the host cell environment outside an intracellular parasite. [GOC:go_curators]	IEA	cellular_component
LOC_Os09g39530	925.399	1.35024	1849.45	1369.71	10.4197	1.4244e-96	2.10156e-92	Cupin domain containing protein, expressed	GO:0046872	metal ion binding	Interacting selectively and non-covalently with any metal ion. [GOC:ai]	IEA	molecular_function
LOC_Os09g39530	925.399	1.35024	1849.45	1369.71	10.4197	1.4244e-96	2.10156e-92	Cupin domain containing protein, expressed	GO:0048046	apoplast	The cell membranes and intracellular regions in a plant are connected through plasmodesmata, and plants may be described as having two major compartments: the living symplast and the non-living apoplast. The apoplast is external to the plasma membrane and includes cell walls, intercellular spaces and the lumen of dead structures such as xylem vessels. Water and solutes pass freely through it. [GO…	IEA	cellular_component
LOC_Os12g17540	174.567	0.280506	348.854	1243.66	10.2804	1.23797e-55	5.21856e-52	vignain precursor, putative	GO:0007568	aging	A developmental process that is a deterioration and loss of function over time. Aging includes loss of functions such as resistance to disease, homeostasis, and fertility, as well as wear and tear. Aging includes cellular senescence, but is more inclusive. May precede death (GO:0016265) and may succeed developmental maturation (GO:0021700). [GOC:PO_curators]	IEA	biological_process
LOC_Os12g17540	174.567	0.280506	348.854	1243.66	10.2804	1.23797e-55	5.21856e-52	vignain precursor, putative	GO:0016787	hydrolase activity	Catalysis of the hydrolysis of various bonds, e.g. C-O, C-N, C-C, phosphoric anhydride bonds, etc. Hydrolase is the systematic name for any enzyme of EC class 3. [ISBN:0198506732]	IEA	molecular_function
LOC_Os12g17540	174.567	0.280506	348.854	1243.66	10.2804	1.23797e-55	5.21856e-52	vignain precursor, putative	GO:0008234	cysteine-type peptidase activity	Catalysis of the hydrolysis of peptide bonds in a polypeptide chain by a mechanism in which the sulfhydryl group of a cysteine residue at the active center acts as a nucleophile. [GOC:mah, http://merops.sanger.ac.uk/about/glossary.htm#CATTYPE]	IEA	molecular_function
LOC_Os12g17540	174.567	0.280506	348.854	1243.66	10.2804	1.23797e-55	5.21856e-52	vignain precursor, putative	GO:0008233	peptidase activity	Catalysis of the hydrolysis of a peptide bond. A peptide bond is a covalent bond formed when the carbon atom from the carboxyl group of one amino acid shares electrons with the nitrogen atom from the amino group of a second amino acid. [GOC:jl, ISBN:0815332181]	IEA	molecular_function
LOC_Os12g17540	174.567	0.280506	348.854	1243.66	10.2804	1.23797e-55	5.21856e-52	vignain precursor, putative	GO:0004197	cysteine-type endopeptidase activity	Catalysis of the hydrolysis of internal, alpha-peptide bonds in a polypeptide chain by a mechanism in which the sulfhydryl group of a cysteine residue at the active center acts as a nucleophile. [GOC:mah, http://merops.sanger.ac.uk/about/glossary.htm#CATTYPE, http://merops.sanger.ac.uk/about/glossary.htm#ENDOPEPTIDASE]	IEA	molecular_function
LOC_Os12g17540	174.567	0.280506	348.854	1243.66	10.2804	1.23797e-55	5.21856e-52	vignain precursor, putative	GO:0009817	defense response to fungus, incompatible interaction	A response of an organism to a fungus that prevents the occurrence or spread of disease. [GOC:lr]	IEA	biological_process
LOC_Os12g17540	174.567	0.280506	348.854	1243.66	10.2804	1.23797e-55	5.21856e-52	vignain precursor, putative	GO:0006508	proteolysis	The hydrolysis of proteins into smaller polypeptides and/or amino acids by cleavage of their peptide bonds. [GOC:bf, GOC:mah]	IEA	biological_process
LOC_Os12g17540	174.567	0.280506	348.854	1243.66	10.2804	1.23797e-55	5.21856e-52	vignain precursor, putative	GO:0010282	senescence-associated vacuole	A lytic vacuole that is maintained at acidic pH and has different tonoplast composition compared to the central vacuole. Found during leaf senescence and develops in the peripheral cytoplasm of cells that contain chloroplast. [PMID:15743448]	IEA	cellular_component
LOC_Os12g17540	174.567	0.280506	348.854	1243.66	10.2804	1.23797e-55	5.21856e-52	vignain precursor, putative	GO:0009723	response to ethylene stimulus	Any process that results in a change in state or activity of a cell or an organism (in terms of movement, secretion, enzyme production, gene expression, etc.) as a result of an ethylene (ethene) stimulus. [GOC:jl]	IEA	biological_process
LOC_Os04g04750	138.346	0.280506	276.411	985.401	9.94457	8.36255e-49	2.7418e-45	peroxidase precursor, putative, expressed	GO:0020037	heme binding	Interacting selectively and non-covalently with heme, any compound of iron complexed in a porphyrin (tetrapyrrole) ring. [CHEBI:30413, GOC:ai]	IEA	molecular_function
LOC_Os04g04750	138.346	0.280506	276.411	985.401	9.94457	8.36255e-49	2.7418e-45	peroxidase precursor, putative, expressed	GO:0009055	electron carrier activity	Any molecular entity that serves as an electron acceptor and electron donor in an electron transport system. [ISBN:0198506732]	IEA	molecular_function
LOC_Os04g04750	138.346	0.280506	276.411	985.401	9.94457	8.36255e-49	2.7418e-45	peroxidase precursor, putative, expressed	GO:0006979	response to oxidative stress	Any process that results in a change in state or activity of a cell or an organism (in terms of movement, secretion, enzyme production, gene expression, etc.) as a result of oxidative stress, a state often resulting from exposure to high levels of reactive oxygen species, e.g. superoxide anions, hydrogen peroxide (H2O2), and hydroxyl radicals. [GOC:jl, PMID:12115731]	IEA	biological_process
LOC_Os04g04750	138.346	0.280506	276.411	985.401	9.94457	8.36255e-49	2.7418e-45	peroxidase precursor, putative, expressed	GO:0005509	calcium ion binding	Interacting selectively and non-covalently with calcium ions (Ca2+). [GOC:ai]	IEA	molecular_function
LOC_Os04g04750	138.346	0.280506	276.411	985.401	9.94457	8.36255e-49	2.7418e-45	peroxidase precursor, putative, expressed	GO:0046872	metal ion binding	Interacting selectively and non-covalently with any metal ion. [GOC:ai]	IEA	molecular_function
LOC_Os04g04750	138.346	0.280506	276.411	985.401	9.94457	8.36255e-49	2.7418e-45	peroxidase precursor, putative, expressed	GO:0055114	oxidation-reduction process	A metabolic process that results in the removal or addition of one or more electrons to or from a substance, with or without the concomitant removal or addition of a proton or protons. [GOC:dhl, GOC:ecd, GOC:jh2, GOC:jid, GOC:mlg, GOC:rph]	IEA	biological_process
LOC_Os04g04750	138.346	0.280506	276.411	985.401	9.94457	8.36255e-49	2.7418e-45	peroxidase precursor, putative, expressed	GO:0004601	peroxidase activity	Catalysis of the reaction: donor + hydrogen peroxide = oxidized donor + 2 H2O. [EC:1.11.1.7]	IEA	molecular_function
LOC_Os04g04750	138.346	0.280506	276.411	985.401	9.94457	8.36255e-49	2.7418e-45	peroxidase precursor, putative, expressed	GO:0005506	iron ion binding	Interacting selectively and non-covalently with iron (Fe) ions. [GOC:ai]	IEA	molecular_function
LOC_Os04g04750	138.346	0.280506	276.411	985.401	9.94457	8.36255e-49	2.7418e-45	peroxidase precursor, putative, expressed	GO:0016491	oxidoreductase activity	Catalysis of an oxidation-reduction (redox) reaction, a reversible chemical reaction in which the oxidation state of an atom or atoms within a molecule is altered. One substrate acts as a hydrogen or electron donor and becomes oxidized, while the other acts as hydrogen or electron acceptor and becomes reduced. [GOC:go_curators]	IEA	molecular_function
LOC_Os06g20140	182.84	0.519577	365.16	702.802	9.45697	4.1882e-55	1.54482e-51	aspartic proteinase nepenthesin-1 precursor, putative	GO:0016787	hydrolase activity	Catalysis of the hydrolysis of various bonds, e.g. C-O, C-N, C-C, phosphoric anhydride bonds, etc. Hydrolase is the systematic name for any enzyme of EC class 3. [ISBN:0198506732]	IEA	molecular_function
LOC_Os06g20140	182.84	0.519577	365.16	702.802	9.45697	4.1882e-55	1.54482e-51	aspartic proteinase nepenthesin-1 precursor, putative	GO:0003677	DNA binding	Any molecular function by which a gene product interacts selectively and non-covalently with DNA (deoxyribonucleic acid). [GOC:dph, GOC:jl, GOC:tb, GOC:vw]	IEA	molecular_function
LOC_Os06g20140	182.84	0.519577	365.16	702.802	9.45697	4.1882e-55	1.54482e-51	aspartic proteinase nepenthesin-1 precursor, putative	GO:0008233	peptidase activity	Catalysis of the hydrolysis of a peptide bond. A peptide bond is a covalent bond formed when the carbon atom from the carboxyl group of one amino acid shares electrons with the nitrogen atom from the amino group of a second amino acid. [GOC:jl, ISBN:0815332181]	IEA	molecular_function
LOC_Os06g20140	182.84	0.519577	365.16	702.802	9.45697	4.1882e-55	1.54482e-51	aspartic proteinase nepenthesin-1 precursor, putative	GO:0006508	proteolysis	The hydrolysis of proteins into smaller polypeptides and/or amino acids by cleavage of their peptide bonds. [GOC:bf, GOC:mah]	IEA	biological_process
LOC_Os06g20140	182.84	0.519577	365.16	702.802	9.45697	4.1882e-55	1.54482e-51	aspartic proteinase nepenthesin-1 precursor, putative	GO:0004190	aspartic-type endopeptidase activity	Catalysis of the hydrolysis of internal, alpha-peptide bonds in a polypeptide chain by a mechanism in which a water molecule bound by the side chains of aspartic residues at the active center acts as a nucleophile. [ISBN:0198506732]	IEA	molecular_function
LOC_Os08g29510	60.3762	0.239071	120.513	504.09	8.97754	4.31251e-30	4.10495e-27	conserved hypothetical protein	GO:0016491	oxidoreductase activity	Catalysis of an oxidation-reduction (redox) reaction, a reversible chemical reaction in which the oxidation state of an atom or atoms within a molecule is altered. One substrate acts as a hydrogen or electron donor and becomes oxidized, while the other acts as hydrogen or electron acceptor and becomes reduced. [GOC:go_curators]	IEA	molecular_function
LOC_Os08g29510	60.3762	0.239071	120.513	504.09	8.97754	4.31251e-30	4.10495e-27	conserved hypothetical protein	GO:0009055	electron carrier activity	Any molecular entity that serves as an electron acceptor and electron donor in an electron transport system. [ISBN:0198506732]	IEA	molecular_function
LOC_Os01g46390	127.608	0.508726	254.707	500.675	8.96773	3.98944e-45	1.1772e-41	DUF538 domain containing protein, putative
LOC_Os02g03140	46.8376	0.239071	93.4362	390.83	8.6104	1.96501e-23	1.31781e-20	inhibitor I family protein, putative	GO:0009611	response to wounding	Any process that results in a change in state or activity of a cell or an organism (in terms of movement, secretion, enzyme production, gene expression, etc.) as a result of a stimulus indicating damage to the organism. [GOC:go_curators]	IEA	biological_process
LOC_Os02g03140	46.8376	0.239071	93.4362	390.83	8.6104	1.96501e-23	1.31781e-20	inhibitor I family protein, putative	GO:0004867	serine-type endopeptidase inhibitor activity	Stops, prevents or reduces the activity of serine-type endopeptidases, enzymes that catalyze the hydrolysis of nonterminal peptide bonds in a polypeptide chain; a serine residue (and a histidine residue) are at the active center of the enzyme. [GOC:ai]	IEA	molecular_function
LOC_Os12g41270	95.9931	0.561012	191.425	341.214	8.41453	1.02196e-37	1.67534e-34	cysteine-rich receptor-like protein kinase 20 precursor, putative	GO:0016301	kinase activity	Catalysis of the transfer of a phosphate group, usually from ATP, to a substrate molecule. [ISBN:0198506732]	IEA	molecular_function
LOC_Os12g41270	95.9931	0.561012	191.425	341.214	8.41453	1.02196e-37	1.67534e-34	cysteine-rich receptor-like protein kinase 20 precursor, putative	GO:0000166	nucleotide binding	Interacting selectively and non-covalently with a nucleotide, any compound consisting of a nucleoside that is esterified with (ortho)phosphate or an oligophosphate at any hydroxyl group on the ribose or deoxyribose. [GOC:mah, ISBN:0198547684]	IEA	molecular_function
LOC_Os12g41270	95.9931	0.561012	191.425	341.214	8.41453	1.02196e-37	1.67534e-34	cysteine-rich receptor-like protein kinase 20 precursor, putative	GO:0006468	protein phosphorylation	The process of introducing a phosphate group on to a protein. [GOC:hb]	IEA	biological_process
LOC_Os12g41270	95.9931	0.561012	191.425	341.214	8.41453	1.02196e-37	1.67534e-34	cysteine-rich receptor-like protein kinase 20 precursor, putative	GO:0004713	protein tyrosine kinase activity	Catalysis of the reaction: ATP + a protein tyrosine = ADP + protein tyrosine phosphate. [EC:2.7.10]	IEA	molecular_function
LOC_Os12g41270	95.9931	0.561012	191.425	341.214	8.41453	1.02196e-37	1.67534e-34	cysteine-rich receptor-like protein kinase 20 precursor, putative	GO:0004674	protein serine/threonine kinase activity	Catalysis of the reactions: ATP + protein serine = ADP + protein serine phosphate, and ATP + protein threonine = ADP + protein threonine phosphate. [GOC:bf]	IEA	molecular_function
LOC_Os12g41270	95.9931	0.561012	191.425	341.214	8.41453	1.02196e-37	1.67534e-34	cysteine-rich receptor-like protein kinase 20 precursor, putative	GO:0005524	ATP binding	Interacting selectively and non-covalently with ATP, adenosine 5'-triphosphate, a universally important coenzyme and enzyme regulator. [ISBN:0198506732]	IEA	molecular_function
LOC_Os12g41270	95.9931	0.561012	191.425	341.214	8.41453	1.02196e-37	1.67534e-34	cysteine-rich receptor-like protein kinase 20 precursor, putative	GO:0004672	protein kinase activity	Catalysis of the phosphorylation of an amino acid residue in a protein, usually according to the reaction: a protein + ATP = a phosphoprotein + ADP. [MetaCyc:PROTEIN-KINASE-RXN]	IEA	molecular_function
LOC_Os03g38600	79.8836	0.478142	159.289	333.142	8.37999	2.14517e-33	2.87725e-30	secretory carrier-associated membrane protein, putative	GO:0005886	plasma membrane	The membrane surrounding a cell that separates the cell from its external environment. It consists of a phospholipid bilayer and associated proteins. [ISBN:0716731363]	IEA	cellular_component
LOC_Os03g38600	79.8836	0.478142	159.289	333.142	8.37999	2.14517e-33	2.87725e-30	secretory carrier-associated membrane protein, putative	GO:0016021	integral to membrane	Penetrating at least one phospholipid bilayer of a membrane. May also refer to the state of being buried in the bilayer with no exposure outside the bilayer. When used to describe a protein, indicates that all or part of the peptide sequence is embedded in the membrane. [GOC:go_curators]	IEA	cellular_component
LOC_Os03g38600	79.8836	0.478142	159.289	333.142	8.37999	2.14517e-33	2.87725e-30	secretory carrier-associated membrane protein, putative	GO:0015031	protein transport	The directed movement of proteins into, out of or within a cell, or between cells, by means of some agent such as a transporter or pore. [GOC:ai]	IEA	biological_process
LOC_Os03g38600	79.8836	0.478142	159.289	333.142	8.37999	2.14517e-33	2.87725e-30	secretory carrier-associated membrane protein, putative	GO:0016020	membrane	Double layer of lipid molecules that encloses all cells, and, in eukaryotes, many organelles; may be a single or double lipid bilayer; also includes associated proteins. [GOC:mah, ISBN:0815316194]	IEA	cellular_component
LOC_Os08g01280	39.6654	0.239071	79.0918	330.829	8.36994	1.15508e-21	7.25194e-19	ACT domain containing protein	GO:0016301	kinase activity	Catalysis of the transfer of a phosphate group, usually from ATP, to a substrate molecule. [ISBN:0198506732]	IEA	molecular_function
LOC_Os08g01280	39.6654	0.239071	79.0918	330.829	8.36994	1.15508e-21	7.25194e-19	ACT domain containing protein	GO:0008152	metabolic process	The chemical reactions and pathways, including anabolism and catabolism, by which living organisms transform chemical substances. Metabolic processes typically transform small molecules, but also include macromolecular processes such as DNA repair and replication, and protein synthesis and degradation. [GOC:go_curators, ISBN:0198547684]	IEA	biological_process
LOC_Os08g01280	39.6654	0.239071	79.0918	330.829	8.36994	1.15508e-21	7.25194e-19	ACT domain containing protein	GO:0016597	amino acid binding	Interacting selectively and non-covalently with an amino acid, organic acids containing one or more amino substituents. [GOC:ai]	IEA	molecular_function
LOC_Os02g44850	78.4694	0.519577	156.419	301.051	8.23386	3.59647e-32	4.24499e-29	GDSL-like lipase/acylhydrolase, putative	GO:0006629	lipid metabolic process	The chemical reactions and pathways involving lipids, compounds soluble in an organic solvent but not, or sparingly, in an aqueous solvent. Includes fatty acids; neutral fats, other fatty-acid esters, and soaps; long-chain (fatty) alcohols and waxes; sphingoids and other long-chain bases; glycolipids, phospholipids and sphingolipids; and carotenes, polyprenols, sterols, terpenes and other isopren…	IEA	biological_process
LOC_Os02g44850	78.4694	0.519577	156.419	301.051	8.23386	3.59647e-32	4.24499e-29	GDSL-like lipase/acylhydrolase, putative	GO:0016788	hydrolase activity, acting on ester bonds	Catalysis of the hydrolysis of any ester bond. [GOC:jl]	IEA	molecular_function
LOC_Os12g06900	81.2921	0.53931	162.045	300.467	8.23106	2.6933e-35	3.97369e-32	citrate-binding protein precursor, putative	GO:0050825	ice binding	Interacting selectively and non-covalently with ice, water reduced to the solid state by cold temperature. It is a white or transparent colorless substance, crystalline, brittle, and viscoidal. [GOC:curators]	IEA	molecular_function
LOC_Os12g06900	81.2921	0.53931	162.045	300.467	8.23106	2.6933e-35	3.97369e-32	citrate-binding protein precursor, putative	GO:0050826	response to freezing	Any process that results in a change in state or activity of a cell or an organism (in terms of movement, secretion, enzyme production, gene expression, etc.) as a result of a freezing stimulus, temperatures below 0 degrees Celsius. [GOC:jl]	IEA	biological_process
LOC_Os12g06900	81.2921	0.53931	162.045	300.467	8.23106	2.6933e-35	3.97369e-32	citrate-binding protein precursor, putative	GO:0042309	homoiothermy	Any homoeostatic process in which an organism maintains its internal body temperature at a relatively constant value. This is achieved by using metabolic processes to counteract fluctuations in the temperature of the environment. [ISBN:0192801023]	IEA	biological_process
LOC_Os02g20140	36.9851	0.280506	73.6898	262.703	8.03729	1.09302e-19	5.75944e-17	protein kinase domain containing protein	GO:0006468	protein phosphorylation	The process of introducing a phosphate group on to a protein. [GOC:hb]	IEA	biological_process
LOC_Os02g20140	36.9851	0.280506	73.6898	262.703	8.03729	1.09302e-19	5.75944e-17	protein kinase domain containing protein	GO:0009306	protein secretion	The controlled release of proteins from a cell or group of cells. [GOC:ai]	IEA	biological_process
LOC_Os02g20140	36.9851	0.280506	73.6898	262.703	8.03729	1.09302e-19	5.75944e-17	protein kinase domain containing protein	GO:0004713	protein tyrosine kinase activity	Catalysis of the reaction: ATP + a protein tyrosine = ADP + protein tyrosine phosphate. [EC:2.7.10]	IEA	molecular_function
LOC_Os02g20140	36.9851	0.280506	73.6898	262.703	8.03729	1.09302e-19	5.75944e-17	protein kinase domain containing protein	GO:0004674	protein serine/threonine kinase activity	Catalysis of the reactions: ATP + protein serine = ADP + protein serine phosphate, and ATP + protein threonine = ADP + protein threonine phosphate. [GOC:bf]	IEA	molecular_function
LOC_Os02g20140	36.9851	0.280506	73.6898	262.703	8.03729	1.09302e-19	5.75944e-17	protein kinase domain containing protein	GO:0005524	ATP binding	Interacting selectively and non-covalently with ATP, adenosine 5'-triphosphate, a universally important coenzyme and enzyme regulator. [ISBN:0198506732]	IEA	molecular_function
LOC_Os02g20140	36.9851	0.280506	73.6898	262.703	8.03729	1.09302e-19	5.75944e-17	protein kinase domain containing protein	GO:0004672	protein kinase activity	Catalysis of the phosphorylation of an amino acid residue in a protein, usually according to the reaction: a protein + ATP = a phosphoprotein + ADP. [MetaCyc:PROTEIN-KINASE-RXN]	IEA	molecular_function
LOC_Os07g29960	30.8234	0.239071	61.4078	256.86	8.00484	5.23701e-20	2.86174e-17	cytochrome P450, putative, expressed	GO:0046872	metal ion binding	Interacting selectively and non-covalently with any metal ion. [GOC:ai]	IEA	molecular_function
LOC_Os07g29960	30.8234	0.239071	61.4078	256.86	8.00484	5.23701e-20	2.86174e-17	cytochrome P450, putative, expressed	GO:0055114	oxidation-reduction process	A metabolic process that results in the removal or addition of one or more electrons to or from a substance, with or without the concomitant removal or addition of a proton or protons. [GOC:dhl, GOC:ecd, GOC:jh2, GOC:jid, GOC:mlg, GOC:rph]	IEA	biological_process
LOC_Os07g29960	30.8234	0.239071	61.4078	256.86	8.00484	5.23701e-20	2.86174e-17	cytochrome P450, putative, expressed	GO:0005506	iron ion binding	Interacting selectively and non-covalently with iron (Fe) ions. [GOC:ai]	IEA	molecular_function
LOC_Os07g29960	30.8234	0.239071	61.4078	256.86	8.00484	5.23701e-20	2.86174e-17	cytochrome P450, putative, expressed	GO:0009055	electron carrier activity	Any molecular entity that serves as an electron acceptor and electron donor in an electron transport system. [ISBN:0198506732]	IEA	molecular_function
LOC_Os07g29960	30.8234	0.239071	61.4078	256.86	8.00484	5.23701e-20	2.86174e-17	cytochrome P450, putative, expressed	GO:0004497	monooxygenase activity	Catalysis of the incorporation of one atom from molecular oxygen into a compound and the reduction of the other atom of oxygen to water. [http://www.onelook.com/, ISBN:0198506732]	IEA	molecular_function
LOC_Os07g29960	30.8234	0.239071	61.4078	256.86	8.00484	5.23701e-20	2.86174e-17	cytochrome P450, putative, expressed	GO:0020037	heme binding	Interacting selectively and non-covalently with heme, any compound of iron complexed in a porphyrin (tetrapyrrole) ring. [CHEBI:30413, GOC:ai]	IEA	molecular_function
LOC_Os02g17900	34.161	0.280506	68.0416	242.567	7.92224	3.62667e-19	1.69866e-16	glycosyl hydrolases family 16, putative, expressed	GO:0004553	hydrolase activity, hydrolyzing O-glycosyl compounds	Catalysis of the hydrolysis of any O-glycosyl bond. [GOC:mah]	IEA	molecular_function
LOC_Os02g17900	34.161	0.280506	68.0416	242.567	7.92224	3.62667e-19	1.69866e-16	glycosyl hydrolases family 16, putative, expressed	GO:0016762	xyloglucan:xyloglucosyl transferase activity	Catalysis of the cleavage of a beta-(1->4) bond in the backbone of a xyloglucan and transfers the xyloglucanyl segment on to O-4 of the non-reducing terminal glucose residue of an acceptor, which can be a xyloglucan or an oligosaccharide of xyloglucan. [EC:2.4.1.207]	IEA	molecular_function
LOC_Os02g17900	34.161	0.280506	68.0416	242.567	7.92224	3.62667e-19	1.69866e-16	glycosyl hydrolases family 16, putative, expressed	GO:0005975	carbohydrate metabolic process	The chemical reactions and pathways involving carbohydrates, any of a group of organic compounds based of the general formula Cx(H2O)y. Includes the formation of carbohydrate derivatives by the addition of a carbohydrate residue to another molecule. [GOC:mah, ISBN:0198506732]	IEA	biological_process
LOC_Os02g17900	34.161	0.280506	68.0416	242.567	7.92224	3.62667e-19	1.69866e-16	glycosyl hydrolases family 16, putative, expressed	GO:0048046	apoplast	The cell membranes and intracellular regions in a plant are connected through plasmodesmata, and plants may be described as having two major compartments: the living symplast and the non-living apoplast. The apoplast is external to the plasma membrane and includes cell walls, intercellular spaces and the lumen of dead structures such as xylem vessels. Water and solutes pass freely through it. [GO…	IEA	cellular_component
LOC_Os02g17900	34.161	0.280506	68.0416	242.567	7.92224	3.62667e-19	1.69866e-16	glycosyl hydrolases family 16, putative, expressed	GO:0006073	cellular glucan metabolic process	The chemical reactions and pathways involving glucans, polysaccharides consisting only of glucose residues. [ISBN:0198547684]	IEA	biological_process
LOC_Os02g17900	34.161	0.280506	68.0416	242.567	7.92224	3.62667e-19	1.69866e-16	glycosyl hydrolases family 16, putative, expressed	GO:0005618	cell wall	The rigid or semi-rigid envelope lying outside the cell membrane of plant, fungal, and most prokaryotic cells, maintaining their shape and protecting them from osmotic lysis. In plants it is made of cellulose and, often, lignin; in fungi it is composed largely of polysaccharides; in bacteria it is composed of peptidoglycan. [ISBN:0198547684]	IEA	cellular_component
LOC_Os01g31760	30.8835	0.280506	61.4865	219.199	7.77609	8.43395e-18	3.40916e-15	acyl-ACP thioesterase, putative
LOC_Os10g29650	30.6585	0.280506	61.0366	217.595	7.7655	1.56011e-21	9.59076e-19	retrotransposon protein, putative, unclassified, expressed	GO:0051536	iron-sulfur cluster binding	Interacting selectively and non-covalently with an iron-sulfur cluster, a combination of iron and sulfur atoms. [GOC:ai]	IEA	molecular_function
LOC_Os10g29650	30.6585	0.280506	61.0366	217.595	7.7655	1.56011e-21	9.59076e-19	retrotransposon protein, putative, unclassified, expressed	GO:0003677	DNA binding	Any molecular function by which a gene product interacts selectively and non-covalently with DNA (deoxyribonucleic acid). [GOC:dph, GOC:jl, GOC:tb, GOC:vw]	IEA	molecular_function
LOC_Os10g29650	30.6585	0.280506	61.0366	217.595	7.7655	1.56011e-21	9.59076e-19	retrotransposon protein, putative, unclassified, expressed	GO:0016887	ATPase activity	Catalysis of the reaction: ATP + H2O = ADP + phosphate + 2 H+. May or may not be coupled to another reaction. [EC:3.6.1.3, GOC:jl]	IEA	molecular_function
LOC_Os10g29650	30.6585	0.280506	61.0366	217.595	7.7655	1.56011e-21	9.59076e-19	retrotransposon protein, putative, unclassified, expressed	GO:0003677	DNA binding	Any molecular function by which a gene product interacts selectively and non-covalently with DNA (deoxyribonucleic acid). [GOC:dph, GOC:jl, GOC:tb, GOC:vw]	IEA	molecular_function
LOC_Os10g29650	30.6585	0.280506	61.0366	217.595	7.7655	1.56011e-21	9.59076e-19	retrotransposon protein, putative, unclassified, expressed	GO:0015074	DNA integration	The process in which a segment of DNA is incorporated into another, usually larger, DNA molecule such as a chromosome. [GOC:mah]	IEA	biological_process
LOC_Os10g29650	30.6585	0.280506	61.0366	217.595	7.7655	1.56011e-21	9.59076e-19	retrotransposon protein, putative, unclassified, expressed	GO:0005524	ATP binding	Interacting selectively and non-covalently with ATP, adenosine 5'-triphosphate, a universally important coenzyme and enzyme regulator. [ISBN:0198506732]	IEA	molecular_function
LOC_Os10g29650	30.6585	0.280506	61.0366	217.595	7.7655	1.56011e-21	9.59076e-19	retrotransposon protein, putative, unclassified, expressed	GO:0003676	nucleic acid binding	Interacting selectively and non-covalently with any nucleic acid. [GOC:jl]	IEA	molecular_function
LOC_Os10g29650	30.6585	0.280506	61.0366	217.595	7.7655	1.56011e-21	9.59076e-19	retrotransposon protein, putative, unclassified, expressed	GO:0005524	ATP binding	Interacting selectively and non-covalently with ATP, adenosine 5'-triphosphate, a universally important coenzyme and enzyme regulator. [ISBN:0198506732]	IEA	molecular_function
LOC_Os10g29650	30.6585	0.280506	61.0366	217.595	7.7655	1.56011e-21	9.59076e-19	retrotransposon protein, putative, unclassified, expressed	GO:0009055	electron carrier activity	Any molecular entity that serves as an electron acceptor and electron donor in an electron transport system. [ISBN:0198506732]	IEA	molecular_function
LOC_Os10g29650	30.6585	0.280506	61.0366	217.595	7.7655	1.56011e-21	9.59076e-19	retrotransposon protein, putative, unclassified, expressed	GO:0015074	DNA integration	The process in which a segment of DNA is incorporated into another, usually larger, DNA molecule such as a chromosome. [GOC:mah]	IEA	biological_process
LOC_Os10g29650	30.6585	0.280506	61.0366	217.595	7.7655	1.56011e-21	9.59076e-19	retrotransposon protein, putative, unclassified, expressed	GO:0003964	RNA-directed DNA polymerase activity	Catalysis of the reaction: deoxynucleoside triphosphate + DNA(n) = diphosphate + DNA(n+1). Catalyzes RNA-template-directed extension of the 3'- end of a DNA strand by one deoxynucleotide at a time. [EC:2.7.7.49]	IEA	molecular_function
LOC_Os10g29650	30.6585	0.280506	61.0366	217.595	7.7655	1.56011e-21	9.59076e-19	retrotransposon protein, putative, unclassified, expressed	GO:0005524	ATP binding	Interacting selectively and non-covalently with ATP, adenosine 5'-triphosphate, a universally important coenzyme and enzyme regulator. [ISBN:0198506732]	IEA	molecular_function
LOC_Os10g29650	30.6585	0.280506	61.0366	217.595	7.7655	1.56011e-21	9.59076e-19	retrotransposon protein, putative, unclassified, expressed	GO:0017111	nucleoside-triphosphatase activity	Catalysis of the reaction: a nucleoside triphosphate + H2O = nucleoside diphosphate + phosphate. [EC:3.6.1.15]	IEA	molecular_function
LOC_Os10g29650	30.6585	0.280506	61.0366	217.595	7.7655	1.56011e-21	9.59076e-19	retrotransposon protein, putative, unclassified, expressed	GO:0003676	nucleic acid binding	Interacting selectively and non-covalently with any nucleic acid. [GOC:jl]	IEA	molecular_function
LOC_Os10g29650	30.6585	0.280506	61.0366	217.595	7.7655	1.56011e-21	9.59076e-19	retrotransposon protein, putative, unclassified, expressed	GO:0003964	RNA-directed DNA polymerase activity	Catalysis of the reaction: deoxynucleoside triphosphate + DNA(n) = diphosphate + DNA(n+1). Catalyzes RNA-template-directed extension of the 3'- end of a DNA strand by one deoxynucleotide at a time. [EC:2.7.7.49]	IEA	molecular_function
LOC_Os10g29650	30.6585	0.280506	61.0366	217.595	7.7655	1.56011e-21	9.59076e-19	retrotransposon protein, putative, unclassified, expressed	GO:0016887	ATPase activity	Catalysis of the reaction: ATP + H2O = ADP + phosphate + 2 H+. May or may not be coupled to another reaction. [EC:3.6.1.3, GOC:jl]	IEA	molecular_function
LOC_Os10g29650	30.6585	0.280506	61.0366	217.595	7.7655	1.56011e-21	9.59076e-19	retrotransposon protein, putative, unclassified, expressed	GO:0000166	nucleotide binding	Interacting selectively and non-covalently with a nucleotide, any compound consisting of a nucleoside that is esterified with (ortho)phosphate or an oligophosphate at any hydroxyl group on the ribose or deoxyribose. [GOC:mah, ISBN:0198547684]	IEA	molecular_function
LOC_Os10g29650	30.6585	0.280506	61.0366	217.595	7.7655	1.56011e-21	9.59076e-19	retrotransposon protein, putative, unclassified, expressed	GO:0000166	nucleotide binding	Interacting selectively and non-covalently with a nucleotide, any compound consisting of a nucleoside that is esterified with (ortho)phosphate or an oligophosphate at any hydroxyl group on the ribose or deoxyribose. [GOC:mah, ISBN:0198547684]	IEA	molecular_function
LOC_Os10g29650	30.6585	0.280506	61.0366	217.595	7.7655	1.56011e-21	9.59076e-19	retrotransposon protein, putative, unclassified, expressed	GO:0000166	nucleotide binding	Interacting selectively and non-covalently with a nucleotide, any compound consisting of a nucleoside that is esterified with (ortho)phosphate or an oligophosphate at any hydroxyl group on the ribose or deoxyribose. [GOC:mah, ISBN:0198547684]	IEA	molecular_function
LOC_Os10g29650	30.6585	0.280506	61.0366	217.595	7.7655	1.56011e-21	9.59076e-19	retrotransposon protein, putative, unclassified, expressed	GO:0009055	electron carrier activity	Any molecular entity that serves as an electron acceptor and electron donor in an electron transport system. [ISBN:0198506732]	IEA	molecular_function
LOC_Os10g29650	30.6585	0.280506	61.0366	217.595	7.7655	1.56011e-21	9.59076e-19	retrotransposon protein, putative, unclassified, expressed	GO:0051536	iron-sulfur cluster binding	Interacting selectively and non-covalently with an iron-sulfur cluster, a combination of iron and sulfur atoms. [GOC:ai]	IEA	molecular_function
LOC_Os10g29650	30.6585	0.280506	61.0366	217.595	7.7655	1.56011e-21	9.59076e-19	retrotransposon protein, putative, unclassified, expressed	GO:0017111	nucleoside-triphosphatase activity	Catalysis of the reaction: a nucleoside triphosphate + H2O = nucleoside diphosphate + phosphate. [EC:3.6.1.15]	IEA	molecular_function
LOC_Os10g29650	30.6585	0.280506	61.0366	217.595	7.7655	1.56011e-21	9.59076e-19	retrotransposon protein, putative, unclassified, expressed	GO:0017111	nucleoside-triphosphatase activity	Catalysis of the reaction: a nucleoside triphosphate + H2O = nucleoside diphosphate + phosphate. [EC:3.6.1.15]	IEA	molecular_function
LOC_Os10g29650	30.6585	0.280506	61.0366	217.595	7.7655	1.56011e-21	9.59076e-19	retrotransposon protein, putative, unclassified, expressed	GO:0016887	ATPase activity	Catalysis of the reaction: ATP + H2O = ADP + phosphate + 2 H+. May or may not be coupled to another reaction. [EC:3.6.1.3, GOC:jl]	IEA	molecular_function
LOC_Os11g34730	25.6132	0.239071	50.9873	213.272	7.73655	1.31708e-14	3.73695e-12	membrane associated DUF588 domain containing protein, putative	GO:0016021	integral to membrane	Penetrating at least one phospholipid bilayer of a membrane. May also refer to the state of being buried in the bilayer with no exposure outside the bilayer. When used to describe a protein, indicates that all or part of the peptide sequence is embedded in the membrane. [GOC:go_curators]	IEA	cellular_component
LOC_Os11g34730	25.6132	0.239071	50.9873	213.272	7.73655	1.31708e-14	3.73695e-12	membrane associated DUF588 domain containing protein, putative	GO:0016020	membrane	Double layer of lipid molecules that encloses all cells, and, in eukaryotes, many organelles; may be a single or double lipid bilayer; also includes associated proteins. [GOC:mah, ISBN:0815316194]	IEA	cellular_component
LOC_Os10g34040	24.6842	0.239071	49.1293	205.501	7.683	1.66835e-15	5.33466e-13	nodulin, putative, expressed (OsAM129)	GO:0005773	vacuole	A closed structure, found only in eukaryotic cells, that is completely surrounded by unit membrane and contains liquid material. Cells contain one or several vacuoles, that may have different functions from each other. Vacuoles have a diverse array of functions. They can act as a storage organelle for nutrients or waste products, as a degradative compartment, as a cost-effective way of increasing…	IEA	cellular_component
LOC_Os10g34040	24.6842	0.239071	49.1293	205.501	7.683	1.66835e-15	5.33466e-13	nodulin, putative, expressed	GO:0005886	plasma membrane	The membrane surrounding a cell that separates the cell from its external environment. It consists of a phospholipid bilayer and associated proteins. [ISBN:0716731363]	IEA	cellular_component
LOC_Os09g31502	77.2457	0.778381	153.713	197.478	7.62555	1.32752e-31	1.39902e-28	dehydrogenase, putative, expressed	GO:0016491	oxidoreductase activity	Catalysis of an oxidation-reduction (redox) reaction, a reversible chemical reaction in which the oxidation state of an atom or atoms within a molecule is altered. One substrate acts as a hydrogen or electron donor and becomes oxidized, while the other acts as hydrogen or electron acceptor and becomes reduced. [GOC:go_curators]	IEA	molecular_function
LOC_Os09g31502	77.2457	0.778381	153.713	197.478	7.62555	1.32752e-31	1.39902e-28	dehydrogenase, putative, expressed	GO:0005488	binding	The selective, non-covalent, often stoichiometric, interaction of a molecule with one or more specific sites on another molecule. [GOC:ceb, GOC:mah, ISBN:0198506732]	IEA	molecular_function
LOC_Os09g31502	77.2457	0.778381	153.713	197.478	7.62555	1.32752e-31	1.39902e-28	dehydrogenase, putative, expressed	GO:0003824	catalytic activity	Catalysis of a biochemical reaction at physiological temperatures. In biologically catalyzed reactions, the reactants are known as substrates, and the catalysts are naturally occurring macromolecular substances known as enzymes. Enzymes possess specific binding sites for substrates, and are usually composed wholly or largely of protein, but RNA that has catalytic activity (ribozyme) is often also…	IEA	molecular_function
LOC_Os09g31502	77.2457	0.778381	153.713	197.478	7.62555	1.32752e-31	1.39902e-28	dehydrogenase, putative, expressed	GO:0005488	binding	The selective, non-covalent, often stoichiometric, interaction of a molecule with one or more specific sites on another molecule. [GOC:ceb, GOC:mah, ISBN:0198506732]	IEA	molecular_function
LOC_Os09g31502	77.2457	0.778381	153.713	197.478	7.62555	1.32752e-31	1.39902e-28	dehydrogenase, putative, expressed	GO:0003824	catalytic activity	Catalysis of a biochemical reaction at physiological temperatures. In biologically catalyzed reactions, the reactants are known as substrates, and the catalysts are naturally occurring macromolecular substances known as enzymes. Enzymes possess specific binding sites for substrates, and are usually composed wholly or largely of protein, but RNA that has catalytic activity (ribozyme) is often also…	IEA	molecular_function
LOC_Os09g31502	77.2457	0.778381	153.713	197.478	7.62555	1.32752e-31	1.39902e-28	dehydrogenase, putative, expressed	GO:0050662	coenzyme binding	Interacting selectively and non-covalently with a coenzyme, any of various nonprotein organic cofactors that are required, in addition to an enzyme and a substrate, for an enzymatic reaction to proceed. [ISBN:0198506732]	IEA	molecular_function
LOC_Os09g31502	77.2457	0.778381	153.713	197.478	7.62555	1.32752e-31	1.39902e-28	dehydrogenase, putative, expressed	GO:0006694	steroid biosynthetic process	The chemical reactions and pathways resulting in the formation of steroids, compounds with a 1,2,cyclopentanoperhydrophenanthrene nucleus; includes de novo formation and steroid interconversion by modification. [GOC:go_curators]	IEA	biological_process
LOC_Os09g31502	77.2457	0.778381	153.713	197.478	7.62555	1.32752e-31	1.39902e-28	dehydrogenase, putative, expressed	GO:0005488	binding	The selective, non-covalent, often stoichiometric, interaction of a molecule with one or more specific sites on another molecule. [GOC:ceb, GOC:mah, ISBN:0198506732]	IEA	molecular_function
LOC_Os09g31502	77.2457	0.778381	153.713	197.478	7.62555	1.32752e-31	1.39902e-28	dehydrogenase, putative, expressed	GO:0008152	metabolic process	The chemical reactions and pathways, including anabolism and catabolism, by which living organisms transform chemical substances. Metabolic processes typically transform small molecules, but also include macromolecular processes such as DNA repair and replication, and protein synthesis and degradation. [GOC:go_curators, ISBN:0198547684]	IEA	biological_process
LOC_Os09g31502	77.2457	0.778381	153.713	197.478	7.62555	1.32752e-31	1.39902e-28	dehydrogenase, putative, expressed	GO:0003824	catalytic activity	Catalysis of a biochemical reaction at physiological temperatures. In biologically catalyzed reactions, the reactants are known as substrates, and the catalysts are naturally occurring macromolecular substances known as enzymes. Enzymes possess specific binding sites for substrates, and are usually composed wholly or largely of protein, but RNA that has catalytic activity (ribozyme) is often also…	IEA	molecular_function
LOC_Os09g31502	77.2457	0.778381	153.713	197.478	7.62555	1.32752e-31	1.39902e-28	dehydrogenase, putative, expressed	GO:0044237	cellular metabolic process	The chemical reactions and pathways by which individual cells transform chemical substances. [GOC:go_curators]	IEA	biological_process
LOC_Os09g31502	77.2457	0.778381	153.713	197.478	7.62555	1.32752e-31	1.39902e-28	dehydrogenase, putative, expressed	GO:0003854	3-beta-hydroxy-delta5-steroid dehydrogenase activity	Catalysis of the reaction: a 3-beta-hydroxy-delta(5)-steroid + NAD+ = a 3-oxo-delta(5)-steroid + NADH + H(+). [EC:1.1.1.145]	IEA	molecular_function
LOC_Os09g31502	77.2457	0.778381	153.713	197.478	7.62555	1.32752e-31	1.39902e-28	dehydrogenase, putative, expressed	GO:0044237	cellular metabolic process	The chemical reactions and pathways by which individual cells transform chemical substances. [GOC:go_curators]	IEA	biological_process
LOC_Os09g31502	77.2457	0.778381	153.713	197.478	7.62555	1.32752e-31	1.39902e-28	dehydrogenase, putative, expressed	GO:0016491	oxidoreductase activity	Catalysis of an oxidation-reduction (redox) reaction, a reversible chemical reaction in which the oxidation state of an atom or atoms within a molecule is altered. One substrate acts as a hydrogen or electron donor and becomes oxidized, while the other acts as hydrogen or electron acceptor and becomes reduced. [GOC:go_curators]	IEA	molecular_function
LOC_Os09g31502	77.2457	0.778381	153.713	197.478	7.62555	1.32752e-31	1.39902e-28	dehydrogenase, putative, expressed	GO:0050662	coenzyme binding	Interacting selectively and non-covalently with a coenzyme, any of various nonprotein organic cofactors that are required, in addition to an enzyme and a substrate, for an enzymatic reaction to proceed. [ISBN:0198506732]	IEA	molecular_function
LOC_Os09g31502	77.2457	0.778381	153.713	197.478	7.62555	1.32752e-31	1.39902e-28	dehydrogenase, putative, expressed	GO:0009058	biosynthetic process	The chemical reactions and pathways resulting in the formation of substances; typically the energy-requiring part of metabolism in which simpler substances are transformed into more complex ones. [GOC:curators, ISBN:0198547684]	IEA	biological_process
LOC_Os09g31502	77.2457	0.778381	153.713	197.478	7.62555	1.32752e-31	1.39902e-28	dehydrogenase, putative, expressed	GO:0006694	steroid biosynthetic process	The chemical reactions and pathways resulting in the formation of steroids, compounds with a 1,2,cyclopentanoperhydrophenanthrene nucleus; includes de novo formation and steroid interconversion by modification. [GOC:go_curators]	IEA	biological_process
LOC_Os09g31502	77.2457	0.778381	153.713	197.478	7.62555	1.32752e-31	1.39902e-28	dehydrogenase, putative, expressed	GO:0016491	oxidoreductase activity	Catalysis of an oxidation-reduction (redox) reaction, a reversible chemical reaction in which the oxidation state of an atom or atoms within a molecule is altered. One substrate acts as a hydrogen or electron donor and becomes oxidized, while the other acts as hydrogen or electron acceptor and becomes reduced. [GOC:go_curators]	IEA	molecular_function
LOC_Os09g31502	77.2457	0.778381	153.713	197.478	7.62555	1.32752e-31	1.39902e-28	dehydrogenase, putative, expressed	GO:0003854	3-beta-hydroxy-delta5-steroid dehydrogenase activity	Catalysis of the reaction: a 3-beta-hydroxy-delta(5)-steroid + NAD+ = a 3-oxo-delta(5)-steroid + NADH + H(+). [EC:1.1.1.145]	IEA	molecular_function
LOC_Os09g31502	77.2457	0.778381	153.713	197.478	7.62555	1.32752e-31	1.39902e-28	dehydrogenase, putative, expressed	GO:0006694	steroid biosynthetic process	The chemical reactions and pathways resulting in the formation of steroids, compounds with a 1,2,cyclopentanoperhydrophenanthrene nucleus; includes de novo formation and steroid interconversion by modification. [GOC:go_curators]	IEA	biological_process
LOC_Os09g31502	77.2457	0.778381	153.713	197.478	7.62555	1.32752e-31	1.39902e-28	dehydrogenase, putative, expressed	GO:0005488	binding	The selective, non-covalent, often stoichiometric, interaction of a molecule with one or more specific sites on another molecule. [GOC:ceb, GOC:mah, ISBN:0198506732]	IEA	molecular_function
LOC_Os09g31502	77.2457	0.778381	153.713	197.478	7.62555	1.32752e-31	1.39902e-28	dehydrogenase, putative, expressed	GO:0044237	cellular metabolic process	The chemical reactions and pathways by which individual cells transform chemical substances. [GOC:go_curators]	IEA	biological_process
LOC_Os09g31502	77.2457	0.778381	153.713	197.478	7.62555	1.32752e-31	1.39902e-28	dehydrogenase, putative, expressed	GO:0008152	metabolic process	The chemical reactions and pathways, including anabolism and catabolism, by which living organisms transform chemical substances. Metabolic processes typically transform small molecules, but also include macromolecular processes such as DNA repair and replication, and protein synthesis and degradation. [GOC:go_curators, ISBN:0198547684]	IEA	biological_process
LOC_Os09g31502	77.2457	0.778381	153.713	197.478	7.62555	1.32752e-31	1.39902e-28	dehydrogenase, putative, expressed	GO:0008152	metabolic process	The chemical reactions and pathways, including anabolism and catabolism, by which living organisms transform chemical substances. Metabolic processes typically transform small molecules, but also include macromolecular processes such as DNA repair and replication, and protein synthesis and degradation. [GOC:go_curators, ISBN:0198547684]	IEA	biological_process
LOC_Os09g31502	77.2457	0.778381	153.713	197.478	7.62555	1.32752e-31	1.39902e-28	dehydrogenase, putative, expressed	GO:0003824	catalytic activity	Catalysis of a biochemical reaction at physiological temperatures. In biologically catalyzed reactions, the reactants are known as substrates, and the catalysts are naturally occurring macromolecular substances known as enzymes. Enzymes possess specific binding sites for substrates, and are usually composed wholly or largely of protein, but RNA that has catalytic activity (ribozyme) is often also…	IEA	molecular_function
LOC_Os09g31502	77.2457	0.778381	153.713	197.478	7.62555	1.32752e-31	1.39902e-28	dehydrogenase, putative, expressed	GO:0009058	biosynthetic process	The chemical reactions and pathways resulting in the formation of substances; typically the energy-requiring part of metabolism in which simpler substances are transformed into more complex ones. [GOC:curators, ISBN:0198547684]	IEA	biological_process
LOC_Os09g31502	77.2457	0.778381	153.713	197.478	7.62555	1.32752e-31	1.39902e-28	dehydrogenase, putative, expressed	GO:0003854	3-beta-hydroxy-delta5-steroid dehydrogenase activity	Catalysis of the reaction: a 3-beta-hydroxy-delta(5)-steroid + NAD+ = a 3-oxo-delta(5)-steroid + NADH + H(+). [EC:1.1.1.145]	IEA	molecular_function
LOC_Os09g31502	77.2457	0.778381	153.713	197.478	7.62555	1.32752e-31	1.39902e-28	dehydrogenase, putative, expressed	GO:0050662	coenzyme binding	Interacting selectively and non-covalently with a coenzyme, any of various nonprotein organic cofactors that are required, in addition to an enzyme and a substrate, for an enzymatic reaction to proceed. [ISBN:0198506732]	IEA	molecular_function
LOC_Os09g31502	77.2457	0.778381	153.713	197.478	7.62555	1.32752e-31	1.39902e-28	dehydrogenase, putative, expressed	GO:0009058	biosynthetic process	The chemical reactions and pathways resulting in the formation of substances; typically the energy-requiring part of metabolism in which simpler substances are transformed into more complex ones. [GOC:curators, ISBN:0198547684]	IEA	biological_process
LOC_Os09g31502	77.2457	0.778381	153.713	197.478	7.62555	1.32752e-31	1.39902e-28	dehydrogenase, putative, expressed	GO:0008152	metabolic process	The chemical reactions and pathways, including anabolism and catabolism, by which living organisms transform chemical substances. Metabolic processes typically transform small molecules, but also include macromolecular processes such as DNA repair and replication, and protein synthesis and degradation. [GOC:go_curators, ISBN:0198547684]	IEA	biological_process
LOC_Os09g31502	77.2457	0.778381	153.713	197.478	7.62555	1.32752e-31	1.39902e-28	dehydrogenase, putative, expressed	GO:0046686	response to cadmium ion	Any process that results in a change in state or activity of a cell or an organism (in terms of movement, secretion, enzyme production, gene expression, etc.) as a result of a cadmium (Cd) ion stimulus. [GOC:ai]	IEA	biological_process
LOC_Os10g34760	23.6955	0.239071	47.1519	197.229	7.62373	1.39154e-14	3.91061e-12	RIPER3 - Ripening-related family protein precursor, putative	GO:0005576	extracellular region	The space external to the outermost structure of a cell. For cells without external protective or external encapsulating structures this refers to space outside of the plasma membrane. This term covers the host cell environment outside an intracellular parasite. [GOC:go_curators]	IEA	cellular_component
LOC_Os09g28840	27.5743	0.280506	54.8681	195.604	7.61179	8.44173e-16	2.76776e-13	OsSCP43 - Putative Serine Carboxypeptidase homologue, expressed	GO:0004185	serine-type carboxypeptidase activity	Catalysis of the hydrolysis of a peptide bond not more than three residues from the C-terminus of a polypeptide chain by a catalytic mechanism that involves a catalytic triad consisting of a serine nucleophile that is activated by a proton relay involving an acidic residue (e.g. aspartate or glutamate) and a basic residue (usually histidine). [http://merops.sanger.ac.uk/about/glossary.htm#CARBOXY…	IEA	molecular_function
LOC_Os09g28840	27.5743	0.280506	54.8681	195.604	7.61179	8.44173e-16	2.76776e-13	OsSCP43 - Putative Serine Carboxypeptidase homologue, expressed	GO:0006508	proteolysis	The hydrolysis of proteins into smaller polypeptides and/or amino acids by cleavage of their peptide bonds. [GOC:bf, GOC:mah]	IEA	biological_process
LOC_Os01g72540	23.3023	0.239071	46.3656	193.941	7.59947	3.77903e-14	1.00461e-11	OsCML23 - Calmodulin-related calcium sensor protein	GO:0005509	calcium ion binding	Interacting selectively and non-covalently with calcium ions (Ca2+). [GOC:ai]	IEA	molecular_function
LOC_Os01g72540	23.3023	0.239071	46.3656	193.941	7.59947	3.77903e-14	1.00461e-11	OsCML23 - Calmodulin-related calcium sensor protein	GO:0009288	bacterial-type flagellum	A motor complex composed of an extracellular helical protein filament coupled to a rotary motor embedded in the cell envelope. [GOC:jh2, GOC:mtg_sensu, PMID:7787060]	IEA	cellular_component
LOC_Os01g72540	23.3023	0.239071	46.3656	193.941	7.59947	3.77903e-14	1.00461e-11	OsCML23 - Calmodulin-related calcium sensor protein	GO:0001539	ciliary or flagellar motility	Cell motility due to movement of cilia or flagella. [GOC:hjd]	IEA	biological_process
LOC_Os05g30890	142.938	1.53703	284.338	184.992	7.53132	4.36027e-44	1.07219e-40	cytochrome P450, putative, expressed	GO:0055114	oxidation-reduction process	A metabolic process that results in the removal or addition of one or more electrons to or from a substance, with or without the concomitant removal or addition of a proton or protons. [GOC:dhl, GOC:ecd, GOC:jh2, GOC:jid, GOC:mlg, GOC:rph]	IEA	biological_process
LOC_Os05g30890	142.938	1.53703	284.338	184.992	7.53132	4.36027e-44	1.07219e-40	cytochrome P450, putative, expressed	GO:0016491	oxidoreductase activity	Catalysis of an oxidation-reduction (redox) reaction, a reversible chemical reaction in which the oxidation state of an atom or atoms within a molecule is altered. One substrate acts as a hydrogen or electron donor and becomes oxidized, while the other acts as hydrogen or electron acceptor and becomes reduced. [GOC:go_curators]	IEA	molecular_function
LOC_Os05g30890	142.938	1.53703	284.338	184.992	7.53132	4.36027e-44	1.07219e-40	cytochrome P450, putative, expressed	GO:0005783	endoplasmic reticulum	The irregular network of unit membranes, visible only by electron microscopy, that occurs in the cytoplasm of many eukaryotic cells. The membranes form a complex meshwork of tubular channels, which are often expanded into slitlike cavities called cisternae. The ER takes two forms, rough (or granular), with ribosomes adhering to the outer surface, and smooth (with no ribosomes attached). [ISBN:019…	IEA	cellular_component
LOC_Os05g30890	142.938	1.53703	284.338	184.992	7.53132	4.36027e-44	1.07219e-40	cytochrome P450, putative, expressed	GO:0009055	electron carrier activity	Any molecular entity that serves as an electron acceptor and electron donor in an electron transport system. [ISBN:0198506732]	IEA	molecular_function
LOC_Os05g30890	142.938	1.53703	284.338	184.992	7.53132	4.36027e-44	1.07219e-40	cytochrome P450, putative, expressed	GO:0004497	monooxygenase activity	Catalysis of the incorporation of one atom from molecular oxygen into a compound and the reduction of the other atom of oxygen to water. [http://www.onelook.com/, ISBN:0198506732]	IEA	molecular_function
LOC_Os05g30890	142.938	1.53703	284.338	184.992	7.53132	4.36027e-44	1.07219e-40	cytochrome P450, putative, expressed	GO:0020037	heme binding	Interacting selectively and non-covalently with heme, any compound of iron complexed in a porphyrin (tetrapyrrole) ring. [CHEBI:30413, GOC:ai]	IEA	molecular_function
LOC_Os05g30890	142.938	1.53703	284.338	184.992	7.53132	4.36027e-44	1.07219e-40	cytochrome P450, putative, expressed	GO:0005506	iron ion binding	Interacting selectively and non-covalently with iron (Fe) ions. [GOC:ai]	IEA	molecular_function
LOC_Os05g30890	142.938	1.53703	284.338	184.992	7.53132	4.36027e-44	1.07219e-40	cytochrome P450, putative, expressed	GO:0046872	metal ion binding	Interacting selectively and non-covalently with any metal ion. [GOC:ai]	IEA	molecular_function
LOC_Os05g22300	22.6524	0.280506	45.0243	160.511	7.32653	6.15925e-14	1.58041e-11	transferase family protein, putative	GO:0016747	transferase activity, transferring acyl groups other than amino-acyl groups	Catalysis of the transfer of an acyl group, other than amino-acyl, from one compound (donor) to another (acceptor). [GOC:jl]	IEA	molecular_function
LOC_Os05g22300	22.6524	0.280506	45.0243	160.511	7.32653	6.15925e-14	1.58041e-11	transferase family protein, putative	GO:0016740	transferase activity	Catalysis of the transfer of a group, e.g. a methyl group, glycosyl group, acyl group, phosphorus-containing, or other groups, from one compound (generally regarded as the donor) to another compound (generally regarded as the acceptor). Transferase is the systematic name for any enzyme of EC class 2. [ISBN:0198506732]	IEA	molecular_function
LOC_Os03g01290	18.8285	0.269655	37.3872	138.649	7.11529	1.17719e-11	2.53551e-09	peptide transporter PTR2, putative, expressed	GO:0015706	nitrate transport	The directed movement of nitrate into, out of or within a cell, or between cells, by means of some agent such as a transporter or pore. [GOC:krc]	IEA	biological_process
LOC_Os03g01290	18.8285	0.269655	37.3872	138.649	7.11529	1.17719e-11	2.53551e-09	peptide transporter PTR2, putative, expressed	GO:0009414	response to water deprivation	Any process that results in a change in state or activity of a cell or an organism (in terms of movement, secretion, enzyme production, gene expression, etc.) as a result of a water deprivation stimulus, prolonged deprivation of water. [GOC:lr]	IEA	biological_process
LOC_Os03g01290	18.8285	0.269655	37.3872	138.649	7.11529	1.17719e-11	2.53551e-09	peptide transporter PTR2, putative, expressed	GO:0015112	nitrate transmembrane transporter activity	Catalysis of the transfer of nitrate ions (NO3-) from one side of a membrane to the other. [GOC:ai]	IEA	molecular_function
LOC_Os03g01290	18.8285	0.269655	37.3872	138.649	7.11529	1.17719e-11	2.53551e-09	peptide transporter PTR2, putative, expressed	GO:0006810	transport	The directed movement of substances (such as macromolecules, small molecules, ions) into, out of or within a cell, or between cells, or within a multicellular organism by means of some agent such as a transporter or pore. [GOC:dph, GOC:jl, GOC:mah]	IEA	biological_process
LOC_Os03g01290	18.8285	0.269655	37.3872	138.649	7.11529	1.17719e-11	2.53551e-09	peptide transporter PTR2, putative, expressed	GO:0016020	membrane	Double layer of lipid molecules that encloses all cells, and, in eukaryotes, many organelles; may be a single or double lipid bilayer; also includes associated proteins. [GOC:mah, ISBN:0815316194]	IEA	cellular_component
LOC_Os03g01290	18.8285	0.269655	37.3872	138.649	7.11529	1.17719e-11	2.53551e-09	peptide transporter PTR2, putative, expressed	GO:0005886	plasma membrane	The membrane surrounding a cell that separates the cell from its external environment. It consists of a phospholipid bilayer and associated proteins. [ISBN:0716731363]	IEA	cellular_component
LOC_Os03g01290	18.8285	0.269655	37.3872	138.649	7.11529	1.17719e-11	2.53551e-09	peptide transporter PTR2, putative, expressed	GO:0005215	transporter activity	Enables the directed movement of substances (such as macromolecules, small molecules, ions) into, out of or within a cell, or between cells. [GOC:ai, GOC:dgf]	IEA	molecular_function
LOC_Os03g01290	18.8285	0.269655	37.3872	138.649	7.11529	1.17719e-11	2.53551e-09	peptide transporter PTR2, putative, expressed	GO:0010167	response to nitrate	Any process that results in a change in state or activity of a cell or an organism (in terms of movement, secretion, enzyme production, gene expression, etc.) as a result of a nitrate stimulus. [GOC:sm]	IEA	biological_process
LOC_Os03g01290	18.8285	0.269655	37.3872	138.649	7.11529	1.17719e-11	2.53551e-09	peptide transporter PTR2, putative, expressed	GO:0006857	oligopeptide transport	The directed movement of oligopeptides into, out of or within a cell, or between cells, by means of some agent such as a transporter or pore. Oligopeptides are molecules that contain a small number (2 to 20) of amino-acid residues connected by peptide linkages. [ISBN:0198506732]	IEA	biological_process
LOC_Os03g01290	18.8285	0.269655	37.3872	138.649	7.11529	1.17719e-11	2.53551e-09	peptide transporter PTR2, putative, expressed	GO:0016021	integral to membrane	Penetrating at least one phospholipid bilayer of a membrane. May also refer to the state of being buried in the bilayer with no exposure outside the bilayer. When used to describe a protein, indicates that all or part of the peptide sequence is embedded in the membrane. [GOC:go_curators]	IEA	cellular_component
LOC_Os11g18320	16.2975	0.239071	32.3559	135.34	7.08044	6.13025e-10	1.07036e-07	hypothetical protein
LOC_Os11g18320	16.2975	0.239071	32.3559	135.34	7.08044	6.13025e-10	1.07036e-07	hypothetical protein
LOC_Os05g49790	34.7534	0.550161	68.9567	125.339	6.96969	2.51847e-18	1.09287e-15	DUF538 domain containing protein, putative, expressed
LOC_Os01g19750	133.72	2.27594	265.164	116.507	6.86427	3.79342e-41	8.61048e-38	glycosyl hydrolase, putative, expressed	GO:0003824	catalytic activity	Catalysis of a biochemical reaction at physiological temperatures. In biologically catalyzed reactions, the reactants are known as substrates, and the catalysts are naturally occurring macromolecular substances known as enzymes. Enzymes possess specific binding sites for substrates, and are usually composed wholly or largely of protein, but RNA that has catalytic activity (ribozyme) is often also…	IEA	molecular_function
LOC_Os01g19750	133.72	2.27594	265.164	116.507	6.86427	3.79342e-41	8.61048e-38	glycosyl hydrolase, putative, expressed	GO:0008152	metabolic process	The chemical reactions and pathways, including anabolism and catabolism, by which living organisms transform chemical substances. Metabolic processes typically transform small molecules, but also include macromolecular processes such as DNA repair and replication, and protein synthesis and degradation. [GOC:go_curators, ISBN:0198547684]	IEA	biological_process
LOC_Os01g19750	133.72	2.27594	265.164	116.507	6.86427	3.79342e-41	8.61048e-38	glycosyl hydrolase, putative, expressed	GO:0006032	chitin catabolic process	The chemical reactions and pathways resulting in the breakdown of chitin, a linear polysaccharide consisting of beta-(1->4)-linked N-acetyl-D-glucosamine residues. [GOC:jl, ISBN:0198506732]	IEA	biological_process
LOC_Os01g19750	133.72	2.27594	265.164	116.507	6.86427	3.79342e-41	8.61048e-38	glycosyl hydrolase, putative, expressed	GO:0016787	hydrolase activity	Catalysis of the hydrolysis of various bonds, e.g. C-O, C-N, C-C, phosphoric anhydride bonds, etc. Hydrolase is the systematic name for any enzyme of EC class 3. [ISBN:0198506732]	IEA	molecular_function
LOC_Os01g19750	133.72	2.27594	265.164	116.507	6.86427	3.79342e-41	8.61048e-38	glycosyl hydrolase, putative, expressed	GO:0004553	hydrolase activity, hydrolyzing O-glycosyl compounds	Catalysis of the hydrolysis of any O-glycosyl bond. [GOC:mah]	IEA	molecular_function
LOC_Os01g19750	133.72	2.27594	265.164	116.507	6.86427	3.79342e-41	8.61048e-38	glycosyl hydrolase, putative, expressed	GO:0016798	hydrolase activity, acting on glycosyl bonds	Catalysis of the hydrolysis of any glycosyl bond. [GOC:jl]	IEA	molecular_function
LOC_Os01g19750	133.72	2.27594	265.164	116.507	6.86427	3.79342e-41	8.61048e-38	glycosyl hydrolase, putative, expressed	GO:0043169	cation binding	Interacting selectively and non-covalently with cations, charged atoms or groups of atoms with a net positive charge. [GOC:jl]	IEA	molecular_function
LOC_Os01g19750	133.72	2.27594	265.164	116.507	6.86427	3.79342e-41	8.61048e-38	glycosyl hydrolase, putative, expressed	GO:0005975	carbohydrate metabolic process	The chemical reactions and pathways involving carbohydrates, any of a group of organic compounds based of the general formula Cx(H2O)y. Includes the formation of carbohydrate derivatives by the addition of a carbohydrate residue to another molecule. [GOC:mah, ISBN:0198506732]	IEA	biological_process
LOC_Os01g19750	133.72	2.27594	265.164	116.507	6.86427	3.79342e-41	8.61048e-38	glycosyl hydrolase, putative, expressed	GO:0004568	chitinase activity	Catalysis of the hydrolysis of (1->4)-beta linkages of N-acetyl-D-glucosamine (GlcNAc) polymers of chitin and chitodextrins. [EC:3.2.1.14, GOC:bf, GOC:kah, GOC:pde, PMID:11468293]	IEA	molecular_function
LOC_Os08g35750	12.169	0.239071	24.0989	100.802	6.65538	1.20257e-07	1.33404e-05	Cupin domain containing protein, expressed	GO:0045735	nutrient reservoir activity	Functions in the storage of nutritious substrates. [GOC:ai]	IEA	molecular_function
LOC_Os08g35750	12.169	0.239071	24.0989	100.802	6.65538	1.20257e-07	1.33404e-05	Cupin domain containing protein, expressed	GO:0046872	metal ion binding	Interacting selectively and non-covalently with any metal ion. [GOC:ai]	IEA	molecular_function
LOC_Os08g35750	12.169	0.239071	24.0989	100.802	6.65538	1.20257e-07	1.33404e-05	Cupin domain containing protein, expressed	GO:0005576	extracellular region	The space external to the outermost structure of a cell. For cells without external protective or external encapsulating structures this refers to space outside of the plasma membrane. This term covers the host cell environment outside an intracellular parasite. [GOC:go_curators]	IEA	cellular_component
LOC_Os08g35750	12.169	0.239071	24.0989	100.802	6.65538	1.20257e-07	1.33404e-05	Cupin domain containing protein, expressed	GO:0048046	apoplast	The cell membranes and intracellular regions in a plant are connected through plasmodesmata, and plants may be described as having two major compartments: the living symplast and the non-living apoplast. The apoplast is external to the plasma membrane and includes cell walls, intercellular spaces and the lumen of dead structures such as xylem vessels. Water and solutes pass freely through it. [GO…	IEA	cellular_component
LOC_Os08g35750	12.169	0.239071	24.0989	100.802	6.65538	1.20257e-07	1.33404e-05	Cupin domain containing protein, expressed	GO:0030145	manganese ion binding	Interacting selectively and non-covalently with manganese (Mn) ions. [GOC:ai]	IEA	molecular_function
LOC_Os10g23130	13.4483	0.280506	26.6162	94.8864	6.56813	2.72934e-08	3.62398e-06	cytochrome P450 88A1, putative	GO:0005506	iron ion binding	Interacting selectively and non-covalently with iron (Fe) ions. [GOC:ai]	IEA	molecular_function
LOC_Os10g23130	13.4483	0.280506	26.6162	94.8864	6.56813	2.72934e-08	3.62398e-06	cytochrome P450 88A1, putative	GO:0055114	oxidation-reduction process	A metabolic process that results in the removal or addition of one or more electrons to or from a substance, with or without the concomitant removal or addition of a proton or protons. [GOC:dhl, GOC:ecd, GOC:jh2, GOC:jid, GOC:mlg, GOC:rph]	IEA	biological_process
LOC_Os10g23130	13.4483	0.280506	26.6162	94.8864	6.56813	2.72934e-08	3.62398e-06	cytochrome P450 88A1, putative	GO:0046872	metal ion binding	Interacting selectively and non-covalently with any metal ion. [GOC:ai]	IEA	molecular_function
LOC_Os10g23130	13.4483	0.280506	26.6162	94.8864	6.56813	2.72934e-08	3.62398e-06	cytochrome P450 88A1, putative	GO:0016491	oxidoreductase activity	Catalysis of an oxidation-reduction (redox) reaction, a reversible chemical reaction in which the oxidation state of an atom or atoms within a molecule is altered. One substrate acts as a hydrogen or electron donor and becomes oxidized, while the other acts as hydrogen or electron acceptor and becomes reduced. [GOC:go_curators]	IEA	molecular_function
LOC_Os10g23130	13.4483	0.280506	26.6162	94.8864	6.56813	2.72934e-08	3.62398e-06	cytochrome P450 88A1, putative	GO:0009055	electron carrier activity	Any molecular entity that serves as an electron acceptor and electron donor in an electron transport system. [ISBN:0198506732]	IEA	molecular_function
LOC_Os10g23130	13.4483	0.280506	26.6162	94.8864	6.56813	2.72934e-08	3.62398e-06	cytochrome P450 88A1, putative	GO:0020037	heme binding	Interacting selectively and non-covalently with heme, any compound of iron complexed in a porphyrin (tetrapyrrole) ring. [CHEBI:30413, GOC:ai]	IEA	molecular_function
LOC_Os10g23130	13.4483	0.280506	26.6162	94.8864	6.56813	2.72934e-08	3.62398e-06	cytochrome P450 88A1, putative	GO:0004497	monooxygenase activity	Catalysis of the incorporation of one atom from molecular oxygen into a compound and the reduction of the other atom of oxygen to water. [http://www.onelook.com/, ISBN:0198506732]	IEA	molecular_function
LOC_Os03g29150	11.6057	0.269655	22.9418	85.0783	6.41072	1.04348e-07	1.18427e-05	NAD dependent epimerase/dehydratase family protein, putative, expressed	GO:0003854	3-beta-hydroxy-delta5-steroid dehydrogenase activity	Catalysis of the reaction: a 3-beta-hydroxy-delta(5)-steroid + NAD+ = a 3-oxo-delta(5)-steroid + NADH + H(+). [EC:1.1.1.145]	IEA	molecular_function
LOC_Os03g29150	11.6057	0.269655	22.9418	85.0783	6.41072	1.04348e-07	1.18427e-05	NAD dependent epimerase/dehydratase family protein, putative, expressed	GO:0005488	binding	The selective, non-covalent, often stoichiometric, interaction of a molecule with one or more specific sites on another molecule. [GOC:ceb, GOC:mah, ISBN:0198506732]	IEA	molecular_function
LOC_Os03g29150	11.6057	0.269655	22.9418	85.0783	6.41072	1.04348e-07	1.18427e-05	NAD dependent epimerase/dehydratase family protein, putative, expressed	GO:0008152	metabolic process	The chemical reactions and pathways, including anabolism and catabolism, by which living organisms transform chemical substances. Metabolic processes typically transform small molecules, but also include macromolecular processes such as DNA repair and replication, and protein synthesis and degradation. [GOC:go_curators, ISBN:0198547684]	IEA	biological_process
LOC_Os03g29150	11.6057	0.269655	22.9418	85.0783	6.41072	1.04348e-07	1.18427e-05	NAD dependent epimerase/dehydratase family protein, putative, expressed	GO:0008152	metabolic process	The chemical reactions and pathways, including anabolism and catabolism, by which living organisms transform chemical substances. Metabolic processes typically transform small molecules, but also include macromolecular processes such as DNA repair and replication, and protein synthesis and degradation. [GOC:go_curators, ISBN:0198547684]	IEA	biological_process
LOC_Os03g29150	11.6057	0.269655	22.9418	85.0783	6.41072	1.04348e-07	1.18427e-05	NAD dependent epimerase/dehydratase family protein, putative, expressed	GO:0050662	coenzyme binding	Interacting selectively and non-covalently with a coenzyme, any of various nonprotein organic cofactors that are required, in addition to an enzyme and a substrate, for an enzymatic reaction to proceed. [ISBN:0198506732]	IEA	molecular_function
LOC_Os03g29150	11.6057	0.269655	22.9418	85.0783	6.41072	1.04348e-07	1.18427e-05	NAD dependent epimerase/dehydratase family protein, putative, expressed	GO:0044237	cellular metabolic process	The chemical reactions and pathways by which individual cells transform chemical substances. [GOC:go_curators]	IEA	biological_process
LOC_Os03g29150	11.6057	0.269655	22.9418	85.0783	6.41072	1.04348e-07	1.18427e-05	NAD dependent epimerase/dehydratase family protein, putative, expressed	GO:0003824	catalytic activity	Catalysis of a biochemical reaction at physiological temperatures. In biologically catalyzed reactions, the reactants are known as substrates, and the catalysts are naturally occurring macromolecular substances known as enzymes. Enzymes possess specific binding sites for substrates, and are usually composed wholly or largely of protein, but RNA that has catalytic activity (ribozyme) is often also…	IEA	molecular_function
LOC_Os03g29150	11.6057	0.269655	22.9418	85.0783	6.41072	1.04348e-07	1.18427e-05	NAD dependent epimerase/dehydratase family protein, putative, expressed	GO:0006694	steroid biosynthetic process	The chemical reactions and pathways resulting in the formation of steroids, compounds with a 1,2,cyclopentanoperhydrophenanthrene nucleus; includes de novo formation and steroid interconversion by modification. [GOC:go_curators]	IEA	biological_process
LOC_Os03g29150	11.6057	0.269655	22.9418	85.0783	6.41072	1.04348e-07	1.18427e-05	NAD dependent epimerase/dehydratase family protein, putative, expressed	GO:0003854	3-beta-hydroxy-delta5-steroid dehydrogenase activity	Catalysis of the reaction: a 3-beta-hydroxy-delta(5)-steroid + NAD+ = a 3-oxo-delta(5)-steroid + NADH + H(+). [EC:1.1.1.145]	IEA	molecular_function
LOC_Os03g29150	11.6057	0.269655	22.9418	85.0783	6.41072	1.04348e-07	1.18427e-05	NAD dependent epimerase/dehydratase family protein, putative, expressed	GO:0006694	steroid biosynthetic process	The chemical reactions and pathways resulting in the formation of steroids, compounds with a 1,2,cyclopentanoperhydrophenanthrene nucleus; includes de novo formation and steroid interconversion by modification. [GOC:go_curators]	IEA	biological_process
LOC_Os03g29150	11.6057	0.269655	22.9418	85.0783	6.41072	1.04348e-07	1.18427e-05	NAD dependent epimerase/dehydratase family protein, putative, expressed	GO:0005488	binding	The selective, non-covalent, often stoichiometric, interaction of a molecule with one or more specific sites on another molecule. [GOC:ceb, GOC:mah, ISBN:0198506732]	IEA	molecular_function
LOC_Os03g29150	11.6057	0.269655	22.9418	85.0783	6.41072	1.04348e-07	1.18427e-05	NAD dependent epimerase/dehydratase family protein, putative, expressed	GO:0003854	3-beta-hydroxy-delta5-steroid dehydrogenase activity	Catalysis of the reaction: a 3-beta-hydroxy-delta(5)-steroid + NAD+ = a 3-oxo-delta(5)-steroid + NADH + H(+). [EC:1.1.1.145]	IEA	molecular_function
LOC_Os03g29150	11.6057	0.269655	22.9418	85.0783	6.41072	1.04348e-07	1.18427e-05	NAD dependent epimerase/dehydratase family protein, putative, expressed	GO:0003824	catalytic activity	Catalysis of a biochemical reaction at physiological temperatures. In biologically catalyzed reactions, the reactants are known as substrates, and the catalysts are naturally occurring macromolecular substances known as enzymes. Enzymes possess specific binding sites for substrates, and are usually composed wholly or largely of protein, but RNA that has catalytic activity (ribozyme) is often also…	IEA	molecular_function
LOC_Os03g29150	11.6057	0.269655	22.9418	85.0783	6.41072	1.04348e-07	1.18427e-05	NAD dependent epimerase/dehydratase family protein, putative, expressed	GO:0050662	coenzyme binding	Interacting selectively and non-covalently with a coenzyme, any of various nonprotein organic cofactors that are required, in addition to an enzyme and a substrate, for an enzymatic reaction to proceed. [ISBN:0198506732]	IEA	molecular_function
LOC_Os03g29150	11.6057	0.269655	22.9418	85.0783	6.41072	1.04348e-07	1.18427e-05	NAD dependent epimerase/dehydratase family protein, putative, expressed	GO:0005488	binding	The selective, non-covalent, often stoichiometric, interaction of a molecule with one or more specific sites on another molecule. [GOC:ceb, GOC:mah, ISBN:0198506732]	IEA	molecular_function
LOC_Os03g29150	11.6057	0.269655	22.9418	85.0783	6.41072	1.04348e-07	1.18427e-05	NAD dependent epimerase/dehydratase family protein, putative, expressed	GO:0006694	steroid biosynthetic process	The chemical reactions and pathways resulting in the formation of steroids, compounds with a 1,2,cyclopentanoperhydrophenanthrene nucleus; includes de novo formation and steroid interconversion by modification. [GOC:go_curators]	IEA	biological_process
LOC_Os03g29150	11.6057	0.269655	22.9418	85.0783	6.41072	1.04348e-07	1.18427e-05	NAD dependent epimerase/dehydratase family protein, putative, expressed	GO:0008152	metabolic process	The chemical reactions and pathways, including anabolism and catabolism, by which living organisms transform chemical substances. Metabolic processes typically transform small molecules, but also include macromolecular processes such as DNA repair and replication, and protein synthesis and degradation. [GOC:go_curators, ISBN:0198547684]	IEA	biological_process
LOC_Os03g29150	11.6057	0.269655	22.9418	85.0783	6.41072	1.04348e-07	1.18427e-05	NAD dependent epimerase/dehydratase family protein, putative, expressed	GO:0003824	catalytic activity	Catalysis of a biochemical reaction at physiological temperatures. In biologically catalyzed reactions, the reactants are known as substrates, and the catalysts are naturally occurring macromolecular substances known as enzymes. Enzymes possess specific binding sites for substrates, and are usually composed wholly or largely of protein, but RNA that has catalytic activity (ribozyme) is often also…	IEA	molecular_function
LOC_Os03g29150	11.6057	0.269655	22.9418	85.0783	6.41072	1.04348e-07	1.18427e-05	NAD dependent epimerase/dehydratase family protein, putative, expressed	GO:0050662	coenzyme binding	Interacting selectively and non-covalently with a coenzyme, any of various nonprotein organic cofactors that are required, in addition to an enzyme and a substrate, for an enzymatic reaction to proceed. [ISBN:0198506732]	IEA	molecular_function
LOC_Os03g29150	11.6057	0.269655	22.9418	85.0783	6.41072	1.04348e-07	1.18427e-05	NAD dependent epimerase/dehydratase family protein, putative, expressed	GO:0044237	cellular metabolic process	The chemical reactions and pathways by which individual cells transform chemical substances. [GOC:go_curators]	IEA	biological_process
LOC_Os03g29150	11.6057	0.269655	22.9418	85.0783	6.41072	1.04348e-07	1.18427e-05	NAD dependent epimerase/dehydratase family protein, putative, expressed	GO:0044237	cellular metabolic process	The chemical reactions and pathways by which individual cells transform chemical substances. [GOC:go_curators]	IEA	biological_process
LOC_Os07g19040	133.291	3.35456	263.227	78.4684	6.29404	1.35416e-38	2.49741e-35	glycosyl hydrolase, putative	GO:0006032	chitin catabolic process	The chemical reactions and pathways resulting in the breakdown of chitin, a linear polysaccharide consisting of beta-(1->4)-linked N-acetyl-D-glucosamine residues. [GOC:jl, ISBN:0198506732]	IEA	biological_process
LOC_Os07g19040	133.291	3.35456	263.227	78.4684	6.29404	1.35416e-38	2.49741e-35	glycosyl hydrolase, putative	GO:0005975	carbohydrate metabolic process	The chemical reactions and pathways involving carbohydrates, any of a group of organic compounds based of the general formula Cx(H2O)y. Includes the formation of carbohydrate derivatives by the addition of a carbohydrate residue to another molecule. [GOC:mah, ISBN:0198506732]	IEA	biological_process
LOC_Os07g19040	133.291	3.35456	263.227	78.4684	6.29404	1.35416e-38	2.49741e-35	glycosyl hydrolase, putative	GO:0008152	metabolic process	The chemical reactions and pathways, including anabolism and catabolism, by which living organisms transform chemical substances. Metabolic processes typically transform small molecules, but also include macromolecular processes such as DNA repair and replication, and protein synthesis and degradation. [GOC:go_curators, ISBN:0198547684]	IEA	biological_process
LOC_Os07g19040	133.291	3.35456	263.227	78.4684	6.29404	1.35416e-38	2.49741e-35	glycosyl hydrolase, putative	GO:0043169	cation binding	Interacting selectively and non-covalently with cations, charged atoms or groups of atoms with a net positive charge. [GOC:jl]	IEA	molecular_function
LOC_Os07g19040	133.291	3.35456	263.227	78.4684	6.29404	1.35416e-38	2.49741e-35	glycosyl hydrolase, putative	GO:0016798	hydrolase activity, acting on glycosyl bonds	Catalysis of the hydrolysis of any glycosyl bond. [GOC:jl]	IEA	molecular_function
LOC_Os07g19040	133.291	3.35456	263.227	78.4684	6.29404	1.35416e-38	2.49741e-35	glycosyl hydrolase, putative	GO:0016787	hydrolase activity	Catalysis of the hydrolysis of various bonds, e.g. C-O, C-N, C-C, phosphoric anhydride bonds, etc. Hydrolase is the systematic name for any enzyme of EC class 3. [ISBN:0198506732]	IEA	molecular_function
LOC_Os07g19040	133.291	3.35456	263.227	78.4684	6.29404	1.35416e-38	2.49741e-35	glycosyl hydrolase, putative	GO:0004568	chitinase activity	Catalysis of the hydrolysis of (1->4)-beta linkages of N-acetyl-D-glucosamine (GlcNAc) polymers of chitin and chitodextrins. [EC:3.2.1.14, GOC:bf, GOC:kah, GOC:pde, PMID:11468293]	IEA	molecular_function
LOC_Os07g19040	133.291	3.35456	263.227	78.4684	6.29404	1.35416e-38	2.49741e-35	glycosyl hydrolase, putative	GO:0004553	hydrolase activity, hydrolyzing O-glycosyl compounds	Catalysis of the hydrolysis of any O-glycosyl bond. [GOC:mah]	IEA	molecular_function
LOC_Os07g19040	133.291	3.35456	263.227	78.4684	6.29404	1.35416e-38	2.49741e-35	glycosyl hydrolase, putative	GO:0003824	catalytic activity	Catalysis of a biochemical reaction at physiological temperatures. In biologically catalyzed reactions, the reactants are known as substrates, and the catalysts are naturally occurring macromolecular substances known as enzymes. Enzymes possess specific binding sites for substrates, and are usually composed wholly or largely of protein, but RNA that has catalytic activity (ribozyme) is often also…	IEA	molecular_function
LOC_Os01g26340	9.33875	0.239071	18.4384	77.1252	6.26913	6.22968e-06	0.000415895	dirigent, putative
LOC_Os01g54515	78.3988	2.39631	154.401	64.433	6.00973	2.38051e-28	2.066e-25	peptide transporter PTR2, putative, expressed (OsAM60)	GO:0016021	integral to membrane	Penetrating at least one phospholipid bilayer of a membrane. May also refer to the state of being buried in the bilayer with no exposure outside the bilayer. When used to describe a protein, indicates that all or part of the peptide sequence is embedded in the membrane. [GOC:go_curators]	IEA	cellular_component
LOC_Os01g54515	78.3988	2.39631	154.401	64.433	6.00973	2.38051e-28	2.066e-25	peptide transporter PTR2, putative, expressed	GO:0006857	oligopeptide transport	The directed movement of oligopeptides into, out of or within a cell, or between cells, by means of some agent such as a transporter or pore. Oligopeptides are molecules that contain a small number (2 to 20) of amino-acid residues connected by peptide linkages. [ISBN:0198506732]	IEA	biological_process
LOC_Os01g54515	78.3988	2.39631	154.401	64.433	6.00973	2.38051e-28	2.066e-25	peptide transporter PTR2, putative, expressed	GO:0005215	transporter activity	Enables the directed movement of substances (such as macromolecules, small molecules, ions) into, out of or within a cell, or between cells. [GOC:ai, GOC:dgf]	IEA	molecular_function
LOC_Os01g54515	78.3988	2.39631	154.401	64.433	6.00973	2.38051e-28	2.066e-25	peptide transporter PTR2, putative, expressed	GO:0016020	membrane	Double layer of lipid molecules that encloses all cells, and, in eukaryotes, many organelles; may be a single or double lipid bilayer; also includes associated proteins. [GOC:mah, ISBN:0815316194]	IEA	cellular_component
LOC_Os01g54515	78.3988	2.39631	154.401	64.433	6.00973	2.38051e-28	2.066e-25	peptide transporter PTR2, putative, expressed	GO:0015904	tetracycline transport	The directed movement of tetracycline into, out of or within a cell, or between cells, by means of some agent such as a transporter or pore. Tetracycline is a broad spectrum antibiotic that blocks binding of aminoacyl tRNA to the ribosomes of both Gram-positive and Gram-negative organisms (and those of organelles). [CHEBI:27902, GOC:curators]	IEA	biological_process
LOC_Os01g54515	78.3988	2.39631	154.401	64.433	6.00973	2.38051e-28	2.066e-25	peptide transporter PTR2, putative, expressed	GO:0015520	tetracycline:hydrogen antiporter activity	Catalysis of the transfer of a solute or solutes from one side of a membrane to the other according to the reaction: H+(out) + tetracycline(in) = H+(in) + tetracycline(out). [TC:2.A.1.2.4]	IEA	molecular_function
LOC_Os01g54515	78.3988	2.39631	154.401	64.433	6.00973	2.38051e-28	2.066e-25	peptide transporter PTR2, putative, expressed	GO:0046677	response to antibiotic	Any process that results in a change in state or activity of a cell or an organism (in terms of movement, secretion, enzyme production, gene expression, etc.) as a result of an antibiotic stimulus. An antibiotic is a chemical substance produced by a microorganism which has the capacity to inhibit the growth of or to kill other microorganisms. [GOC:ai, GOC:ef]	IEA	biological_process
LOC_Os06g01580	27.1038	0.830667	53.3769	64.2579	6.0058	2.01834e-14	5.61861e-12	LTPL127 - Protease inhibitor/seed storage/LTP family protein precursor	GO:0006869	lipid transport	The directed movement of lipids into, out of or within a cell, or between cells, by means of some agent such as a transporter or pore. Lipids are compounds soluble in an organic solvent but not, or sparingly, in an aqueous solvent. [ISBN:0198506732]	IEA	biological_process
LOC_Os07g02920	29.81	0.997719	58.6223	58.7563	5.87667	1.68132e-15	5.33466e-13	DUF538 domain containing protein, putative, expressed
LOC_Os10g04730	7.86629	0.280506	15.4521	55.0864	5.78363	3.18386e-05	0.00162262	TKL_IRAK_DUF26-la.6 - DUF26 kinases have homology to DUF26 containing loci, expressed	GO:0006468	protein phosphorylation	The process of introducing a phosphate group on to a protein. [GOC:hb]	IEA	biological_process
LOC_Os10g04730	7.86629	0.280506	15.4521	55.0864	5.78363	3.18386e-05	0.00162262	TKL_IRAK_DUF26-la.6 - DUF26 kinases have homology to DUF26 containing loci, expressed	GO:0004674	protein serine/threonine kinase activity	Catalysis of the reactions: ATP + protein serine = ADP + protein serine phosphate, and ATP + protein threonine = ADP + protein threonine phosphate. [GOC:bf]	IEA	molecular_function
LOC_Os10g04730	7.86629	0.280506	15.4521	55.0864	5.78363	3.18386e-05	0.00162262	TKL_IRAK_DUF26-la.6 - DUF26 kinases have homology to DUF26 containing loci, expressed	GO:0000166	nucleotide binding	Interacting selectively and non-covalently with a nucleotide, any compound consisting of a nucleoside that is esterified with (ortho)phosphate or an oligophosphate at any hydroxyl group on the ribose or deoxyribose. [GOC:mah, ISBN:0198547684]	IEA	molecular_function
LOC_Os10g04730	7.86629	0.280506	15.4521	55.0864	5.78363	3.18386e-05	0.00162262	TKL_IRAK_DUF26-la.6 - DUF26 kinases have homology to DUF26 containing loci, expressed	GO:0004672	protein kinase activity	Catalysis of the phosphorylation of an amino acid residue in a protein, usually according to the reaction: a protein + ATP = a phosphoprotein + ADP. [MetaCyc:PROTEIN-KINASE-RXN]	IEA	molecular_function
LOC_Os10g04730	7.86629	0.280506	15.4521	55.0864	5.78363	3.18386e-05	0.00162262	TKL_IRAK_DUF26-la.6 - DUF26 kinases have homology to DUF26 containing loci, expressed	GO:0004713	protein tyrosine kinase activity	Catalysis of the reaction: ATP + a protein tyrosine = ADP + protein tyrosine phosphate. [EC:2.7.10]	IEA	molecular_function
LOC_Os10g04730	7.86629	0.280506	15.4521	55.0864	5.78363	3.18386e-05	0.00162262	TKL_IRAK_DUF26-la.6 - DUF26 kinases have homology to DUF26 containing loci, expressed	GO:0005524	ATP binding	Interacting selectively and non-covalently with ATP, adenosine 5'-triphosphate, a universally important coenzyme and enzyme regulator. [ISBN:0198506732]	IEA	molecular_function
LOC_Os10g04730	7.86629	0.280506	15.4521	55.0864	5.78363	3.18386e-05	0.00162262	TKL_IRAK_DUF26-la.6 - DUF26 kinases have homology to DUF26 containing loci, expressed	GO:0016301	kinase activity	Catalysis of the transfer of a phosphate group, usually from ATP, to a substrate molecule. [ISBN:0198506732]	IEA	molecular_function
LOC_Os09g15240	19.9558	0.747797	39.1639	52.3723	5.71073	2.5563e-10	4.86654e-08	carotenoid cleavage dioxygenase, putative, expressed
LOC_Os08g45200	178.338	7.0725	349.603	49.4313	5.62735	2.59284e-37	4.02682e-34	expressed protein
LOC_Os04g04350	32.7031	1.29796	64.1083	49.3917	5.6262	5.34005e-16	1.79062e-13	hypothetical protein
LOC_Os02g12080	39.6338	1.57846	77.6892	49.2182	5.62112	1.95851e-19	9.79518e-17	expressed protein
LOC_Os03g17870	827.013	33.9817	1620.05	47.6741	5.57513	7.41906e-57	3.64869e-53	metallothionein, putative, expressed	GO:0046872	metal ion binding	Interacting selectively and non-covalently with any metal ion. [GOC:ai]	IEA	molecular_function
LOC_Os03g17870	827.013	33.9817	1620.05	47.6741	5.57513	7.41906e-57	3.64869e-53	metallothionein, putative, expressed	GO:0005507	copper ion binding	Interacting selectively and non-covalently with copper (Cu) ions. [GOC:ai]	IEA	molecular_function
LOC_Os02g33030	130.978	5.47037	256.485	46.8862	5.55109	4.05146e-33	5.19785e-30	bifunctional monodehydroascorbate reductase and carbonic anhydrasenectarin-3 precursor, putative, expressed	GO:0004089	carbonate dehydratase activity	Catalysis of the reaction: H2CO3 = CO2 + H2O. [EC:4.2.1.1]	IEA	molecular_function
LOC_Os02g33030	130.978	5.47037	256.485	46.8862	5.55109	4.05146e-33	5.19785e-30	bifunctional monodehydroascorbate reductase and carbonic anhydrasenectarin-3 precursor, putative, expressed	GO:0006730	one-carbon metabolic process	The chemical reactions and pathways involving the transfer of one-carbon units in various oxidation states. [GOC:hjd, GOC:mah, GOC:pde]	IEA	biological_process
LOC_Os02g33030	130.978	5.47037	256.485	46.8862	5.55109	4.05146e-33	5.19785e-30	bifunctional monodehydroascorbate reductase and carbonic anhydrasenectarin-3 precursor, putative, expressed	GO:0008270	zinc ion binding	Interacting selectively and non-covalently with zinc (Zn) ions. [GOC:ai]	IEA	molecular_function
LOC_Os10g38690	6.24479	0.269655	12.2199	45.3169	5.50198	0.000362449	0.0109581	glutathione S-transferase, putative	GO:0005737	cytoplasm	All of the contents of a cell excluding the plasma membrane and nucleus, but including other subcellular structures. [ISBN:0198547684]	IEA	cellular_component
LOC_Os10g38690	6.24479	0.269655	12.2199	45.3169	5.50198	0.000362449	0.0109581	glutathione S-transferase, putative	GO:0004364	glutathione transferase activity	Catalysis of the reaction: R-X + glutathione = H-X + R-S-glutathione. R may be an aliphatic, aromatic or heterocyclic group; X may be a sulfate, nitrile or halide group. [EC:2.5.1.18]	IEA	molecular_function
LOC_Os10g38690	6.24479	0.269655	12.2199	45.3169	5.50198	0.000362449	0.0109581	glutathione S-transferase, putative	GO:0006749	glutathione metabolic process	The chemical reactions and pathways involving glutathione, the tripeptide glutamylcysteinylglycine, which acts as a coenzyme for some enzymes and as an antioxidant in the protection of sulfhydryl groups in enzymes and other proteins; it has a specific role in the reduction of hydrogen peroxide (H2O2) and oxidized ascorbate, and it participates in the gamma-glutamyl cycle. [CHEBI:16856, ISBN:01985…	IEA	biological_process
LOC_Os10g38690	6.24479	0.269655	12.2199	45.3169	5.50198	0.000362449	0.0109581	glutathione S-transferase, putative	GO:0008152	metabolic process	The chemical reactions and pathways, including anabolism and catabolism, by which living organisms transform chemical substances. Metabolic processes typically transform small molecules, but also include macromolecular processes such as DNA repair and replication, and protein synthesis and degradation. [GOC:go_curators, ISBN:0198547684]	IEA	biological_process
LOC_Os10g38690	6.24479	0.269655	12.2199	45.3169	5.50198	0.000362449	0.0109581	glutathione S-transferase, putative	GO:0048527	lateral root development	The process whose specific outcome is the progression of the lateral root over time, from its formation to the mature structure. A lateral root is one formed from pericycle cells located on the xylem radius of the root, as opposed to the initiation of the main root from the embryo proper. [GOC:tb]	IEA	biological_process
LOC_Os10g38690	6.24479	0.269655	12.2199	45.3169	5.50198	0.000362449	0.0109581	glutathione S-transferase, putative	GO:0050826	response to freezing	Any process that results in a change in state or activity of a cell or an organism (in terms of movement, secretion, enzyme production, gene expression, etc.) as a result of a freezing stimulus, temperatures below 0 degrees Celsius. [GOC:jl]	IEA	biological_process
LOC_Os10g38690	6.24479	0.269655	12.2199	45.3169	5.50198	0.000362449	0.0109581	glutathione S-transferase, putative	GO:0016740	transferase activity	Catalysis of the transfer of a group, e.g. a methyl group, glycosyl group, acyl group, phosphorus-containing, or other groups, from one compound (generally regarded as the donor) to another compound (generally regarded as the acceptor). Transferase is the systematic name for any enzyme of EC class 2. [ISBN:0198506732]	IEA	molecular_function
LOC_Os10g38690	6.24479	0.269655	12.2199	45.3169	5.50198	0.000362449	0.0109581	glutathione S-transferase, putative	GO:0042309	homoiothermy	Any homoeostatic process in which an organism maintains its internal body temperature at a relatively constant value. This is achieved by using metabolic processes to counteract fluctuations in the temperature of the environment. [ISBN:0192801023]	IEA	biological_process
LOC_Os10g38690	6.24479	0.269655	12.2199	45.3169	5.50198	0.000362449	0.0109581	glutathione S-transferase, putative	GO:0050825	ice binding	Interacting selectively and non-covalently with ice, water reduced to the solid state by cold temperature. It is a white or transparent colorless substance, crystalline, brittle, and viscoidal. [GOC:curators]	IEA	molecular_function
LOC_Os10g38690	6.24479	0.269655	12.2199	45.3169	5.50198	0.000362449	0.0109581	glutathione S-transferase, putative	GO:0046686	response to cadmium ion	Any process that results in a change in state or activity of a cell or an organism (in terms of movement, secretion, enzyme production, gene expression, etc.) as a result of a cadmium (Cd) ion stimulus. [GOC:ai]	IEA	biological_process
LOC_Os10g38690	6.24479	0.269655	12.2199	45.3169	5.50198	0.000362449	0.0109581	glutathione S-transferase, putative	GO:0009704	de-etiolation	The greening response of plants grown in the dark (etiolated) as a result of chloroplast biogenesis and the accumulation of chlorophyll. [GOC:lr]	IEA	biological_process
LOC_Os10g38690	6.24479	0.269655	12.2199	45.3169	5.50198	0.000362449	0.0109581	glutathione S-transferase, putative	GO:0080167	response to karrikin	Any process that results in a change in state or activity of a cell or an organism (in terms of movement, secretion, enzyme production, gene expression, etc.) as a result of a karrikin stimulus. Karrikins are signaling molecules in smoke from burning vegetation that trigger seed germination for many angiosperms (flowering plants). [PMID:20351290]	IEA	biological_process
LOC_Os10g38690	6.24479	0.269655	12.2199	45.3169	5.50198	0.000362449	0.0109581	glutathione S-transferase, putative	GO:0009507	chloroplast	A chlorophyll-containing plastid with thylakoids organized into grana and frets, or stroma thylakoids, and embedded in a stroma. [ISBN:0471245208]	IEA	cellular_component
LOC_Os10g38690	6.24479	0.269655	12.2199	45.3169	5.50198	0.000362449	0.0109581	glutathione S-transferase, putative	GO:0060416	response to growth hormone stimulus	Any process that results in a change in state or activity of a cell or an organism (in terms of movement, secretion, enzyme production, gene expression, etc.) as a result of a growth hormone stimulus. Growth hormone is a peptide hormone that binds to the growth hormone receptor and stimulates growth. [GOC:BHF, GOC:dph]	IEA	biological_process
LOC_Os03g61980	33.5248	1.54788	65.5017	42.317	5.40317	3.65295e-15	1.11125e-12	cytochrome P450, putative, expressed	GO:0046872	metal ion binding	Interacting selectively and non-covalently with any metal ion. [GOC:ai]	IEA	molecular_function
LOC_Os03g61980	33.5248	1.54788	65.5017	42.317	5.40317	3.65295e-15	1.11125e-12	cytochrome P450, putative, expressed	GO:0004497	monooxygenase activity	Catalysis of the incorporation of one atom from molecular oxygen into a compound and the reduction of the other atom of oxygen to water. [http://www.onelook.com/, ISBN:0198506732]	IEA	molecular_function
LOC_Os03g61980	33.5248	1.54788	65.5017	42.317	5.40317	3.65295e-15	1.11125e-12	cytochrome P450, putative, expressed	GO:0016491	oxidoreductase activity	Catalysis of an oxidation-reduction (redox) reaction, a reversible chemical reaction in which the oxidation state of an atom or atoms within a molecule is altered. One substrate acts as a hydrogen or electron donor and becomes oxidized, while the other acts as hydrogen or electron acceptor and becomes reduced. [GOC:go_curators]	IEA	molecular_function
LOC_Os03g61980	33.5248	1.54788	65.5017	42.317	5.40317	3.65295e-15	1.11125e-12	cytochrome P450, putative, expressed	GO:0009055	electron carrier activity	Any molecular entity that serves as an electron acceptor and electron donor in an electron transport system. [ISBN:0198506732]	IEA	molecular_function
LOC_Os03g61980	33.5248	1.54788	65.5017	42.317	5.40317	3.65295e-15	1.11125e-12	cytochrome P450, putative, expressed	GO:0020037	heme binding	Interacting selectively and non-covalently with heme, any compound of iron complexed in a porphyrin (tetrapyrrole) ring. [CHEBI:30413, GOC:ai]	IEA	molecular_function
LOC_Os03g61980	33.5248	1.54788	65.5017	42.317	5.40317	3.65295e-15	1.11125e-12	cytochrome P450, putative, expressed	GO:0005506	iron ion binding	Interacting selectively and non-covalently with iron (Fe) ions. [GOC:ai]	IEA	molecular_function
LOC_Os03g61980	33.5248	1.54788	65.5017	42.317	5.40317	3.65295e-15	1.11125e-12	cytochrome P450, putative, expressed	GO:0055114	oxidation-reduction process	A metabolic process that results in the removal or addition of one or more electrons to or from a substance, with or without the concomitant removal or addition of a proton or protons. [GOC:dhl, GOC:ecd, GOC:jh2, GOC:jid, GOC:mlg, GOC:rph]	IEA	biological_process
LOC_Os04g56700	5.71209	0.269655	11.1545	41.3659	5.37037	0.000359171	0.0109037	naringenin,2-oxoglutarate 3-dioxygenase, putative, expressed	GO:0045486	naringenin 3-dioxygenase activity	Catalysis of the reaction: naringenin + 2-oxoglutarate + O2 = dihydrokaempferol + succinate + CO2. [EC:1.14.11.9]	IEA	molecular_function
LOC_Os04g56700	5.71209	0.269655	11.1545	41.3659	5.37037	0.000359171	0.0109037	naringenin,2-oxoglutarate 3-dioxygenase, putative, expressed	GO:0015979	photosynthesis	The synthesis by organisms of organic chemical compounds, especially carbohydrates, from carbon dioxide (CO2) using energy obtained from light rather than from the oxidation of chemical compounds. [ISBN:0198547684]	IEA	biological_process
LOC_Os04g56700	5.71209	0.269655	11.1545	41.3659	5.37037	0.000359171	0.0109037	naringenin,2-oxoglutarate 3-dioxygenase, putative, expressed	GO:0016491	oxidoreductase activity	Catalysis of an oxidation-reduction (redox) reaction, a reversible chemical reaction in which the oxidation state of an atom or atoms within a molecule is altered. One substrate acts as a hydrogen or electron donor and becomes oxidized, while the other acts as hydrogen or electron acceptor and becomes reduced. [GOC:go_curators]	IEA	molecular_function
LOC_Os04g56700	5.71209	0.269655	11.1545	41.3659	5.37037	0.000359171	0.0109037	naringenin,2-oxoglutarate 3-dioxygenase, putative, expressed	GO:0010224	response to UV-B	Any process that results in a change in state or activity of a cell or an organism (in terms of movement, secretion, enzyme production, gene expression, etc.) as a result of a UV-B radiation stimulus. UV-B radiation (UV-B light) spans the wavelengths 290 to 320 nm. [GOC:tb]	IEA	biological_process
LOC_Os04g56700	5.71209	0.269655	11.1545	41.3659	5.37037	0.000359171	0.0109037	naringenin,2-oxoglutarate 3-dioxygenase, putative, expressed	GO:0009055	electron carrier activity	Any molecular entity that serves as an electron acceptor and electron donor in an electron transport system. [ISBN:0198506732]	IEA	molecular_function
LOC_Os04g56700	5.71209	0.269655	11.1545	41.3659	5.37037	0.000359171	0.0109037	naringenin,2-oxoglutarate 3-dioxygenase, putative, expressed	GO:0020037	heme binding	Interacting selectively and non-covalently with heme, any compound of iron complexed in a porphyrin (tetrapyrrole) ring. [CHEBI:30413, GOC:ai]	IEA	molecular_function
LOC_Os04g56700	5.71209	0.269655	11.1545	41.3659	5.37037	0.000359171	0.0109037	naringenin,2-oxoglutarate 3-dioxygenase, putative, expressed	GO:0005506	iron ion binding	Interacting selectively and non-covalently with iron (Fe) ions. [GOC:ai]	IEA	molecular_function
LOC_Os04g56700	5.71209	0.269655	11.1545	41.3659	5.37037	0.000359171	0.0109037	naringenin,2-oxoglutarate 3-dioxygenase, putative, expressed	GO:0031361	integral to thylakoid membrane	Penetrating at least one phospholipid bilayer of a thylakoid membrane. May also refer to the state of being buried in the bilayer with no exposure outside the bilayer. [GOC:mah]	IEA	cellular_component
LOC_Os01g58640	151.083	7.27211	294.894	40.5514	5.34168	5.144e-34	7.22805e-31	nucleotide pyrophosphatase/phosphodiesterase, putative, expressed	GO:0016787	hydrolase activity	Catalysis of the hydrolysis of various bonds, e.g. C-O, C-N, C-C, phosphoric anhydride bonds, etc. Hydrolase is the systematic name for any enzyme of EC class 3. [ISBN:0198506732]	IEA	molecular_function
LOC_Os06g35930	5.59407	0.269655	10.9185	40.4906	5.33951	0.000543967	0.0149038	aquaporin protein, putative	GO:0016021	integral to membrane	Penetrating at least one phospholipid bilayer of a membrane. May also refer to the state of being buried in the bilayer with no exposure outside the bilayer. When used to describe a protein, indicates that all or part of the peptide sequence is embedded in the membrane. [GOC:go_curators]	IEA	cellular_component
LOC_Os06g35930	5.59407	0.269655	10.9185	40.4906	5.33951	0.000543967	0.0149038	aquaporin protein, putative	GO:0006810	transport	The directed movement of substances (such as macromolecules, small molecules, ions) into, out of or within a cell, or between cells, or within a multicellular organism by means of some agent such as a transporter or pore. [GOC:dph, GOC:jl, GOC:mah]	IEA	biological_process
LOC_Os06g35930	5.59407	0.269655	10.9185	40.4906	5.33951	0.000543967	0.0149038	aquaporin protein, putative	GO:0005215	transporter activity	Enables the directed movement of substances (such as macromolecules, small molecules, ions) into, out of or within a cell, or between cells. [GOC:ai, GOC:dgf]	IEA	molecular_function
LOC_Os06g35930	5.59407	0.269655	10.9185	40.4906	5.33951	0.000543967	0.0149038	aquaporin protein, putative	GO:0016020	membrane	Double layer of lipid molecules that encloses all cells, and, in eukaryotes, many organelles; may be a single or double lipid bilayer; also includes associated proteins. [GOC:mah, ISBN:0815316194]	IEA	cellular_component
LOC_Os06g32970	19.9251	0.986868	38.8633	39.3804	5.29941	1.4041e-10	2.72581e-08	harpin-induced protein 1 domain containing protein
LOC_Os09g29740	40.5181	2.06746	78.9688	38.1961	5.25535	2.82176e-17	1.08136e-14	beta-expansin precursor, putative
LOC_Os12g32850	5.38009	0.280506	10.4797	37.3599	5.22342	0.000708164	0.0181709	cytochrome P450, putative, expressed	GO:0055114	oxidation-reduction process	A metabolic process that results in the removal or addition of one or more electrons to or from a substance, with or without the concomitant removal or addition of a proton or protons. [GOC:dhl, GOC:ecd, GOC:jh2, GOC:jid, GOC:mlg, GOC:rph]	IEA	biological_process
LOC_Os12g32850	5.38009	0.280506	10.4797	37.3599	5.22342	0.000708164	0.0181709	cytochrome P450, putative, expressed	GO:0016491	oxidoreductase activity	Catalysis of an oxidation-reduction (redox) reaction, a reversible chemical reaction in which the oxidation state of an atom or atoms within a molecule is altered. One substrate acts as a hydrogen or electron donor and becomes oxidized, while the other acts as hydrogen or electron acceptor and becomes reduced. [GOC:go_curators]	IEA	molecular_function
LOC_Os12g32850	5.38009	0.280506	10.4797	37.3599	5.22342	0.000708164	0.0181709	cytochrome P450, putative, expressed	GO:0046872	metal ion binding	Interacting selectively and non-covalently with any metal ion. [GOC:ai]	IEA	molecular_function
LOC_Os12g32850	5.38009	0.280506	10.4797	37.3599	5.22342	0.000708164	0.0181709	cytochrome P450, putative, expressed	GO:0004497	monooxygenase activity	Catalysis of the incorporation of one atom from molecular oxygen into a compound and the reduction of the other atom of oxygen to water. [http://www.onelook.com/, ISBN:0198506732]	IEA	molecular_function
LOC_Os12g32850	5.38009	0.280506	10.4797	37.3599	5.22342	0.000708164	0.0181709	cytochrome P450, putative, expressed	GO:0020037	heme binding	Interacting selectively and non-covalently with heme, any compound of iron complexed in a porphyrin (tetrapyrrole) ring. [CHEBI:30413, GOC:ai]	IEA	molecular_function
LOC_Os12g32850	5.38009	0.280506	10.4797	37.3599	5.22342	0.000708164	0.0181709	cytochrome P450, putative, expressed	GO:0005506	iron ion binding	Interacting selectively and non-covalently with iron (Fe) ions. [GOC:ai]	IEA	molecular_function
LOC_Os12g32850	5.38009	0.280506	10.4797	37.3599	5.22342	0.000708164	0.0181709	cytochrome P450, putative, expressed	GO:0009055	electron carrier activity	Any molecular entity that serves as an electron acceptor and electron donor in an electron transport system. [ISBN:0198506732]	IEA	molecular_function
LOC_Os07g14600	35.5964	1.8787	69.3141	36.8947	5.20534	2.65555e-15	8.1625e-13	hydrolase, putative, expressed	GO:0008237	metallopeptidase activity	Catalysis of the hydrolysis of peptide bonds by a mechanism in which water acts as a nucleophile, one or two metal ions hold the water molecule in place, and charged amino acid side chains are ligands for the metal ions. [GOC:mah, http://merops.sanger.ac.uk/about/glossary.htm#CATTYPE]	IEA	molecular_function
LOC_Os07g14600	35.5964	1.8787	69.3141	36.8947	5.20534	2.65555e-15	8.1625e-13	hydrolase, putative, expressed	GO:0046983	protein dimerization activity	The formation of a protein dimer, a macromolecular structure consists of two noncovalently associated identical or nonidentical subunits. [ISBN:0198506732]	IEA	molecular_function
LOC_Os07g14600	35.5964	1.8787	69.3141	36.8947	5.20534	2.65555e-15	8.1625e-13	hydrolase, putative, expressed	GO:0016787	hydrolase activity	Catalysis of the hydrolysis of various bonds, e.g. C-O, C-N, C-C, phosphoric anhydride bonds, etc. Hydrolase is the systematic name for any enzyme of EC class 3. [ISBN:0198506732]	IEA	molecular_function
LOC_Os07g14600	35.5964	1.8787	69.3141	36.8947	5.20534	2.65555e-15	8.1625e-13	hydrolase, putative, expressed	GO:0006508	proteolysis	The hydrolysis of proteins into smaller polypeptides and/or amino acids by cleavage of their peptide bonds. [GOC:bf, GOC:mah]	IEA	biological_process
LOC_Os12g43380	126.372	7.08204	245.662	34.688	5.11636	5.00555e-32	5.60783e-29	thaumatin, putative, expressed	GO:0005576	extracellular region	The space external to the outermost structure of a cell. For cells without external protective or external encapsulating structures this refers to space outside of the plasma membrane. This term covers the host cell environment outside an intracellular parasite. [GOC:go_curators]	IEA	cellular_component
LOC_Os11g38220	87.3472	4.93303	169.761	34.4132	5.10489	3.05485e-26	2.43629e-23	DUF538 domain containing protein, putative, expressed
LOC_Os11g38240	45.9628	2.6265	89.2992	33.9993	5.08743	3.15998e-18	1.35137e-15	DUF538 domain containing protein, putative, expressed
LOC_Os10g23180	286.669	16.5012	556.838	33.7453	5.07661	7.5257e-39	1.48046e-35	cytochrome P450, putative, expressed	GO:0005506	iron ion binding	Interacting selectively and non-covalently with iron (Fe) ions. [GOC:ai]	IEA	molecular_function
LOC_Os10g23180	286.669	16.5012	556.838	33.7453	5.07661	7.5257e-39	1.48046e-35	cytochrome P450, putative, expressed	GO:0004497	monooxygenase activity	Catalysis of the incorporation of one atom from molecular oxygen into a compound and the reduction of the other atom of oxygen to water. [http://www.onelook.com/, ISBN:0198506732]	IEA	molecular_function
LOC_Os10g23180	286.669	16.5012	556.838	33.7453	5.07661	7.5257e-39	1.48046e-35	cytochrome P450, putative, expressed	GO:0020037	heme binding	Interacting selectively and non-covalently with heme, any compound of iron complexed in a porphyrin (tetrapyrrole) ring. [CHEBI:30413, GOC:ai]	IEA	molecular_function
LOC_Os10g23180	286.669	16.5012	556.838	33.7453	5.07661	7.5257e-39	1.48046e-35	cytochrome P450, putative, expressed	GO:0004497	monooxygenase activity	Catalysis of the incorporation of one atom from molecular oxygen into a compound and the reduction of the other atom of oxygen to water. [http://www.onelook.com/, ISBN:0198506732]	IEA	molecular_function
LOC_Os10g23180	286.669	16.5012	556.838	33.7453	5.07661	7.5257e-39	1.48046e-35	cytochrome P450, putative, expressed	GO:0009055	electron carrier activity	Any molecular entity that serves as an electron acceptor and electron donor in an electron transport system. [ISBN:0198506732]	IEA	molecular_function
LOC_Os10g23180	286.669	16.5012	556.838	33.7453	5.07661	7.5257e-39	1.48046e-35	cytochrome P450, putative, expressed	GO:0005506	iron ion binding	Interacting selectively and non-covalently with iron (Fe) ions. [GOC:ai]	IEA	molecular_function
LOC_Os10g23180	286.669	16.5012	556.838	33.7453	5.07661	7.5257e-39	1.48046e-35	cytochrome P450, putative, expressed	GO:0004497	monooxygenase activity	Catalysis of the incorporation of one atom from molecular oxygen into a compound and the reduction of the other atom of oxygen to water. [http://www.onelook.com/, ISBN:0198506732]	IEA	molecular_function
LOC_Os10g23180	286.669	16.5012	556.838	33.7453	5.07661	7.5257e-39	1.48046e-35	cytochrome P450, putative, expressed	GO:0055114	oxidation-reduction process	A metabolic process that results in the removal or addition of one or more electrons to or from a substance, with or without the concomitant removal or addition of a proton or protons. [GOC:dhl, GOC:ecd, GOC:jh2, GOC:jid, GOC:mlg, GOC:rph]	IEA	biological_process
LOC_Os10g23180	286.669	16.5012	556.838	33.7453	5.07661	7.5257e-39	1.48046e-35	cytochrome P450, putative, expressed	GO:0016491	oxidoreductase activity	Catalysis of an oxidation-reduction (redox) reaction, a reversible chemical reaction in which the oxidation state of an atom or atoms within a molecule is altered. One substrate acts as a hydrogen or electron donor and becomes oxidized, while the other acts as hydrogen or electron acceptor and becomes reduced. [GOC:go_curators]	IEA	molecular_function
LOC_Os10g23180	286.669	16.5012	556.838	33.7453	5.07661	7.5257e-39	1.48046e-35	cytochrome P450, putative, expressed	GO:0005506	iron ion binding	Interacting selectively and non-covalently with iron (Fe) ions. [GOC:ai]	IEA	molecular_function
LOC_Os10g23180	286.669	16.5012	556.838	33.7453	5.07661	7.5257e-39	1.48046e-35	cytochrome P450, putative, expressed	GO:0020037	heme binding	Interacting selectively and non-covalently with heme, any compound of iron complexed in a porphyrin (tetrapyrrole) ring. [CHEBI:30413, GOC:ai]	IEA	molecular_function
LOC_Os10g23180	286.669	16.5012	556.838	33.7453	5.07661	7.5257e-39	1.48046e-35	cytochrome P450, putative, expressed	GO:0005506	iron ion binding	Interacting selectively and non-covalently with iron (Fe) ions. [GOC:ai]	IEA	molecular_function
LOC_Os10g23180	286.669	16.5012	556.838	33.7453	5.07661	7.5257e-39	1.48046e-35	cytochrome P450, putative, expressed	GO:0009055	electron carrier activity	Any molecular entity that serves as an electron acceptor and electron donor in an electron transport system. [ISBN:0198506732]	IEA	molecular_function
LOC_Os10g23180	286.669	16.5012	556.838	33.7453	5.07661	7.5257e-39	1.48046e-35	cytochrome P450, putative, expressed	GO:0046872	metal ion binding	Interacting selectively and non-covalently with any metal ion. [GOC:ai]	IEA	molecular_function
LOC_Os10g23180	286.669	16.5012	556.838	33.7453	5.07661	7.5257e-39	1.48046e-35	cytochrome P450, putative, expressed	GO:0016491	oxidoreductase activity	Catalysis of an oxidation-reduction (redox) reaction, a reversible chemical reaction in which the oxidation state of an atom or atoms within a molecule is altered. One substrate acts as a hydrogen or electron donor and becomes oxidized, while the other acts as hydrogen or electron acceptor and becomes reduced. [GOC:go_curators]	IEA	molecular_function
LOC_Os10g23180	286.669	16.5012	556.838	33.7453	5.07661	7.5257e-39	1.48046e-35	cytochrome P450, putative, expressed	GO:0046872	metal ion binding	Interacting selectively and non-covalently with any metal ion. [GOC:ai]	IEA	molecular_function
LOC_Os10g23180	286.669	16.5012	556.838	33.7453	5.07661	7.5257e-39	1.48046e-35	cytochrome P450, putative, expressed	GO:0020037	heme binding	Interacting selectively and non-covalently with heme, any compound of iron complexed in a porphyrin (tetrapyrrole) ring. [CHEBI:30413, GOC:ai]	IEA	molecular_function
LOC_Os10g23180	286.669	16.5012	556.838	33.7453	5.07661	7.5257e-39	1.48046e-35	cytochrome P450, putative, expressed	GO:0020037	heme binding	Interacting selectively and non-covalently with heme, any compound of iron complexed in a porphyrin (tetrapyrrole) ring. [CHEBI:30413, GOC:ai]	IEA	molecular_function
LOC_Os10g23180	286.669	16.5012	556.838	33.7453	5.07661	7.5257e-39	1.48046e-35	cytochrome P450, putative, expressed	GO:0004497	monooxygenase activity	Catalysis of the incorporation of one atom from molecular oxygen into a compound and the reduction of the other atom of oxygen to water. [http://www.onelook.com/, ISBN:0198506732]	IEA	molecular_function
LOC_Os10g23180	286.669	16.5012	556.838	33.7453	5.07661	7.5257e-39	1.48046e-35	cytochrome P450, putative, expressed	GO:0009055	electron carrier activity	Any molecular entity that serves as an electron acceptor and electron donor in an electron transport system. [ISBN:0198506732]	IEA	molecular_function
LOC_Os10g23180	286.669	16.5012	556.838	33.7453	5.07661	7.5257e-39	1.48046e-35	cytochrome P450, putative, expressed	GO:0055114	oxidation-reduction process	A metabolic process that results in the removal or addition of one or more electrons to or from a substance, with or without the concomitant removal or addition of a proton or protons. [GOC:dhl, GOC:ecd, GOC:jh2, GOC:jid, GOC:mlg, GOC:rph]	IEA	biological_process
LOC_Os10g23180	286.669	16.5012	556.838	33.7453	5.07661	7.5257e-39	1.48046e-35	cytochrome P450, putative, expressed	GO:0009055	electron carrier activity	Any molecular entity that serves as an electron acceptor and electron donor in an electron transport system. [ISBN:0198506732]	IEA	molecular_function
LOC_Os07g37690	4.87181	0.280506	9.46312	33.7359	5.07621	0.00261906	0.0466405	UDP-glucoronosyl and UDP-glucosyl transferase domain containing protein, expressed	GO:0016757	transferase activity, transferring glycosyl groups	Catalysis of the transfer of a glycosyl group from one compound (donor) to another (acceptor). [GOC:jl, ISBN:0198506732]	IEA	molecular_function
LOC_Os07g37690	4.87181	0.280506	9.46312	33.7359	5.07621	0.00261906	0.0466405	UDP-glucoronosyl and UDP-glucosyl transferase domain containing protein, expressed	GO:0008152	metabolic process	The chemical reactions and pathways, including anabolism and catabolism, by which living organisms transform chemical substances. Metabolic processes typically transform small molecules, but also include macromolecular processes such as DNA repair and replication, and protein synthesis and degradation. [GOC:go_curators, ISBN:0198547684]	IEA	biological_process
LOC_Os07g37690	4.87181	0.280506	9.46312	33.7359	5.07621	0.00261906	0.0466405	UDP-glucoronosyl and UDP-glucosyl transferase domain containing protein, expressed	GO:0016758	transferase activity, transferring hexosyl groups	Catalysis of the transfer of a hexosyl group from one compound (donor) to another (acceptor). [GOC:jl]	IEA	molecular_function
LOC_Os07g37690	4.87181	0.280506	9.46312	33.7359	5.07621	0.00261906	0.0466405	UDP-glucoronosyl and UDP-glucosyl transferase domain containing protein, expressed	GO:0016740	transferase activity	Catalysis of the transfer of a group, e.g. a methyl group, glycosyl group, acyl group, phosphorus-containing, or other groups, from one compound (generally regarded as the donor) to another compound (generally regarded as the acceptor). Transferase is the systematic name for any enzyme of EC class 2. [ISBN:0198506732]	IEA	molecular_function
LOC_Os11g31540	21.77	1.26737	42.2727	33.3545	5.05981	3.19428e-11	6.63781e-09	BRASSINOSTEROID INSENSITIVE 1-associated receptor kinase 1 precursor, putative, expressed	GO:0004872	receptor activity	Combining with an extracellular or intracellular messenger to initiate a change in cell activity. [GOC:ceb, ISBN:0198506732]	IEA	molecular_function
LOC_Os11g31540	21.77	1.26737	42.2727	33.3545	5.05981	3.19428e-11	6.63781e-09	BRASSINOSTEROID INSENSITIVE 1-associated receptor kinase 1 precursor, putative, expressed	GO:0005515	protein binding	Interacting selectively and non-covalently with any protein or protein complex (a complex of two or more proteins that may include other nonprotein molecules). [GOC:go_curators]	IEA	molecular_function
LOC_Os11g31540	21.77	1.26737	42.2727	33.3545	5.05981	3.19428e-11	6.63781e-09	BRASSINOSTEROID INSENSITIVE 1-associated receptor kinase 1 precursor, putative, expressed	GO:0016301	kinase activity	Catalysis of the transfer of a phosphate group, usually from ATP, to a substrate molecule. [ISBN:0198506732]	IEA	molecular_function
LOC_Os07g11739	13.5496	0.789232	26.31	33.3362	5.05902	8.27609e-08	9.80766e-06	cytochrome P450, putative, expressed	GO:0046872	metal ion binding	Interacting selectively and non-covalently with any metal ion. [GOC:ai]	IEA	molecular_function
LOC_Os07g11739	13.5496	0.789232	26.31	33.3362	5.05902	8.27609e-08	9.80766e-06	cytochrome P450, putative, expressed	GO:0005506	iron ion binding	Interacting selectively and non-covalently with iron (Fe) ions. [GOC:ai]	IEA	molecular_function
LOC_Os07g11739	13.5496	0.789232	26.31	33.3362	5.05902	8.27609e-08	9.80766e-06	cytochrome P450, putative, expressed	GO:0004497	monooxygenase activity	Catalysis of the incorporation of one atom from molecular oxygen into a compound and the reduction of the other atom of oxygen to water. [http://www.onelook.com/, ISBN:0198506732]	IEA	molecular_function
LOC_Os07g11739	13.5496	0.789232	26.31	33.3362	5.05902	8.27609e-08	9.80766e-06	cytochrome P450, putative, expressed	GO:0009055	electron carrier activity	Any molecular entity that serves as an electron acceptor and electron donor in an electron transport system. [ISBN:0198506732]	IEA	molecular_function
LOC_Os07g11739	13.5496	0.789232	26.31	33.3362	5.05902	8.27609e-08	9.80766e-06	cytochrome P450, putative, expressed	GO:0055114	oxidation-reduction process	A metabolic process that results in the removal or addition of one or more electrons to or from a substance, with or without the concomitant removal or addition of a proton or protons. [GOC:dhl, GOC:ecd, GOC:jh2, GOC:jid, GOC:mlg, GOC:rph]	IEA	biological_process
LOC_Os07g11739	13.5496	0.789232	26.31	33.3362	5.05902	8.27609e-08	9.80766e-06	cytochrome P450, putative, expressed	GO:0016491	oxidoreductase activity	Catalysis of an oxidation-reduction (redox) reaction, a reversible chemical reaction in which the oxidation state of an atom or atoms within a molecule is altered. One substrate acts as a hydrogen or electron donor and becomes oxidized, while the other acts as hydrogen or electron acceptor and becomes reduced. [GOC:go_curators]	IEA	molecular_function
LOC_Os07g11739	13.5496	0.789232	26.31	33.3362	5.05902	8.27609e-08	9.80766e-06	cytochrome P450, putative, expressed	GO:0020037	heme binding	Interacting selectively and non-covalently with heme, any compound of iron complexed in a porphyrin (tetrapyrrole) ring. [CHEBI:30413, GOC:ai]	IEA	molecular_function
LOC_Os04g10160	9.31459	0.561012	18.0682	32.2064	5.00927	4.56977e-06	0.000327293	cytochrome P450, putative, expressed	GO:0016021	integral to membrane	Penetrating at least one phospholipid bilayer of a membrane. May also refer to the state of being buried in the bilayer with no exposure outside the bilayer. When used to describe a protein, indicates that all or part of the peptide sequence is embedded in the membrane. [GOC:go_curators]	IEA	cellular_component
LOC_Os04g10160	9.31459	0.561012	18.0682	32.2064	5.00927	4.56977e-06	0.000327293	cytochrome P450, putative, expressed	GO:0006952	defense response	Reactions, triggered in response to the presence of a foreign body or the occurrence of an injury, which result in restriction of damage to the organism attacked or prevention/recovery from the infection caused by the attack. [GOC:go_curators]	IEA	biological_process
LOC_Os04g10160	9.31459	0.561012	18.0682	32.2064	5.00927	4.56977e-06	0.000327293	cytochrome P450, putative, expressed	GO:0051502	diterpene phytoalexin biosynthetic process	The chemical reactions and pathways resulting in the formation of diterpene phytoalexins, terpenoids with 20 carbons produced by plants in response to environmental stresses. [GOC:ai]	IMP	biological_process
LOC_Os04g10160	9.31459	0.561012	18.0682	32.2064	5.00927	4.56977e-06	0.000327293	cytochrome P450, putative, expressed	GO:0016491	oxidoreductase activity	Catalysis of an oxidation-reduction (redox) reaction, a reversible chemical reaction in which the oxidation state of an atom or atoms within a molecule is altered. One substrate acts as a hydrogen or electron donor and becomes oxidized, while the other acts as hydrogen or electron acceptor and becomes reduced. [GOC:go_curators]	IEA	molecular_function
LOC_Os04g10160	9.31459	0.561012	18.0682	32.2064	5.00927	4.56977e-06	0.000327293	cytochrome P450, putative, expressed	GO:0009055	electron carrier activity	Any molecular entity that serves as an electron acceptor and electron donor in an electron transport system. [ISBN:0198506732]	IEA	molecular_function
LOC_Os04g10160	9.31459	0.561012	18.0682	32.2064	5.00927	4.56977e-06	0.000327293	cytochrome P450, putative, expressed	GO:0004497	monooxygenase activity	Catalysis of the incorporation of one atom from molecular oxygen into a compound and the reduction of the other atom of oxygen to water. [http://www.onelook.com/, ISBN:0198506732]	IEA	molecular_function
LOC_Os04g10160	9.31459	0.561012	18.0682	32.2064	5.00927	4.56977e-06	0.000327293	cytochrome P450, putative, expressed	GO:0046872	metal ion binding	Interacting selectively and non-covalently with any metal ion. [GOC:ai]	IEA	molecular_function
LOC_Os04g10160	9.31459	0.561012	18.0682	32.2064	5.00927	4.56977e-06	0.000327293	cytochrome P450, putative, expressed	GO:0009536	plastid	Any member of a family of organelles found in the cytoplasm of plants and some protists, which are membrane-bounded and contain DNA. Plant plastids develop from a common type, the proplastid. [GOC:jl, ISBN:0198547684]	IMP	cellular_component
LOC_Os04g10160	9.31459	0.561012	18.0682	32.2064	5.00927	4.56977e-06	0.000327293	cytochrome P450, putative, expressed	GO:0016020	membrane	Double layer of lipid molecules that encloses all cells, and, in eukaryotes, many organelles; may be a single or double lipid bilayer; also includes associated proteins. [GOC:mah, ISBN:0815316194]	IEA	cellular_component
LOC_Os04g10160	9.31459	0.561012	18.0682	32.2064	5.00927	4.56977e-06	0.000327293	cytochrome P450, putative, expressed	GO:0020037	heme binding	Interacting selectively and non-covalently with heme, any compound of iron complexed in a porphyrin (tetrapyrrole) ring. [CHEBI:30413, GOC:ai]	IEA	molecular_function
LOC_Os04g10160	9.31459	0.561012	18.0682	32.2064	5.00927	4.56977e-06	0.000327293	cytochrome P450, putative, expressed	GO:0055114	oxidation-reduction process	A metabolic process that results in the removal or addition of one or more electrons to or from a substance, with or without the concomitant removal or addition of a proton or protons. [GOC:dhl, GOC:ecd, GOC:jh2, GOC:jid, GOC:mlg, GOC:rph]	IEA	biological_process
LOC_Os04g10160	9.31459	0.561012	18.0682	32.2064	5.00927	4.56977e-06	0.000327293	cytochrome P450, putative, expressed	GO:0005506	iron ion binding	Interacting selectively and non-covalently with iron (Fe) ions. [GOC:ai]	IEA	molecular_function
LOC_Os06g39970	46.0898	2.83499	89.3446	31.515	4.97797	3.67827e-16	1.26208e-13	CESA11 - cellulose synthase	GO:0016757	transferase activity, transferring glycosyl groups	Catalysis of the transfer of a glycosyl group from one compound (donor) to another (acceptor). [GOC:jl, ISBN:0198506732]	IEA	molecular_function
LOC_Os06g39970	46.0898	2.83499	89.3446	31.515	4.97797	3.67827e-16	1.26208e-13	CESA11 - cellulose synthase	GO:0005886	plasma membrane	The membrane surrounding a cell that separates the cell from its external environment. It consists of a phospholipid bilayer and associated proteins. [ISBN:0716731363]	IEA	cellular_component
LOC_Os06g39970	46.0898	2.83499	89.3446	31.515	4.97797	3.67827e-16	1.26208e-13	CESA11 - cellulose synthase	GO:0016740	transferase activity	Catalysis of the transfer of a group, e.g. a methyl group, glycosyl group, acyl group, phosphorus-containing, or other groups, from one compound (generally regarded as the donor) to another compound (generally regarded as the acceptor). Transferase is the systematic name for any enzyme of EC class 2. [ISBN:0198506732]	IEA	molecular_function
LOC_Os06g39970	46.0898	2.83499	89.3446	31.515	4.97797	3.67827e-16	1.26208e-13	CESA11 - cellulose synthase	GO:0016020	membrane	Double layer of lipid molecules that encloses all cells, and, in eukaryotes, many organelles; may be a single or double lipid bilayer; also includes associated proteins. [GOC:mah, ISBN:0815316194]	IEA	cellular_component
LOC_Os06g39970	46.0898	2.83499	89.3446	31.515	4.97797	3.67827e-16	1.26208e-13	CESA11 - cellulose synthase	GO:0016021	integral to membrane	Penetrating at least one phospholipid bilayer of a membrane. May also refer to the state of being buried in the bilayer with no exposure outside the bilayer. When used to describe a protein, indicates that all or part of the peptide sequence is embedded in the membrane. [GOC:go_curators]	IEA	cellular_component
LOC_Os06g39970	46.0898	2.83499	89.3446	31.515	4.97797	3.67827e-16	1.26208e-13	CESA11 - cellulose synthase	GO:0030244	cellulose biosynthetic process	The chemical reactions and pathways resulting in the formation of cellulose, a linear beta1-4 glucan of molecular mass 50-400 kDa with the pyranose units in the -4C1 conformation. [GOC:mah, ISBN:0198506732]	IEA	biological_process
LOC_Os06g39970	46.0898	2.83499	89.3446	31.515	4.97797	3.67827e-16	1.26208e-13	CESA11 - cellulose synthase	GO:0016760	cellulose synthase (UDP-forming) activity	Catalysis of the reaction: UDP-glucose + ((1,4)-beta-D-glucosyl)(n) = UDP + ((1,4)-beta-D-glucosyl)(n+1). [EC:2.4.1.12]	IEA	molecular_function
LOC_Os09g39520	51.695	3.23092	100.159	31.0002	4.95421	1.26267e-18	5.82171e-16	Cupin domain containing protein	GO:0005576	extracellular region	The space external to the outermost structure of a cell. For cells without external protective or external encapsulating structures this refers to space outside of the plasma membrane. This term covers the host cell environment outside an intracellular parasite. [GOC:go_curators]	IEA	cellular_component
LOC_Os09g39520	51.695	3.23092	100.159	31.0002	4.95421	1.26267e-18	5.82171e-16	Cupin domain containing protein	GO:0030145	manganese ion binding	Interacting selectively and non-covalently with manganese (Mn) ions. [GOC:ai]	IEA	molecular_function
LOC_Os09g39520	51.695	3.23092	100.159	31.0002	4.95421	1.26267e-18	5.82171e-16	Cupin domain containing protein	GO:0046872	metal ion binding	Interacting selectively and non-covalently with any metal ion. [GOC:ai]	IEA	molecular_function
LOC_Os09g39520	51.695	3.23092	100.159	31.0002	4.95421	1.26267e-18	5.82171e-16	Cupin domain containing protein	GO:0045735	nutrient reservoir activity	Functions in the storage of nutritious substrates. [GOC:ai]	IEA	molecular_function
LOC_Os09g39520	51.695	3.23092	100.159	31.0002	4.95421	1.26267e-18	5.82171e-16	Cupin domain containing protein	GO:0048046	apoplast	The cell membranes and intracellular regions in a plant are connected through plasmodesmata, and plants may be described as having two major compartments: the living symplast and the non-living apoplast. The apoplast is external to the plasma membrane and includes cell walls, intercellular spaces and the lumen of dead structures such as xylem vessels. Water and solutes pass freely through it. [GO…	IEA	cellular_component
LOC_Os01g36550	49.8856	3.15693	96.6143	30.6039	4.93564	2.33361e-19	1.14767e-16	protein kinase family protein, putative	GO:0005524	ATP binding	Interacting selectively and non-covalently with ATP, adenosine 5'-triphosphate, a universally important coenzyme and enzyme regulator. [ISBN:0198506732]	IEA	molecular_function
LOC_Os01g36550	49.8856	3.15693	96.6143	30.6039	4.93564	2.33361e-19	1.14767e-16	protein kinase family protein, putative	GO:0004674	protein serine/threonine kinase activity	Catalysis of the reactions: ATP + protein serine = ADP + protein serine phosphate, and ATP + protein threonine = ADP + protein threonine phosphate. [GOC:bf]	IEA	molecular_function
LOC_Os01g36550	49.8856	3.15693	96.6143	30.6039	4.93564	2.33361e-19	1.14767e-16	protein kinase family protein, putative	GO:0006468	protein phosphorylation	The process of introducing a phosphate group on to a protein. [GOC:hb]	IEA	biological_process
LOC_Os01g36550	49.8856	3.15693	96.6143	30.6039	4.93564	2.33361e-19	1.14767e-16	protein kinase family protein, putative	GO:0000166	nucleotide binding	Interacting selectively and non-covalently with a nucleotide, any compound consisting of a nucleoside that is esterified with (ortho)phosphate or an oligophosphate at any hydroxyl group on the ribose or deoxyribose. [GOC:mah, ISBN:0198547684]	IEA	molecular_function
LOC_Os01g36550	49.8856	3.15693	96.6143	30.6039	4.93564	2.33361e-19	1.14767e-16	protein kinase family protein, putative	GO:0016998	cell wall macromolecule catabolic process	The chemical reactions and pathways resulting in the breakdown of macromolecules that form part of a cell wall. [GOC:go_curators]	IEA	biological_process
LOC_Os01g36550	49.8856	3.15693	96.6143	30.6039	4.93564	2.33361e-19	1.14767e-16	protein kinase family protein, putative	GO:0004713	protein tyrosine kinase activity	Catalysis of the reaction: ATP + a protein tyrosine = ADP + protein tyrosine phosphate. [EC:2.7.10]	IEA	molecular_function
LOC_Os01g36550	49.8856	3.15693	96.6143	30.6039	4.93564	2.33361e-19	1.14767e-16	protein kinase family protein, putative	GO:0004672	protein kinase activity	Catalysis of the phosphorylation of an amino acid residue in a protein, usually according to the reaction: a protein + ATP = a phosphoprotein + ADP. [MetaCyc:PROTEIN-KINASE-RXN]	IEA	molecular_function
LOC_Os01g42150	20.7303	1.32854	40.132	30.2075	4.91684	5.90605e-10	1.03735e-07	MEGL13 - Maternally expressed gene MEG family protein precursor, expressed
LOC_Os08g33090	7.24829	0.519577	13.977	26.9007	4.74957	0.000272875	0.00889633	inactive receptor kinase At2g26730 precursor, putative, expressed	GO:0004713	protein tyrosine kinase activity	Catalysis of the reaction: ATP + a protein tyrosine = ADP + protein tyrosine phosphate. [EC:2.7.10]	IEA	molecular_function
LOC_Os08g33090	7.24829	0.519577	13.977	26.9007	4.74957	0.000272875	0.00889633	inactive receptor kinase At2g26730 precursor, putative, expressed	GO:0016301	kinase activity	Catalysis of the transfer of a phosphate group, usually from ATP, to a substrate molecule. [ISBN:0198506732]	IEA	molecular_function
LOC_Os08g33090	7.24829	0.519577	13.977	26.9007	4.74957	0.000272875	0.00889633	inactive receptor kinase At2g26730 precursor, putative, expressed	GO:0006468	protein phosphorylation	The process of introducing a phosphate group on to a protein. [GOC:hb]	IEA	biological_process
LOC_Os08g33090	7.24829	0.519577	13.977	26.9007	4.74957	0.000272875	0.00889633	inactive receptor kinase At2g26730 precursor, putative, expressed	GO:0005524	ATP binding	Interacting selectively and non-covalently with ATP, adenosine 5'-triphosphate, a universally important coenzyme and enzyme regulator. [ISBN:0198506732]	IEA	molecular_function
LOC_Os08g33090	7.24829	0.519577	13.977	26.9007	4.74957	0.000272875	0.00889633	inactive receptor kinase At2g26730 precursor, putative, expressed	GO:0005515	protein binding	Interacting selectively and non-covalently with any protein or protein complex (a complex of two or more proteins that may include other nonprotein molecules). [GOC:go_curators]	IEA	molecular_function
LOC_Os08g33090	7.24829	0.519577	13.977	26.9007	4.74957	0.000272875	0.00889633	inactive receptor kinase At2g26730 precursor, putative, expressed	GO:0004674	protein serine/threonine kinase activity	Catalysis of the reactions: ATP + protein serine = ADP + protein serine phosphate, and ATP + protein threonine = ADP + protein threonine phosphate. [GOC:bf]	IEA	molecular_function
LOC_Os08g33090	7.24829	0.519577	13.977	26.9007	4.74957	0.000272875	0.00889633	inactive receptor kinase At2g26730 precursor, putative, expressed	GO:0004672	protein kinase activity	Catalysis of the phosphorylation of an amino acid residue in a protein, usually according to the reaction: a protein + ATP = a phosphoprotein + ADP. [MetaCyc:PROTEIN-KINASE-RXN]	IEA	molecular_function
LOC_Os08g33090	7.24829	0.519577	13.977	26.9007	4.74957	0.000272875	0.00889633	inactive receptor kinase At2g26730 precursor, putative, expressed	GO:0004872	receptor activity	Combining with an extracellular or intracellular messenger to initiate a change in cell activity. [GOC:ceb, ISBN:0198506732]	IEA	molecular_function
LOC_Os01g44260	3.87706	0.280506	7.47362	26.6434	4.7357	0.00208176	0.0395549	dihydroflavonol-4-reductase, putative, expressed	GO:0044237	cellular metabolic process	The chemical reactions and pathways by which individual cells transform chemical substances. [GOC:go_curators]	IEA	biological_process
LOC_Os01g44260	3.87706	0.280506	7.47362	26.6434	4.7357	0.00208176	0.0395549	dihydroflavonol-4-reductase, putative, expressed	GO:0005488	binding	The selective, non-covalent, often stoichiometric, interaction of a molecule with one or more specific sites on another molecule. [GOC:ceb, GOC:mah, ISBN:0198506732]	IEA	molecular_function
LOC_Os01g44260	3.87706	0.280506	7.47362	26.6434	4.7357	0.00208176	0.0395549	dihydroflavonol-4-reductase, putative, expressed	GO:0008152	metabolic process	The chemical reactions and pathways, including anabolism and catabolism, by which living organisms transform chemical substances. Metabolic processes typically transform small molecules, but also include macromolecular processes such as DNA repair and replication, and protein synthesis and degradation. [GOC:go_curators, ISBN:0198547684]	IEA	biological_process
LOC_Os01g44260	3.87706	0.280506	7.47362	26.6434	4.7357	0.00208176	0.0395549	dihydroflavonol-4-reductase, putative, expressed	GO:0050662	coenzyme binding	Interacting selectively and non-covalently with a coenzyme, any of various nonprotein organic cofactors that are required, in addition to an enzyme and a substrate, for an enzymatic reaction to proceed. [ISBN:0198506732]	IEA	molecular_function
LOC_Os01g44260	3.87706	0.280506	7.47362	26.6434	4.7357	0.00208176	0.0395549	dihydroflavonol-4-reductase, putative, expressed	GO:0003824	catalytic activity	Catalysis of a biochemical reaction at physiological temperatures. In biologically catalyzed reactions, the reactants are known as substrates, and the catalysts are naturally occurring macromolecular substances known as enzymes. Enzymes possess specific binding sites for substrates, and are usually composed wholly or largely of protein, but RNA that has catalytic activity (ribozyme) is often also…	IEA	molecular_function
LOC_Os08g33910	51.2121	3.99648	98.4278	24.6286	4.62227	5.34543e-18	2.22159e-15	no apical meristem protein, putative, expressed	GO:0003677	DNA binding	Any molecular function by which a gene product interacts selectively and non-covalently with DNA (deoxyribonucleic acid). [GOC:dph, GOC:jl, GOC:tb, GOC:vw]	IEA	molecular_function
LOC_Os10g22730	39.6507	3.1372	76.1642	24.2778	4.60157	3.32774e-18	1.40278e-15	expressed protein
LOC_Os10g22730	39.6507	3.1372	76.1642	24.2778	4.60157	3.32774e-18	1.40278e-15	expressed protein	GO:0006508	proteolysis	The hydrolysis of proteins into smaller polypeptides and/or amino acids by cleavage of their peptide bonds. [GOC:bf, GOC:mah]	IEA	biological_process
LOC_Os10g22730	39.6507	3.1372	76.1642	24.2778	4.60157	3.32774e-18	1.40278e-15	expressed protein
LOC_Os10g22730	39.6507	3.1372	76.1642	24.2778	4.60157	3.32774e-18	1.40278e-15	expressed protein
LOC_Os10g22730	39.6507	3.1372	76.1642	24.2778	4.60157	3.32774e-18	1.40278e-15	expressed protein	GO:0003677	DNA binding	Any molecular function by which a gene product interacts selectively and non-covalently with DNA (deoxyribonucleic acid). [GOC:dph, GOC:jl, GOC:tb, GOC:vw]	IEA	molecular_function
LOC_Os10g22730	39.6507	3.1372	76.1642	24.2778	4.60157	3.32774e-18	1.40278e-15	expressed protein	GO:0008234	cysteine-type peptidase activity	Catalysis of the hydrolysis of peptide bonds in a polypeptide chain by a mechanism in which the sulfhydryl group of a cysteine residue at the active center acts as a nucleophile. [GOC:mah, http://merops.sanger.ac.uk/about/glossary.htm#CATTYPE]	IEA	molecular_function
LOC_Os03g46070	9.06168	0.717214	17.4061	24.2691	4.60105	1.34092e-05	0.000807505	thaumatin, putative, expressed	GO:0009651	response to salt stress	Any process that results in a change in state or activity of a cell or an organism (in terms of movement, secretion, enzyme production, gene expression, etc.) as a result of a stimulus indicating an increase or decrease in the concentration of salt (particularly but not exclusively sodium and chloride ions) in the environment. [GOC:jl]	IEA	biological_process
LOC_Os03g46070	9.06168	0.717214	17.4061	24.2691	4.60105	1.34092e-05	0.000807505	thaumatin, putative, expressed	GO:0009817	defense response to fungus, incompatible interaction	A response of an organism to a fungus that prevents the occurrence or spread of disease. [GOC:lr]	IEA	biological_process
LOC_Os09g26380	6.54023	0.519577	12.5609	24.1752	4.59546	0.000623578	0.0164437	aminotransferase, classes I and II, domain containing protein, expressed	GO:0016769	transferase activity, transferring nitrogenous groups	Catalysis of the transfer of a nitrogenous group from one compound (donor) to another (acceptor). [GOC:jl, ISBN:0198506732]	IEA	molecular_function
LOC_Os09g26380	6.54023	0.519577	12.5609	24.1752	4.59546	0.000623578	0.0164437	aminotransferase, classes I and II, domain containing protein, expressed	GO:0008483	transaminase activity	Catalysis of the transfer of an amino group to an acceptor, usually a 2-oxo acid. [ISBN:0198506732]	IEA	molecular_function
LOC_Os09g26380	6.54023	0.519577	12.5609	24.1752	4.59546	0.000623578	0.0164437	aminotransferase, classes I and II, domain containing protein, expressed	GO:0016847	1-aminocyclopropane-1-carboxylate synthase activity	Catalysis of the reaction: S-adenosyl-L-methionine(1+) = 1-aminocyclopropane-1-carboxylate + S-methyl-5'-thioadenosine + H(+). [EC:4.4.1.14, RHEA:21747]	IEA	molecular_function
LOC_Os09g26380	6.54023	0.519577	12.5609	24.1752	4.59546	0.000623578	0.0164437	aminotransferase, classes I and II, domain containing protein, expressed	GO:0001666	response to hypoxia	Any process that results in a change in state or activity of a cell or an organism (in terms of movement, secretion, enzyme production, gene expression, etc.) as a result of a stimulus indicating lowered oxygen tension. Hypoxia, defined as a decline in O2 levels below normoxic levels of 20.8 - 20.95%, results in metabolic adaptation at both the cellular and organismal level. [GOC:hjd]	IEA	biological_process
LOC_Os09g26380	6.54023	0.519577	12.5609	24.1752	4.59546	0.000623578	0.0164437	aminotransferase, classes I and II, domain containing protein, expressed	GO:0030170	pyridoxal phosphate binding	Interacting selectively and non-covalently with pyridoxal 5' phosphate, 3-hydroxy-5-(hydroxymethyl)-2-methyl4-pyridine carboxaldehyde 5' phosphate, the biologically active form of vitamin B6. [GOC:mah, ISBN:0198506732]	IEA	molecular_function
LOC_Os09g26380	6.54023	0.519577	12.5609	24.1752	4.59546	0.000623578	0.0164437	aminotransferase, classes I and II, domain containing protein, expressed	GO:0016740	transferase activity	Catalysis of the transfer of a group, e.g. a methyl group, glycosyl group, acyl group, phosphorus-containing, or other groups, from one compound (generally regarded as the donor) to another compound (generally regarded as the acceptor). Transferase is the systematic name for any enzyme of EC class 2. [ISBN:0198506732]	IEA	molecular_function
LOC_Os09g26380	6.54023	0.519577	12.5609	24.1752	4.59546	0.000623578	0.0164437	aminotransferase, classes I and II, domain containing protein, expressed	GO:0005507	copper ion binding	Interacting selectively and non-covalently with copper (Cu) ions. [GOC:ai]	IEA	molecular_function
LOC_Os09g26380	6.54023	0.519577	12.5609	24.1752	4.59546	0.000623578	0.0164437	aminotransferase, classes I and II, domain containing protein, expressed	GO:0009058	biosynthetic process	The chemical reactions and pathways resulting in the formation of substances; typically the energy-requiring part of metabolism in which simpler substances are transformed into more complex ones. [GOC:curators, ISBN:0198547684]	IEA	biological_process
LOC_Os09g26380	6.54023	0.519577	12.5609	24.1752	4.59546	0.000623578	0.0164437	aminotransferase, classes I and II, domain containing protein, expressed	GO:0003824	catalytic activity	Catalysis of a biochemical reaction at physiological temperatures. In biologically catalyzed reactions, the reactants are known as substrates, and the catalysts are naturally occurring macromolecular substances known as enzymes. Enzymes possess specific binding sites for substrates, and are usually composed wholly or largely of protein, but RNA that has catalytic activity (ribozyme) is often also…	IEA	molecular_function
LOC_Os09g26380	6.54023	0.519577	12.5609	24.1752	4.59546	0.000623578	0.0164437	aminotransferase, classes I and II, domain containing protein, expressed	GO:0005739	mitochondrion	A semiautonomous, self replicating organelle that occurs in varying numbers, shapes, and sizes in the cytoplasm of virtually all eukaryotic cells. It is notably the site of tissue respiration. [ISBN:0198506732]	IEA	cellular_component
LOC_Os09g26380	6.54023	0.519577	12.5609	24.1752	4.59546	0.000623578	0.0164437	aminotransferase, classes I and II, domain containing protein, expressed	GO:0005524	ATP binding	Interacting selectively and non-covalently with ATP, adenosine 5'-triphosphate, a universally important coenzyme and enzyme regulator. [ISBN:0198506732]	IEA	molecular_function
LOC_Os09g26380	6.54023	0.519577	12.5609	24.1752	4.59546	0.000623578	0.0164437	aminotransferase, classes I and II, domain containing protein, expressed	GO:0009507	chloroplast	A chlorophyll-containing plastid with thylakoids organized into grana and frets, or stroma thylakoids, and embedded in a stroma. [ISBN:0471245208]	IEA	cellular_component
LOC_Os09g26380	6.54023	0.519577	12.5609	24.1752	4.59546	0.000623578	0.0164437	aminotransferase, classes I and II, domain containing protein, expressed	GO:0046686	response to cadmium ion	Any process that results in a change in state or activity of a cell or an organism (in terms of movement, secretion, enzyme production, gene expression, etc.) as a result of a cadmium (Cd) ion stimulus. [GOC:ai]	IEA	biological_process
LOC_Os09g26380	6.54023	0.519577	12.5609	24.1752	4.59546	0.000623578	0.0164437	aminotransferase, classes I and II, domain containing protein, expressed	GO:0019481	L-alanine catabolic process, by transamination	The chemical reactions and pathways resulting in the breakdown of L-alanine by transamination. [GOC:go_curators]	IEA	biological_process
LOC_Os12g07310	38.9309	3.09576	74.766	24.1511	4.59402	4.23556e-15	1.26906e-12	citrate-binding protein precursor, putative, expressed
LOC_Os06g36880	162.174	13.1364	311.212	23.6907	4.56625	1.45738e-29	1.34389e-26	cysteine synthase, putative, expressed	GO:0003824	catalytic activity	Catalysis of a biochemical reaction at physiological temperatures. In biologically catalyzed reactions, the reactants are known as substrates, and the catalysts are naturally occurring macromolecular substances known as enzymes. Enzymes possess specific binding sites for substrates, and are usually composed wholly or largely of protein, but RNA that has catalytic activity (ribozyme) is often also…	IEA	molecular_function
LOC_Os06g36880	162.174	13.1364	311.212	23.6907	4.56625	1.45738e-29	1.34389e-26	cysteine synthase, putative, expressed	GO:0004124	cysteine synthase activity	Catalysis of the reaction: O3-acetyl-L-serine + hydrogen sulfide = L-cysteine + acetate. [EC:4.2.99.8]	IEA	molecular_function
LOC_Os06g36880	162.174	13.1364	311.212	23.6907	4.56625	1.45738e-29	1.34389e-26	cysteine synthase, putative, expressed	GO:0006535	cysteine biosynthetic process from serine	The chemical reactions and pathways resulting in the formation of cysteine from other compounds, including serine. [GOC:go_curators]	IEA	biological_process
LOC_Os06g36880	162.174	13.1364	311.212	23.6907	4.56625	1.45738e-29	1.34389e-26	cysteine synthase, putative, expressed	GO:0008152	metabolic process	The chemical reactions and pathways, including anabolism and catabolism, by which living organisms transform chemical substances. Metabolic processes typically transform small molecules, but also include macromolecular processes such as DNA repair and replication, and protein synthesis and degradation. [GOC:go_curators, ISBN:0198547684]	IEA	biological_process
LOC_Os06g36880	162.174	13.1364	311.212	23.6907	4.56625	1.45738e-29	1.34389e-26	cysteine synthase, putative, expressed	GO:0030170	pyridoxal phosphate binding	Interacting selectively and non-covalently with pyridoxal 5' phosphate, 3-hydroxy-5-(hydroxymethyl)-2-methyl4-pyridine carboxaldehyde 5' phosphate, the biologically active form of vitamin B6. [GOC:mah, ISBN:0198506732]	IEA	molecular_function
LOC_Os11g24140	208.474	17.027	399.921	23.4874	4.55382	7.18778e-41	1.51498e-37	plastocyanin-like domain containing protein, putative, expressed	GO:0005507	copper ion binding	Interacting selectively and non-covalently with copper (Cu) ions. [GOC:ai]	IEA	molecular_function
LOC_Os11g24140	208.474	17.027	399.921	23.4874	4.55382	7.18778e-41	1.51498e-37	plastocyanin-like domain containing protein, putative, expressed	GO:0009055	electron carrier activity	Any molecular entity that serves as an electron acceptor and electron donor in an electron transport system. [ISBN:0198506732]	IEA	molecular_function
LOC_Os06g29110	44.7377	3.69624	85.7791	23.2071	4.5365	2.98323e-17	1.12858e-14	MLO domain containing protein, putative	GO:0006952	defense response	Reactions, triggered in response to the presence of a foreign body or the occurrence of an injury, which result in restriction of damage to the organism attacked or prevention/recovery from the infection caused by the attack. [GOC:go_curators]	IEA	biological_process
LOC_Os06g29110	44.7377	3.69624	85.7791	23.2071	4.5365	2.98323e-17	1.12858e-14	MLO domain containing protein, putative	GO:0016020	membrane	Double layer of lipid molecules that encloses all cells, and, in eukaryotes, many organelles; may be a single or double lipid bilayer; also includes associated proteins. [GOC:mah, ISBN:0815316194]	IEA	cellular_component
LOC_Os06g29110	44.7377	3.69624	85.7791	23.2071	4.5365	2.98323e-17	1.12858e-14	MLO domain containing protein, putative	GO:0009607	response to biotic stimulus	Any process that results in a change in state or activity of a cell or an organism (in terms of movement, secretion, enzyme production, gene expression, etc.) as a result of a biotic stimulus, a stimulus caused or produced by a living organism. [GOC:hb]	IEA	biological_process
LOC_Os06g29110	44.7377	3.69624	85.7791	23.2071	4.5365	2.98323e-17	1.12858e-14	MLO domain containing protein, putative	GO:0005516	calmodulin binding	Interacting selectively and non-covalently with calmodulin, a calcium-binding protein with many roles, both in the calcium-bound and calcium-free states. [GOC:krc]	IEA	molecular_function
LOC_Os06g29110	44.7377	3.69624	85.7791	23.2071	4.5365	2.98323e-17	1.12858e-14	MLO domain containing protein, putative	GO:0008219	cell death	Any biological process that results in permanent cessation of all vital functions of a cell. A cell should be considered dead when any one of the following molecular or morphological criteria is met: (1) the cell has lost the integrity of its plasma membrane; (2) the cell, including its nucleus, has undergone complete fragmentation into discrete bodies (frequently referred to as \apoptotic bodies…	IEA	biological_process
LOC_Os06g29110	44.7377	3.69624	85.7791	23.2071	4.5365	2.98323e-17	1.12858e-14	MLO domain containing protein, putative	GO:0016021	integral to membrane	Penetrating at least one phospholipid bilayer of a membrane. May also refer to the state of being buried in the bilayer with no exposure outside the bilayer. When used to describe a protein, indicates that all or part of the peptide sequence is embedded in the membrane. [GOC:go_curators]	IEA	cellular_component
LOC_Os07g38800	5.71659	0.478142	10.955	22.9117	4.51801	0.00144206	0.0306132	lectin-like receptor kinase, putative, expressed	GO:0006468	protein phosphorylation	The process of introducing a phosphate group on to a protein. [GOC:hb]	IEA	biological_process
LOC_Os07g38800	5.71659	0.478142	10.955	22.9117	4.51801	0.00144206	0.0306132	lectin-like receptor kinase, putative, expressed	GO:0005488	binding	The selective, non-covalent, often stoichiometric, interaction of a molecule with one or more specific sites on another molecule. [GOC:ceb, GOC:mah, ISBN:0198506732]	IEA	molecular_function
LOC_Os07g38800	5.71659	0.478142	10.955	22.9117	4.51801	0.00144206	0.0306132	lectin-like receptor kinase, putative, expressed	GO:0000166	nucleotide binding	Interacting selectively and non-covalently with a nucleotide, any compound consisting of a nucleoside that is esterified with (ortho)phosphate or an oligophosphate at any hydroxyl group on the ribose or deoxyribose. [GOC:mah, ISBN:0198547684]	IEA	molecular_function
LOC_Os07g38800	5.71659	0.478142	10.955	22.9117	4.51801	0.00144206	0.0306132	lectin-like receptor kinase, putative, expressed	GO:0004713	protein tyrosine kinase activity	Catalysis of the reaction: ATP + a protein tyrosine = ADP + protein tyrosine phosphate. [EC:2.7.10]	IEA	molecular_function
LOC_Os07g38800	5.71659	0.478142	10.955	22.9117	4.51801	0.00144206	0.0306132	lectin-like receptor kinase, putative, expressed	GO:0016301	kinase activity	Catalysis of the transfer of a phosphate group, usually from ATP, to a substrate molecule. [ISBN:0198506732]	IEA	molecular_function
LOC_Os07g38800	5.71659	0.478142	10.955	22.9117	4.51801	0.00144206	0.0306132	lectin-like receptor kinase, putative, expressed	GO:0009751	response to salicylic acid stimulus	Any process that results in a change in state or activity of a cell or an organism (in terms of movement, secretion, enzyme production, gene expression, etc.) as a result of a salicylic acid stimulus. [GOC:jl]	IEA	biological_process
LOC_Os07g38800	5.71659	0.478142	10.955	22.9117	4.51801	0.00144206	0.0306132	lectin-like receptor kinase, putative, expressed	GO:0004675	transmembrane receptor protein serine/threonine kinase activity	Combining with a signal and transmitting the signal from one side of the membrane to the other to initiate a change in cell activity by catalysis of the reaction: ATP protein serine = ADP + protein serine phosphate, and ATP + protein threonine = ADP + protein threonine phosphate. [EC:2.7.11.30]	IEA	molecular_function
LOC_Os07g38800	5.71659	0.478142	10.955	22.9117	4.51801	0.00144206	0.0306132	lectin-like receptor kinase, putative, expressed	GO:0005524	ATP binding	Interacting selectively and non-covalently with ATP, adenosine 5'-triphosphate, a universally important coenzyme and enzyme regulator. [ISBN:0198506732]	IEA	molecular_function
LOC_Os07g38800	5.71659	0.478142	10.955	22.9117	4.51801	0.00144206	0.0306132	lectin-like receptor kinase, putative, expressed	GO:0004872	receptor activity	Combining with an extracellular or intracellular messenger to initiate a change in cell activity. [GOC:ceb, ISBN:0198506732]	IEA	molecular_function
LOC_Os07g38800	5.71659	0.478142	10.955	22.9117	4.51801	0.00144206	0.0306132	lectin-like receptor kinase, putative, expressed	GO:0004674	protein serine/threonine kinase activity	Catalysis of the reactions: ATP + protein serine = ADP + protein serine phosphate, and ATP + protein threonine = ADP + protein threonine phosphate. [GOC:bf]	IEA	molecular_function
LOC_Os07g38800	5.71659	0.478142	10.955	22.9117	4.51801	0.00144206	0.0306132	lectin-like receptor kinase, putative, expressed	GO:0005739	mitochondrion	A semiautonomous, self replicating organelle that occurs in varying numbers, shapes, and sizes in the cytoplasm of virtually all eukaryotic cells. It is notably the site of tissue respiration. [ISBN:0198506732]	IEA	cellular_component
LOC_Os07g38800	5.71659	0.478142	10.955	22.9117	4.51801	0.00144206	0.0306132	lectin-like receptor kinase, putative, expressed	GO:0004672	protein kinase activity	Catalysis of the phosphorylation of an amino acid residue in a protein, usually according to the reaction: a protein + ATP = a phosphoprotein + ADP. [MetaCyc:PROTEIN-KINASE-RXN]	IEA	molecular_function
LOC_Os07g38800	5.71659	0.478142	10.955	22.9117	4.51801	0.00144206	0.0306132	lectin-like receptor kinase, putative, expressed	GO:0048041	focal adhesion assembly	The aggregation and bonding together of a set of components to form a focal adhesion, a complex of intracellular signaling and structural proteins that provides a structural link between the internal actin cytoskeleton and the ECM, and also function as a locus of signal transduction activity. [GOC:jid, GOC:mah]	IEA	biological_process
LOC_Os07g38800	5.71659	0.478142	10.955	22.9117	4.51801	0.00144206	0.0306132	lectin-like receptor kinase, putative, expressed	GO:0005886	plasma membrane	The membrane surrounding a cell that separates the cell from its external environment. It consists of a phospholipid bilayer and associated proteins. [ISBN:0716731363]	IEA	cellular_component
LOC_Os07g03200	9.3018	0.778381	17.8252	22.9004	4.5173	2.03188e-05	0.00113555	phytosulfokines precursor, putative, expressed	GO:0005576	extracellular region	The space external to the outermost structure of a cell. For cells without external protective or external encapsulating structures this refers to space outside of the plasma membrane. This term covers the host cell environment outside an intracellular parasite. [GOC:go_curators]	IEA	cellular_component
LOC_Os07g03200	9.3018	0.778381	17.8252	22.9004	4.5173	2.03188e-05	0.00113555	phytosulfokines precursor, putative, expressed	GO:0008083	growth factor activity	The function that stimulates a cell to grow or proliferate. Most growth factors have other actions besides the induction of cell growth or proliferation. [ISBN:0815316194]	IEA	molecular_function
LOC_Os07g03200	9.3018	0.778381	17.8252	22.9004	4.5173	2.03188e-05	0.00113555	phytosulfokines precursor, putative, expressed	GO:0050825	ice binding	Interacting selectively and non-covalently with ice, water reduced to the solid state by cold temperature. It is a white or transparent colorless substance, crystalline, brittle, and viscoidal. [GOC:curators]	IEA	molecular_function
LOC_Os07g03200	9.3018	0.778381	17.8252	22.9004	4.5173	2.03188e-05	0.00113555	phytosulfokines precursor, putative, expressed	GO:0007275	multicellular organismal development	The biological process whose specific outcome is the progression of a multicellular organism over time from an initial condition (e.g. a zygote or a young adult) to a later condition (e.g. a multicellular animal or an aged adult). [GOC:dph, GOC:ems, GOC:isa_complete, GOC:tb]	IEA	biological_process
LOC_Os07g03200	9.3018	0.778381	17.8252	22.9004	4.5173	2.03188e-05	0.00113555	phytosulfokines precursor, putative, expressed	GO:0030154	cell differentiation	The process in which relatively unspecialized cells, e.g. embryonic or regenerative cells, acquire specialized structural and/or functional features that characterize the cells, tissues, or organs of the mature organism or some other relatively stable phase of the organism's life history. Differentiation includes the processes involved in commitment of a cell to a specific fate and its subsequent…	IEA	biological_process
LOC_Os07g03200	9.3018	0.778381	17.8252	22.9004	4.5173	2.03188e-05	0.00113555	phytosulfokines precursor, putative, expressed	GO:0042309	homoiothermy	Any homoeostatic process in which an organism maintains its internal body temperature at a relatively constant value. This is achieved by using metabolic processes to counteract fluctuations in the temperature of the environment. [ISBN:0192801023]	IEA	biological_process
LOC_Os07g03200	9.3018	0.778381	17.8252	22.9004	4.5173	2.03188e-05	0.00113555	phytosulfokines precursor, putative, expressed	GO:0050826	response to freezing	Any process that results in a change in state or activity of a cell or an organism (in terms of movement, secretion, enzyme production, gene expression, etc.) as a result of a freezing stimulus, temperatures below 0 degrees Celsius. [GOC:jl]	IEA	biological_process
LOC_Os07g03200	9.3018	0.778381	17.8252	22.9004	4.5173	2.03188e-05	0.00113555	phytosulfokines precursor, putative, expressed	GO:0008283	cell proliferation	The multiplication or reproduction of cells, resulting in the expansion of a cell population. [GOC:mah, GOC:mb]	IEA	biological_process
LOC_Os09g20320	8.41891	0.717214	16.1206	22.4767	4.49036	0.000199573	0.00695277	heat shock protein DnaJ, putative	GO:0031072	heat shock protein binding	Interacting selectively and non-covalently with a heat shock protein, any protein synthesized or activated in response to heat shock. [GOC:mah, GOC:vw]	IEA	molecular_function
LOC_Os09g20970	17.6268	1.5173	33.7364	22.2345	4.47473	5.54196e-08	6.81383e-06	receptor kinase, putative	GO:0004672	protein kinase activity	Catalysis of the phosphorylation of an amino acid residue in a protein, usually according to the reaction: a protein + ATP = a phosphoprotein + ADP. [MetaCyc:PROTEIN-KINASE-RXN]	IEA	molecular_function
LOC_Os09g20970	17.6268	1.5173	33.7364	22.2345	4.47473	5.54196e-08	6.81383e-06	receptor kinase, putative	GO:0050826	response to freezing	Any process that results in a change in state or activity of a cell or an organism (in terms of movement, secretion, enzyme production, gene expression, etc.) as a result of a freezing stimulus, temperatures below 0 degrees Celsius. [GOC:jl]	IEA	biological_process
LOC_Os09g20970	17.6268	1.5173	33.7364	22.2345	4.47473	5.54196e-08	6.81383e-06	receptor kinase, putative	GO:0005524	ATP binding	Interacting selectively and non-covalently with ATP, adenosine 5'-triphosphate, a universally important coenzyme and enzyme regulator. [ISBN:0198506732]	IEA	molecular_function
LOC_Os09g20970	17.6268	1.5173	33.7364	22.2345	4.47473	5.54196e-08	6.81383e-06	receptor kinase, putative	GO:0005515	protein binding	Interacting selectively and non-covalently with any protein or protein complex (a complex of two or more proteins that may include other nonprotein molecules). [GOC:go_curators]	IEA	molecular_function
LOC_Os09g20970	17.6268	1.5173	33.7364	22.2345	4.47473	5.54196e-08	6.81383e-06	receptor kinase, putative	GO:0050825	ice binding	Interacting selectively and non-covalently with ice, water reduced to the solid state by cold temperature. It is a white or transparent colorless substance, crystalline, brittle, and viscoidal. [GOC:curators]	IEA	molecular_function
LOC_Os09g20970	17.6268	1.5173	33.7364	22.2345	4.47473	5.54196e-08	6.81383e-06	receptor kinase, putative	GO:0006468	protein phosphorylation	The process of introducing a phosphate group on to a protein. [GOC:hb]	IEA	biological_process
LOC_Os09g20970	17.6268	1.5173	33.7364	22.2345	4.47473	5.54196e-08	6.81383e-06	receptor kinase, putative	GO:0042309	homoiothermy	Any homoeostatic process in which an organism maintains its internal body temperature at a relatively constant value. This is achieved by using metabolic processes to counteract fluctuations in the temperature of the environment. [ISBN:0192801023]	IEA	biological_process
LOC_Os09g20970	17.6268	1.5173	33.7364	22.2345	4.47473	5.54196e-08	6.81383e-06	receptor kinase, putative	GO:0004674	protein serine/threonine kinase activity	Catalysis of the reactions: ATP + protein serine = ADP + protein serine phosphate, and ATP + protein threonine = ADP + protein threonine phosphate. [GOC:bf]	IEA	molecular_function
LOC_Os09g20970	17.6268	1.5173	33.7364	22.2345	4.47473	5.54196e-08	6.81383e-06	receptor kinase, putative	GO:0004713	protein tyrosine kinase activity	Catalysis of the reaction: ATP + a protein tyrosine = ADP + protein tyrosine phosphate. [EC:2.7.10]	IEA	molecular_function
LOC_Os09g20970	17.6268	1.5173	33.7364	22.2345	4.47473	5.54196e-08	6.81383e-06	receptor kinase, putative	GO:0000166	nucleotide binding	Interacting selectively and non-covalently with a nucleotide, any compound consisting of a nucleoside that is esterified with (ortho)phosphate or an oligophosphate at any hydroxyl group on the ribose or deoxyribose. [GOC:mah, ISBN:0198547684]	IEA	molecular_function
LOC_Os01g71820	98.0563	8.44445	187.668	22.2238	4.47404	2.67497e-25	2.02392e-22	glycosyl hydrolases family 17, putative, expressed	GO:0043169	cation binding	Interacting selectively and non-covalently with cations, charged atoms or groups of atoms with a net positive charge. [GOC:jl]	IEA	molecular_function
LOC_Os01g71820	98.0563	8.44445	187.668	22.2238	4.47404	2.67497e-25	2.02392e-22	glycosyl hydrolases family 17, putative, expressed	GO:0016787	hydrolase activity	Catalysis of the hydrolysis of various bonds, e.g. C-O, C-N, C-C, phosphoric anhydride bonds, etc. Hydrolase is the systematic name for any enzyme of EC class 3. [ISBN:0198506732]	IEA	molecular_function
LOC_Os01g71820	98.0563	8.44445	187.668	22.2238	4.47404	2.67497e-25	2.02392e-22	glycosyl hydrolases family 17, putative, expressed	GO:0009817	defense response to fungus, incompatible interaction	A response of an organism to a fungus that prevents the occurrence or spread of disease. [GOC:lr]	IEA	biological_process
LOC_Os01g71820	98.0563	8.44445	187.668	22.2238	4.47404	2.67497e-25	2.02392e-22	glycosyl hydrolases family 17, putative, expressed	GO:0008152	metabolic process	The chemical reactions and pathways, including anabolism and catabolism, by which living organisms transform chemical substances. Metabolic processes typically transform small molecules, but also include macromolecular processes such as DNA repair and replication, and protein synthesis and degradation. [GOC:go_curators, ISBN:0198547684]	IEA	biological_process
LOC_Os01g71820	98.0563	8.44445	187.668	22.2238	4.47404	2.67497e-25	2.02392e-22	glycosyl hydrolases family 17, putative, expressed	GO:0004553	hydrolase activity, hydrolyzing O-glycosyl compounds	Catalysis of the hydrolysis of any O-glycosyl bond. [GOC:mah]	IEA	molecular_function
LOC_Os01g71820	98.0563	8.44445	187.668	22.2238	4.47404	2.67497e-25	2.02392e-22	glycosyl hydrolases family 17, putative, expressed	GO:0048046	apoplast	The cell membranes and intracellular regions in a plant are connected through plasmodesmata, and plants may be described as having two major compartments: the living symplast and the non-living apoplast. The apoplast is external to the plasma membrane and includes cell walls, intercellular spaces and the lumen of dead structures such as xylem vessels. Water and solutes pass freely through it. [GO…	IEA	cellular_component
LOC_Os01g71820	98.0563	8.44445	187.668	22.2238	4.47404	2.67497e-25	2.02392e-22	glycosyl hydrolases family 17, putative, expressed	GO:0005773	vacuole	A closed structure, found only in eukaryotic cells, that is completely surrounded by unit membrane and contains liquid material. Cells contain one or several vacuoles, that may have different functions from each other. Vacuoles have a diverse array of functions. They can act as a storage organelle for nutrients or waste products, as a degradative compartment, as a cost-effective way of increasing…	IEA	cellular_component
LOC_Os01g71820	98.0563	8.44445	187.668	22.2238	4.47404	2.67497e-25	2.02392e-22	glycosyl hydrolases family 17, putative, expressed	GO:0009651	response to salt stress	Any process that results in a change in state or activity of a cell or an organism (in terms of movement, secretion, enzyme production, gene expression, etc.) as a result of a stimulus indicating an increase or decrease in the concentration of salt (particularly but not exclusively sodium and chloride ions) in the environment. [GOC:jl]	IEA	biological_process
LOC_Os01g71820	98.0563	8.44445	187.668	22.2238	4.47404	2.67497e-25	2.02392e-22	glycosyl hydrolases family 17, putative, expressed	GO:0009409	response to cold	Any process that results in a change in state or activity of a cell or an organism (in terms of movement, secretion, enzyme production, gene expression, etc.) as a result of a cold stimulus, a temperature stimulus below the optimal temperature for that organism. [GOC:lr]	IEA	biological_process
LOC_Os01g71820	98.0563	8.44445	187.668	22.2238	4.47404	2.67497e-25	2.02392e-22	glycosyl hydrolases family 17, putative, expressed	GO:0005618	cell wall	The rigid or semi-rigid envelope lying outside the cell membrane of plant, fungal, and most prokaryotic cells, maintaining their shape and protecting them from osmotic lysis. In plants it is made of cellulose and, often, lignin; in fungi it is composed largely of polysaccharides; in bacteria it is composed of peptidoglycan. [ISBN:0198547684]	IEA	cellular_component
LOC_Os01g71820	98.0563	8.44445	187.668	22.2238	4.47404	2.67497e-25	2.02392e-22	glycosyl hydrolases family 17, putative, expressed	GO:0005886	plasma membrane	The membrane surrounding a cell that separates the cell from its external environment. It consists of a phospholipid bilayer and associated proteins. [ISBN:0716731363]	IEA	cellular_component
LOC_Os01g71820	98.0563	8.44445	187.668	22.2238	4.47404	2.67497e-25	2.02392e-22	glycosyl hydrolases family 17, putative, expressed	GO:0005975	carbohydrate metabolic process	The chemical reactions and pathways involving carbohydrates, any of a group of organic compounds based of the general formula Cx(H2O)y. Includes the formation of carbohydrate derivatives by the addition of a carbohydrate residue to another molecule. [GOC:mah, ISBN:0198506732]	IEA	biological_process
LOC_Os01g71820	98.0563	8.44445	187.668	22.2238	4.47404	2.67497e-25	2.02392e-22	glycosyl hydrolases family 17, putative, expressed	GO:0009617	response to bacterium	Any process that results in a change in state or activity of a cell or an organism (in terms of movement, secretion, enzyme production, gene expression, etc.) as a result of a stimulus from a bacterium. [GOC:hb]	IEA	biological_process
LOC_Os01g71820	98.0563	8.44445	187.668	22.2238	4.47404	2.67497e-25	2.02392e-22	glycosyl hydrolases family 17, putative, expressed	GO:0016798	hydrolase activity, acting on glycosyl bonds	Catalysis of the hydrolysis of any glycosyl bond. [GOC:jl]	IEA	molecular_function
LOC_Os01g71820	98.0563	8.44445	187.668	22.2238	4.47404	2.67497e-25	2.02392e-22	glycosyl hydrolases family 17, putative, expressed	GO:0003824	catalytic activity	Catalysis of a biochemical reaction at physiological temperatures. In biologically catalyzed reactions, the reactants are known as substrates, and the catalysts are naturally occurring macromolecular substances known as enzymes. Enzymes possess specific binding sites for substrates, and are usually composed wholly or largely of protein, but RNA that has catalytic activity (ribozyme) is often also…	IEA	molecular_function
LOC_Os06g40070	140.952	12.1802	269.725	22.1446	4.46888	2.53247e-26	2.07579e-23	NADP-dependent oxidoreductase, putative, expressed	GO:0008270	zinc ion binding	Interacting selectively and non-covalently with zinc (Zn) ions. [GOC:ai]	IEA	molecular_function
LOC_Os06g40070	140.952	12.1802	269.725	22.1446	4.46888	2.53247e-26	2.07579e-23	NADP-dependent oxidoreductase, putative, expressed	GO:0008152	metabolic process	The chemical reactions and pathways, including anabolism and catabolism, by which living organisms transform chemical substances. Metabolic processes typically transform small molecules, but also include macromolecular processes such as DNA repair and replication, and protein synthesis and degradation. [GOC:go_curators, ISBN:0198547684]	IEA	biological_process
LOC_Os06g40070	140.952	12.1802	269.725	22.1446	4.46888	2.53247e-26	2.07579e-23	NADP-dependent oxidoreductase, putative, expressed	GO:0016491	oxidoreductase activity	Catalysis of an oxidation-reduction (redox) reaction, a reversible chemical reaction in which the oxidation state of an atom or atoms within a molecule is altered. One substrate acts as a hydrogen or electron donor and becomes oxidized, while the other acts as hydrogen or electron acceptor and becomes reduced. [GOC:go_curators]	IEA	molecular_function
LOC_Os06g40070	140.952	12.1802	269.725	22.1446	4.46888	2.53247e-26	2.07579e-23	NADP-dependent oxidoreductase, putative, expressed	GO:0003824	catalytic activity	Catalysis of a biochemical reaction at physiological temperatures. In biologically catalyzed reactions, the reactants are known as substrates, and the catalysts are naturally occurring macromolecular substances known as enzymes. Enzymes possess specific binding sites for substrates, and are usually composed wholly or largely of protein, but RNA that has catalytic activity (ribozyme) is often also…	IEA	molecular_function
LOC_Os06g40070	140.952	12.1802	269.725	22.1446	4.46888	2.53247e-26	2.07579e-23	NADP-dependent oxidoreductase, putative, expressed	GO:0055114	oxidation-reduction process	A metabolic process that results in the removal or addition of one or more electrons to or from a substance, with or without the concomitant removal or addition of a proton or protons. [GOC:dhl, GOC:ecd, GOC:jh2, GOC:jid, GOC:mlg, GOC:rph]	IEA	biological_process
LOC_Os06g40070	140.952	12.1802	269.725	22.1446	4.46888	2.53247e-26	2.07579e-23	NADP-dependent oxidoreductase, putative, expressed	GO:0005488	binding	The selective, non-covalent, often stoichiometric, interaction of a molecule with one or more specific sites on another molecule. [GOC:ceb, GOC:mah, ISBN:0198506732]	IEA	molecular_function
LOC_Os11g03290	55.6256	4.80938	106.442	22.1321	4.46807	3.69022e-17	1.37837e-14	nucleoside-triphosphatase, putative, expressed	GO:0016787	hydrolase activity	Catalysis of the hydrolysis of various bonds, e.g. C-O, C-N, C-C, phosphoric anhydride bonds, etc. Hydrolase is the systematic name for any enzyme of EC class 3. [ISBN:0198506732]	IEA	molecular_function
LOC_Os02g17080	3.05225	0.269655	5.83485	21.6382	4.43551	0.00163586	0.0332673	OsSub16 - Putative Subtilisin homologue	GO:0006508	proteolysis	The hydrolysis of proteins into smaller polypeptides and/or amino acids by cleavage of their peptide bonds. [GOC:bf, GOC:mah]	IEA	biological_process
LOC_Os02g17080	3.05225	0.269655	5.83485	21.6382	4.43551	0.00163586	0.0332673	OsSub16 - Putative Subtilisin homologue	GO:0043086	negative regulation of catalytic activity	Any process that stops or reduces the activity of an enzyme. [GOC:jl, GOC:tb]	IEA	biological_process
LOC_Os02g17080	3.05225	0.269655	5.83485	21.6382	4.43551	0.00163586	0.0332673	OsSub16 - Putative Subtilisin homologue	GO:0004252	serine-type endopeptidase activity	Catalysis of the hydrolysis of internal, alpha-peptide bonds in a polypeptide chain by a catalytic mechanism that involves a catalytic triad consisting of a serine nucleophile that is activated by a proton relay involving an acidic residue (e.g. aspartate or glutamate) and a basic residue (usually histidine). [GOC:mah, http://merops.sanger.ac.uk/about/glossary.htm#CATTYPE, ISBN:0716720094]	IEA	molecular_function
LOC_Os02g17080	3.05225	0.269655	5.83485	21.6382	4.43551	0.00163586	0.0332673	OsSub16 - Putative Subtilisin homologue	GO:0042802	identical protein binding	Interacting selectively and non-covalently with an identical protein or proteins. [GOC:jl]	IEA	molecular_function
LOC_Os02g09200	29.0601	2.57618	55.5441	21.5606	4.43033	1.22605e-10	2.39591e-08	cytochrome P450 71D10, putative, expressed	GO:0004497	monooxygenase activity	Catalysis of the incorporation of one atom from molecular oxygen into a compound and the reduction of the other atom of oxygen to water. [http://www.onelook.com/, ISBN:0198506732]	IEA	molecular_function
LOC_Os02g09200	29.0601	2.57618	55.5441	21.5606	4.43033	1.22605e-10	2.39591e-08	cytochrome P450 71D10, putative, expressed	GO:0005506	iron ion binding	Interacting selectively and non-covalently with iron (Fe) ions. [GOC:ai]	IEA	molecular_function
LOC_Os02g09200	29.0601	2.57618	55.5441	21.5606	4.43033	1.22605e-10	2.39591e-08	cytochrome P450 71D10, putative, expressed	GO:0009055	electron carrier activity	Any molecular entity that serves as an electron acceptor and electron donor in an electron transport system. [ISBN:0198506732]	IEA	molecular_function
LOC_Os02g09200	29.0601	2.57618	55.5441	21.5606	4.43033	1.22605e-10	2.39591e-08	cytochrome P450 71D10, putative, expressed	GO:0046872	metal ion binding	Interacting selectively and non-covalently with any metal ion. [GOC:ai]	IEA	molecular_function
LOC_Os02g09200	29.0601	2.57618	55.5441	21.5606	4.43033	1.22605e-10	2.39591e-08	cytochrome P450 71D10, putative, expressed	GO:0016491	oxidoreductase activity	Catalysis of an oxidation-reduction (redox) reaction, a reversible chemical reaction in which the oxidation state of an atom or atoms within a molecule is altered. One substrate acts as a hydrogen or electron donor and becomes oxidized, while the other acts as hydrogen or electron acceptor and becomes reduced. [GOC:go_curators]	IEA	molecular_function
LOC_Os02g09200	29.0601	2.57618	55.5441	21.5606	4.43033	1.22605e-10	2.39591e-08	cytochrome P450 71D10, putative, expressed	GO:0020037	heme binding	Interacting selectively and non-covalently with heme, any compound of iron complexed in a porphyrin (tetrapyrrole) ring. [CHEBI:30413, GOC:ai]	IEA	molecular_function
LOC_Os02g09200	29.0601	2.57618	55.5441	21.5606	4.43033	1.22605e-10	2.39591e-08	cytochrome P450 71D10, putative, expressed	GO:0055114	oxidation-reduction process	A metabolic process that results in the removal or addition of one or more electrons to or from a substance, with or without the concomitant removal or addition of a proton or protons. [GOC:dhl, GOC:ecd, GOC:jh2, GOC:jid, GOC:mlg, GOC:rph]	IEA	biological_process
LOC_Os06g35560	66.6063	6.26157	126.951	20.2746	4.3416	5.9601e-21	3.51741e-18	reticuline oxidase-like protein precursor, putative, expressed	GO:0005886	plasma membrane	The membrane surrounding a cell that separates the cell from its external environment. It consists of a phospholipid bilayer and associated proteins. [ISBN:0716731363]	IEA	cellular_component
LOC_Os06g35560	66.6063	6.26157	126.951	20.2746	4.3416	5.9601e-21	3.51741e-18	reticuline oxidase-like protein precursor, putative, expressed	GO:0003824	catalytic activity	Catalysis of a biochemical reaction at physiological temperatures. In biologically catalyzed reactions, the reactants are known as substrates, and the catalysts are naturally occurring macromolecular substances known as enzymes. Enzymes possess specific binding sites for substrates, and are usually composed wholly or largely of protein, but RNA that has catalytic activity (ribozyme) is often also…	IEA	molecular_function
LOC_Os06g35560	66.6063	6.26157	126.951	20.2746	4.3416	5.9601e-21	3.51741e-18	reticuline oxidase-like protein precursor, putative, expressed	GO:0016491	oxidoreductase activity	Catalysis of an oxidation-reduction (redox) reaction, a reversible chemical reaction in which the oxidation state of an atom or atoms within a molecule is altered. One substrate acts as a hydrogen or electron donor and becomes oxidized, while the other acts as hydrogen or electron acceptor and becomes reduced. [GOC:go_curators]	IEA	molecular_function
LOC_Os06g35560	66.6063	6.26157	126.951	20.2746	4.3416	5.9601e-21	3.51741e-18	reticuline oxidase-like protein precursor, putative, expressed	GO:0005618	cell wall	The rigid or semi-rigid envelope lying outside the cell membrane of plant, fungal, and most prokaryotic cells, maintaining their shape and protecting them from osmotic lysis. In plants it is made of cellulose and, often, lignin; in fungi it is composed largely of polysaccharides; in bacteria it is composed of peptidoglycan. [ISBN:0198547684]	IEA	cellular_component
LOC_Os06g35560	66.6063	6.26157	126.951	20.2746	4.3416	5.9601e-21	3.51741e-18	reticuline oxidase-like protein precursor, putative, expressed	GO:0010197	polar nucleus fusion	The merging of the polar nuclei, the two nuclei contained within the same cell that are created from the mitotic division of the megaspore during angiosperm reproduction. Polar nuclear fusion takes place in the ovule, forming in the fusion nucleus and giving rise to the endosperm when fertilized. [GOC:mtg_plant, GOC:sm]	IEA	biological_process
LOC_Os06g35560	66.6063	6.26157	126.951	20.2746	4.3416	5.9601e-21	3.51741e-18	reticuline oxidase-like protein precursor, putative, expressed	GO:0009793	embryo development ending in seed dormancy	The process whose specific outcome is the progression of the embryo over time, from zygote formation to the end of seed dormancy. An example of this process is found in Arabidopsis thaliana. [GOC:go_curators, GOC:mtg_sensu]	IEA	biological_process
LOC_Os06g35560	66.6063	6.26157	126.951	20.2746	4.3416	5.9601e-21	3.51741e-18	reticuline oxidase-like protein precursor, putative, expressed	GO:0048046	apoplast	The cell membranes and intracellular regions in a plant are connected through plasmodesmata, and plants may be described as having two major compartments: the living symplast and the non-living apoplast. The apoplast is external to the plasma membrane and includes cell walls, intercellular spaces and the lumen of dead structures such as xylem vessels. Water and solutes pass freely through it. [GO…	IEA	cellular_component
LOC_Os06g35560	66.6063	6.26157	126.951	20.2746	4.3416	5.9601e-21	3.51741e-18	reticuline oxidase-like protein precursor, putative, expressed	GO:0050660	flavin adenine dinucleotide binding	Interacting selectively and non-covalently with FAD, flavin-adenine dinucleotide, the coenzyme or the prosthetic group of various flavoprotein oxidoreductase enzymes, in either the oxidized form, FAD, or the reduced form, FADH2. [CHEBI:24040, GOC:ai, GOC:imk, ISBN:0198506732]	IEA	molecular_function
LOC_Os06g35560	66.6063	6.26157	126.951	20.2746	4.3416	5.9601e-21	3.51741e-18	reticuline oxidase-like protein precursor, putative, expressed	GO:0006979	response to oxidative stress	Any process that results in a change in state or activity of a cell or an organism (in terms of movement, secretion, enzyme production, gene expression, etc.) as a result of oxidative stress, a state often resulting from exposure to high levels of reactive oxygen species, e.g. superoxide anions, hydrogen peroxide (H2O2), and hydroxyl radicals. [GOC:jl, PMID:12115731]	IEA	biological_process
LOC_Os07g38810	5.95789	0.561012	11.3548	20.2398	4.33912	0.00111624	0.0254765	lectin receptor-type protein kinase, putative, expressed	GO:0004674	protein serine/threonine kinase activity	Catalysis of the reactions: ATP + protein serine = ADP + protein serine phosphate, and ATP + protein threonine = ADP + protein threonine phosphate. [GOC:bf]	IEA	molecular_function
LOC_Os07g38810	5.95789	0.561012	11.3548	20.2398	4.33912	0.00111624	0.0254765	lectin receptor-type protein kinase, putative, expressed	GO:0006468	protein phosphorylation	The process of introducing a phosphate group on to a protein. [GOC:hb]	IEA	biological_process
LOC_Os07g38810	5.95789	0.561012	11.3548	20.2398	4.33912	0.00111624	0.0254765	lectin receptor-type protein kinase, putative, expressed	GO:0000166	nucleotide binding	Interacting selectively and non-covalently with a nucleotide, any compound consisting of a nucleoside that is esterified with (ortho)phosphate or an oligophosphate at any hydroxyl group on the ribose or deoxyribose. [GOC:mah, ISBN:0198547684]	IEA	molecular_function
LOC_Os07g38810	5.95789	0.561012	11.3548	20.2398	4.33912	0.00111624	0.0254765	lectin receptor-type protein kinase, putative, expressed	GO:0009751	response to salicylic acid stimulus	Any process that results in a change in state or activity of a cell or an organism (in terms of movement, secretion, enzyme production, gene expression, etc.) as a result of a salicylic acid stimulus. [GOC:jl]	IEA	biological_process
LOC_Os07g38810	5.95789	0.561012	11.3548	20.2398	4.33912	0.00111624	0.0254765	lectin receptor-type protein kinase, putative, expressed	GO:0004675	transmembrane receptor protein serine/threonine kinase activity	Combining with a signal and transmitting the signal from one side of the membrane to the other to initiate a change in cell activity by catalysis of the reaction: ATP protein serine = ADP + protein serine phosphate, and ATP + protein threonine = ADP + protein threonine phosphate. [EC:2.7.11.30]	IEA	molecular_function
LOC_Os07g38810	5.95789	0.561012	11.3548	20.2398	4.33912	0.00111624	0.0254765	lectin receptor-type protein kinase, putative, expressed	GO:0004713	protein tyrosine kinase activity	Catalysis of the reaction: ATP + a protein tyrosine = ADP + protein tyrosine phosphate. [EC:2.7.10]	IEA	molecular_function
LOC_Os07g38810	5.95789	0.561012	11.3548	20.2398	4.33912	0.00111624	0.0254765	lectin receptor-type protein kinase, putative, expressed	GO:0004872	receptor activity	Combining with an extracellular or intracellular messenger to initiate a change in cell activity. [GOC:ceb, ISBN:0198506732]	IEA	molecular_function
LOC_Os07g38810	5.95789	0.561012	11.3548	20.2398	4.33912	0.00111624	0.0254765	lectin receptor-type protein kinase, putative, expressed	GO:0016301	kinase activity	Catalysis of the transfer of a phosphate group, usually from ATP, to a substrate molecule. [ISBN:0198506732]	IEA	molecular_function
LOC_Os07g38810	5.95789	0.561012	11.3548	20.2398	4.33912	0.00111624	0.0254765	lectin receptor-type protein kinase, putative, expressed	GO:0005739	mitochondrion	A semiautonomous, self replicating organelle that occurs in varying numbers, shapes, and sizes in the cytoplasm of virtually all eukaryotic cells. It is notably the site of tissue respiration. [ISBN:0198506732]	IEA	cellular_component
LOC_Os07g38810	5.95789	0.561012	11.3548	20.2398	4.33912	0.00111624	0.0254765	lectin receptor-type protein kinase, putative, expressed	GO:0004672	protein kinase activity	Catalysis of the phosphorylation of an amino acid residue in a protein, usually according to the reaction: a protein + ATP = a phosphoprotein + ADP. [MetaCyc:PROTEIN-KINASE-RXN]	IEA	molecular_function
LOC_Os07g38810	5.95789	0.561012	11.3548	20.2398	4.33912	0.00111624	0.0254765	lectin receptor-type protein kinase, putative, expressed	GO:0005524	ATP binding	Interacting selectively and non-covalently with ATP, adenosine 5'-triphosphate, a universally important coenzyme and enzyme regulator. [ISBN:0198506732]	IEA	molecular_function
LOC_Os07g38810	5.95789	0.561012	11.3548	20.2398	4.33912	0.00111624	0.0254765	lectin receptor-type protein kinase, putative, expressed	GO:0005488	binding	The selective, non-covalent, often stoichiometric, interaction of a molecule with one or more specific sites on another molecule. [GOC:ceb, GOC:mah, ISBN:0198506732]	IEA	molecular_function
LOC_Os07g38810	5.95789	0.561012	11.3548	20.2398	4.33912	0.00111624	0.0254765	lectin receptor-type protein kinase, putative, expressed	GO:0005886	plasma membrane	The membrane surrounding a cell that separates the cell from its external environment. It consists of a phospholipid bilayer and associated proteins. [ISBN:0716731363]	IEA	cellular_component
LOC_Os08g43440	57.8732	5.45261	110.294	20.2277	4.33826	2.6313e-16	9.24337e-14	cytochrome P450, putative, expressed	GO:0016491	oxidoreductase activity	Catalysis of an oxidation-reduction (redox) reaction, a reversible chemical reaction in which the oxidation state of an atom or atoms within a molecule is altered. One substrate acts as a hydrogen or electron donor and becomes oxidized, while the other acts as hydrogen or electron acceptor and becomes reduced. [GOC:go_curators]	IEA	molecular_function
LOC_Os08g43440	57.8732	5.45261	110.294	20.2277	4.33826	2.6313e-16	9.24337e-14	cytochrome P450, putative, expressed	GO:0055114	oxidation-reduction process	A metabolic process that results in the removal or addition of one or more electrons to or from a substance, with or without the concomitant removal or addition of a proton or protons. [GOC:dhl, GOC:ecd, GOC:jh2, GOC:jid, GOC:mlg, GOC:rph]	IEA	biological_process
LOC_Os08g43440	57.8732	5.45261	110.294	20.2277	4.33826	2.6313e-16	9.24337e-14	cytochrome P450, putative, expressed	GO:0005618	cell wall	The rigid or semi-rigid envelope lying outside the cell membrane of plant, fungal, and most prokaryotic cells, maintaining their shape and protecting them from osmotic lysis. In plants it is made of cellulose and, often, lignin; in fungi it is composed largely of polysaccharides; in bacteria it is composed of peptidoglycan. [ISBN:0198547684]	IEA	cellular_component
LOC_Os08g43440	57.8732	5.45261	110.294	20.2277	4.33826	2.6313e-16	9.24337e-14	cytochrome P450, putative, expressed	GO:0005506	iron ion binding	Interacting selectively and non-covalently with iron (Fe) ions. [GOC:ai]	IEA	molecular_function
LOC_Os08g43440	57.8732	5.45261	110.294	20.2277	4.33826	2.6313e-16	9.24337e-14	cytochrome P450, putative, expressed	GO:0005886	plasma membrane	The membrane surrounding a cell that separates the cell from its external environment. It consists of a phospholipid bilayer and associated proteins. [ISBN:0716731363]	IEA	cellular_component
LOC_Os08g43440	57.8732	5.45261	110.294	20.2277	4.33826	2.6313e-16	9.24337e-14	cytochrome P450, putative, expressed	GO:0004497	monooxygenase activity	Catalysis of the incorporation of one atom from molecular oxygen into a compound and the reduction of the other atom of oxygen to water. [http://www.onelook.com/, ISBN:0198506732]	IEA	molecular_function
LOC_Os08g43440	57.8732	5.45261	110.294	20.2277	4.33826	2.6313e-16	9.24337e-14	cytochrome P450, putative, expressed	GO:0020037	heme binding	Interacting selectively and non-covalently with heme, any compound of iron complexed in a porphyrin (tetrapyrrole) ring. [CHEBI:30413, GOC:ai]	IEA	molecular_function
LOC_Os08g43440	57.8732	5.45261	110.294	20.2277	4.33826	2.6313e-16	9.24337e-14	cytochrome P450, putative, expressed	GO:0005739	mitochondrion	A semiautonomous, self replicating organelle that occurs in varying numbers, shapes, and sizes in the cytoplasm of virtually all eukaryotic cells. It is notably the site of tissue respiration. [ISBN:0198506732]	IEA	cellular_component
LOC_Os08g43440	57.8732	5.45261	110.294	20.2277	4.33826	2.6313e-16	9.24337e-14	cytochrome P450, putative, expressed	GO:0009055	electron carrier activity	Any molecular entity that serves as an electron acceptor and electron donor in an electron transport system. [ISBN:0198506732]	IEA	molecular_function
LOC_Os08g43440	57.8732	5.45261	110.294	20.2277	4.33826	2.6313e-16	9.24337e-14	cytochrome P450, putative, expressed	GO:0046872	metal ion binding	Interacting selectively and non-covalently with any metal ion. [GOC:ai]	IEA	molecular_function
LOC_Os03g41510	47.3349	4.47462	90.1952	20.1571	4.33321	2.13409e-15	6.62871e-13	oxidoreductase, aldo/keto reductase family protein, putative, expressed	GO:0055114	oxidation-reduction process	A metabolic process that results in the removal or addition of one or more electrons to or from a substance, with or without the concomitant removal or addition of a proton or protons. [GOC:dhl, GOC:ecd, GOC:jh2, GOC:jid, GOC:mlg, GOC:rph]	IEA	biological_process
LOC_Os03g41510	47.3349	4.47462	90.1952	20.1571	4.33321	2.13409e-15	6.62871e-13	oxidoreductase, aldo/keto reductase family protein, putative, expressed	GO:0016491	oxidoreductase activity	Catalysis of an oxidation-reduction (redox) reaction, a reversible chemical reaction in which the oxidation state of an atom or atoms within a molecule is altered. One substrate acts as a hydrogen or electron donor and becomes oxidized, while the other acts as hydrogen or electron acceptor and becomes reduced. [GOC:go_curators]	IEA	molecular_function
LOC_Os03g41510	47.3349	4.47462	90.1952	20.1571	4.33321	2.13409e-15	6.62871e-13	oxidoreductase, aldo/keto reductase family protein, putative, expressed	GO:0016491	oxidoreductase activity	Catalysis of an oxidation-reduction (redox) reaction, a reversible chemical reaction in which the oxidation state of an atom or atoms within a molecule is altered. One substrate acts as a hydrogen or electron donor and becomes oxidized, while the other acts as hydrogen or electron acceptor and becomes reduced. [GOC:go_curators]	IEA	molecular_function
LOC_Os03g41510	47.3349	4.47462	90.1952	20.1571	4.33321	2.13409e-15	6.62871e-13	oxidoreductase, aldo/keto reductase family protein, putative, expressed	GO:0016491	oxidoreductase activity	Catalysis of an oxidation-reduction (redox) reaction, a reversible chemical reaction in which the oxidation state of an atom or atoms within a molecule is altered. One substrate acts as a hydrogen or electron donor and becomes oxidized, while the other acts as hydrogen or electron acceptor and becomes reduced. [GOC:go_curators]	IEA	molecular_function
LOC_Os03g41510	47.3349	4.47462	90.1952	20.1571	4.33321	2.13409e-15	6.62871e-13	oxidoreductase, aldo/keto reductase family protein, putative, expressed	GO:0055114	oxidation-reduction process	A metabolic process that results in the removal or addition of one or more electrons to or from a substance, with or without the concomitant removal or addition of a proton or protons. [GOC:dhl, GOC:ecd, GOC:jh2, GOC:jid, GOC:mlg, GOC:rph]	IEA	biological_process
LOC_Os03g41510	47.3349	4.47462	90.1952	20.1571	4.33321	2.13409e-15	6.62871e-13	oxidoreductase, aldo/keto reductase family protein, putative, expressed	GO:0055114	oxidation-reduction process	A metabolic process that results in the removal or addition of one or more electrons to or from a substance, with or without the concomitant removal or addition of a proton or protons. [GOC:dhl, GOC:ecd, GOC:jh2, GOC:jid, GOC:mlg, GOC:rph]	IEA	biological_process
LOC_Os03g41510	47.3349	4.47462	90.1952	20.1571	4.33321	2.13409e-15	6.62871e-13	oxidoreductase, aldo/keto reductase family protein, putative, expressed	GO:0009507	chloroplast	A chlorophyll-containing plastid with thylakoids organized into grana and frets, or stroma thylakoids, and embedded in a stroma. [ISBN:0471245208]	IEA	cellular_component
LOC_Os03g41510	47.3349	4.47462	90.1952	20.1571	4.33321	2.13409e-15	6.62871e-13	oxidoreductase, aldo/keto reductase family protein, putative, expressed	GO:0016491	oxidoreductase activity	Catalysis of an oxidation-reduction (redox) reaction, a reversible chemical reaction in which the oxidation state of an atom or atoms within a molecule is altered. One substrate acts as a hydrogen or electron donor and becomes oxidized, while the other acts as hydrogen or electron acceptor and becomes reduced. [GOC:go_curators]	IEA	molecular_function
LOC_Os03g41510	47.3349	4.47462	90.1952	20.1571	4.33321	2.13409e-15	6.62871e-13	oxidoreductase, aldo/keto reductase family protein, putative, expressed	GO:0055114	oxidation-reduction process	A metabolic process that results in the removal or addition of one or more electrons to or from a substance, with or without the concomitant removal or addition of a proton or protons. [GOC:dhl, GOC:ecd, GOC:jh2, GOC:jid, GOC:mlg, GOC:rph]	IEA	biological_process
LOC_Os03g41510	47.3349	4.47462	90.1952	20.1571	4.33321	2.13409e-15	6.62871e-13	oxidoreductase, aldo/keto reductase family protein, putative, expressed	GO:0016491	oxidoreductase activity	Catalysis of an oxidation-reduction (redox) reaction, a reversible chemical reaction in which the oxidation state of an atom or atoms within a molecule is altered. One substrate acts as a hydrogen or electron donor and becomes oxidized, while the other acts as hydrogen or electron acceptor and becomes reduced. [GOC:go_curators]	IEA	molecular_function
LOC_Os03g41510	47.3349	4.47462	90.1952	20.1571	4.33321	2.13409e-15	6.62871e-13	oxidoreductase, aldo/keto reductase family protein, putative, expressed	GO:0009941	chloroplast envelope	The double lipid bilayer enclosing the chloroplast and separating its contents from the rest of the cytoplasm; includes the intermembrane space. [GOC:tb]	IEA	cellular_component
LOC_Os03g41510	47.3349	4.47462	90.1952	20.1571	4.33321	2.13409e-15	6.62871e-13	oxidoreductase, aldo/keto reductase family protein, putative, expressed	GO:0009570	chloroplast stroma	The space enclosed by the double membrane of a chloroplast but excluding the thylakoid space. It contains DNA, ribosomes and some temporary products of photosynthesis. [ISBN:0198547684]	IEA	cellular_component
LOC_Os03g41510	47.3349	4.47462	90.1952	20.1571	4.33321	2.13409e-15	6.62871e-13	oxidoreductase, aldo/keto reductase family protein, putative, expressed	GO:0055114	oxidation-reduction process	A metabolic process that results in the removal or addition of one or more electrons to or from a substance, with or without the concomitant removal or addition of a proton or protons. [GOC:dhl, GOC:ecd, GOC:jh2, GOC:jid, GOC:mlg, GOC:rph]	IEA	biological_process
LOC_Os03g41510	47.3349	4.47462	90.1952	20.1571	4.33321	2.13409e-15	6.62871e-13	oxidoreductase, aldo/keto reductase family protein, putative, expressed	GO:0055114	oxidation-reduction process	A metabolic process that results in the removal or addition of one or more electrons to or from a substance, with or without the concomitant removal or addition of a proton or protons. [GOC:dhl, GOC:ecd, GOC:jh2, GOC:jid, GOC:mlg, GOC:rph]	IEA	biological_process
LOC_Os03g41510	47.3349	4.47462	90.1952	20.1571	4.33321	2.13409e-15	6.62871e-13	oxidoreductase, aldo/keto reductase family protein, putative, expressed	GO:0055114	oxidation-reduction process	A metabolic process that results in the removal or addition of one or more electrons to or from a substance, with or without the concomitant removal or addition of a proton or protons. [GOC:dhl, GOC:ecd, GOC:jh2, GOC:jid, GOC:mlg, GOC:rph]	IEA	biological_process
LOC_Os03g41510	47.3349	4.47462	90.1952	20.1571	4.33321	2.13409e-15	6.62871e-13	oxidoreductase, aldo/keto reductase family protein, putative, expressed	GO:0016491	oxidoreductase activity	Catalysis of an oxidation-reduction (redox) reaction, a reversible chemical reaction in which the oxidation state of an atom or atoms within a molecule is altered. One substrate acts as a hydrogen or electron donor and becomes oxidized, while the other acts as hydrogen or electron acceptor and becomes reduced. [GOC:go_curators]	IEA	molecular_function
LOC_Os03g41510	47.3349	4.47462	90.1952	20.1571	4.33321	2.13409e-15	6.62871e-13	oxidoreductase, aldo/keto reductase family protein, putative, expressed	GO:0055114	oxidation-reduction process	A metabolic process that results in the removal or addition of one or more electrons to or from a substance, with or without the concomitant removal or addition of a proton or protons. [GOC:dhl, GOC:ecd, GOC:jh2, GOC:jid, GOC:mlg, GOC:rph]	IEA	biological_process
LOC_Os03g41510	47.3349	4.47462	90.1952	20.1571	4.33321	2.13409e-15	6.62871e-13	oxidoreductase, aldo/keto reductase family protein, putative, expressed	GO:0016491	oxidoreductase activity	Catalysis of an oxidation-reduction (redox) reaction, a reversible chemical reaction in which the oxidation state of an atom or atoms within a molecule is altered. One substrate acts as a hydrogen or electron donor and becomes oxidized, while the other acts as hydrogen or electron acceptor and becomes reduced. [GOC:go_curators]	IEA	molecular_function
LOC_Os03g41510	47.3349	4.47462	90.1952	20.1571	4.33321	2.13409e-15	6.62871e-13	oxidoreductase, aldo/keto reductase family protein, putative, expressed	GO:0016491	oxidoreductase activity	Catalysis of an oxidation-reduction (redox) reaction, a reversible chemical reaction in which the oxidation state of an atom or atoms within a molecule is altered. One substrate acts as a hydrogen or electron donor and becomes oxidized, while the other acts as hydrogen or electron acceptor and becomes reduced. [GOC:go_curators]	IEA	molecular_function
LOC_Os12g44100	49.1168	4.69593	93.5376	19.9189	4.31606	9.03853e-15	2.61479e-12	peptide transporter PTR2, putative, expressed	GO:0016020	membrane	Double layer of lipid molecules that encloses all cells, and, in eukaryotes, many organelles; may be a single or double lipid bilayer; also includes associated proteins. [GOC:mah, ISBN:0815316194]	IEA	cellular_component
LOC_Os12g44100	49.1168	4.69593	93.5376	19.9189	4.31606	9.03853e-15	2.61479e-12	peptide transporter PTR2, putative, expressed	GO:0005215	transporter activity	Enables the directed movement of substances (such as macromolecules, small molecules, ions) into, out of or within a cell, or between cells. [GOC:ai, GOC:dgf]	IEA	molecular_function
LOC_Os12g44100	49.1168	4.69593	93.5376	19.9189	4.31606	9.03853e-15	2.61479e-12	peptide transporter PTR2, putative, expressed	GO:0006857	oligopeptide transport	The directed movement of oligopeptides into, out of or within a cell, or between cells, by means of some agent such as a transporter or pore. Oligopeptides are molecules that contain a small number (2 to 20) of amino-acid residues connected by peptide linkages. [ISBN:0198506732]	IEA	biological_process
LOC_Os01g64450	7.63444	0.747797	14.5211	19.4185	4.27936	0.000412475	0.0121591	harpin-induced protein 1 domain containing protein, expressed
LOC_Os06g39120	145.888	14.3552	277.42	19.3255	4.27243	5.13119e-32	5.60783e-29	expressed protein
LOC_Os08g42990	53.6271	5.30725	101.947	19.209	4.26371	1.2466e-16	4.48595e-14	expressed protein
LOC_Os07g01680	21.0158	2.10692	39.9247	18.9493	4.24407	3.20854e-08	4.15253e-06	dirigent, putative
LOC_Os02g12230	13.4605	1.36998	25.551	18.6507	4.22116	1.65617e-06	0.000135751	hypothetical protein
LOC_Os12g15780	7.26876	0.747797	13.7897	18.4405	4.2048	5.25659e-05	0.00241983	retrotransposon protein, putative, unclassified	GO:0003677	DNA binding	Any molecular function by which a gene product interacts selectively and non-covalently with DNA (deoxyribonucleic acid). [GOC:dph, GOC:jl, GOC:tb, GOC:vw]	IEA	molecular_function
LOC_Os12g15780	7.26876	0.747797	13.7897	18.4405	4.2048	5.25659e-05	0.00241983	retrotransposon protein, putative, unclassified	GO:0004190	aspartic-type endopeptidase activity	Catalysis of the hydrolysis of internal, alpha-peptide bonds in a polypeptide chain by a mechanism in which a water molecule bound by the side chains of aspartic residues at the active center acts as a nucleophile. [ISBN:0198506732]	IEA	molecular_function
LOC_Os12g15780	7.26876	0.747797	13.7897	18.4405	4.2048	5.25659e-05	0.00241983	retrotransposon protein, putative, unclassified	GO:0003723	RNA binding	Interacting selectively and non-covalently with an RNA molecule or a portion thereof. [GOC:mah]	IEA	molecular_function
LOC_Os12g15780	7.26876	0.747797	13.7897	18.4405	4.2048	5.25659e-05	0.00241983	retrotransposon protein, putative, unclassified	GO:0003676	nucleic acid binding	Interacting selectively and non-covalently with any nucleic acid. [GOC:jl]	IEA	molecular_function
LOC_Os12g15780	7.26876	0.747797	13.7897	18.4405	4.2048	5.25659e-05	0.00241983	retrotransposon protein, putative, unclassified	GO:0006278	RNA-dependent DNA replication	A DNA replication process that uses RNA as a template for RNA-dependent DNA polymerases (e.g. reverse transcriptase) that synthesize the new strands. [GOC:mah, ISBN:0198506732]	IEA	biological_process
LOC_Os12g15780	7.26876	0.747797	13.7897	18.4405	4.2048	5.25659e-05	0.00241983	retrotransposon protein, putative, unclassified	GO:0015074	DNA integration	The process in which a segment of DNA is incorporated into another, usually larger, DNA molecule such as a chromosome. [GOC:mah]	IEA	biological_process
LOC_Os12g15780	7.26876	0.747797	13.7897	18.4405	4.2048	5.25659e-05	0.00241983	retrotransposon protein, putative, unclassified	GO:0006508	proteolysis	The hydrolysis of proteins into smaller polypeptides and/or amino acids by cleavage of their peptide bonds. [GOC:bf, GOC:mah]	IEA	biological_process
LOC_Os12g15780	7.26876	0.747797	13.7897	18.4405	4.2048	5.25659e-05	0.00241983	retrotransposon protein, putative, unclassified	GO:0003964	RNA-directed DNA polymerase activity	Catalysis of the reaction: deoxynucleoside triphosphate + DNA(n) = diphosphate + DNA(n+1). Catalyzes RNA-template-directed extension of the 3'- end of a DNA strand by one deoxynucleotide at a time. [EC:2.7.7.49]	IEA	molecular_function
LOC_Os02g11880	12.1512	1.29796	23.0044	17.7235	4.14759	6.14659e-06	0.000412213	conserved hypothetical protein
LOC_Os11g37210	16.0716	1.78695	30.3562	16.9877	4.08642	4.04217e-07	3.96267e-05	MTN26L5 - MtN26 family protein precursor, expressed
LOC_Os01g54270	39.5608	4.45489	74.6667	16.7606	4.067	1.85608e-12	4.18086e-10	transposon protein, putative, unclassified	GO:0003723	RNA binding	Interacting selectively and non-covalently with an RNA molecule or a portion thereof. [GOC:mah]	IEA	molecular_function
LOC_Os01g54270	39.5608	4.45489	74.6667	16.7606	4.067	1.85608e-12	4.18086e-10	transposon protein, putative, unclassified	GO:0016702	oxidoreductase activity, acting on single donors with incorporation of molecular oxygen, incorporation of two atoms of oxygen	Catalysis of an oxidation-reduction (redox) reaction in which hydrogen or electrons are transferred from one donor, and two oxygen atoms is incorporated into a donor. [GOC:mah]	IEA	molecular_function
LOC_Os01g54270	39.5608	4.45489	74.6667	16.7606	4.067	1.85608e-12	4.18086e-10	transposon protein, putative, unclassified	GO:0003964	RNA-directed DNA polymerase activity	Catalysis of the reaction: deoxynucleoside triphosphate + DNA(n) = diphosphate + DNA(n+1). Catalyzes RNA-template-directed extension of the 3'- end of a DNA strand by one deoxynucleotide at a time. [EC:2.7.7.49]	IEA	molecular_function
LOC_Os01g54270	39.5608	4.45489	74.6667	16.7606	4.067	1.85608e-12	4.18086e-10	transposon protein, putative, unclassified	GO:0006278	RNA-dependent DNA replication	A DNA replication process that uses RNA as a template for RNA-dependent DNA polymerases (e.g. reverse transcriptase) that synthesize the new strands. [GOC:mah, ISBN:0198506732]	IEA	biological_process
LOC_Os01g73250	16.141	1.83924	30.4428	16.5518	4.04892	3.93124e-07	3.8797e-05	abscisic stress-ripening, putative, expressed
LOC_Os01g73250	16.141	1.83924	30.4428	16.5518	4.04892	3.93124e-07	3.8797e-05	abscisic stress-ripening, putative, expressed	GO:0006950	response to stress	Any process that results in a change in state or activity of a cell or an organism (in terms of movement, secretion, enzyme production, gene expression, etc.) as a result of a disturbance in organismal or cellular homeostasis, usually, but not necessarily, exogenous (e.g. temperature, humidity, ionizing radiation). [GOC:mah]	IEA	biological_process
LOC_Os07g02690	115.98	13.7096	218.251	15.9195	3.99273	4.02633e-22	2.6402e-19	DUF538 domain containing protein, putative, expressed
LOC_Os11g42200	17.2091	2.04576	32.3725	15.8242	3.98406	2.54439e-08	3.44403e-06	laccase precursor protein, putative, expressed	GO:0046872	metal ion binding	Interacting selectively and non-covalently with any metal ion. [GOC:ai]	IEA	molecular_function
LOC_Os11g42200	17.2091	2.04576	32.3725	15.8242	3.98406	2.54439e-08	3.44403e-06	laccase precursor protein, putative, expressed	GO:0005576	extracellular region	The space external to the outermost structure of a cell. For cells without external protective or external encapsulating structures this refers to space outside of the plasma membrane. This term covers the host cell environment outside an intracellular parasite. [GOC:go_curators]	IEA	cellular_component
LOC_Os11g42200	17.2091	2.04576	32.3725	15.8242	3.98406	2.54439e-08	3.44403e-06	laccase precursor protein, putative, expressed	GO:0016491	oxidoreductase activity	Catalysis of an oxidation-reduction (redox) reaction, a reversible chemical reaction in which the oxidation state of an atom or atoms within a molecule is altered. One substrate acts as a hydrogen or electron donor and becomes oxidized, while the other acts as hydrogen or electron acceptor and becomes reduced. [GOC:go_curators]	IEA	molecular_function
LOC_Os11g42200	17.2091	2.04576	32.3725	15.8242	3.98406	2.54439e-08	3.44403e-06	laccase precursor protein, putative, expressed	GO:0046274	lignin catabolic process	The chemical reactions and pathways resulting in the breakdown of lignins, a class of polymers of phenylpropanoid units. [GOC:ai]	IEA	biological_process
LOC_Os11g42200	17.2091	2.04576	32.3725	15.8242	3.98406	2.54439e-08	3.44403e-06	laccase precursor protein, putative, expressed	GO:0005507	copper ion binding	Interacting selectively and non-covalently with copper (Cu) ions. [GOC:ai]	IEA	molecular_function
LOC_Os11g42200	17.2091	2.04576	32.3725	15.8242	3.98406	2.54439e-08	3.44403e-06	laccase precursor protein, putative, expressed	GO:0055114	oxidation-reduction process	A metabolic process that results in the removal or addition of one or more electrons to or from a substance, with or without the concomitant removal or addition of a proton or protons. [GOC:dhl, GOC:ecd, GOC:jh2, GOC:jid, GOC:mlg, GOC:rph]	IEA	biological_process
LOC_Os11g42200	17.2091	2.04576	32.3725	15.8242	3.98406	2.54439e-08	3.44403e-06	laccase precursor protein, putative, expressed	GO:0048046	apoplast	The cell membranes and intracellular regions in a plant are connected through plasmodesmata, and plants may be described as having two major compartments: the living symplast and the non-living apoplast. The apoplast is external to the plasma membrane and includes cell walls, intercellular spaces and the lumen of dead structures such as xylem vessels. Water and solutes pass freely through it. [GO…	IEA	cellular_component
LOC_Os02g42310	127.431	15.2032	239.658	15.7636	3.97853	7.12661e-21	4.12338e-18	OsSCP8 - Putative Serine Carboxypeptidase homologue, expressed	GO:0004180	carboxypeptidase activity	Catalysis of the hydrolysis of the terminal or penultimate peptide bond at the C-terminal end of a peptide or polypeptide. [ISBN:0198506732]	IEA	molecular_function
LOC_Os02g42310	127.431	15.2032	239.658	15.7636	3.97853	7.12661e-21	4.12338e-18	OsSCP8 - Putative Serine Carboxypeptidase homologue, expressed	GO:0005764	lysosome	A small lytic vacuole that has cell cycle-independent morphology and is found in most animal cells and that contains a variety of hydrolases, most of which have their maximal activities in the pH range 5-6. The contained enzymes display latency if properly isolated. About 40 different lysosomal hydrolases are known and lysosomes have a great variety of morphologies and functions. [GOC:mah, ISBN:0…	IEA	cellular_component
LOC_Os02g42310	127.431	15.2032	239.658	15.7636	3.97853	7.12661e-21	4.12338e-18	OsSCP8 - Putative Serine Carboxypeptidase homologue, expressed	GO:0004180	carboxypeptidase activity	Catalysis of the hydrolysis of the terminal or penultimate peptide bond at the C-terminal end of a peptide or polypeptide. [ISBN:0198506732]	IEA	molecular_function
LOC_Os02g42310	127.431	15.2032	239.658	15.7636	3.97853	7.12661e-21	4.12338e-18	OsSCP8 - Putative Serine Carboxypeptidase homologue, expressed	GO:0006508	proteolysis	The hydrolysis of proteins into smaller polypeptides and/or amino acids by cleavage of their peptide bonds. [GOC:bf, GOC:mah]	IEA	biological_process
LOC_Os02g42310	127.431	15.2032	239.658	15.7636	3.97853	7.12661e-21	4.12338e-18	OsSCP8 - Putative Serine Carboxypeptidase homologue, expressed	GO:0006508	proteolysis	The hydrolysis of proteins into smaller polypeptides and/or amino acids by cleavage of their peptide bonds. [GOC:bf, GOC:mah]	IEA	biological_process
LOC_Os02g42310	127.431	15.2032	239.658	15.7636	3.97853	7.12661e-21	4.12338e-18	OsSCP8 - Putative Serine Carboxypeptidase homologue, expressed	GO:0004185	serine-type carboxypeptidase activity	Catalysis of the hydrolysis of a peptide bond not more than three residues from the C-terminus of a polypeptide chain by a catalytic mechanism that involves a catalytic triad consisting of a serine nucleophile that is activated by a proton relay involving an acidic residue (e.g. aspartate or glutamate) and a basic residue (usually histidine). [http://merops.sanger.ac.uk/about/glossary.htm#CARBOXY…	IEA	molecular_function
LOC_Os02g42310	127.431	15.2032	239.658	15.7636	3.97853	7.12661e-21	4.12338e-18	OsSCP8 - Putative Serine Carboxypeptidase homologue, expressed	GO:0006665	sphingolipid metabolic process	The chemical reactions and pathways involving sphingolipids, any of a class of lipids containing the long-chain amine diol sphingosine or a closely related base (a sphingoid). [GOC:mah, ISBN:0198506732]	IEA	biological_process
LOC_Os02g42310	127.431	15.2032	239.658	15.7636	3.97853	7.12661e-21	4.12338e-18	OsSCP8 - Putative Serine Carboxypeptidase homologue, expressed	GO:0004180	carboxypeptidase activity	Catalysis of the hydrolysis of the terminal or penultimate peptide bond at the C-terminal end of a peptide or polypeptide. [ISBN:0198506732]	IEA	molecular_function
LOC_Os02g42310	127.431	15.2032	239.658	15.7636	3.97853	7.12661e-21	4.12338e-18	OsSCP8 - Putative Serine Carboxypeptidase homologue, expressed	GO:0004185	serine-type carboxypeptidase activity	Catalysis of the hydrolysis of a peptide bond not more than three residues from the C-terminus of a polypeptide chain by a catalytic mechanism that involves a catalytic triad consisting of a serine nucleophile that is activated by a proton relay involving an acidic residue (e.g. aspartate or glutamate) and a basic residue (usually histidine). [http://merops.sanger.ac.uk/about/glossary.htm#CARBOXY…	IEA	molecular_function
LOC_Os02g42310	127.431	15.2032	239.658	15.7636	3.97853	7.12661e-21	4.12338e-18	OsSCP8 - Putative Serine Carboxypeptidase homologue, expressed	GO:0004185	serine-type carboxypeptidase activity	Catalysis of the hydrolysis of a peptide bond not more than three residues from the C-terminus of a polypeptide chain by a catalytic mechanism that involves a catalytic triad consisting of a serine nucleophile that is activated by a proton relay involving an acidic residue (e.g. aspartate or glutamate) and a basic residue (usually histidine). [http://merops.sanger.ac.uk/about/glossary.htm#CARBOXY…	IEA	molecular_function
LOC_Os02g42310	127.431	15.2032	239.658	15.7636	3.97853	7.12661e-21	4.12338e-18	OsSCP8 - Putative Serine Carboxypeptidase homologue, expressed	GO:0004185	serine-type carboxypeptidase activity	Catalysis of the hydrolysis of a peptide bond not more than three residues from the C-terminus of a polypeptide chain by a catalytic mechanism that involves a catalytic triad consisting of a serine nucleophile that is activated by a proton relay involving an acidic residue (e.g. aspartate or glutamate) and a basic residue (usually histidine). [http://merops.sanger.ac.uk/about/glossary.htm#CARBOXY…	IEA	molecular_function
LOC_Os02g42310	127.431	15.2032	239.658	15.7636	3.97853	7.12661e-21	4.12338e-18	OsSCP8 - Putative Serine Carboxypeptidase homologue, expressed	GO:0006508	proteolysis	The hydrolysis of proteins into smaller polypeptides and/or amino acids by cleavage of their peptide bonds. [GOC:bf, GOC:mah]	IEA	biological_process
LOC_Os02g42310	127.431	15.2032	239.658	15.7636	3.97853	7.12661e-21	4.12338e-18	OsSCP8 - Putative Serine Carboxypeptidase homologue, expressed	GO:0006508	proteolysis	The hydrolysis of proteins into smaller polypeptides and/or amino acids by cleavage of their peptide bonds. [GOC:bf, GOC:mah]	IEA	biological_process
LOC_Os01g68130	15.0834	1.80668	28.3601	15.6973	3.97244	5.38557e-06	0.000371302	expressed protein
LOC_Os07g38790	51.8167	6.33556	97.2978	15.3574	3.94086	3.75375e-13	9.00533e-11	beta-hexosaminidase precursor, putative, expressed	GO:0005975	carbohydrate metabolic process	The chemical reactions and pathways involving carbohydrates, any of a group of organic compounds based of the general formula Cx(H2O)y. Includes the formation of carbohydrate derivatives by the addition of a carbohydrate residue to another molecule. [GOC:mah, ISBN:0198506732]	IEA	biological_process
LOC_Os07g38790	51.8167	6.33556	97.2978	15.3574	3.94086	3.75375e-13	9.00533e-11	beta-hexosaminidase precursor, putative, expressed	GO:0004553	hydrolase activity, hydrolyzing O-glycosyl compounds	Catalysis of the hydrolysis of any O-glycosyl bond. [GOC:mah]	IEA	molecular_function
LOC_Os07g38790	51.8167	6.33556	97.2978	15.3574	3.94086	3.75375e-13	9.00533e-11	beta-hexosaminidase precursor, putative, expressed	GO:0005886	plasma membrane	The membrane surrounding a cell that separates the cell from its external environment. It consists of a phospholipid bilayer and associated proteins. [ISBN:0716731363]	IEA	cellular_component
LOC_Os07g38790	51.8167	6.33556	97.2978	15.3574	3.94086	3.75375e-13	9.00533e-11	beta-hexosaminidase precursor, putative, expressed	GO:0004563	beta-N-acetylhexosaminidase activity	Catalysis of the hydrolysis of terminal non-reducing N-acetyl-D-hexosamine residues in N-acetyl-beta-D-hexosaminides. [EC:3.2.1.52]	IEA	molecular_function
LOC_Os07g38790	51.8167	6.33556	97.2978	15.3574	3.94086	3.75375e-13	9.00533e-11	beta-hexosaminidase precursor, putative, expressed	GO:0043169	cation binding	Interacting selectively and non-covalently with cations, charged atoms or groups of atoms with a net positive charge. [GOC:jl]	IEA	molecular_function
LOC_Os07g38790	51.8167	6.33556	97.2978	15.3574	3.94086	3.75375e-13	9.00533e-11	beta-hexosaminidase precursor, putative, expressed	GO:0003824	catalytic activity	Catalysis of a biochemical reaction at physiological temperatures. In biologically catalyzed reactions, the reactants are known as substrates, and the catalysts are naturally occurring macromolecular substances known as enzymes. Enzymes possess specific binding sites for substrates, and are usually composed wholly or largely of protein, but RNA that has catalytic activity (ribozyme) is often also…	IEA	molecular_function
LOC_Os07g38790	51.8167	6.33556	97.2978	15.3574	3.94086	3.75375e-13	9.00533e-11	beta-hexosaminidase precursor, putative, expressed	GO:0035251	UDP-glucosyltransferase activity	Catalysis of the transfer of a glucosyl group from UDP-glucose to an acceptor molecule. [http://www.chem.qmul.ac.uk/iubmb/enzyme/reaction/polysacc/UDPsugar.html]	IEA	molecular_function
LOC_Os07g38790	51.8167	6.33556	97.2978	15.3574	3.94086	3.75375e-13	9.00533e-11	beta-hexosaminidase precursor, putative, expressed	GO:0015929	hexosaminidase activity	Catalysis of the cleavage of hexosamine or N-acetylhexosamine residues (e.g. N-acetylglucosamine) residues from gangliosides or other glycoside oligosaccharides. [http://www.onelook.com/, ISBN:0721662544]	IEA	molecular_function
LOC_Os04g40570	15.3161	1.8787	28.7535	15.305	3.93593	2.45483e-06	0.000191633	ABC transporter, ATP-binding protein, putative, expressed	GO:0003735	structural constituent of ribosome	The action of a molecule that contributes to the structural integrity of the ribosome. [GOC:mah]	IEA	molecular_function
LOC_Os04g40570	15.3161	1.8787	28.7535	15.305	3.93593	2.45483e-06	0.000191633	ABC transporter, ATP-binding protein, putative, expressed	GO:0005840	ribosome	An intracellular organelle, about 200 A in diameter, consisting of RNA and protein. It is the site of protein biosynthesis resulting from translation of messenger RNA (mRNA). It consists of two subunits, one large and one small, each containing only protein and RNA. Both the ribosome and its subunits are characterized by their sedimentation coefficients, expressed in Svedberg units (symbol: S). H…	IEA	cellular_component
LOC_Os04g40570	15.3161	1.8787	28.7535	15.305	3.93593	2.45483e-06	0.000191633	ABC transporter, ATP-binding protein, putative, expressed	GO:0006412	translation	The cellular metabolic process in which a protein is formed, using the sequence of a mature mRNA molecule to specify the sequence of amino acids in a polypeptide chain. Translation is mediated by the ribosome, and begins with the formation of a ternary complex between aminoacylated initiator methionine tRNA, GTP, and initiation factor 2, which subsequently associates with the small subunit of the…	IEA	biological_process
LOC_Os04g40570	15.3161	1.8787	28.7535	15.305	3.93593	2.45483e-06	0.000191633	ABC transporter, ATP-binding protein, putative, expressed	GO:0016021	integral to membrane	Penetrating at least one phospholipid bilayer of a membrane. May also refer to the state of being buried in the bilayer with no exposure outside the bilayer. When used to describe a protein, indicates that all or part of the peptide sequence is embedded in the membrane. [GOC:go_curators]	IEA	cellular_component
LOC_Os04g40570	15.3161	1.8787	28.7535	15.305	3.93593	2.45483e-06	0.000191633	ABC transporter, ATP-binding protein, putative, expressed	GO:0006810	transport	The directed movement of substances (such as macromolecules, small molecules, ions) into, out of or within a cell, or between cells, or within a multicellular organism by means of some agent such as a transporter or pore. [GOC:dph, GOC:jl, GOC:mah]	IEA	biological_process
LOC_Os04g40570	15.3161	1.8787	28.7535	15.305	3.93593	2.45483e-06	0.000191633	ABC transporter, ATP-binding protein, putative, expressed	GO:0016887	ATPase activity	Catalysis of the reaction: ATP + H2O = ADP + phosphate + 2 H+. May or may not be coupled to another reaction. [EC:3.6.1.3, GOC:jl]	IEA	molecular_function
LOC_Os04g40570	15.3161	1.8787	28.7535	15.305	3.93593	2.45483e-06	0.000191633	ABC transporter, ATP-binding protein, putative, expressed	GO:0042626	ATPase activity, coupled to transmembrane movement of substances	Catalysis of the reaction: ATP + H2O = ADP + phosphate, to directly drive the active transport of a substance across a membrane. [EC:3.6.1.3, GOC:jl]	IEA	molecular_function
LOC_Os04g40570	15.3161	1.8787	28.7535	15.305	3.93593	2.45483e-06	0.000191633	ABC transporter, ATP-binding protein, putative, expressed	GO:0016773	phosphotransferase activity, alcohol group as acceptor	Catalysis of the transfer of a phosphorus-containing group from one compound (donor) to an alcohol group (acceptor). [GOC:jl]	IEA	molecular_function
LOC_Os04g40570	15.3161	1.8787	28.7535	15.305	3.93593	2.45483e-06	0.000191633	ABC transporter, ATP-binding protein, putative, expressed	GO:0005622	intracellular	The living contents of a cell; the matter contained within (but not including) the plasma membrane, usually taken to exclude large vacuoles and masses of secretory or ingested material. In eukaryotes it includes the nucleus and cytoplasm. [ISBN:0198506732]	IEA	cellular_component
LOC_Os04g40570	15.3161	1.8787	28.7535	15.305	3.93593	2.45483e-06	0.000191633	ABC transporter, ATP-binding protein, putative, expressed	GO:0017111	nucleoside-triphosphatase activity	Catalysis of the reaction: a nucleoside triphosphate + H2O = nucleoside diphosphate + phosphate. [EC:3.6.1.15]	IEA	molecular_function
LOC_Os04g40570	15.3161	1.8787	28.7535	15.305	3.93593	2.45483e-06	0.000191633	ABC transporter, ATP-binding protein, putative, expressed	GO:0005524	ATP binding	Interacting selectively and non-covalently with ATP, adenosine 5'-triphosphate, a universally important coenzyme and enzyme regulator. [ISBN:0198506732]	IEA	molecular_function
LOC_Os04g40570	15.3161	1.8787	28.7535	15.305	3.93593	2.45483e-06	0.000191633	ABC transporter, ATP-binding protein, putative, expressed	GO:0000166	nucleotide binding	Interacting selectively and non-covalently with a nucleotide, any compound consisting of a nucleoside that is esterified with (ortho)phosphate or an oligophosphate at any hydroxyl group on the ribose or deoxyribose. [GOC:mah, ISBN:0198547684]	IEA	molecular_function
LOC_Os10g35500	130.114	16	244.227	15.2642	3.93208	2.70028e-21	1.62612e-18	epoxide hydrolase, putative, expressed	GO:0003824	catalytic activity	Catalysis of a biochemical reaction at physiological temperatures. In biologically catalyzed reactions, the reactants are known as substrates, and the catalysts are naturally occurring macromolecular substances known as enzymes. Enzymes possess specific binding sites for substrates, and are usually composed wholly or largely of protein, but RNA that has catalytic activity (ribozyme) is often also…	IEA	molecular_function
LOC_Os10g35500	130.114	16	244.227	15.2642	3.93208	2.70028e-21	1.62612e-18	epoxide hydrolase, putative, expressed	GO:0003824	catalytic activity	Catalysis of a biochemical reaction at physiological temperatures. In biologically catalyzed reactions, the reactants are known as substrates, and the catalysts are naturally occurring macromolecular substances known as enzymes. Enzymes possess specific binding sites for substrates, and are usually composed wholly or largely of protein, but RNA that has catalytic activity (ribozyme) is often also…	IEA	molecular_function
LOC_Os10g35500	130.114	16	244.227	15.2642	3.93208	2.70028e-21	1.62612e-18	epoxide hydrolase, putative, expressed	GO:0016787	hydrolase activity	Catalysis of the hydrolysis of various bonds, e.g. C-O, C-N, C-C, phosphoric anhydride bonds, etc. Hydrolase is the systematic name for any enzyme of EC class 3. [ISBN:0198506732]	IEA	molecular_function
LOC_Os11g40690	498.158	61.8374	934.478	15.1119	3.91761	3.49875e-30	3.44137e-27	dehydrogenase, putative, expressed	GO:0003824	catalytic activity	Catalysis of a biochemical reaction at physiological temperatures. In biologically catalyzed reactions, the reactants are known as substrates, and the catalysts are naturally occurring macromolecular substances known as enzymes. Enzymes possess specific binding sites for substrates, and are usually composed wholly or largely of protein, but RNA that has catalytic activity (ribozyme) is often also…	IEA	molecular_function
LOC_Os11g40690	498.158	61.8374	934.478	15.1119	3.91761	3.49875e-30	3.44137e-27	dehydrogenase, putative, expressed	GO:0055114	oxidation-reduction process	A metabolic process that results in the removal or addition of one or more electrons to or from a substance, with or without the concomitant removal or addition of a proton or protons. [GOC:dhl, GOC:ecd, GOC:jh2, GOC:jid, GOC:mlg, GOC:rph]	IEA	biological_process
LOC_Os11g40690	498.158	61.8374	934.478	15.1119	3.91761	3.49875e-30	3.44137e-27	dehydrogenase, putative, expressed	GO:0008152	metabolic process	The chemical reactions and pathways, including anabolism and catabolism, by which living organisms transform chemical substances. Metabolic processes typically transform small molecules, but also include macromolecular processes such as DNA repair and replication, and protein synthesis and degradation. [GOC:go_curators, ISBN:0198547684]	IEA	biological_process
LOC_Os11g40690	498.158	61.8374	934.478	15.1119	3.91761	3.49875e-30	3.44137e-27	dehydrogenase, putative, expressed	GO:0005488	binding	The selective, non-covalent, often stoichiometric, interaction of a molecule with one or more specific sites on another molecule. [GOC:ceb, GOC:mah, ISBN:0198506732]	IEA	molecular_function
LOC_Os11g40690	498.158	61.8374	934.478	15.1119	3.91761	3.49875e-30	3.44137e-27	dehydrogenase, putative, expressed	GO:0046872	metal ion binding	Interacting selectively and non-covalently with any metal ion. [GOC:ai]	IEA	molecular_function
LOC_Os11g40690	498.158	61.8374	934.478	15.1119	3.91761	3.49875e-30	3.44137e-27	dehydrogenase, putative, expressed	GO:0048037	cofactor binding	Interacting selectively and non-covalently with a cofactor, a substance that is required for the activity of an enzyme or other protein. Cofactors may be inorganic, such as the metal atoms zinc, iron, and copper in certain forms, or organic, in which case they are referred to as coenzymes. Cofactors may either be bound tightly to active sites or bind loosely with the substrate. [ISBN:0198506732]	IEA	molecular_function
LOC_Os11g40690	498.158	61.8374	934.478	15.1119	3.91761	3.49875e-30	3.44137e-27	dehydrogenase, putative, expressed	GO:0016616	oxidoreductase activity, acting on the CH-OH group of donors, NAD or NADP as acceptor	Catalysis of an oxidation-reduction (redox) reaction in which a CH-OH group acts as a hydrogen or electron donor and reduces NAD+ or NADP. [GOC:ai]	IEA	molecular_function
LOC_Os11g40690	498.158	61.8374	934.478	15.1119	3.91761	3.49875e-30	3.44137e-27	dehydrogenase, putative, expressed	GO:0008270	zinc ion binding	Interacting selectively and non-covalently with zinc (Zn) ions. [GOC:ai]	IEA	molecular_function
LOC_Os11g40690	498.158	61.8374	934.478	15.1119	3.91761	3.49875e-30	3.44137e-27	dehydrogenase, putative, expressed	GO:0016491	oxidoreductase activity	Catalysis of an oxidation-reduction (redox) reaction, a reversible chemical reaction in which the oxidation state of an atom or atoms within a molecule is altered. One substrate acts as a hydrogen or electron donor and becomes oxidized, while the other acts as hydrogen or electron acceptor and becomes reduced. [GOC:go_curators]	IEA	molecular_function
LOC_Os07g46860	18.3528	2.28483	34.4208	15.0649	3.91312	5.61703e-10	9.92499e-08	sex determination protein tasselseed-2, putative, expressed	GO:0004022	alcohol dehydrogenase (NAD) activity	Catalysis of the reaction: an alcohol + NAD+ = an aldehyde or ketone + NADH + H+. [EC:1.1.1.1]	IEA	molecular_function
LOC_Os07g46860	18.3528	2.28483	34.4208	15.0649	3.91312	5.61703e-10	9.92499e-08	sex determination protein tasselseed-2, putative, expressed	GO:0055114	oxidation-reduction process	A metabolic process that results in the removal or addition of one or more electrons to or from a substance, with or without the concomitant removal or addition of a proton or protons. [GOC:dhl, GOC:ecd, GOC:jh2, GOC:jid, GOC:mlg, GOC:rph]	IEA	biological_process
LOC_Os07g46860	18.3528	2.28483	34.4208	15.0649	3.91312	5.61703e-10	9.92499e-08	sex determination protein tasselseed-2, putative, expressed	GO:0009239	enterobactin biosynthetic process	The chemical reactions and pathways resulting in the formation of enterobactin, a catechol-derived siderochrome of Enterobacteria; enterobactin (N',N',N''-(2,6,10-trioxo-1,5,9-triacyclodecane-3,7,11-triyl)tris(2,3-dihydroxy)benzamide) is a self-triester of 2,3-dihydroxy-N-benzoyl-L-serine and a product of the shikimate pathway. [GOC:go_curators]	IEA	biological_process
LOC_Os07g46860	18.3528	2.28483	34.4208	15.0649	3.91312	5.61703e-10	9.92499e-08	sex determination protein tasselseed-2, putative, expressed	GO:0008667	2,3-dihydro-2,3-dihydroxybenzoate dehydrogenase activity	Catalysis of the reaction: (2S,3S)-2,3-dihydroxy-2,3-dihydrobenzoate + NAD(+) = 2,3-dihydroxybenzoate + H(+) + NADH. [EC:1.3.1.28, RHEA:23827]	IEA	molecular_function
LOC_Os07g46860	18.3528	2.28483	34.4208	15.0649	3.91312	5.61703e-10	9.92499e-08	sex determination protein tasselseed-2, putative, expressed	GO:0005488	binding	The selective, non-covalent, often stoichiometric, interaction of a molecule with one or more specific sites on another molecule. [GOC:ceb, GOC:mah, ISBN:0198506732]	IEA	molecular_function
LOC_Os07g46860	18.3528	2.28483	34.4208	15.0649	3.91312	5.61703e-10	9.92499e-08	sex determination protein tasselseed-2, putative, expressed	GO:0008152	metabolic process	The chemical reactions and pathways, including anabolism and catabolism, by which living organisms transform chemical substances. Metabolic processes typically transform small molecules, but also include macromolecular processes such as DNA repair and replication, and protein synthesis and degradation. [GOC:go_curators, ISBN:0198547684]	IEA	biological_process
LOC_Os07g46860	18.3528	2.28483	34.4208	15.0649	3.91312	5.61703e-10	9.92499e-08	sex determination protein tasselseed-2, putative, expressed	GO:0003824	catalytic activity	Catalysis of a biochemical reaction at physiological temperatures. In biologically catalyzed reactions, the reactants are known as substrates, and the catalysts are naturally occurring macromolecular substances known as enzymes. Enzymes possess specific binding sites for substrates, and are usually composed wholly or largely of protein, but RNA that has catalytic activity (ribozyme) is often also…	IEA	molecular_function
LOC_Os07g46860	18.3528	2.28483	34.4208	15.0649	3.91312	5.61703e-10	9.92499e-08	sex determination protein tasselseed-2, putative, expressed	GO:0016491	oxidoreductase activity	Catalysis of an oxidation-reduction (redox) reaction, a reversible chemical reaction in which the oxidation state of an atom or atoms within a molecule is altered. One substrate acts as a hydrogen or electron donor and becomes oxidized, while the other acts as hydrogen or electron acceptor and becomes reduced. [GOC:go_curators]	IEA	molecular_function
LOC_Os07g02900	62.0423	7.73546	116.349	15.041	3.91083	3.52783e-16	1.2247e-13	DUF538 domain containing protein, putative
LOC_Os01g68300	7.90701	0.997719	14.8163	14.8502	3.89241	0.000879555	0.0213965	expressed protein
LOC_Os07g40950	4.04952	0.519577	7.57947	14.5878	3.86669	0.00183383	0.0363905	ZOS7-12 - C2H2 zinc finger protein	GO:0008270	zinc ion binding	Interacting selectively and non-covalently with zinc (Zn) ions. [GOC:ai]	IEA	molecular_function
LOC_Os07g40950	4.04952	0.519577	7.57947	14.5878	3.86669	0.00183383	0.0363905	ZOS7-12 - C2H2 zinc finger protein	GO:0005622	intracellular	The living contents of a cell; the matter contained within (but not including) the plasma membrane, usually taken to exclude large vacuoles and masses of secretory or ingested material. In eukaryotes it includes the nucleus and cytoplasm. [ISBN:0198506732]	IEA	cellular_component
LOC_Os07g40950	4.04952	0.519577	7.57947	14.5878	3.86669	0.00183383	0.0363905	ZOS7-12 - C2H2 zinc finger protein	GO:0005856	cytoskeleton	Any of the various filamentous elements that form the internal framework of cells, and typically remain after treatment of the cells with mild detergent to remove membrane constituents and soluble components of the cytoplasm. The term embraces intermediate filaments, microfilaments, microtubules, the microtrabecular lattice, and other structures characterized by a polymeric filamentous nature and…	IEA	cellular_component
LOC_Os07g40950	4.04952	0.519577	7.57947	14.5878	3.86669	0.00183383	0.0363905	ZOS7-12 - C2H2 zinc finger protein	GO:0007160	cell-matrix adhesion	The binding of a cell to the extracellular matrix via adhesion molecules. [GOC:hb]	IEA	biological_process
LOC_Os11g38210	69.9948	9.19028	130.799	14.2323	3.8311	6.064e-16	2.01052e-13	DUF538 domain containing protein, putative, expressed
LOC_Os10g07538	6.07909	0.808965	11.3492	14.0293	3.81037	0.000252537	0.00833542	expressed protein
LOC_Os07g34900	3.53001	0.478142	6.58187	13.7655	3.78299	0.00232732	0.0427878	aspartic proteinase nepenthesin precursor, putative, expressed	GO:0006508	proteolysis	The hydrolysis of proteins into smaller polypeptides and/or amino acids by cleavage of their peptide bonds. [GOC:bf, GOC:mah]	IEA	biological_process
LOC_Os07g34900	3.53001	0.478142	6.58187	13.7655	3.78299	0.00232732	0.0427878	aspartic proteinase nepenthesin precursor, putative, expressed	GO:0004190	aspartic-type endopeptidase activity	Catalysis of the hydrolysis of internal, alpha-peptide bonds in a polypeptide chain by a mechanism in which a water molecule bound by the side chains of aspartic residues at the active center acts as a nucleophile. [ISBN:0198506732]	IEA	molecular_function
LOC_Os07g34900	3.53001	0.478142	6.58187	13.7655	3.78299	0.00232732	0.0427878	aspartic proteinase nepenthesin precursor, putative, expressed	GO:0016787	hydrolase activity	Catalysis of the hydrolysis of various bonds, e.g. C-O, C-N, C-C, phosphoric anhydride bonds, etc. Hydrolase is the systematic name for any enzyme of EC class 3. [ISBN:0198506732]	IEA	molecular_function
LOC_Os07g34900	3.53001	0.478142	6.58187	13.7655	3.78299	0.00232732	0.0427878	aspartic proteinase nepenthesin precursor, putative, expressed	GO:0008233	peptidase activity	Catalysis of the hydrolysis of a peptide bond. A peptide bond is a covalent bond formed when the carbon atom from the carboxyl group of one amino acid shares electrons with the nitrogen atom from the amino group of a second amino acid. [GOC:jl, ISBN:0815332181]	IEA	molecular_function
LOC_Os08g08990	31.8842	4.35788	59.4104	13.6329	3.76902	4.73169e-15	1.39623e-12	Cupin domain containing protein, expressed	GO:0031012	extracellular matrix	A structure lying external to one or more cells, which provides structural support for cells or tissues; may be completely external to the cell (as in animals and bacteria) or be part of the cell (as in plants). [GOC:mah]	IEA	cellular_component
LOC_Os08g08990	31.8842	4.35788	59.4104	13.6329	3.76902	4.73169e-15	1.39623e-12	Cupin domain containing protein, expressed	GO:0030145	manganese ion binding	Interacting selectively and non-covalently with manganese (Mn) ions. [GOC:ai]	IEA	molecular_function
LOC_Os08g08990	31.8842	4.35788	59.4104	13.6329	3.76902	4.73169e-15	1.39623e-12	Cupin domain containing protein, expressed	GO:0005618	cell wall	The rigid or semi-rigid envelope lying outside the cell membrane of plant, fungal, and most prokaryotic cells, maintaining their shape and protecting them from osmotic lysis. In plants it is made of cellulose and, often, lignin; in fungi it is composed largely of polysaccharides; in bacteria it is composed of peptidoglycan. [ISBN:0198547684]	IEA	cellular_component
LOC_Os08g08990	31.8842	4.35788	59.4104	13.6329	3.76902	4.73169e-15	1.39623e-12	Cupin domain containing protein, expressed	GO:0048046	apoplast	The cell membranes and intracellular regions in a plant are connected through plasmodesmata, and plants may be described as having two major compartments: the living symplast and the non-living apoplast. The apoplast is external to the plasma membrane and includes cell walls, intercellular spaces and the lumen of dead structures such as xylem vessels. Water and solutes pass freely through it. [GO…	IEA	cellular_component
LOC_Os08g08990	31.8842	4.35788	59.4104	13.6329	3.76902	4.73169e-15	1.39623e-12	Cupin domain containing protein, expressed	GO:0009651	response to salt stress	Any process that results in a change in state or activity of a cell or an organism (in terms of movement, secretion, enzyme production, gene expression, etc.) as a result of a stimulus indicating an increase or decrease in the concentration of salt (particularly but not exclusively sodium and chloride ions) in the environment. [GOC:jl]	IEA	biological_process
LOC_Os08g08990	31.8842	4.35788	59.4104	13.6329	3.76902	4.73169e-15	1.39623e-12	Cupin domain containing protein, expressed	GO:0046872	metal ion binding	Interacting selectively and non-covalently with any metal ion. [GOC:ai]	IEA	molecular_function
LOC_Os08g08990	31.8842	4.35788	59.4104	13.6329	3.76902	4.73169e-15	1.39623e-12	Cupin domain containing protein, expressed	GO:0005576	extracellular region	The space external to the outermost structure of a cell. For cells without external protective or external encapsulating structures this refers to space outside of the plasma membrane. This term covers the host cell environment outside an intracellular parasite. [GOC:go_curators]	IEA	cellular_component
LOC_Os08g08990	31.8842	4.35788	59.4104	13.6329	3.76902	4.73169e-15	1.39623e-12	Cupin domain containing protein, expressed	GO:0045735	nutrient reservoir activity	Functions in the storage of nutritious substrates. [GOC:ai]	IEA	molecular_function
LOC_Os01g65000	81.4591	11.3222	151.596	13.3893	3.74301	4.09046e-16	1.38737e-13	ammonium transporter protein, putative, expressed	GO:0016020	membrane	Double layer of lipid molecules that encloses all cells, and, in eukaryotes, many organelles; may be a single or double lipid bilayer; also includes associated proteins. [GOC:mah, ISBN:0815316194]	IEA	cellular_component
LOC_Os01g65000	81.4591	11.3222	151.596	13.3893	3.74301	4.09046e-16	1.38737e-13	ammonium transporter protein, putative, expressed	GO:0006810	transport	The directed movement of substances (such as macromolecules, small molecules, ions) into, out of or within a cell, or between cells, or within a multicellular organism by means of some agent such as a transporter or pore. [GOC:dph, GOC:jl, GOC:mah]	IEA	biological_process
LOC_Os01g65000	81.4591	11.3222	151.596	13.3893	3.74301	4.09046e-16	1.38737e-13	ammonium transporter protein, putative, expressed	GO:0008519	ammonium transmembrane transporter activity	Catalysis of the transfer of ammonium from one side of a membrane to the other. Ammonium is the cation NH4+ which is formed from N2 by root-nodule bacteria in leguminous plants and is an excretory product in ammonotelic animals. [ISBN:0198506732]	IEA	molecular_function
LOC_Os03g38350	20.6107	2.87642	38.345	13.3308	3.73669	2.29907e-07	2.37206e-05	expressed protein
LOC_Os04g39780	269.54	37.7256	501.355	13.2895	3.73222	2.89536e-25	2.13591e-22	AMP-binding enzyme family protein, expressed	GO:0008152	metabolic process	The chemical reactions and pathways, including anabolism and catabolism, by which living organisms transform chemical substances. Metabolic processes typically transform small molecules, but also include macromolecular processes such as DNA repair and replication, and protein synthesis and degradation. [GOC:go_curators, ISBN:0198547684]	IEA	biological_process
LOC_Os04g39780	269.54	37.7256	501.355	13.2895	3.73222	2.89536e-25	2.13591e-22	AMP-binding enzyme family protein, expressed	GO:0005488	binding	The selective, non-covalent, often stoichiometric, interaction of a molecule with one or more specific sites on another molecule. [GOC:ceb, GOC:mah, ISBN:0198506732]	IEA	molecular_function
LOC_Os04g39780	269.54	37.7256	501.355	13.2895	3.73222	2.89536e-25	2.13591e-22	AMP-binding enzyme family protein, expressed	GO:0000036	ACP phosphopantetheine attachment site binding involved in fatty acid biosynthetic process	Interacting selectively and non-covalently with the attachment site of the phosphopantetheine prosthetic group of an acyl carrier protein (ACP) as part of the process of fatty acid biosynthesis. [CHEBI:22221, GOC:jl, GOC:vw]	IEA	molecular_function
LOC_Os04g39780	269.54	37.7256	501.355	13.2895	3.73222	2.89536e-25	2.13591e-22	AMP-binding enzyme family protein, expressed	GO:0016491	oxidoreductase activity	Catalysis of an oxidation-reduction (redox) reaction, a reversible chemical reaction in which the oxidation state of an atom or atoms within a molecule is altered. One substrate acts as a hydrogen or electron donor and becomes oxidized, while the other acts as hydrogen or electron acceptor and becomes reduced. [GOC:go_curators]	IEA	molecular_function
LOC_Os04g39780	269.54	37.7256	501.355	13.2895	3.73222	2.89536e-25	2.13591e-22	AMP-binding enzyme family protein, expressed	GO:0031177	phosphopantetheine binding	Interacting selectively and non-covalently with phosphopantetheine, the vitamin pantetheine 4'-(dihydrogen phosphate). [CHEBI:16858, GOC:mah, GOC:vw]	IEA	molecular_function
LOC_Os04g39780	269.54	37.7256	501.355	13.2895	3.73222	2.89536e-25	2.13591e-22	AMP-binding enzyme family protein, expressed	GO:0003824	catalytic activity	Catalysis of a biochemical reaction at physiological temperatures. In biologically catalyzed reactions, the reactants are known as substrates, and the catalysts are naturally occurring macromolecular substances known as enzymes. Enzymes possess specific binding sites for substrates, and are usually composed wholly or largely of protein, but RNA that has catalytic activity (ribozyme) is often also…	IEA	molecular_function
LOC_Os04g39780	269.54	37.7256	501.355	13.2895	3.73222	2.89536e-25	2.13591e-22	AMP-binding enzyme family protein, expressed	GO:0048037	cofactor binding	Interacting selectively and non-covalently with a cofactor, a substance that is required for the activity of an enzyme or other protein. Cofactors may be inorganic, such as the metal atoms zinc, iron, and copper in certain forms, or organic, in which case they are referred to as coenzymes. Cofactors may either be bound tightly to active sites or bind loosely with the substrate. [ISBN:0198506732]	IEA	molecular_function
LOC_Os04g39780	269.54	37.7256	501.355	13.2895	3.73222	2.89536e-25	2.13591e-22	AMP-binding enzyme family protein, expressed	GO:0016740	transferase activity	Catalysis of the transfer of a group, e.g. a methyl group, glycosyl group, acyl group, phosphorus-containing, or other groups, from one compound (generally regarded as the donor) to another compound (generally regarded as the acceptor). Transferase is the systematic name for any enzyme of EC class 2. [ISBN:0198506732]	IEA	molecular_function
LOC_Os04g39780	269.54	37.7256	501.355	13.2895	3.73222	2.89536e-25	2.13591e-22	AMP-binding enzyme family protein, expressed	GO:0009055	electron carrier activity	Any molecular entity that serves as an electron acceptor and electron donor in an electron transport system. [ISBN:0198506732]	IEA	molecular_function
LOC_Os04g39780	269.54	37.7256	501.355	13.2895	3.73222	2.89536e-25	2.13591e-22	AMP-binding enzyme family protein, expressed	GO:0006979	response to oxidative stress	Any process that results in a change in state or activity of a cell or an organism (in terms of movement, secretion, enzyme production, gene expression, etc.) as a result of oxidative stress, a state often resulting from exposure to high levels of reactive oxygen species, e.g. superoxide anions, hydrogen peroxide (H2O2), and hydroxyl radicals. [GOC:jl, PMID:12115731]	IEA	biological_process
LOC_Os04g39780	269.54	37.7256	501.355	13.2895	3.73222	2.89536e-25	2.13591e-22	AMP-binding enzyme family protein, expressed	GO:0004096	catalase activity	Catalysis of the reaction: 2 hydrogen peroxide = O2 + 2 H2O. [EC:1.11.1.6]	IEA	molecular_function
LOC_Os01g63200	14.9953	2.12862	27.8619	13.0892	3.7103	3.66522e-10	6.55475e-08	laccase precursor protein, putative, expressed	GO:0046872	metal ion binding	Interacting selectively and non-covalently with any metal ion. [GOC:ai]	IEA	molecular_function
LOC_Os01g63200	14.9953	2.12862	27.8619	13.0892	3.7103	3.66522e-10	6.55475e-08	laccase precursor protein, putative, expressed	GO:0016491	oxidoreductase activity	Catalysis of an oxidation-reduction (redox) reaction, a reversible chemical reaction in which the oxidation state of an atom or atoms within a molecule is altered. One substrate acts as a hydrogen or electron donor and becomes oxidized, while the other acts as hydrogen or electron acceptor and becomes reduced. [GOC:go_curators]	IEA	molecular_function
LOC_Os01g63200	14.9953	2.12862	27.8619	13.0892	3.7103	3.66522e-10	6.55475e-08	laccase precursor protein, putative, expressed	GO:0046274	lignin catabolic process	The chemical reactions and pathways resulting in the breakdown of lignins, a class of polymers of phenylpropanoid units. [GOC:ai]	IEA	biological_process
LOC_Os01g63200	14.9953	2.12862	27.8619	13.0892	3.7103	3.66522e-10	6.55475e-08	laccase precursor protein, putative, expressed	GO:0055114	oxidation-reduction process	A metabolic process that results in the removal or addition of one or more electrons to or from a substance, with or without the concomitant removal or addition of a proton or protons. [GOC:dhl, GOC:ecd, GOC:jh2, GOC:jid, GOC:mlg, GOC:rph]	IEA	biological_process
LOC_Os01g63200	14.9953	2.12862	27.8619	13.0892	3.7103	3.66522e-10	6.55475e-08	laccase precursor protein, putative, expressed	GO:0048046	apoplast	The cell membranes and intracellular regions in a plant are connected through plasmodesmata, and plants may be described as having two major compartments: the living symplast and the non-living apoplast. The apoplast is external to the plasma membrane and includes cell walls, intercellular spaces and the lumen of dead structures such as xylem vessels. Water and solutes pass freely through it. [GO…	IEA	cellular_component
LOC_Os01g63200	14.9953	2.12862	27.8619	13.0892	3.7103	3.66522e-10	6.55475e-08	laccase precursor protein, putative, expressed	GO:0005507	copper ion binding	Interacting selectively and non-covalently with copper (Cu) ions. [GOC:ai]	IEA	molecular_function
LOC_Os01g63200	14.9953	2.12862	27.8619	13.0892	3.7103	3.66522e-10	6.55475e-08	laccase precursor protein, putative, expressed	GO:0005576	extracellular region	The space external to the outermost structure of a cell. For cells without external protective or external encapsulating structures this refers to space outside of the plasma membrane. This term covers the host cell environment outside an intracellular parasite. [GOC:go_curators]	IEA	cellular_component
LOC_Os01g63200	14.9953	2.12862	27.8619	13.0892	3.7103	3.66522e-10	6.55475e-08	laccase precursor protein, putative, expressed	GO:0010228	vegetative to reproductive phase transition of meristem	The process involved in transforming a meristem that produces vegetative structures, such as leaves, into a meristem that produces reproductive structures, such as a flower or an inflorescence. [GOC:tb]	IEA	biological_process
LOC_Os01g63200	14.9953	2.12862	27.8619	13.0892	3.7103	3.66522e-10	6.55475e-08	laccase precursor protein, putative, expressed	GO:0046688	response to copper ion	Any process that results in a change in state or activity of a cell or an organism (in terms of movement, secretion, enzyme production, gene expression, etc.) as a result of a copper ion stimulus. [GOC:ai]	IEA	biological_process
LOC_Os01g12930	119.363	17.7278	220.999	12.4662	3.63995	2.39366e-19	1.1579e-16	U-box domain containing protein, expressed	GO:0016567	protein ubiquitination	The process in which one or more ubiquitin groups are added to a protein. [GOC:ai]	IEA	biological_process
LOC_Os01g12930	119.363	17.7278	220.999	12.4662	3.63995	2.39366e-19	1.1579e-16	U-box domain containing protein, expressed	GO:0004842	ubiquitin-protein ligase activity	Catalysis of the reaction: ATP + ubiquitin + protein lysine = AMP + diphosphate + protein N-ubiquityllysine. [EC:6.3.2.19, PMID:9635407]	IEA	molecular_function
LOC_Os01g12930	119.363	17.7278	220.999	12.4662	3.63995	2.39366e-19	1.1579e-16	U-box domain containing protein, expressed	GO:0000151	ubiquitin ligase complex	A protein complex that includes a ubiquitin-protein ligase and other proteins that may confer substrate specificity on the complex. [PMID:9529603]	IEA	cellular_component
LOC_Os01g12930	119.363	17.7278	220.999	12.4662	3.63995	2.39366e-19	1.1579e-16	U-box domain containing protein, expressed	GO:0005488	binding	The selective, non-covalent, often stoichiometric, interaction of a molecule with one or more specific sites on another molecule. [GOC:ceb, GOC:mah, ISBN:0198506732]	IEA	molecular_function
LOC_Os10g32700	180.836	27.2088	334.462	12.2924	3.6197	1.68072e-23	1.15336e-20	hypersensitive-induced response protein, putative, expressed	GO:0016020	membrane	Double layer of lipid molecules that encloses all cells, and, in eukaryotes, many organelles; may be a single or double lipid bilayer; also includes associated proteins. [GOC:mah, ISBN:0815316194]	IEA	cellular_component
LOC_Os10g32700	180.836	27.2088	334.462	12.2924	3.6197	1.68072e-23	1.15336e-20	hypersensitive-induced response protein, putative, expressed	GO:0005773	vacuole	A closed structure, found only in eukaryotic cells, that is completely surrounded by unit membrane and contains liquid material. Cells contain one or several vacuoles, that may have different functions from each other. Vacuoles have a diverse array of functions. They can act as a storage organelle for nutrients or waste products, as a degradative compartment, as a cost-effective way of increasing…	IEA	cellular_component
LOC_Os10g32700	180.836	27.2088	334.462	12.2924	3.6197	1.68072e-23	1.15336e-20	hypersensitive-induced response protein, putative, expressed	GO:0005739	mitochondrion	A semiautonomous, self replicating organelle that occurs in varying numbers, shapes, and sizes in the cytoplasm of virtually all eukaryotic cells. It is notably the site of tissue respiration. [ISBN:0198506732]	IEA	cellular_component
LOC_Os10g32700	180.836	27.2088	334.462	12.2924	3.6197	1.68072e-23	1.15336e-20	hypersensitive-induced response protein, putative, expressed	GO:0005886	plasma membrane	The membrane surrounding a cell that separates the cell from its external environment. It consists of a phospholipid bilayer and associated proteins. [ISBN:0716731363]	IEA	cellular_component
LOC_Os11g04550	5.27269	0.800083	9.7453	12.1804	3.60649	0.000432399	0.0125831	sulfotransferase domain containing protein, expressed	GO:0008146	sulfotransferase activity	Catalysis of the transfer of a sulfate group from 3'-phosphoadenosine 5'-phosphosulfate to the hydroxyl group of an acceptor, producing the sulfated derivative and 3'-phosphoadenosine 5'-phosphate. [EC:2.8.2, GOC:curators]	IEA	molecular_function
LOC_Os11g04550	5.27269	0.800083	9.7453	12.1804	3.60649	0.000432399	0.0125831	sulfotransferase domain containing protein, expressed	GO:0016740	transferase activity	Catalysis of the transfer of a group, e.g. a methyl group, glycosyl group, acyl group, phosphorus-containing, or other groups, from one compound (generally regarded as the donor) to another compound (generally regarded as the acceptor). Transferase is the systematic name for any enzyme of EC class 2. [ISBN:0198506732]	IEA	molecular_function
LOC_Os08g37250	59.6258	9.14687	110.105	12.0374	3.58945	1.84805e-18	8.26247e-16	patatin, putative, expressed	GO:0006629	lipid metabolic process	The chemical reactions and pathways involving lipids, compounds soluble in an organic solvent but not, or sparingly, in an aqueous solvent. Includes fatty acids; neutral fats, other fatty-acid esters, and soaps; long-chain (fatty) alcohols and waxes; sphingoids and other long-chain bases; glycolipids, phospholipids and sphingolipids; and carotenes, polyprenols, sterols, terpenes and other isopren…	IEA	biological_process
LOC_Os08g37250	59.6258	9.14687	110.105	12.0374	3.58945	1.84805e-18	8.26247e-16	patatin, putative, expressed	GO:0008152	metabolic process	The chemical reactions and pathways, including anabolism and catabolism, by which living organisms transform chemical substances. Metabolic processes typically transform small molecules, but also include macromolecular processes such as DNA repair and replication, and protein synthesis and degradation. [GOC:go_curators, ISBN:0198547684]	IEA	biological_process
LOC_Os08g37250	59.6258	9.14687	110.105	12.0374	3.58945	1.84805e-18	8.26247e-16	patatin, putative, expressed	GO:0016787	hydrolase activity	Catalysis of the hydrolysis of various bonds, e.g. C-O, C-N, C-C, phosphoric anhydride bonds, etc. Hydrolase is the systematic name for any enzyme of EC class 3. [ISBN:0198506732]	IEA	molecular_function
LOC_Os08g37250	59.6258	9.14687	110.105	12.0374	3.58945	1.84805e-18	8.26247e-16	patatin, putative, expressed	GO:0016042	lipid catabolic process	The chemical reactions and pathways resulting in the breakdown of lipids, compounds soluble in an organic solvent but not, or sparingly, in an aqueous solvent. [GOC:go_curators]	IEA	biological_process
LOC_Os04g20680	5.41443	0.830667	9.99819	12.0363	3.58932	0.000415229	0.0122037	wall-associated receptor kinase 3 precursor, putative, expressed	GO:0005524	ATP binding	Interacting selectively and non-covalently with ATP, adenosine 5'-triphosphate, a universally important coenzyme and enzyme regulator. [ISBN:0198506732]	IEA	molecular_function
LOC_Os04g20680	5.41443	0.830667	9.99819	12.0363	3.58932	0.000415229	0.0122037	wall-associated receptor kinase 3 precursor, putative, expressed	GO:0005509	calcium ion binding	Interacting selectively and non-covalently with calcium ions (Ca2+). [GOC:ai]	IEA	molecular_function
LOC_Os04g20680	5.41443	0.830667	9.99819	12.0363	3.58932	0.000415229	0.0122037	wall-associated receptor kinase 3 precursor, putative, expressed	GO:0004672	protein kinase activity	Catalysis of the phosphorylation of an amino acid residue in a protein, usually according to the reaction: a protein + ATP = a phosphoprotein + ADP. [MetaCyc:PROTEIN-KINASE-RXN]	IEA	molecular_function
LOC_Os04g20680	5.41443	0.830667	9.99819	12.0363	3.58932	0.000415229	0.0122037	wall-associated receptor kinase 3 precursor, putative, expressed	GO:0004674	protein serine/threonine kinase activity	Catalysis of the reactions: ATP + protein serine = ADP + protein serine phosphate, and ATP + protein threonine = ADP + protein threonine phosphate. [GOC:bf]	IEA	molecular_function
LOC_Os04g20680	5.41443	0.830667	9.99819	12.0363	3.58932	0.000415229	0.0122037	wall-associated receptor kinase 3 precursor, putative, expressed	GO:0004713	protein tyrosine kinase activity	Catalysis of the reaction: ATP + a protein tyrosine = ADP + protein tyrosine phosphate. [EC:2.7.10]	IEA	molecular_function
LOC_Os04g20680	5.41443	0.830667	9.99819	12.0363	3.58932	0.000415229	0.0122037	wall-associated receptor kinase 3 precursor, putative, expressed	GO:0006468	protein phosphorylation	The process of introducing a phosphate group on to a protein. [GOC:hb]	IEA	biological_process
LOC_Os06g46740	105.958	16.4242	195.492	11.9026	3.57321	1.60658e-17	6.23775e-15	early nodulin 20 precursor, putative, expressed	GO:0004969	histamine receptor activity	Combining with histamine to initiate a change in cell activity. Histamine is a physiologically active amine, found in plant and animal tissue and released from mast cells as part of an allergic reaction in humans. [GOC:ai]	IEA	molecular_function
LOC_Os06g46740	105.958	16.4242	195.492	11.9026	3.57321	1.60658e-17	6.23775e-15	early nodulin 20 precursor, putative, expressed	GO:0004879	ligand-activated sequence-specific DNA binding RNA polymerase II transcription factor activity	Combining with a signal and transmitting the signal to the transcriptional machinery by interacting selectively and non-covalently with a specific DNA sequence in order to modulate transcription by RNA polymerase II. [GOC:signaling, GOC:txnOH]	IEA	molecular_function
LOC_Os06g46740	105.958	16.4242	195.492	11.9026	3.57321	1.60658e-17	6.23775e-15	early nodulin 20 precursor, putative, expressed	GO:0006355	regulation of transcription, DNA-dependent	Any process that modulates the frequency, rate or extent of cellular DNA-dependent transcription. [GOC:go_curators, GOC:txnOH]	IEA	biological_process
LOC_Os06g46740	105.958	16.4242	195.492	11.9026	3.57321	1.60658e-17	6.23775e-15	early nodulin 20 precursor, putative, expressed	GO:0007186	G-protein coupled receptor signaling pathway	A series of molecular signals that proceeds with an activated receptor promoting the exchange of GDP for GTP on the alpha-subunit of an associated heterotrimeric G-protein complex. The GTP-bound activated alpha-G-protein then dissociates from the beta- and gamma-subunits to further transmit the signal within the cell. The pathway begins with receptor-ligand interaction, or for basal GPCR signalin…	IEA	biological_process
LOC_Os06g46740	105.958	16.4242	195.492	11.9026	3.57321	1.60658e-17	6.23775e-15	early nodulin 20 precursor, putative, expressed	GO:0005507	copper ion binding	Interacting selectively and non-covalently with copper (Cu) ions. [GOC:ai]	IEA	molecular_function
LOC_Os06g46740	105.958	16.4242	195.492	11.9026	3.57321	1.60658e-17	6.23775e-15	early nodulin 20 precursor, putative, expressed	GO:0003677	DNA binding	Any molecular function by which a gene product interacts selectively and non-covalently with DNA (deoxyribonucleic acid). [GOC:dph, GOC:jl, GOC:tb, GOC:vw]	IEA	molecular_function
LOC_Os06g46740	105.958	16.4242	195.492	11.9026	3.57321	1.60658e-17	6.23775e-15	early nodulin 20 precursor, putative, expressed	GO:0005634	nucleus	A membrane-bounded organelle of eukaryotic cells in which chromosomes are housed and replicated. In most cells, the nucleus contains all of the cell's chromosomes except the organellar chromosomes, and is the site of RNA synthesis and processing. In some species, or in specialized cell types, RNA metabolism or DNA replication may be absent. [GOC:go_curators]	IEA	cellular_component
LOC_Os06g46740	105.958	16.4242	195.492	11.9026	3.57321	1.60658e-17	6.23775e-15	early nodulin 20 precursor, putative, expressed	GO:0016021	integral to membrane	Penetrating at least one phospholipid bilayer of a membrane. May also refer to the state of being buried in the bilayer with no exposure outside the bilayer. When used to describe a protein, indicates that all or part of the peptide sequence is embedded in the membrane. [GOC:go_curators]	IEA	cellular_component
LOC_Os06g46740	105.958	16.4242	195.492	11.9026	3.57321	1.60658e-17	6.23775e-15	early nodulin 20 precursor, putative, expressed	GO:0009055	electron carrier activity	Any molecular entity that serves as an electron acceptor and electron donor in an electron transport system. [ISBN:0198506732]	IEA	molecular_function
LOC_Os10g23160	8.70604	1.35024	16.0618	11.8955	3.57234	0.000818779	0.020235	ent-kaurenoic acid oxidase 1, putative	GO:0009055	electron carrier activity	Any molecular entity that serves as an electron acceptor and electron donor in an electron transport system. [ISBN:0198506732]	IEA	molecular_function
LOC_Os10g23160	8.70604	1.35024	16.0618	11.8955	3.57234	0.000818779	0.020235	ent-kaurenoic acid oxidase 1, putative	GO:0004497	monooxygenase activity	Catalysis of the incorporation of one atom from molecular oxygen into a compound and the reduction of the other atom of oxygen to water. [http://www.onelook.com/, ISBN:0198506732]	IEA	molecular_function
LOC_Os10g23160	8.70604	1.35024	16.0618	11.8955	3.57234	0.000818779	0.020235	ent-kaurenoic acid oxidase 1, putative	GO:0020037	heme binding	Interacting selectively and non-covalently with heme, any compound of iron complexed in a porphyrin (tetrapyrrole) ring. [CHEBI:30413, GOC:ai]	IEA	molecular_function
LOC_Os10g23160	8.70604	1.35024	16.0618	11.8955	3.57234	0.000818779	0.020235	ent-kaurenoic acid oxidase 1, putative	GO:0005506	iron ion binding	Interacting selectively and non-covalently with iron (Fe) ions. [GOC:ai]	IEA	molecular_function
LOC_Os09g29710	5.11636	0.800083	9.43264	11.7896	3.55944	0.00266724	0.0472987	beta-expansin precursor, putative, expressed	GO:0005576	extracellular region	The space external to the outermost structure of a cell. For cells without external protective or external encapsulating structures this refers to space outside of the plasma membrane. This term covers the host cell environment outside an intracellular parasite. [GOC:go_curators]	IEA	cellular_component
LOC_Os09g29710	5.11636	0.800083	9.43264	11.7896	3.55944	0.00266724	0.0472987	beta-expansin precursor, putative, expressed	GO:0006508	proteolysis	The hydrolysis of proteins into smaller polypeptides and/or amino acids by cleavage of their peptide bonds. [GOC:bf, GOC:mah]	IEA	biological_process
LOC_Os09g29710	5.11636	0.800083	9.43264	11.7896	3.55944	0.00266724	0.0472987	beta-expansin precursor, putative, expressed	GO:0004190	aspartic-type endopeptidase activity	Catalysis of the hydrolysis of internal, alpha-peptide bonds in a polypeptide chain by a mechanism in which a water molecule bound by the side chains of aspartic residues at the active center acts as a nucleophile. [ISBN:0198506732]	IEA	molecular_function
LOC_Os09g29120	61.9021	10.0726	113.732	11.2912	3.49713	1.96951e-13	4.84302e-11	GRAM domain containing protein, expressed
LOC_Os08g07720	4.75049	0.778381	8.7226	11.2061	3.48621	0.00134306	0.0290764	transferase family protein, putative, expressed	GO:0016740	transferase activity	Catalysis of the transfer of a group, e.g. a methyl group, glycosyl group, acyl group, phosphorus-containing, or other groups, from one compound (generally regarded as the donor) to another compound (generally regarded as the acceptor). Transferase is the systematic name for any enzyme of EC class 2. [ISBN:0198506732]	IEA	molecular_function
LOC_Os08g07720	4.75049	0.778381	8.7226	11.2061	3.48621	0.00134306	0.0290764	transferase family protein, putative, expressed	GO:0016747	transferase activity, transferring acyl groups other than amino-acyl groups	Catalysis of the transfer of an acyl group, other than amino-acyl, from one compound (donor) to another (acceptor). [GOC:jl]	IEA	molecular_function
LOC_Os06g29220	10.6201	1.7761	19.4642	10.9589	3.45404	6.24862e-06	0.000416217	erythronate-4-phosphate dehydrogenase domain containing protein, expressed	GO:0009507	chloroplast	A chlorophyll-containing plastid with thylakoids organized into grana and frets, or stroma thylakoids, and embedded in a stroma. [ISBN:0471245208]	IEA	cellular_component
LOC_Os06g29220	10.6201	1.7761	19.4642	10.9589	3.45404	6.24862e-06	0.000416217	erythronate-4-phosphate dehydrogenase domain containing protein, expressed	GO:0005488	binding	The selective, non-covalent, often stoichiometric, interaction of a molecule with one or more specific sites on another molecule. [GOC:ceb, GOC:mah, ISBN:0198506732]	IEA	molecular_function
LOC_Os06g29220	10.6201	1.7761	19.4642	10.9589	3.45404	6.24862e-06	0.000416217	erythronate-4-phosphate dehydrogenase domain containing protein, expressed	GO:0008152	metabolic process	The chemical reactions and pathways, including anabolism and catabolism, by which living organisms transform chemical substances. Metabolic processes typically transform small molecules, but also include macromolecular processes such as DNA repair and replication, and protein synthesis and degradation. [GOC:go_curators, ISBN:0198547684]	IEA	biological_process
LOC_Os06g29220	10.6201	1.7761	19.4642	10.9589	3.45404	6.24862e-06	0.000416217	erythronate-4-phosphate dehydrogenase domain containing protein, expressed	GO:0008863	formate dehydrogenase (NAD+) activity	Catalysis of the reaction: formate + NAD(+) = CO(2) + NADH. [EC:1.2.1.2, RHEA:15988]	IEA	molecular_function
LOC_Os06g29220	10.6201	1.7761	19.4642	10.9589	3.45404	6.24862e-06	0.000416217	erythronate-4-phosphate dehydrogenase domain containing protein, expressed	GO:0051287	NAD binding	Interacting selectively and non-covalently with nicotinamide adenine dinucleotide, a coenzyme involved in many redox and biosynthetic reactions; binding may be to either the oxidized form, NAD+, or the reduced form, NADH. [GOC:ai]	IEA	molecular_function
LOC_Os06g29220	10.6201	1.7761	19.4642	10.9589	3.45404	6.24862e-06	0.000416217	erythronate-4-phosphate dehydrogenase domain containing protein, expressed	GO:0046686	response to cadmium ion	Any process that results in a change in state or activity of a cell or an organism (in terms of movement, secretion, enzyme production, gene expression, etc.) as a result of a cadmium (Cd) ion stimulus. [GOC:ai]	IEA	biological_process
LOC_Os06g29220	10.6201	1.7761	19.4642	10.9589	3.45404	6.24862e-06	0.000416217	erythronate-4-phosphate dehydrogenase domain containing protein, expressed	GO:0016616	oxidoreductase activity, acting on the CH-OH group of donors, NAD or NADP as acceptor	Catalysis of an oxidation-reduction (redox) reaction in which a CH-OH group acts as a hydrogen or electron donor and reduces NAD+ or NADP. [GOC:ai]	IEA	molecular_function
LOC_Os06g29220	10.6201	1.7761	19.4642	10.9589	3.45404	6.24862e-06	0.000416217	erythronate-4-phosphate dehydrogenase domain containing protein, expressed	GO:0003824	catalytic activity	Catalysis of a biochemical reaction at physiological temperatures. In biologically catalyzed reactions, the reactants are known as substrates, and the catalysts are naturally occurring macromolecular substances known as enzymes. Enzymes possess specific binding sites for substrates, and are usually composed wholly or largely of protein, but RNA that has catalytic activity (ribozyme) is often also…	IEA	molecular_function
LOC_Os06g29220	10.6201	1.7761	19.4642	10.9589	3.45404	6.24862e-06	0.000416217	erythronate-4-phosphate dehydrogenase domain containing protein, expressed	GO:0055114	oxidation-reduction process	A metabolic process that results in the removal or addition of one or more electrons to or from a substance, with or without the concomitant removal or addition of a proton or protons. [GOC:dhl, GOC:ecd, GOC:jh2, GOC:jid, GOC:mlg, GOC:rph]	IEA	biological_process
LOC_Os06g29220	10.6201	1.7761	19.4642	10.9589	3.45404	6.24862e-06	0.000416217	erythronate-4-phosphate dehydrogenase domain containing protein, expressed	GO:0016491	oxidoreductase activity	Catalysis of an oxidation-reduction (redox) reaction, a reversible chemical reaction in which the oxidation state of an atom or atoms within a molecule is altered. One substrate acts as a hydrogen or electron donor and becomes oxidized, while the other acts as hydrogen or electron acceptor and becomes reduced. [GOC:go_curators]	IEA	molecular_function
LOC_Os06g29220	10.6201	1.7761	19.4642	10.9589	3.45404	6.24862e-06	0.000416217	erythronate-4-phosphate dehydrogenase domain containing protein, expressed	GO:0009611	response to wounding	Any process that results in a change in state or activity of a cell or an organism (in terms of movement, secretion, enzyme production, gene expression, etc.) as a result of a stimulus indicating damage to the organism. [GOC:go_curators]	IEA	biological_process
LOC_Os06g29220	10.6201	1.7761	19.4642	10.9589	3.45404	6.24862e-06	0.000416217	erythronate-4-phosphate dehydrogenase domain containing protein, expressed	GO:0048037	cofactor binding	Interacting selectively and non-covalently with a cofactor, a substance that is required for the activity of an enzyme or other protein. Cofactors may be inorganic, such as the metal atoms zinc, iron, and copper in certain forms, or organic, in which case they are referred to as coenzymes. Cofactors may either be bound tightly to active sites or bind loosely with the substrate. [ISBN:0198506732]	IEA	molecular_function
LOC_Os06g29220	10.6201	1.7761	19.4642	10.9589	3.45404	6.24862e-06	0.000416217	erythronate-4-phosphate dehydrogenase domain containing protein, expressed	GO:0005739	mitochondrion	A semiautonomous, self replicating organelle that occurs in varying numbers, shapes, and sizes in the cytoplasm of virtually all eukaryotic cells. It is notably the site of tissue respiration. [ISBN:0198506732]	IEA	cellular_component
LOC_Os06g29220	10.6201	1.7761	19.4642	10.9589	3.45404	6.24862e-06	0.000416217	erythronate-4-phosphate dehydrogenase domain containing protein, expressed	GO:0009579	thylakoid	A membranous cellular structure that bears the photosynthetic pigments in plants, algae, and cyanobacteria. In cyanobacteria thylakoids are of various shapes and are attached to, or continuous with, the plasma membrane. In eukaryotes they are flattened, membrane-bounded disk-like structures located in the chloroplasts; in the chloroplasts of higher plants the thylakoids form dense stacks called g…	IEA	cellular_component
LOC_Os05g06660	94.9398	16.0569	173.823	10.8254	3.43635	8.84168e-18	3.52568e-15	OsSCP26 - Putative Serine Carboxypeptidase homologue, expressed	GO:0004180	carboxypeptidase activity	Catalysis of the hydrolysis of the terminal or penultimate peptide bond at the C-terminal end of a peptide or polypeptide. [ISBN:0198506732]	IEA	molecular_function
LOC_Os05g06660	94.9398	16.0569	173.823	10.8254	3.43635	8.84168e-18	3.52568e-15	OsSCP26 - Putative Serine Carboxypeptidase homologue, expressed	GO:0006508	proteolysis	The hydrolysis of proteins into smaller polypeptides and/or amino acids by cleavage of their peptide bonds. [GOC:bf, GOC:mah]	IEA	biological_process
LOC_Os05g06660	94.9398	16.0569	173.823	10.8254	3.43635	8.84168e-18	3.52568e-15	OsSCP26 - Putative Serine Carboxypeptidase homologue, expressed	GO:0004185	serine-type carboxypeptidase activity	Catalysis of the hydrolysis of a peptide bond not more than three residues from the C-terminus of a polypeptide chain by a catalytic mechanism that involves a catalytic triad consisting of a serine nucleophile that is activated by a proton relay involving an acidic residue (e.g. aspartate or glutamate) and a basic residue (usually histidine). [http://merops.sanger.ac.uk/about/glossary.htm#CARBOXY…	IEA	molecular_function
LOC_Os05g06660	94.9398	16.0569	173.823	10.8254	3.43635	8.84168e-18	3.52568e-15	OsSCP26 - Putative Serine Carboxypeptidase homologue, expressed	GO:0006508	proteolysis	The hydrolysis of proteins into smaller polypeptides and/or amino acids by cleavage of their peptide bonds. [GOC:bf, GOC:mah]	IEA	biological_process
LOC_Os05g06660	94.9398	16.0569	173.823	10.8254	3.43635	8.84168e-18	3.52568e-15	OsSCP26 - Putative Serine Carboxypeptidase homologue, expressed	GO:0004185	serine-type carboxypeptidase activity	Catalysis of the hydrolysis of a peptide bond not more than three residues from the C-terminus of a polypeptide chain by a catalytic mechanism that involves a catalytic triad consisting of a serine nucleophile that is activated by a proton relay involving an acidic residue (e.g. aspartate or glutamate) and a basic residue (usually histidine). [http://merops.sanger.ac.uk/about/glossary.htm#CARBOXY…	IEA	molecular_function
LOC_Os05g49840	10.5076	1.80668	19.2086	10.632	3.41034	5.3075e-06	0.000366777	phospholipase, putative, expressed	GO:0004806	triglyceride lipase activity	Catalysis of the reaction: triacylglycerol + H2O = diacylglycerol + a fatty acid anion. [EC:3.1.1.3]	IEA	molecular_function
LOC_Os05g49840	10.5076	1.80668	19.2086	10.632	3.41034	5.3075e-06	0.000366777	phospholipase, putative, expressed	GO:0006629	lipid metabolic process	The chemical reactions and pathways involving lipids, compounds soluble in an organic solvent but not, or sparingly, in an aqueous solvent. Includes fatty acids; neutral fats, other fatty-acid esters, and soaps; long-chain (fatty) alcohols and waxes; sphingoids and other long-chain bases; glycolipids, phospholipids and sphingolipids; and carotenes, polyprenols, sterols, terpenes and other isopren…	IEA	biological_process
LOC_Os05g49840	10.5076	1.80668	19.2086	10.632	3.41034	5.3075e-06	0.000366777	phospholipase, putative, expressed	GO:0003824	catalytic activity	Catalysis of a biochemical reaction at physiological temperatures. In biologically catalyzed reactions, the reactants are known as substrates, and the catalysts are naturally occurring macromolecular substances known as enzymes. Enzymes possess specific binding sites for substrates, and are usually composed wholly or largely of protein, but RNA that has catalytic activity (ribozyme) is often also…	IEA	molecular_function
LOC_Os07g23450	7.20608	1.26737	13.1448	10.3717	3.37458	0.000562028	0.0152289	ZOS7-04 - C2H2 zinc finger protein	GO:0008270	zinc ion binding	Interacting selectively and non-covalently with zinc (Zn) ions. [GOC:ai]	IEA	molecular_function
LOC_Os07g23450	7.20608	1.26737	13.1448	10.3717	3.37458	0.000562028	0.0152289	ZOS7-04 - C2H2 zinc finger protein	GO:0005622	intracellular	The living contents of a cell; the matter contained within (but not including) the plasma membrane, usually taken to exclude large vacuoles and masses of secretory or ingested material. In eukaryotes it includes the nucleus and cytoplasm. [ISBN:0198506732]	IEA	cellular_component
LOC_Os01g70525	20.1065	3.58278	36.6303	10.224	3.35388	3.57187e-07	3.54877e-05	tropinone reductase, putative	GO:0008667	2,3-dihydro-2,3-dihydroxybenzoate dehydrogenase activity	Catalysis of the reaction: (2S,3S)-2,3-dihydroxy-2,3-dihydrobenzoate + NAD(+) = 2,3-dihydroxybenzoate + H(+) + NADH. [EC:1.3.1.28, RHEA:23827]	IEA	molecular_function
LOC_Os01g70525	20.1065	3.58278	36.6303	10.224	3.35388	3.57187e-07	3.54877e-05	tropinone reductase, putative	GO:0055114	oxidation-reduction process	A metabolic process that results in the removal or addition of one or more electrons to or from a substance, with or without the concomitant removal or addition of a proton or protons. [GOC:dhl, GOC:ecd, GOC:jh2, GOC:jid, GOC:mlg, GOC:rph]	IEA	biological_process
LOC_Os01g70525	20.1065	3.58278	36.6303	10.224	3.35388	3.57187e-07	3.54877e-05	tropinone reductase, putative	GO:0016491	oxidoreductase activity	Catalysis of an oxidation-reduction (redox) reaction, a reversible chemical reaction in which the oxidation state of an atom or atoms within a molecule is altered. One substrate acts as a hydrogen or electron donor and becomes oxidized, while the other acts as hydrogen or electron acceptor and becomes reduced. [GOC:go_curators]	IEA	molecular_function
LOC_Os01g70525	20.1065	3.58278	36.6303	10.224	3.35388	3.57187e-07	3.54877e-05	tropinone reductase, putative	GO:0005737	cytoplasm	All of the contents of a cell excluding the plasma membrane and nucleus, but including other subcellular structures. [ISBN:0198547684]	IEA	cellular_component
LOC_Os01g70525	20.1065	3.58278	36.6303	10.224	3.35388	3.57187e-07	3.54877e-05	tropinone reductase, putative	GO:0005525	GTP binding	Interacting selectively and non-covalently with GTP, guanosine triphosphate. [GOC:ai]	IEA	molecular_function
LOC_Os01g70525	20.1065	3.58278	36.6303	10.224	3.35388	3.57187e-07	3.54877e-05	tropinone reductase, putative	GO:0005488	binding	The selective, non-covalent, often stoichiometric, interaction of a molecule with one or more specific sites on another molecule. [GOC:ceb, GOC:mah, ISBN:0198506732]	IEA	molecular_function
LOC_Os01g70525	20.1065	3.58278	36.6303	10.224	3.35388	3.57187e-07	3.54877e-05	tropinone reductase, putative	GO:0009239	enterobactin biosynthetic process	The chemical reactions and pathways resulting in the formation of enterobactin, a catechol-derived siderochrome of Enterobacteria; enterobactin (N',N',N''-(2,6,10-trioxo-1,5,9-triacyclodecane-3,7,11-triyl)tris(2,3-dihydroxy)benzamide) is a self-triester of 2,3-dihydroxy-N-benzoyl-L-serine and a product of the shikimate pathway. [GOC:go_curators]	IEA	biological_process
LOC_Os01g70525	20.1065	3.58278	36.6303	10.224	3.35388	3.57187e-07	3.54877e-05	tropinone reductase, putative	GO:0003995	acyl-CoA dehydrogenase activity	Catalysis of the reaction: acyl-CoA + acceptor = 2,3-dehydroacyl-CoA + reduced acceptor. [EC:1.3.99.3]	IEA	molecular_function
LOC_Os01g70525	20.1065	3.58278	36.6303	10.224	3.35388	3.57187e-07	3.54877e-05	tropinone reductase, putative	GO:0003824	catalytic activity	Catalysis of a biochemical reaction at physiological temperatures. In biologically catalyzed reactions, the reactants are known as substrates, and the catalysts are naturally occurring macromolecular substances known as enzymes. Enzymes possess specific binding sites for substrates, and are usually composed wholly or largely of protein, but RNA that has catalytic activity (ribozyme) is often also…	IEA	molecular_function
LOC_Os01g70525	20.1065	3.58278	36.6303	10.224	3.35388	3.57187e-07	3.54877e-05	tropinone reductase, putative	GO:0008152	metabolic process	The chemical reactions and pathways, including anabolism and catabolism, by which living organisms transform chemical substances. Metabolic processes typically transform small molecules, but also include macromolecular processes such as DNA repair and replication, and protein synthesis and degradation. [GOC:go_curators, ISBN:0198547684]	IEA	biological_process
LOC_Os04g51040	8.65294	1.54788	15.758	10.1804	3.34772	0.00116712	0.0262495	OsWAK50 - OsWAK receptor-like protein kinase, expressed	GO:0004674	protein serine/threonine kinase activity	Catalysis of the reactions: ATP + protein serine = ADP + protein serine phosphate, and ATP + protein threonine = ADP + protein threonine phosphate. [GOC:bf]	IEA	molecular_function
LOC_Os04g51040	8.65294	1.54788	15.758	10.1804	3.34772	0.00116712	0.0262495	OsWAK50 - OsWAK receptor-like protein kinase, expressed	GO:0004672	protein kinase activity	Catalysis of the phosphorylation of an amino acid residue in a protein, usually according to the reaction: a protein + ATP = a phosphoprotein + ADP. [MetaCyc:PROTEIN-KINASE-RXN]	IEA	molecular_function
LOC_Os04g51040	8.65294	1.54788	15.758	10.1804	3.34772	0.00116712	0.0262495	OsWAK50 - OsWAK receptor-like protein kinase, expressed	GO:0000166	nucleotide binding	Interacting selectively and non-covalently with a nucleotide, any compound consisting of a nucleoside that is esterified with (ortho)phosphate or an oligophosphate at any hydroxyl group on the ribose or deoxyribose. [GOC:mah, ISBN:0198547684]	IEA	molecular_function
LOC_Os04g51040	8.65294	1.54788	15.758	10.1804	3.34772	0.00116712	0.0262495	OsWAK50 - OsWAK receptor-like protein kinase, expressed	GO:0005524	ATP binding	Interacting selectively and non-covalently with ATP, adenosine 5'-triphosphate, a universally important coenzyme and enzyme regulator. [ISBN:0198506732]	IEA	molecular_function
LOC_Os04g51040	8.65294	1.54788	15.758	10.1804	3.34772	0.00116712	0.0262495	OsWAK50 - OsWAK receptor-like protein kinase, expressed	GO:0005509	calcium ion binding	Interacting selectively and non-covalently with calcium ions (Ca2+). [GOC:ai]	IEA	molecular_function
LOC_Os04g51040	8.65294	1.54788	15.758	10.1804	3.34772	0.00116712	0.0262495	OsWAK50 - OsWAK receptor-like protein kinase, expressed	GO:0004713	protein tyrosine kinase activity	Catalysis of the reaction: ATP + a protein tyrosine = ADP + protein tyrosine phosphate. [EC:2.7.10]	IEA	molecular_function
LOC_Os04g51040	8.65294	1.54788	15.758	10.1804	3.34772	0.00116712	0.0262495	OsWAK50 - OsWAK receptor-like protein kinase, expressed	GO:0006468	protein phosphorylation	The process of introducing a phosphate group on to a protein. [GOC:hb]	IEA	biological_process
LOC_Os06g09220	11.3853	2.08719	20.6835	9.90973	3.30885	0.000235589	0.00790872	cytochrome P450 72A1, putative, expressed	GO:0020037	heme binding	Interacting selectively and non-covalently with heme, any compound of iron complexed in a porphyrin (tetrapyrrole) ring. [CHEBI:30413, GOC:ai]	IEA	molecular_function
LOC_Os06g09220	11.3853	2.08719	20.6835	9.90973	3.30885	0.000235589	0.00790872	cytochrome P450 72A1, putative, expressed	GO:0046872	metal ion binding	Interacting selectively and non-covalently with any metal ion. [GOC:ai]	IEA	molecular_function
LOC_Os06g09220	11.3853	2.08719	20.6835	9.90973	3.30885	0.000235589	0.00790872	cytochrome P450 72A1, putative, expressed	GO:0004497	monooxygenase activity	Catalysis of the incorporation of one atom from molecular oxygen into a compound and the reduction of the other atom of oxygen to water. [http://www.onelook.com/, ISBN:0198506732]	IEA	molecular_function
LOC_Os06g09220	11.3853	2.08719	20.6835	9.90973	3.30885	0.000235589	0.00790872	cytochrome P450 72A1, putative, expressed	GO:0016491	oxidoreductase activity	Catalysis of an oxidation-reduction (redox) reaction, a reversible chemical reaction in which the oxidation state of an atom or atoms within a molecule is altered. One substrate acts as a hydrogen or electron donor and becomes oxidized, while the other acts as hydrogen or electron acceptor and becomes reduced. [GOC:go_curators]	IEA	molecular_function
LOC_Os06g09220	11.3853	2.08719	20.6835	9.90973	3.30885	0.000235589	0.00790872	cytochrome P450 72A1, putative, expressed	GO:0009055	electron carrier activity	Any molecular entity that serves as an electron acceptor and electron donor in an electron transport system. [ISBN:0198506732]	IEA	molecular_function
LOC_Os06g09220	11.3853	2.08719	20.6835	9.90973	3.30885	0.000235589	0.00790872	cytochrome P450 72A1, putative, expressed	GO:0055114	oxidation-reduction process	A metabolic process that results in the removal or addition of one or more electrons to or from a substance, with or without the concomitant removal or addition of a proton or protons. [GOC:dhl, GOC:ecd, GOC:jh2, GOC:jid, GOC:mlg, GOC:rph]	IEA	biological_process
LOC_Os06g09220	11.3853	2.08719	20.6835	9.90973	3.30885	0.000235589	0.00790872	cytochrome P450 72A1, putative, expressed	GO:0005506	iron ion binding	Interacting selectively and non-covalently with iron (Fe) ions. [GOC:ai]	IEA	molecular_function
LOC_Os05g48200	55.6517	10.3245	100.979	9.78054	3.28991	2.54967e-11	5.37397e-09	glutamate synthase, chloroplast precursor, putative, expressed	GO:0006807	nitrogen compound metabolic process	The chemical reactions and pathways involving organic or inorganic compounds that contain nitrogen, including (but not limited to) nitrogen fixation, nitrification, denitrification, assimilatory/dissimilatory nitrate reduction and the interconversion of nitrogenous organic matter and ammonium. [CHEBI:51143, GOC:go_curators, GOC:jl, ISBN:0198506732]	IEA	biological_process
LOC_Os05g48200	55.6517	10.3245	100.979	9.78054	3.28991	2.54967e-11	5.37397e-09	glutamate synthase, chloroplast precursor, putative, expressed	GO:0009570	chloroplast stroma	The space enclosed by the double membrane of a chloroplast but excluding the thylakoid space. It contains DNA, ribosomes and some temporary products of photosynthesis. [ISBN:0198547684]	IEA	cellular_component
LOC_Os05g48200	55.6517	10.3245	100.979	9.78054	3.28991	2.54967e-11	5.37397e-09	glutamate synthase, chloroplast precursor, putative, expressed	GO:0008152	metabolic process	The chemical reactions and pathways, including anabolism and catabolism, by which living organisms transform chemical substances. Metabolic processes typically transform small molecules, but also include macromolecular processes such as DNA repair and replication, and protein synthesis and degradation. [GOC:go_curators, ISBN:0198547684]	IEA	biological_process
LOC_Os05g48200	55.6517	10.3245	100.979	9.78054	3.28991	2.54967e-11	5.37397e-09	glutamate synthase, chloroplast precursor, putative, expressed	GO:0016639	oxidoreductase activity, acting on the CH-NH2 group of donors, NAD or NADP as acceptor	Catalysis of an oxidation-reduction (redox) reaction in which a CH-NH2 group acts as a hydrogen or electron donor and reduces NAD+ or NADP. [GOC:ai]	IEA	molecular_function
LOC_Os05g48200	55.6517	10.3245	100.979	9.78054	3.28991	2.54967e-11	5.37397e-09	glutamate synthase, chloroplast precursor, putative, expressed	GO:0003918	DNA topoisomerase (ATP-hydrolyzing) activity	Catalysis of a DNA topological transformation by transiently cleaving a pair of complementary DNA strands to form a gate through which a second double-stranded DNA segment is passed, after which the severed strands in the first DNA segment are rejoined; product release is coupled to ATP binding and hydrolysis; changes the linking number in multiples of 2. [PMID:8811192]	IEA	molecular_function
LOC_Os05g48200	55.6517	10.3245	100.979	9.78054	3.28991	2.54967e-11	5.37397e-09	glutamate synthase, chloroplast precursor, putative, expressed	GO:0050660	flavin adenine dinucleotide binding	Interacting selectively and non-covalently with FAD, flavin-adenine dinucleotide, the coenzyme or the prosthetic group of various flavoprotein oxidoreductase enzymes, in either the oxidized form, FAD, or the reduced form, FADH2. [CHEBI:24040, GOC:ai, GOC:imk, ISBN:0198506732]	IEA	molecular_function
LOC_Os05g48200	55.6517	10.3245	100.979	9.78054	3.28991	2.54967e-11	5.37397e-09	glutamate synthase, chloroplast precursor, putative, expressed	GO:0016491	oxidoreductase activity	Catalysis of an oxidation-reduction (redox) reaction, a reversible chemical reaction in which the oxidation state of an atom or atoms within a molecule is altered. One substrate acts as a hydrogen or electron donor and becomes oxidized, while the other acts as hydrogen or electron acceptor and becomes reduced. [GOC:go_curators]	IEA	molecular_function
LOC_Os05g48200	55.6517	10.3245	100.979	9.78054	3.28991	2.54967e-11	5.37397e-09	glutamate synthase, chloroplast precursor, putative, expressed	GO:0009055	electron carrier activity	Any molecular entity that serves as an electron acceptor and electron donor in an electron transport system. [ISBN:0198506732]	IEA	molecular_function
LOC_Os05g48200	55.6517	10.3245	100.979	9.78054	3.28991	2.54967e-11	5.37397e-09	glutamate synthase, chloroplast precursor, putative, expressed	GO:0015930	glutamate synthase activity	Catalysis of the formation of L-glutamine and 2-oxoglutarate from L-glutamate, using NADH, NADPH or ferredoxin as hydrogen acceptors. [EC:1.4.-.-]	IEA	molecular_function
LOC_Os05g48200	55.6517	10.3245	100.979	9.78054	3.28991	2.54967e-11	5.37397e-09	glutamate synthase, chloroplast precursor, putative, expressed	GO:0004499	N,N-dimethylaniline monooxygenase activity	Catalysis of the reaction: N,N-dimethylaniline + NADPH + H+ + O2 = N,N-dimethylaniline N-oxide + NADP+ + H2O. [EC:1.14.13.8]	IEA	molecular_function
LOC_Os05g48200	55.6517	10.3245	100.979	9.78054	3.28991	2.54967e-11	5.37397e-09	glutamate synthase, chloroplast precursor, putative, expressed	GO:0003824	catalytic activity	Catalysis of a biochemical reaction at physiological temperatures. In biologically catalyzed reactions, the reactants are known as substrates, and the catalysts are naturally occurring macromolecular substances known as enzymes. Enzymes possess specific binding sites for substrates, and are usually composed wholly or largely of protein, but RNA that has catalytic activity (ribozyme) is often also…	IEA	molecular_function
LOC_Os05g48200	55.6517	10.3245	100.979	9.78054	3.28991	2.54967e-11	5.37397e-09	glutamate synthase, chloroplast precursor, putative, expressed	GO:0006537	glutamate biosynthetic process	The chemical reactions and pathways resulting in the formation of glutamate, the anion of 2-aminopentanedioic acid. [GOC:go_curators]	IEA	biological_process
LOC_Os05g48200	55.6517	10.3245	100.979	9.78054	3.28991	2.54967e-11	5.37397e-09	glutamate synthase, chloroplast precursor, putative, expressed	GO:0016040	glutamate synthase (NADH) activity	Catalysis of the reaction: 2 L-glutamate + NAD(+) = 2-oxoglutarate + L-glutamine + H(+) + NADH. [EC:1.4.1.14, RHEA:13756]	IEA	molecular_function
LOC_Os05g48200	55.6517	10.3245	100.979	9.78054	3.28991	2.54967e-11	5.37397e-09	glutamate synthase, chloroplast precursor, putative, expressed	GO:0055114	oxidation-reduction process	A metabolic process that results in the removal or addition of one or more electrons to or from a substance, with or without the concomitant removal or addition of a proton or protons. [GOC:dhl, GOC:ecd, GOC:jh2, GOC:jid, GOC:mlg, GOC:rph]	IEA	biological_process
LOC_Os05g48200	55.6517	10.3245	100.979	9.78054	3.28991	2.54967e-11	5.37397e-09	glutamate synthase, chloroplast precursor, putative, expressed	GO:0006265	DNA topological change	The process in which a transformation is induced in the topological structure of a double-stranded DNA helix, resulting in a change in linking number. [ISBN:071673706X, ISBN:0935702490]	IEA	biological_process
LOC_Os05g48200	55.6517	10.3245	100.979	9.78054	3.28991	2.54967e-11	5.37397e-09	glutamate synthase, chloroplast precursor, putative, expressed	GO:0051536	iron-sulfur cluster binding	Interacting selectively and non-covalently with an iron-sulfur cluster, a combination of iron and sulfur atoms. [GOC:ai]	IEA	molecular_function
LOC_Os05g48200	55.6517	10.3245	100.979	9.78054	3.28991	2.54967e-11	5.37397e-09	glutamate synthase, chloroplast precursor, putative, expressed	GO:0005524	ATP binding	Interacting selectively and non-covalently with ATP, adenosine 5'-triphosphate, a universally important coenzyme and enzyme regulator. [ISBN:0198506732]	IEA	molecular_function
LOC_Os05g48200	55.6517	10.3245	100.979	9.78054	3.28991	2.54967e-11	5.37397e-09	glutamate synthase, chloroplast precursor, putative, expressed	GO:0005506	iron ion binding	Interacting selectively and non-covalently with iron (Fe) ions. [GOC:ai]	IEA	molecular_function
LOC_Os05g48200	55.6517	10.3245	100.979	9.78054	3.28991	2.54967e-11	5.37397e-09	glutamate synthase, chloroplast precursor, putative, expressed	GO:0050661	NADP binding	Interacting selectively and non-covalently with nicotinamide-adenine dinucleotide phosphate, a coenzyme involved in many redox and biosynthetic reactions; binding may be to either the oxidized form, NADP+, or the reduced form, NADPH. [GOC:ai]	IEA	molecular_function
LOC_Os05g48200	55.6517	10.3245	100.979	9.78054	3.28991	2.54967e-11	5.37397e-09	glutamate synthase, chloroplast precursor, putative, expressed	GO:0045181	glutamate synthase activity, NADH or NADPH as acceptor	Catalysis of the reaction: 2 L-glutamate + NAD(P)+ = L-glutamine + 2-oxoglutarate + NAD(P)H + H+. [EC:1.4.1.13, EC:1.4.1.14]	IEA	molecular_function
LOC_Os05g48200	55.6517	10.3245	100.979	9.78054	3.28991	2.54967e-11	5.37397e-09	glutamate synthase, chloroplast precursor, putative, expressed	GO:0005488	binding	The selective, non-covalent, often stoichiometric, interaction of a molecule with one or more specific sites on another molecule. [GOC:ceb, GOC:mah, ISBN:0198506732]	IEA	molecular_function
LOC_Os05g48200	55.6517	10.3245	100.979	9.78054	3.28991	2.54967e-11	5.37397e-09	glutamate synthase, chloroplast precursor, putative, expressed	GO:0003677	DNA binding	Any molecular function by which a gene product interacts selectively and non-covalently with DNA (deoxyribonucleic acid). [GOC:dph, GOC:jl, GOC:tb, GOC:vw]	IEA	molecular_function
LOC_Os05g48200	55.6517	10.3245	100.979	9.78054	3.28991	2.54967e-11	5.37397e-09	glutamate synthase, chloroplast precursor, putative, expressed	GO:0046686	response to cadmium ion	Any process that results in a change in state or activity of a cell or an organism (in terms of movement, secretion, enzyme production, gene expression, etc.) as a result of a cadmium (Cd) ion stimulus. [GOC:ai]	IEA	biological_process
LOC_Os05g48200	55.6517	10.3245	100.979	9.78054	3.28991	2.54967e-11	5.37397e-09	glutamate synthase, chloroplast precursor, putative, expressed	GO:0010181	FMN binding	Interacting selectively and non-covalently with FMN, flavin mononucleotide, the coenzyme or the prosthetic group of various flavoprotein oxidoreductase enzymes. [GOC:tb]	IEA	molecular_function
LOC_Os05g48200	55.6517	10.3245	100.979	9.78054	3.28991	2.54967e-11	5.37397e-09	glutamate synthase, chloroplast precursor, putative, expressed	GO:0009507	chloroplast	A chlorophyll-containing plastid with thylakoids organized into grana and frets, or stroma thylakoids, and embedded in a stroma. [ISBN:0471245208]	IEA	cellular_component
LOC_Os05g48200	55.6517	10.3245	100.979	9.78054	3.28991	2.54967e-11	5.37397e-09	glutamate synthase, chloroplast precursor, putative, expressed	GO:0005694	chromosome	A structure composed of a very long molecule of DNA and associated proteins (e.g. histones) that carries hereditary information. [ISBN:0198547684]	IEA	cellular_component
LOC_Os06g45240	8.06559	1.54788	14.5833	9.42147	3.23595	0.00186858	0.0368323	inactive receptor kinase At2g26730 precursor, putative, expressed	GO:0004674	protein serine/threonine kinase activity	Catalysis of the reactions: ATP + protein serine = ADP + protein serine phosphate, and ATP + protein threonine = ADP + protein threonine phosphate. [GOC:bf]	IEA	molecular_function
LOC_Os06g45240	8.06559	1.54788	14.5833	9.42147	3.23595	0.00186858	0.0368323	inactive receptor kinase At2g26730 precursor, putative, expressed	GO:0005515	protein binding	Interacting selectively and non-covalently with any protein or protein complex (a complex of two or more proteins that may include other nonprotein molecules). [GOC:go_curators]	IEA	molecular_function
LOC_Os06g45240	8.06559	1.54788	14.5833	9.42147	3.23595	0.00186858	0.0368323	inactive receptor kinase At2g26730 precursor, putative, expressed	GO:0004672	protein kinase activity	Catalysis of the phosphorylation of an amino acid residue in a protein, usually according to the reaction: a protein + ATP = a phosphoprotein + ADP. [MetaCyc:PROTEIN-KINASE-RXN]	IEA	molecular_function
LOC_Os06g45240	8.06559	1.54788	14.5833	9.42147	3.23595	0.00186858	0.0368323	inactive receptor kinase At2g26730 precursor, putative, expressed	GO:0005524	ATP binding	Interacting selectively and non-covalently with ATP, adenosine 5'-triphosphate, a universally important coenzyme and enzyme regulator. [ISBN:0198506732]	IEA	molecular_function
LOC_Os06g45240	8.06559	1.54788	14.5833	9.42147	3.23595	0.00186858	0.0368323	inactive receptor kinase At2g26730 precursor, putative, expressed	GO:0004872	receptor activity	Combining with an extracellular or intracellular messenger to initiate a change in cell activity. [GOC:ceb, ISBN:0198506732]	IEA	molecular_function
LOC_Os06g45240	8.06559	1.54788	14.5833	9.42147	3.23595	0.00186858	0.0368323	inactive receptor kinase At2g26730 precursor, putative, expressed	GO:0016301	kinase activity	Catalysis of the transfer of a phosphate group, usually from ATP, to a substrate molecule. [ISBN:0198506732]	IEA	molecular_function
LOC_Os06g45240	8.06559	1.54788	14.5833	9.42147	3.23595	0.00186858	0.0368323	inactive receptor kinase At2g26730 precursor, putative, expressed	GO:0006468	protein phosphorylation	The process of introducing a phosphate group on to a protein. [GOC:hb]	IEA	biological_process
LOC_Os06g45240	8.06559	1.54788	14.5833	9.42147	3.23595	0.00186858	0.0368323	inactive receptor kinase At2g26730 precursor, putative, expressed	GO:0004713	protein tyrosine kinase activity	Catalysis of the reaction: ATP + a protein tyrosine = ADP + protein tyrosine phosphate. [EC:2.7.10]	IEA	molecular_function
LOC_Os09g28560	15.4743	2.97146	27.9772	9.4153	3.23501	2.58978e-05	0.00137198	protein phosphotase protein, putative, expressed	GO:0003824	catalytic activity	Catalysis of a biochemical reaction at physiological temperatures. In biologically catalyzed reactions, the reactants are known as substrates, and the catalysts are naturally occurring macromolecular substances known as enzymes. Enzymes possess specific binding sites for substrates, and are usually composed wholly or largely of protein, but RNA that has catalytic activity (ribozyme) is often also…	IEA	molecular_function
LOC_Os09g28560	15.4743	2.97146	27.9772	9.4153	3.23501	2.58978e-05	0.00137198	protein phosphotase protein, putative, expressed	GO:0004721	phosphoprotein phosphatase activity	Catalysis of the reaction: a phosphoprotein + H2O = a protein + phosphate. Together with protein kinases, these enzymes control the state of phosphorylation of cell proteins and thereby provide an important mechanism for regulating cellular activity. [EC:3.1.3.16, ISBN:0198547684]	IEA	molecular_function
LOC_Os09g28560	15.4743	2.97146	27.9772	9.4153	3.23501	2.58978e-05	0.00137198	protein phosphotase protein, putative, expressed	GO:0030145	manganese ion binding	Interacting selectively and non-covalently with manganese (Mn) ions. [GOC:ai]	IEA	molecular_function
LOC_Os09g28560	15.4743	2.97146	27.9772	9.4153	3.23501	2.58978e-05	0.00137198	protein phosphotase protein, putative, expressed	GO:0046872	metal ion binding	Interacting selectively and non-covalently with any metal ion. [GOC:ai]	IEA	molecular_function
LOC_Os09g28560	15.4743	2.97146	27.9772	9.4153	3.23501	2.58978e-05	0.00137198	protein phosphotase protein, putative, expressed	GO:0005622	intracellular	The living contents of a cell; the matter contained within (but not including) the plasma membrane, usually taken to exclude large vacuoles and masses of secretory or ingested material. In eukaryotes it includes the nucleus and cytoplasm. [ISBN:0198506732]	IEA	cellular_component
LOC_Os09g28560	15.4743	2.97146	27.9772	9.4153	3.23501	2.58978e-05	0.00137198	protein phosphotase protein, putative, expressed	GO:0008270	zinc ion binding	Interacting selectively and non-covalently with zinc (Zn) ions. [GOC:ai]	IEA	molecular_function
LOC_Os09g28560	15.4743	2.97146	27.9772	9.4153	3.23501	2.58978e-05	0.00137198	protein phosphotase protein, putative, expressed	GO:0016787	hydrolase activity	Catalysis of the hydrolysis of various bonds, e.g. C-O, C-N, C-C, phosphoric anhydride bonds, etc. Hydrolase is the systematic name for any enzyme of EC class 3. [ISBN:0198506732]	IEA	molecular_function
LOC_Os09g28560	15.4743	2.97146	27.9772	9.4153	3.23501	2.58978e-05	0.00137198	protein phosphotase protein, putative, expressed	GO:0000287	magnesium ion binding	Interacting selectively and non-covalently with magnesium (Mg) ions. [GOC:ai]	IEA	molecular_function
LOC_Os08g10670	35.4864	6.82258	64.1502	9.40263	3.23306	2.27647e-09	3.67071e-07	expressed protein	GO:0006508	proteolysis	The hydrolysis of proteins into smaller polypeptides and/or amino acids by cleavage of their peptide bonds. [GOC:bf, GOC:mah]	IEA	biological_process
LOC_Os08g10670	35.4864	6.82258	64.1502	9.40263	3.23306	2.27647e-09	3.67071e-07	expressed protein	GO:0006508	proteolysis	The hydrolysis of proteins into smaller polypeptides and/or amino acids by cleavage of their peptide bonds. [GOC:bf, GOC:mah]	IEA	biological_process
LOC_Os08g10670	35.4864	6.82258	64.1502	9.40263	3.23306	2.27647e-09	3.67071e-07	expressed protein	GO:0004190	aspartic-type endopeptidase activity	Catalysis of the hydrolysis of internal, alpha-peptide bonds in a polypeptide chain by a mechanism in which a water molecule bound by the side chains of aspartic residues at the active center acts as a nucleophile. [ISBN:0198506732]	IEA	molecular_function
LOC_Os08g10670	35.4864	6.82258	64.1502	9.40263	3.23306	2.27647e-09	3.67071e-07	expressed protein	GO:0004190	aspartic-type endopeptidase activity	Catalysis of the hydrolysis of internal, alpha-peptide bonds in a polypeptide chain by a mechanism in which a water molecule bound by the side chains of aspartic residues at the active center acts as a nucleophile. [ISBN:0198506732]	IEA	molecular_function
LOC_Os12g39330	16.3632	3.14608	29.5803	9.40229	3.23301	7.21693e-06	0.000471875	AP2 domain containing protein, expressed	GO:0003700	sequence-specific DNA binding transcription factor activity	Interacting selectively and non-covalently with a specific DNA sequence in order to modulate transcription. The transcription factor may or may not also interact selectively with a protein or macromolecular complex. [GOC:curators, GOC:txnOH]	IEA	molecular_function
LOC_Os12g39330	16.3632	3.14608	29.5803	9.40229	3.23301	7.21693e-06	0.000471875	AP2 domain containing protein, expressed	GO:0005634	nucleus	A membrane-bounded organelle of eukaryotic cells in which chromosomes are housed and replicated. In most cells, the nucleus contains all of the cell's chromosomes except the organellar chromosomes, and is the site of RNA synthesis and processing. In some species, or in specialized cell types, RNA metabolism or DNA replication may be absent. [GOC:go_curators]	IEA	cellular_component
LOC_Os12g39330	16.3632	3.14608	29.5803	9.40229	3.23301	7.21693e-06	0.000471875	AP2 domain containing protein, expressed	GO:0016021	integral to membrane	Penetrating at least one phospholipid bilayer of a membrane. May also refer to the state of being buried in the bilayer with no exposure outside the bilayer. When used to describe a protein, indicates that all or part of the peptide sequence is embedded in the membrane. [GOC:go_curators]	IEA	cellular_component
LOC_Os12g39330	16.3632	3.14608	29.5803	9.40229	3.23301	7.21693e-06	0.000471875	AP2 domain containing protein, expressed	GO:0006355	regulation of transcription, DNA-dependent	Any process that modulates the frequency, rate or extent of cellular DNA-dependent transcription. [GOC:go_curators, GOC:txnOH]	IEA	biological_process
LOC_Os12g39330	16.3632	3.14608	29.5803	9.40229	3.23301	7.21693e-06	0.000471875	AP2 domain containing protein, expressed	GO:0003677	DNA binding	Any molecular function by which a gene product interacts selectively and non-covalently with DNA (deoxyribonucleic acid). [GOC:dph, GOC:jl, GOC:tb, GOC:vw]	IEA	molecular_function
LOC_Os12g39330	16.3632	3.14608	29.5803	9.40229	3.23301	7.21693e-06	0.000471875	AP2 domain containing protein, expressed	GO:0006813	potassium ion transport	The directed movement of potassium ions (K+) into, out of or within a cell, or between cells, by means of some agent such as a transporter or pore. [GOC:ai]	IEA	biological_process
LOC_Os12g39330	16.3632	3.14608	29.5803	9.40229	3.23301	7.21693e-06	0.000471875	AP2 domain containing protein, expressed	GO:0005249	voltage-gated potassium channel activity	Catalysis of the transmembrane transfer of a potassium ion by a voltage-gated channel. A voltage-gated channel is a channel whose open state is dependent on the voltage across the membrane in which it is embedded. [GOC:mtg_transport, ISBN:0815340729]	IEA	molecular_function
LOC_Os12g38300	180.164	34.6628	325.666	9.39527	3.23194	5.38525e-22	3.45452e-19	metallothionein, putative, expressed	GO:0046872	metal ion binding	Interacting selectively and non-covalently with any metal ion. [GOC:ai]	IEA	molecular_function
LOC_Os05g06540	4.08739	0.789232	7.38555	9.35789	3.22618	0.00219981	0.0411617	expressed protein	GO:0006508	proteolysis	The hydrolysis of proteins into smaller polypeptides and/or amino acids by cleavage of their peptide bonds. [GOC:bf, GOC:mah]	IEA	biological_process
LOC_Os05g06540	4.08739	0.789232	7.38555	9.35789	3.22618	0.00219981	0.0411617	expressed protein	GO:0004252	serine-type endopeptidase activity	Catalysis of the hydrolysis of internal, alpha-peptide bonds in a polypeptide chain by a catalytic mechanism that involves a catalytic triad consisting of a serine nucleophile that is activated by a proton relay involving an acidic residue (e.g. aspartate or glutamate) and a basic residue (usually histidine). [GOC:mah, http://merops.sanger.ac.uk/about/glossary.htm#CATTYPE, ISBN:0716720094]	IEA	molecular_function
LOC_Os05g06540	4.08739	0.789232	7.38555	9.35789	3.22618	0.00219981	0.0411617	expressed protein	GO:0006508	proteolysis	The hydrolysis of proteins into smaller polypeptides and/or amino acids by cleavage of their peptide bonds. [GOC:bf, GOC:mah]	IEA	biological_process
LOC_Os05g06540	4.08739	0.789232	7.38555	9.35789	3.22618	0.00219981	0.0411617	expressed protein	GO:0005515	protein binding	Interacting selectively and non-covalently with any protein or protein complex (a complex of two or more proteins that may include other nonprotein molecules). [GOC:go_curators]	IEA	molecular_function
LOC_Os05g06540	4.08739	0.789232	7.38555	9.35789	3.22618	0.00219981	0.0411617	expressed protein	GO:0003824	catalytic activity	Catalysis of a biochemical reaction at physiological temperatures. In biologically catalyzed reactions, the reactants are known as substrates, and the catalysts are naturally occurring macromolecular substances known as enzymes. Enzymes possess specific binding sites for substrates, and are usually composed wholly or largely of protein, but RNA that has catalytic activity (ribozyme) is often also…	IEA	molecular_function
LOC_Os05g06540	4.08739	0.789232	7.38555	9.35789	3.22618	0.00219981	0.0411617	expressed protein	GO:0005515	protein binding	Interacting selectively and non-covalently with any protein or protein complex (a complex of two or more proteins that may include other nonprotein molecules). [GOC:go_curators]	IEA	molecular_function
LOC_Os05g06540	4.08739	0.789232	7.38555	9.35789	3.22618	0.00219981	0.0411617	expressed protein	GO:0004252	serine-type endopeptidase activity	Catalysis of the hydrolysis of internal, alpha-peptide bonds in a polypeptide chain by a catalytic mechanism that involves a catalytic triad consisting of a serine nucleophile that is activated by a proton relay involving an acidic residue (e.g. aspartate or glutamate) and a basic residue (usually histidine). [GOC:mah, http://merops.sanger.ac.uk/about/glossary.htm#CATTYPE, ISBN:0716720094]	IEA	molecular_function
LOC_Os05g06540	4.08739	0.789232	7.38555	9.35789	3.22618	0.00219981	0.0411617	expressed protein	GO:0003824	catalytic activity	Catalysis of a biochemical reaction at physiological temperatures. In biologically catalyzed reactions, the reactants are known as substrates, and the catalysts are naturally occurring macromolecular substances known as enzymes. Enzymes possess specific binding sites for substrates, and are usually composed wholly or largely of protein, but RNA that has catalytic activity (ribozyme) is often also…	IEA	molecular_function
LOC_Os01g38359	18.6807	3.63507	33.7262	9.27801	3.21382	5.26644e-06	0.000364794	peptidyl-prolyl cis-trans isomerase, FKBP-type, putative, expressed	GO:0006457	protein folding	The process of assisting in the covalent and noncovalent assembly of single chain polypeptides or multisubunit complexes into the correct tertiary structure. [GOC:go_curators, GOC:rb]	IEA	biological_process
LOC_Os01g38359	18.6807	3.63507	33.7262	9.27801	3.21382	5.26644e-06	0.000364794	peptidyl-prolyl cis-trans isomerase, FKBP-type, putative, expressed	GO:0006457	protein folding	The process of assisting in the covalent and noncovalent assembly of single chain polypeptides or multisubunit complexes into the correct tertiary structure. [GOC:go_curators, GOC:rb]	IEA	biological_process
LOC_Os01g38359	18.6807	3.63507	33.7262	9.27801	3.21382	5.26644e-06	0.000364794	peptidyl-prolyl cis-trans isomerase, FKBP-type, putative, expressed	GO:0016853	isomerase activity	Catalysis of the geometric or structural changes within one molecule. Isomerase is the systematic name for any enzyme of EC class 5. [ISBN:0198506732]	IEA	molecular_function
LOC_Os05g30350	491.387	97.238	885.536	9.10689	3.18696	7.54314e-24	5.29959e-21	Os5bglu22 - beta-glucosidase homologue, similar to G. max isohydroxyurate hydrolase, expressed	GO:0043169	cation binding	Interacting selectively and non-covalently with cations, charged atoms or groups of atoms with a net positive charge. [GOC:jl]	IEA	molecular_function
LOC_Os05g30350	491.387	97.238	885.536	9.10689	3.18696	7.54314e-24	5.29959e-21	Os5bglu22 - beta-glucosidase homologue, similar to G. max isohydroxyurate hydrolase, expressed	GO:0005975	carbohydrate metabolic process	The chemical reactions and pathways involving carbohydrates, any of a group of organic compounds based of the general formula Cx(H2O)y. Includes the formation of carbohydrate derivatives by the addition of a carbohydrate residue to another molecule. [GOC:mah, ISBN:0198506732]	IEA	biological_process
LOC_Os05g30350	491.387	97.238	885.536	9.10689	3.18696	7.54314e-24	5.29959e-21	Os5bglu22 - beta-glucosidase homologue, similar to G. max isohydroxyurate hydrolase, expressed	GO:0003824	catalytic activity	Catalysis of a biochemical reaction at physiological temperatures. In biologically catalyzed reactions, the reactants are known as substrates, and the catalysts are naturally occurring macromolecular substances known as enzymes. Enzymes possess specific binding sites for substrates, and are usually composed wholly or largely of protein, but RNA that has catalytic activity (ribozyme) is often also…	IEA	molecular_function
LOC_Os05g30350	491.387	97.238	885.536	9.10689	3.18696	7.54314e-24	5.29959e-21	Os5bglu22 - beta-glucosidase homologue, similar to G. max isohydroxyurate hydrolase, expressed	GO:0004553	hydrolase activity, hydrolyzing O-glycosyl compounds	Catalysis of the hydrolysis of any O-glycosyl bond. [GOC:mah]	IEA	molecular_function
LOC_Os05g30350	491.387	97.238	885.536	9.10689	3.18696	7.54314e-24	5.29959e-21	Os5bglu22 - beta-glucosidase homologue, similar to G. max isohydroxyurate hydrolase, expressed	GO:0004553	hydrolase activity, hydrolyzing O-glycosyl compounds	Catalysis of the hydrolysis of any O-glycosyl bond. [GOC:mah]	IEA	molecular_function
LOC_Os05g30350	491.387	97.238	885.536	9.10689	3.18696	7.54314e-24	5.29959e-21	Os5bglu22 - beta-glucosidase homologue, similar to G. max isohydroxyurate hydrolase, expressed	GO:0005975	carbohydrate metabolic process	The chemical reactions and pathways involving carbohydrates, any of a group of organic compounds based of the general formula Cx(H2O)y. Includes the formation of carbohydrate derivatives by the addition of a carbohydrate residue to another molecule. [GOC:mah, ISBN:0198506732]	IEA	biological_process
LOC_Os07g02880	236.689	47.127	426.251	9.04472	3.17708	1.82623e-19	9.29109e-17	DUF538 domain containing protein, putative, expressed
LOC_Os05g18604	10.6259	2.12862	19.1232	8.98384	3.16733	0.000216959	0.00743557	OsSCP28 - Putative Serine Carboxypeptidase homologue, expressed	GO:0006508	proteolysis	The hydrolysis of proteins into smaller polypeptides and/or amino acids by cleavage of their peptide bonds. [GOC:bf, GOC:mah]	IEA	biological_process
LOC_Os05g18604	10.6259	2.12862	19.1232	8.98384	3.16733	0.000216959	0.00743557	OsSCP28 - Putative Serine Carboxypeptidase homologue, expressed	GO:0004185	serine-type carboxypeptidase activity	Catalysis of the hydrolysis of a peptide bond not more than three residues from the C-terminus of a polypeptide chain by a catalytic mechanism that involves a catalytic triad consisting of a serine nucleophile that is activated by a proton relay involving an acidic residue (e.g. aspartate or glutamate) and a basic residue (usually histidine). [http://merops.sanger.ac.uk/about/glossary.htm#CARBOXY…	IEA	molecular_function
LOC_Os05g18604	10.6259	2.12862	19.1232	8.98384	3.16733	0.000216959	0.00743557	OsSCP28 - Putative Serine Carboxypeptidase homologue, expressed	GO:0004185	serine-type carboxypeptidase activity	Catalysis of the hydrolysis of a peptide bond not more than three residues from the C-terminus of a polypeptide chain by a catalytic mechanism that involves a catalytic triad consisting of a serine nucleophile that is activated by a proton relay involving an acidic residue (e.g. aspartate or glutamate) and a basic residue (usually histidine). [http://merops.sanger.ac.uk/about/glossary.htm#CARBOXY…	IEA	molecular_function
LOC_Os05g18604	10.6259	2.12862	19.1232	8.98384	3.16733	0.000216959	0.00743557	OsSCP28 - Putative Serine Carboxypeptidase homologue, expressed	GO:0006508	proteolysis	The hydrolysis of proteins into smaller polypeptides and/or amino acids by cleavage of their peptide bonds. [GOC:bf, GOC:mah]	IEA	biological_process
LOC_Os05g18604	10.6259	2.12862	19.1232	8.98384	3.16733	0.000216959	0.00743557	OsSCP28 - Putative Serine Carboxypeptidase homologue, expressed	GO:0004185	serine-type carboxypeptidase activity	Catalysis of the hydrolysis of a peptide bond not more than three residues from the C-terminus of a polypeptide chain by a catalytic mechanism that involves a catalytic triad consisting of a serine nucleophile that is activated by a proton relay involving an acidic residue (e.g. aspartate or glutamate) and a basic residue (usually histidine). [http://merops.sanger.ac.uk/about/glossary.htm#CARBOXY…	IEA	molecular_function
LOC_Os05g18604	10.6259	2.12862	19.1232	8.98384	3.16733	0.000216959	0.00743557	OsSCP28 - Putative Serine Carboxypeptidase homologue, expressed	GO:0004180	carboxypeptidase activity	Catalysis of the hydrolysis of the terminal or penultimate peptide bond at the C-terminal end of a peptide or polypeptide. [ISBN:0198506732]	IEA	molecular_function
LOC_Os05g18604	10.6259	2.12862	19.1232	8.98384	3.16733	0.000216959	0.00743557	OsSCP28 - Putative Serine Carboxypeptidase homologue, expressed	GO:0005773	vacuole	A closed structure, found only in eukaryotic cells, that is completely surrounded by unit membrane and contains liquid material. Cells contain one or several vacuoles, that may have different functions from each other. Vacuoles have a diverse array of functions. They can act as a storage organelle for nutrients or waste products, as a degradative compartment, as a cost-effective way of increasing…	IEA	cellular_component
LOC_Os05g18604	10.6259	2.12862	19.1232	8.98384	3.16733	0.000216959	0.00743557	OsSCP28 - Putative Serine Carboxypeptidase homologue, expressed	GO:0004180	carboxypeptidase activity	Catalysis of the hydrolysis of the terminal or penultimate peptide bond at the C-terminal end of a peptide or polypeptide. [ISBN:0198506732]	IEA	molecular_function
LOC_Os05g18604	10.6259	2.12862	19.1232	8.98384	3.16733	0.000216959	0.00743557	OsSCP28 - Putative Serine Carboxypeptidase homologue, expressed	GO:0004180	carboxypeptidase activity	Catalysis of the hydrolysis of the terminal or penultimate peptide bond at the C-terminal end of a peptide or polypeptide. [ISBN:0198506732]	IEA	molecular_function
LOC_Os05g18604	10.6259	2.12862	19.1232	8.98384	3.16733	0.000216959	0.00743557	OsSCP28 - Putative Serine Carboxypeptidase homologue, expressed	GO:0006508	proteolysis	The hydrolysis of proteins into smaller polypeptides and/or amino acids by cleavage of their peptide bonds. [GOC:bf, GOC:mah]	IEA	biological_process
LOC_Os05g18604	10.6259	2.12862	19.1232	8.98384	3.16733	0.000216959	0.00743557	OsSCP28 - Putative Serine Carboxypeptidase homologue, expressed	GO:0006508	proteolysis	The hydrolysis of proteins into smaller polypeptides and/or amino acids by cleavage of their peptide bonds. [GOC:bf, GOC:mah]	IEA	biological_process
LOC_Os05g18604	10.6259	2.12862	19.1232	8.98384	3.16733	0.000216959	0.00743557	OsSCP28 - Putative Serine Carboxypeptidase homologue, expressed	GO:0006508	proteolysis	The hydrolysis of proteins into smaller polypeptides and/or amino acids by cleavage of their peptide bonds. [GOC:bf, GOC:mah]	IEA	biological_process
LOC_Os05g18604	10.6259	2.12862	19.1232	8.98384	3.16733	0.000216959	0.00743557	OsSCP28 - Putative Serine Carboxypeptidase homologue, expressed	GO:0004185	serine-type carboxypeptidase activity	Catalysis of the hydrolysis of a peptide bond not more than three residues from the C-terminus of a polypeptide chain by a catalytic mechanism that involves a catalytic triad consisting of a serine nucleophile that is activated by a proton relay involving an acidic residue (e.g. aspartate or glutamate) and a basic residue (usually histidine). [http://merops.sanger.ac.uk/about/glossary.htm#CARBOXY…	IEA	molecular_function
LOC_Os05g18604	10.6259	2.12862	19.1232	8.98384	3.16733	0.000216959	0.00743557	OsSCP28 - Putative Serine Carboxypeptidase homologue, expressed	GO:0006508	proteolysis	The hydrolysis of proteins into smaller polypeptides and/or amino acids by cleavage of their peptide bonds. [GOC:bf, GOC:mah]	IEA	biological_process
LOC_Os05g18604	10.6259	2.12862	19.1232	8.98384	3.16733	0.000216959	0.00743557	OsSCP28 - Putative Serine Carboxypeptidase homologue, expressed	GO:0004177	aminopeptidase activity	Catalysis of the hydrolysis of N-terminal amino acid residues from in a polypeptide chain. [GOC:jl, ISBN:0198506732]	IEA	molecular_function
LOC_Os05g18604	10.6259	2.12862	19.1232	8.98384	3.16733	0.000216959	0.00743557	OsSCP28 - Putative Serine Carboxypeptidase homologue, expressed	GO:0004185	serine-type carboxypeptidase activity	Catalysis of the hydrolysis of a peptide bond not more than three residues from the C-terminus of a polypeptide chain by a catalytic mechanism that involves a catalytic triad consisting of a serine nucleophile that is activated by a proton relay involving an acidic residue (e.g. aspartate or glutamate) and a basic residue (usually histidine). [http://merops.sanger.ac.uk/about/glossary.htm#CARBOXY…	IEA	molecular_function
LOC_Os05g18604	10.6259	2.12862	19.1232	8.98384	3.16733	0.000216959	0.00743557	OsSCP28 - Putative Serine Carboxypeptidase homologue, expressed	GO:0004185	serine-type carboxypeptidase activity	Catalysis of the hydrolysis of a peptide bond not more than three residues from the C-terminus of a polypeptide chain by a catalytic mechanism that involves a catalytic triad consisting of a serine nucleophile that is activated by a proton relay involving an acidic residue (e.g. aspartate or glutamate) and a basic residue (usually histidine). [http://merops.sanger.ac.uk/about/glossary.htm#CARBOXY…	IEA	molecular_function
LOC_Os06g02490	187.484	37.5691	337.398	8.98074	3.16683	3.25627e-19	1.54978e-16	acyl CoA binding protein, putative, expressed	GO:0005488	binding	The selective, non-covalent, often stoichiometric, interaction of a molecule with one or more specific sites on another molecule. [GOC:ceb, GOC:mah, ISBN:0198506732]	IEA	molecular_function
LOC_Os06g02490	187.484	37.5691	337.398	8.98074	3.16683	3.25627e-19	1.54978e-16	acyl CoA binding protein, putative, expressed	GO:0005886	plasma membrane	The membrane surrounding a cell that separates the cell from its external environment. It consists of a phospholipid bilayer and associated proteins. [ISBN:0716731363]	IEA	cellular_component
LOC_Os06g02490	187.484	37.5691	337.398	8.98074	3.16683	3.25627e-19	1.54978e-16	acyl CoA binding protein, putative, expressed	GO:0009409	response to cold	Any process that results in a change in state or activity of a cell or an organism (in terms of movement, secretion, enzyme production, gene expression, etc.) as a result of a cold stimulus, a temperature stimulus below the optimal temperature for that organism. [GOC:lr]	IEA	biological_process
LOC_Os06g02490	187.484	37.5691	337.398	8.98074	3.16683	3.25627e-19	1.54978e-16	acyl CoA binding protein, putative, expressed	GO:0031210	phosphatidylcholine binding	Interacting selectively and non-covalently with phosphatidylcholine, a class of glycophospholipids in which a phosphatidyl group is esterified to the hydroxyl group of choline. [GOC:mah, ISBN:0198506732]	IEA	molecular_function
LOC_Os06g02490	187.484	37.5691	337.398	8.98074	3.16683	3.25627e-19	1.54978e-16	acyl CoA binding protein, putative, expressed	GO:0006869	lipid transport	The directed movement of lipids into, out of or within a cell, or between cells, by means of some agent such as a transporter or pore. Lipids are compounds soluble in an organic solvent but not, or sparingly, in an aqueous solvent. [ISBN:0198506732]	IEA	biological_process
LOC_Os06g02490	187.484	37.5691	337.398	8.98074	3.16683	3.25627e-19	1.54978e-16	acyl CoA binding protein, putative, expressed	GO:0000062	fatty-acyl-CoA binding	Interacting selectively and non-covalently with acyl-CoA, any derivative of coenzyme A in which the sulfhydryl group is in thiolester linkage with a fatty acyl group. [GOC:jl, ISBN:0198506732]	IEA	molecular_function
LOC_Os06g02490	187.484	37.5691	337.398	8.98074	3.16683	3.25627e-19	1.54978e-16	acyl CoA binding protein, putative, expressed	GO:0005829	cytosol	The part of the cytoplasm that does not contain organelles but which does contain other particulate matter, such as protein complexes. [GOC:hgd, GOC:jl]	IEA	cellular_component
LOC_Os06g02490	187.484	37.5691	337.398	8.98074	3.16683	3.25627e-19	1.54978e-16	acyl CoA binding protein, putative, expressed	GO:0050826	response to freezing	Any process that results in a change in state or activity of a cell or an organism (in terms of movement, secretion, enzyme production, gene expression, etc.) as a result of a freezing stimulus, temperatures below 0 degrees Celsius. [GOC:jl]	IEA	biological_process
LOC_Os01g44950	24.761	5.04451	44.4776	8.81702	3.14029	8.42699e-08	9.90692e-06	AMP-binding enzyme, putative	GO:0003824	catalytic activity	Catalysis of a biochemical reaction at physiological temperatures. In biologically catalyzed reactions, the reactants are known as substrates, and the catalysts are naturally occurring macromolecular substances known as enzymes. Enzymes possess specific binding sites for substrates, and are usually composed wholly or largely of protein, but RNA that has catalytic activity (ribozyme) is often also…	IEA	molecular_function
LOC_Os01g44950	24.761	5.04451	44.4776	8.81702	3.14029	8.42699e-08	9.90692e-06	AMP-binding enzyme, putative	GO:0008152	metabolic process	The chemical reactions and pathways, including anabolism and catabolism, by which living organisms transform chemical substances. Metabolic processes typically transform small molecules, but also include macromolecular processes such as DNA repair and replication, and protein synthesis and degradation. [GOC:go_curators, ISBN:0198547684]	IEA	biological_process
LOC_Os04g14220	12.6414	2.58506	22.6977	8.78031	3.13427	7.68226e-05	0.00331901	disease resistance protein RPM1, putative, expressed	GO:0005524	ATP binding	Interacting selectively and non-covalently with ATP, adenosine 5'-triphosphate, a universally important coenzyme and enzyme regulator. [ISBN:0198506732]	IEA	molecular_function
LOC_Os04g14220	12.6414	2.58506	22.6977	8.78031	3.13427	7.68226e-05	0.00331901	disease resistance protein RPM1, putative, expressed	GO:0005524	ATP binding	Interacting selectively and non-covalently with ATP, adenosine 5'-triphosphate, a universally important coenzyme and enzyme regulator. [ISBN:0198506732]	IEA	molecular_function
LOC_Os04g14220	12.6414	2.58506	22.6977	8.78031	3.13427	7.68226e-05	0.00331901	disease resistance protein RPM1, putative, expressed	GO:0006952	defense response	Reactions, triggered in response to the presence of a foreign body or the occurrence of an injury, which result in restriction of damage to the organism attacked or prevention/recovery from the infection caused by the attack. [GOC:go_curators]	IEA	biological_process
LOC_Os04g14220	12.6414	2.58506	22.6977	8.78031	3.13427	7.68226e-05	0.00331901	disease resistance protein RPM1, putative, expressed	GO:0006915	apoptotic process	A programmed cell death process which begins when a cell receives an internal (e.g. DNA damage) or external signal (e.g. an extracellular death ligand), and proceeds through a series of biochemical events (signaling pathways) which typically lead to rounding-up of the cell, retraction of pseudopodes, reduction of cellular volume (pyknosis), chromatin condensation, nuclear fragmentation (karyorrhe…	IEA	biological_process
LOC_Os04g14220	12.6414	2.58506	22.6977	8.78031	3.13427	7.68226e-05	0.00331901	disease resistance protein RPM1, putative, expressed	GO:0006915	apoptotic process	A programmed cell death process which begins when a cell receives an internal (e.g. DNA damage) or external signal (e.g. an extracellular death ligand), and proceeds through a series of biochemical events (signaling pathways) which typically lead to rounding-up of the cell, retraction of pseudopodes, reduction of cellular volume (pyknosis), chromatin condensation, nuclear fragmentation (karyorrhe…	IEA	biological_process
LOC_Os04g14220	12.6414	2.58506	22.6977	8.78031	3.13427	7.68226e-05	0.00331901	disease resistance protein RPM1, putative, expressed	GO:0006952	defense response	Reactions, triggered in response to the presence of a foreign body or the occurrence of an injury, which result in restriction of damage to the organism attacked or prevention/recovery from the infection caused by the attack. [GOC:go_curators]	IEA	biological_process
LOC_Os04g09900	74.9793	15.4022	134.556	8.73618	3.127	2.60206e-13	6.29357e-11	ent-kaurene synthase, chloroplast precursor, putative, expressed	GO:0000287	magnesium ion binding	Interacting selectively and non-covalently with magnesium (Mg) ions. [GOC:ai]	IEA	molecular_function
LOC_Os04g09900	74.9793	15.4022	134.556	8.73618	3.127	2.60206e-13	6.29357e-11	ent-kaurene synthase, chloroplast precursor, putative, expressed	GO:0051504	diterpene phytoalexin precursor biosynthetic process pathway	A branched pathway that produces the precursors to four structurally distinct types of polycyclic diterpenes. The pathway starts with the cyclization of geranylgeranyl diphosphate into ent-copalyl diphosphate and syn-copalyl diphosphate. The catalytic conversion by diterpene cyclases of these two compounds produces the four diterpene hydrocarbons which are precursors to the four structurally dist…	IMP	biological_process
LOC_Os04g09900	74.9793	15.4022	134.556	8.73618	3.127	2.60206e-13	6.29357e-11	ent-kaurene synthase, chloroplast precursor, putative, expressed	GO:0009685	gibberellin metabolic process	The chemical reactions and pathways involving gibberellin. Gibberellins are a class of highly modified terpenes that function as plant growth regulators. [ISBN:0387969845]	IMP	biological_process
LOC_Os04g09900	74.9793	15.4022	134.556	8.73618	3.127	2.60206e-13	6.29357e-11	ent-kaurene synthase, chloroplast precursor, putative, expressed	GO:0008152	metabolic process	The chemical reactions and pathways, including anabolism and catabolism, by which living organisms transform chemical substances. Metabolic processes typically transform small molecules, but also include macromolecular processes such as DNA repair and replication, and protein synthesis and degradation. [GOC:go_curators, ISBN:0198547684]	IEA	biological_process
LOC_Os04g09900	74.9793	15.4022	134.556	8.73618	3.127	2.60206e-13	6.29357e-11	ent-kaurene synthase, chloroplast precursor, putative, expressed	GO:0008152	metabolic process	The chemical reactions and pathways, including anabolism and catabolism, by which living organisms transform chemical substances. Metabolic processes typically transform small molecules, but also include macromolecular processes such as DNA repair and replication, and protein synthesis and degradation. [GOC:go_curators, ISBN:0198547684]	IEA	biological_process
LOC_Os04g09900	74.9793	15.4022	134.556	8.73618	3.127	2.60206e-13	6.29357e-11	ent-kaurene synthase, chloroplast precursor, putative, expressed	GO:0016829	lyase activity	Catalysis of the cleavage of C-C, C-O, C-N and other bonds by other means than by hydrolysis or oxidation, or conversely adding a group to a double bond. They differ from other enzymes in that two substrates are involved in one reaction direction, but only one in the other direction. When acting on the single substrate, a molecule is eliminated and this generates either a new double bond or a new…	IEA	molecular_function
LOC_Os04g09900	74.9793	15.4022	134.556	8.73618	3.127	2.60206e-13	6.29357e-11	ent-kaurene synthase, chloroplast precursor, putative, expressed	GO:0051498	syn-copalyl diphosphate synthase activity	Catalysis of the reaction: geranylgeranyl diphosphate = 9alpha-copalyl diphosphate. [MetaCyc:RXN-8528]	IEA	molecular_function
LOC_Os04g09900	74.9793	15.4022	134.556	8.73618	3.127	2.60206e-13	6.29357e-11	ent-kaurene synthase, chloroplast precursor, putative, expressed	GO:0016829	lyase activity	Catalysis of the cleavage of C-C, C-O, C-N and other bonds by other means than by hydrolysis or oxidation, or conversely adding a group to a double bond. They differ from other enzymes in that two substrates are involved in one reaction direction, but only one in the other direction. When acting on the single substrate, a molecule is eliminated and this generates either a new double bond or a new…	IEA	molecular_function
LOC_Os04g09900	74.9793	15.4022	134.556	8.73618	3.127	2.60206e-13	6.29357e-11	ent-kaurene synthase, chloroplast precursor, putative, expressed	GO:0008152	metabolic process	The chemical reactions and pathways, including anabolism and catabolism, by which living organisms transform chemical substances. Metabolic processes typically transform small molecules, but also include macromolecular processes such as DNA repair and replication, and protein synthesis and degradation. [GOC:go_curators, ISBN:0198547684]	IEA	biological_process
LOC_Os04g09900	74.9793	15.4022	134.556	8.73618	3.127	2.60206e-13	6.29357e-11	ent-kaurene synthase, chloroplast precursor, putative, expressed	GO:0016829	lyase activity	Catalysis of the cleavage of C-C, C-O, C-N and other bonds by other means than by hydrolysis or oxidation, or conversely adding a group to a double bond. They differ from other enzymes in that two substrates are involved in one reaction direction, but only one in the other direction. When acting on the single substrate, a molecule is eliminated and this generates either a new double bond or a new…	IEA	molecular_function
LOC_Os04g09900	74.9793	15.4022	134.556	8.73618	3.127	2.60206e-13	6.29357e-11	ent-kaurene synthase, chloroplast precursor, putative, expressed	GO:0006952	defense response	Reactions, triggered in response to the presence of a foreign body or the occurrence of an injury, which result in restriction of damage to the organism attacked or prevention/recovery from the infection caused by the attack. [GOC:go_curators]	IEA	biological_process
LOC_Os04g09900	74.9793	15.4022	134.556	8.73618	3.127	2.60206e-13	6.29357e-11	ent-kaurene synthase, chloroplast precursor, putative, expressed	GO:0009536	plastid	Any member of a family of organelles found in the cytoplasm of plants and some protists, which are membrane-bounded and contain DNA. Plant plastids develop from a common type, the proplastid. [GOC:jl, ISBN:0198547684]	IMP	cellular_component
LOC_Os04g09900	74.9793	15.4022	134.556	8.73618	3.127	2.60206e-13	6.29357e-11	ent-kaurene synthase, chloroplast precursor, putative, expressed	GO:0051504	diterpene phytoalexin precursor biosynthetic process pathway	A branched pathway that produces the precursors to four structurally distinct types of polycyclic diterpenes. The pathway starts with the cyclization of geranylgeranyl diphosphate into ent-copalyl diphosphate and syn-copalyl diphosphate. The catalytic conversion by diterpene cyclases of these two compounds produces the four diterpene hydrocarbons which are precursors to the four structurally dist…	IMP	biological_process
LOC_Os04g09900	74.9793	15.4022	134.556	8.73618	3.127	2.60206e-13	6.29357e-11	ent-kaurene synthase, chloroplast precursor, putative, expressed	GO:0016853	isomerase activity	Catalysis of the geometric or structural changes within one molecule. Isomerase is the systematic name for any enzyme of EC class 5. [ISBN:0198506732]	IEA	molecular_function
LOC_Os04g09900	74.9793	15.4022	134.556	8.73618	3.127	2.60206e-13	6.29357e-11	ent-kaurene synthase, chloroplast precursor, putative, expressed	GO:0009685	gibberellin metabolic process	The chemical reactions and pathways involving gibberellin. Gibberellins are a class of highly modified terpenes that function as plant growth regulators. [ISBN:0387969845]	IMP	biological_process
LOC_Os04g09900	74.9793	15.4022	134.556	8.73618	3.127	2.60206e-13	6.29357e-11	ent-kaurene synthase, chloroplast precursor, putative, expressed	GO:0009536	plastid	Any member of a family of organelles found in the cytoplasm of plants and some protists, which are membrane-bounded and contain DNA. Plant plastids develop from a common type, the proplastid. [GOC:jl, ISBN:0198547684]	IMP	cellular_component
LOC_Os04g09900	74.9793	15.4022	134.556	8.73618	3.127	2.60206e-13	6.29357e-11	ent-kaurene synthase, chloroplast precursor, putative, expressed	GO:0009685	gibberellin metabolic process	The chemical reactions and pathways involving gibberellin. Gibberellins are a class of highly modified terpenes that function as plant growth regulators. [ISBN:0387969845]	IMP	biological_process
LOC_Os04g09900	74.9793	15.4022	134.556	8.73618	3.127	2.60206e-13	6.29357e-11	ent-kaurene synthase, chloroplast precursor, putative, expressed	GO:0051504	diterpene phytoalexin precursor biosynthetic process pathway	A branched pathway that produces the precursors to four structurally distinct types of polycyclic diterpenes. The pathway starts with the cyclization of geranylgeranyl diphosphate into ent-copalyl diphosphate and syn-copalyl diphosphate. The catalytic conversion by diterpene cyclases of these two compounds produces the four diterpene hydrocarbons which are precursors to the four structurally dist…	IMP	biological_process
LOC_Os04g09900	74.9793	15.4022	134.556	8.73618	3.127	2.60206e-13	6.29357e-11	ent-kaurene synthase, chloroplast precursor, putative, expressed	GO:0000287	magnesium ion binding	Interacting selectively and non-covalently with magnesium (Mg) ions. [GOC:ai]	IEA	molecular_function
LOC_Os04g09900	74.9793	15.4022	134.556	8.73618	3.127	2.60206e-13	6.29357e-11	ent-kaurene synthase, chloroplast precursor, putative, expressed	GO:0000287	magnesium ion binding	Interacting selectively and non-covalently with magnesium (Mg) ions. [GOC:ai]	IEA	molecular_function
LOC_Os04g09900	74.9793	15.4022	134.556	8.73618	3.127	2.60206e-13	6.29357e-11	ent-kaurene synthase, chloroplast precursor, putative, expressed	GO:0009536	plastid	Any member of a family of organelles found in the cytoplasm of plants and some protists, which are membrane-bounded and contain DNA. Plant plastids develop from a common type, the proplastid. [GOC:jl, ISBN:0198547684]	IMP	cellular_component
LOC_Os04g10800	6.11202	1.32854	10.8955	8.2011	3.03582	0.00228784	0.0423258	inorganic phosphate transporter, putative	GO:0015293	symporter activity	Enables the active transport of a solute across a membrane by a mechanism whereby two or more species are transported together in the same direction in a tightly coupled process not directly linked to a form of energy other than chemiosmotic energy. [GOC:mtg_transport, ISBN:0815340729, PMID:10839820]	IEA	molecular_function
LOC_Os04g10800	6.11202	1.32854	10.8955	8.2011	3.03582	0.00228784	0.0423258	inorganic phosphate transporter, putative	GO:0006817	phosphate ion transport	The directed movement of phosphate into, out of or within a cell, or between cells, by means of some agent such as a transporter or pore. [GOC:krc]	IEA	biological_process
LOC_Os04g10800	6.11202	1.32854	10.8955	8.2011	3.03582	0.00228784	0.0423258	inorganic phosphate transporter, putative	GO:0016020	membrane	Double layer of lipid molecules that encloses all cells, and, in eukaryotes, many organelles; may be a single or double lipid bilayer; also includes associated proteins. [GOC:mah, ISBN:0815316194]	IEA	cellular_component
[truncated: 8,782 more rows]
