# Supplementary material for: Host and non-host roots in rice: cellular and molecular approaches reveal differential responses to arbuscular mycorrhizal fungi
Source: Front Plant Sci. 2015 Aug 13;6:636. doi: 10.3389/fpls.2015.00636 (PMC4534827; doi:10.3389/fpls.2015.00636)
Supplement: Supplementary file 7 [file Table7.XLSX]

## Sheet: GO_enrich_FLRmyc_vs_FLRc
Table S7 (A): GO enrichment in FLRmyc vs FLRc.
GO Term Accession	p - value	Pearson correlation	GO term	GO.domain
GO:0016020	5.31871e-12	1	membrane	CC
GO:0016491	5.71267e-10	1	oxidoreductase activity	MF
GO:0055114	7.15456e-07	1	oxidation-reduction process	BP
GO:0016021	0.00893646	1	integral to membrane	CC
GO:0005886	0.280382	1	plasma membrane	CC
GO:0005618	0.587025	1	cell wall	CC
GO:0046872	0.535952	1	metal ion binding	MF
GO:0048046	5.48417	1	apoplast	CC
GO:0005215	21.6775	1	transporter activity	MF
GO:0005506	25.63	1	iron ion binding	MF
GO:0020037	92.4046	1	heme binding	MF
GO:0005773	100.395	1	vacuole	CC
GO:0009055	107.907	1	electron carrier activity	MF
GO:0003824	267.675	1	catalytic activity	MF
GO:0005975	934.066	1	carbohydrate metabolic process	BP
GO:0051260	2001.39	1	protein homooligomerization	BP
GO:0008152	2205.2	1	metabolic process	BP
GO:0006810	19230.2	1	transport	BP
GO:0009414	26811.8	0.999999999974556	response to water deprivation	BP
GO:0010167	182215	0.999999999970282	response to nitrate	BP
GO:0006833	591875	0.999999999934606	water transport	BP
GO:0015706	784533	0.999999999909082	nitrate transport	BP
GO:0009505	799135	0.999999998908083	plant-type cell wall	CC
GO:0004553	904997	0.999999998550268	hydrolase activity, hydrolyzing O-glycosyl compounds	MF
GO:0005576	1.01963e+06	0.999999998282994	extracellular region	CC
GO:0016787	1.30444e+06	1	hydrolase activity	MF
GO:0006508	7.84859e+06	0.99999997597087	proteolysis	BP
GO:0005874	1.03712e+07	0.999999988484661	microtubule	CC
GO:0080167	1.38626e+07	0.999999982187797	response to karrikin	BP
GO:0005634	1.64453e+07	1	nucleus	CC
GO:0005524	1.99564e+07	1	ATP binding	MF
GO:0005507	549401	0.999999890284148	copper ion binding	MF
GO:0080170	7.0188e+07	0.999999995812136	hydrogen peroxide transmembrane transport	BP
GO:0009817	1.99687e+08	0.999999877289278	defense response to fungus, incompatible interaction	BP
GO:0043169	2.09442e+08	0.999999621453424	cation binding	MF
GO:0015112	2.10508e+08	0.999999979861361	nitrate transmembrane transporter activity	MF
GO:0004497	2.78456e+07	0.999999305036108	monooxygenase activity	MF
GO:0009723	5.13982e+08	0.999999527175487	response to ethylene stimulus	BP
GO:0016798	5.91975e+08	0.99999900909808	hydrolase activity, acting on glycosyl bonds	MF
GO:0006629	6.94442e+08	0.999998498286404	lipid metabolic process	BP
GO:0009651	7.87654e+08	0.99999797013616	response to salt stress	BP
GO:0006032	8.58273e+08	0.999999504190378	chitin catabolic process	BP
GO:0042542	1.05912e+09	0.999999369785312	response to hydrogen peroxide	BP
GO:0006979	1.12173e+09	0.999997467612586	response to oxidative stress	BP
GO:0010282	1.19803e+09	0.999999956306788	senescence-associated vacuole	CC
GO:0004197	1.48705e+09	0.999998396312908	cysteine-type endopeptidase activity	MF
GO:0006869	1.79013e+09	0.999997982887471	lipid transport	BP
GO:0009507	1.79411e+08	0.999991434600014	chloroplast	CC
GO:0045735	2.25731e+09	0.999997389543326	nutrient reservoir activity	MF
GO:0004568	2.79523e+09	0.999997963492897	chitinase activity	MF
GO:0016036	2.93852e+09	0.999997168242568	cellular response to phosphate starvation	BP
GO:0008234	3.50068e+09	0.999994938494852	cysteine-type peptidase activity	MF
GO:0006270	3.72143e+09	0.999998980149656	DNA-dependent DNA replication initiation	BP
GO:0006950	4.08589e+09	0.99999089442717	response to stress	BP
GO:0003774	4.23776e+09	0.999994655677123	motor activity	MF
GO:0016998	5.13915e+09	0.999995775451751	cell wall macromolecule catabolic process	BP
GO:0004180	5.56573e+09	0.999995405747971	carboxypeptidase activity	MF
GO:0003777	6.87642e+09	0.999992328596969	microtubule motor activity	MF
GO:0009737	7.10356e+09	0.999983273376697	response to abscisic acid stimulus	BP
GO:0015204	7.24861e+09	0.999999148656061	urea transmembrane transporter activity	MF
GO:0007017	7.31149e+09	0.999993579059365	microtubule-based process	BP
GO:0009644	9.95213e+09	0.999993442584779	response to high light intensity	BP
GO:0003677	0.000106626187145256	0.999942067037181	DNA binding	MF
GO:0004937	0.000161151079804375	0.999992706545539	alpha1-adrenergic receptor activity	MF
GO:0006817	0.000166321405529476	0.999992624746753	phosphate ion transport	BP
GO:0016788	0.000174831817665494	0.999968437351399	hydrolase activity, acting on ester bonds	MF
GO:0007018	0.00018565788828111	0.999975426861302	microtubule-based movement	BP
GO:0042807	0.000194263614835672	0.999996229833952	central vacuole	CC
GO:0000166	0.000206691341485124	0.999882239860854	nucleotide binding	MF
GO:0050662	0.000216137110367374	0.999959845495849	coenzyme binding	MF
GO:0006260	0.000224395614372077	0.999969288463899	DNA replication	BP
GO:0043674	0.00026063753832099	1	columella	CC
GO:0004564	0.000260806858074347	0.999994399695533	beta-fructofuranosidase activity	MF
GO:0005488	0.000264025468333155	0.999873380650656	binding	MF
GO:0017111	0.000269668441956435	0.999898809300026	nucleoside-triphosphatase activity	MF
GO:0004867	0.000277569421722822	0.99997624401825	serine-type endopeptidase inhibitor activity	MF
GO:0003854	0.000324254678597839	0.999961979874016	3-beta-hydroxy-delta5-steroid dehydrogenase activity	MF
GO:0009624	0.000326081860161783	0.999943806071999	response to nematode	BP
GO:0004185	0.000365612191841398	0.999956051437104	serine-type carboxypeptidase activity	MF
GO:0006952	0.000368530908846049	0.999862148730777	defense response	BP
GO:0004575	0.000386252297860516	0.999990055728744	sucrose alpha-glucosidase activity	MF
GO:0009705	0.000396474790962865	0.999951605694433	plant-type vacuole membrane	CC
GO:0046274	0.000398748903051731	0.999976892843286	lignin catabolic process	BP
GO:0000326	0.000443644014699591	0.999987598852819	protein storage vacuole	CC
GO:0016740	0.000482070399087622	0.99975830782173	transferase activity	MF
GO:0006694	0.000519780724479465	0.999933005553906	steroid biosynthetic process	BP
GO:0008233	0.000526234636270396	0.999838206004684	peptidase activity	MF
GO:0019825	0.00056040118471885	0.999982182488438	oxygen binding	MF
GO:0044237	0.000698245506281402	0.999864091640186	cellular metabolic process	BP
GO:0015840	0.000756974807870873	0.999995934828479	urea transport	BP
GO:0010286	0.000757329080431525	0.999973271821774	heat acclimation	BP
GO:0042023	0.000782692330076314	0.999972058693884	DNA endoreduplication	BP
GO:0016621	0.000806711408196365	0.999995525315497	cinnamoyl-CoA reductase activity	MF
GO:0045493	0.000916377627239452	0.999931496775207	xylan catabolic process	BP
GO:0008667	0.00115224071603551	0.999824950950382	2,3-dihydro-2,3-dihydroxybenzoate dehydrogenase activity	MF
GO:0009239	0.00115224071603551	0.999824950950382	enterobactin biosynthetic process	BP
GO:0003700	0.00120153550534344	0.999504355110461	sequence-specific DNA binding transcription factor activity	MF
GO:0007186	0.001203570318347	0.999545143729113	G-protein coupled receptor signaling pathway	BP
GO:0016887	0.00124155398807874	0.999675066947084	ATPase activity	MF
Enriched GO terms as estimated by goseq at an FDR cutoff of 0.05.
BP: Biological Process; MF: Molecular Function; CC: Cell Compartment.

## Sheet: GO_enrich_LLRmyc_vs_LLRc
Table S7 (B): GO enrichment in LLRmyc vs LLRc.
GO Term Accession	p - value	Pearson correlation	GO term	GO.domain
GO:0016491	7.63286e-22	1	oxidoreductase activity	MF
GO:0055114	5.88755e-20	1	oxidation-reduction process	BP
GO:0046872	3.78822e-19	1	metal ion binding	MF
GO:0005524	2.33403e-18	1	ATP binding	MF
GO:0009055	3.85381e-18	1	electron carrier activity	MF
GO:0016020	1.3972e-17	1	membrane	CC
GO:0005576	5.41856e-14	1	extracellular region	CC
GO:0005506	3.4265e-12	1	iron ion binding	MF
GO:0020037	8.54742e-12	1	heme binding	MF
GO:0004713	1.04626e-10	1	protein tyrosine kinase activity	MF
GO:0004674	1.33951e-10	1	protein serine/threonine kinase activity	MF
GO:0048046	1.90791e-10	1	apoplast	CC
GO:0004672	1.71946e-09	1	protein kinase activity	MF
GO:0006468	2.07472e-09	1	protein phosphorylation	BP
GO:0005634	5.75202e-09	1	nucleus	CC
GO:0003677	8.15137e-09	1	DNA binding	MF
GO:0016021	7.09303e-08	1	integral to membrane	CC
GO:0007018	7.47124e-07	1	microtubule-based movement	BP
GO:0005874	1.00661e-06	1	microtubule	CC
GO:0005618	3.51936e-05	1	cell wall	CC
GO:0045735	1.95244e-05	1	nutrient reservoir activity	MF
GO:0031012	1.98394e-05	1	extracellular matrix	CC
GO:0003777	0.000649775	1	microtubule motor activity	MF
GO:0000166	0.00126296	1	nucleotide binding	MF
GO:0004553	0.0024335	1	hydrolase activity, hydrolyzing O-glycosyl compounds	MF
GO:0005886	0.0509644	1	plasma membrane	CC
GO:0004497	0.310273	1	monooxygenase activity	MF
GO:0005694	1.20307	1	chromosome	CC
GO:0003824	1.64831	1	catalytic activity	MF
GO:0003774	2.44844	1	motor activity	MF
GO:0000786	3.03309	1	nucleosome	CC
GO:0008152	4.68341	1	metabolic process	BP
GO:0005507	0.651852	1	copper ion binding	MF
GO:0005975	2.60206	1	carbohydrate metabolic process	BP
GO:0006334	32.9947	1	nucleosome assembly	BP
GO:0009817	82.8386	1	defense response to fungus, incompatible interaction	BP
GO:0006979	3059.89	1	response to oxidative stress	BP
GO:0009651	3169.57	1	response to salt stress	BP
GO:0004601	4830.76	1	peroxidase activity	MF
GO:0006810	6727.57	1	transport	BP
GO:0006508	12913.9	1	proteolysis	BP
GO:0051260	16205.6	0.999999999979598	protein homooligomerization	BP
GO:0030145	17904.5	0.999999999971871	manganese ion binding	MF
GO:0005515	19954.9	1	protein binding	MF
GO:0005509	2065.99	1	calcium ion binding	MF
GO:0005215	30446.3	1	transporter activity	MF
GO:0005773	155044	1	vacuole	CC
GO:0043169	205552	0.99999999958317	cation binding	MF
GO:0004872	217940	1	receptor activity	MF
GO:0003700	360242	1	sequence-specific DNA binding transcription factor activity	MF
GO:0016887	527044	0.999999998849893	ATPase activity	MF
GO:0006260	721487	0.999999999104801	DNA replication	BP
GO:0080167	1.77082e+06	0.999999996825367	response to karrikin	BP
GO:0016301	3.18629e+06	1	kinase activity	MF
GO:0017111	4.29733e+06	1	nucleoside-triphosphatase activity	MF
GO:0043565	6.654e+06	0.999999979184874	sequence-specific DNA binding	MF
GO:0007049	1.54422e+07	0.999999983395413	cell cycle	BP
GO:0043086	2.22121e+07	0.999999978644221	negative regulation of catalytic activity	BP
GO:0016740	2.35722e+07	1	transferase activity	MF
GO:0006952	2.78154e+07	0.999999902641909	defense response	BP
GO:0009611	3.45948e+07	0.999999931366432	response to wounding	BP
GO:0010167	3.84775e+07	0.999999985816664	response to nitrate	BP
GO:0004568	4.83559e+07	0.999999955825249	chitinase activity	MF
GO:0006032	7.80292e+07	0.999999937436868	chitin catabolic process	BP
GO:0015706	7.95892e+06	0.999999979268002	nitrate transport	BP
GO:0009723	9.62075e+06	0.999999873879426	response to ethylene stimulus	BP
GO:0009505	1.17222e+07	0.999999683517693	plant-type cell wall	CC
GO:0006355	1.47423e+08	0.999999517061695	regulation of transcription, DNA-dependent	BP
GO:0009664	1.61367e+08	0.999999856161152	plant-type cell wall organization	BP
GO:0006270	2.03567e+08	0.999999933216667	DNA-dependent DNA replication initiation	BP
GO:0080027	3.13911e+08	0.999999981841359	response to herbivore	BP
GO:0009416	3.26125e+08	0.999999362449805	response to light stimulus	BP
GO:0016798	5.58952e+08	0.999998632806063	hydrolase activity, acting on glycosyl bonds	MF
GO:0004185	5.65143e+08	0.999999197578665	serine-type carboxypeptidase activity	MF
GO:0051301	7.68315e+08	0.999998606785692	cell division	BP
GO:0008667	8.60397e+08	0.999998557582485	2,3-dihydro-2,3-dihydroxybenzoate dehydrogenase activity	MF
GO:0009239	8.60397e+08	0.999998557582485	enterobactin biosynthetic process	BP
GO:0016787	8.64692e+08	0.999995595972965	hydrolase activity	MF
GO:0007067	1.02006e+09	0.999999264049911	mitosis	BP
GO:0016998	1.15923e+09	0.999998630792367	cell wall macromolecule catabolic process	BP
GO:0042802	1.28875e+09	0.999997983371494	identical protein binding	MF
GO:0009627	1.29423e+09	0.999999302184379	systemic acquired resistance	BP
GO:0048544	1.5789e+09	0.999997193444998	recognition of pollen	BP
GO:0009617	1.68774e+09	0.999997574949929	response to bacterium	BP
GO:0000910	1.8029e+09	0.999998547909882	cytokinesis	BP
GO:0007017	1.95152e+09	0.999997528571985	microtubule-based process	BP
GO:0016702	2.40376e+09	0.99999688956349	oxidoreductase activity, acting on single donors with incorporation of molecular oxygen, incorporation of two atoms of oxygen	MF
GO:0006073	2.43258e+09	0.999997911457249	cellular glucan metabolic process	BP
GO:0016762	2.43258e+09	0.999997911457249	xyloglucan:xyloglucosyl transferase activity	MF
GO:0034613	2.70875e+09	0.999999585542221	cellular protein localization	BP
GO:0006633	4.03338e+09	0.999991296590266	fatty acid biosynthetic process	BP
GO:0009414	4.26554e+09	0.999989412379977	response to water deprivation	BP
GO:0015112	4.60275e+09	0.999999021581227	nitrate transmembrane transporter activity	MF
GO:0006813	5.10164e+09	0.999985710501253	potassium ion transport	BP
GO:0009684	5.12331e+09	1	indoleacetic acid biosynthetic process	BP
GO:0010241	5.2097e+09	1	ent-kaurene oxidation to kaurenoic acid	BP
GO:0004252	5.41355e+09	0.999983423988761	serine-type endopeptidase activity	MF
GO:0009899	6.22503e+09	0.999998567556093	ent-kaurene synthase activity	MF
GO:0008017	6.46005e+09	0.999995103320814	microtubule binding	MF
GO:0005488	6.91411e+09	0.999961042752966	binding	MF
GO:0009685	7.18416e+07	0.999994379815086	gibberellin metabolic process	BP
GO:0019953	7.44334e+08	0.999992081994787	sexual reproduction	BP
GO:0042807	8.11303e+07	0.999997762102525	central vacuole	CC
GO:0006629	8.94761e+09	0.999969477095239	lipid metabolic process	BP
GO:0046274	8.96765e+09	0.999992690788219	lignin catabolic process	BP
GO:0004180	9.60829e+09	0.999987057496527	carboxypeptidase activity	MF
GO:0016165	0.000102590743853538	0.999994207212229	lipoxygenase activity	MF
GO:0016788	0.000110348879327582	0.999971669543081	hydrolase activity, acting on ester bonds	MF
GO:0010282	0.000122815020570411	0.9999990085199	senescence-associated vacuole	CC
GO:0009737	0.000123401836233771	0.999958198168572	response to abscisic acid stimulus	BP
GO:0032940	0.000146886200900573	0.999982265093498	secretion by cell	BP
GO:0005249	0.000156029740574041	0.999966792398804	voltage-gated potassium channel activity	MF
GO:0006949	0.000159997737235919	0.999994314060335	syncytium formation	BP
GO:0004190	0.000161135007028744	0.999948012145907	aspartic-type endopeptidase activity	MF
GO:0001558	0.000181057354473742	0.999998328909702	regulation of cell growth	BP
GO:0009686	0.000207996627396308	0.999992074318139	gibberellin biosynthetic process	BP
GO:0048527	0.000223751984732908	0.99997085343763	lateral root development	BP
GO:0009306	0.000241181710473261	0.99998235899326	protein secretion	BP
GO:0006857	0.000257800523431135	0.999941707106514	oligopeptide transport	BP
GO:0006817	0.000303524047060306	0.999976969028979	phosphate ion transport	BP
GO:0051213	0.000327609837058979	0.999994554126219	dioxygenase activity	MF
GO:0009536	0.000331489208171302	0.999862364479659	plastid	CC
GO:0009624	0.000359234786317522	0.999908506999891	response to nematode	BP
GO:0009524	0.000383143627015739	0.999945554734342	phragmoplast	CC
GO:0031408	0.000388621936301711	0.999968419045936	oxylipin biosynthetic process	BP
GO:0004022	0.000416005715533825	0.99992820851255	alcohol dehydrogenase (NAD) activity	MF
GO:0006950	0.000483417688798881	0.999828093772803	response to stress	BP
GO:0009607	0.000486292297533408	0.999956757858676	response to biotic stimulus	BP
GO:0051276	0.000492696633119389	0.999990560640577	chromosome organization	BP
GO:0016023	0.000497144584963826	0.999925000664026	cytoplasmic membrane-bounded vesicle	CC
GO:0051258	0.00054074299381032	0.99995213244449	protein polymerization	BP
GO:0046777	0.000544526632758802	0.99995172235546	protein autophosphorylation	BP
GO:0008168	0.00055503829913285	0.999787617967976	methyltransferase activity	MF
GO:0042023	0.00056624859302557	0.999968100962735	DNA endoreduplication	BP
GO:0042626	0.000666512575803244	0.999876547517672	ATPase activity, coupled to transmembrane movement of substances	MF
GO:0016036	0.000676060098814469	0.999874503163575	cellular response to phosphate starvation	BP
GO:0009409	0.000685561190845614	0.999748818080187	response to cold	BP
GO:0016757	0.000715447404436315	0.999686635873421	transferase activity, transferring glycosyl groups	MF
GO:0007186	0.00074784629881294	0.999642902166841	G-protein coupled receptor signaling pathway	BP
GO:0006869	0.000755693912039086	0.999834736608218	lipid transport	BP
GO:0009674	0.000958513528094349	0.99997250274154	potassium:sodium symporter activity	MF
GO:0005737	0.00114005099147115	0.999326300746203	cytoplasm	CC
GO:0015200	0.00114787307139231	1	methylammonium transmembrane transporter activity	MF
GO:0051739	0.00114787307139231	1	ammonia transmembrane transporter activity	MF
GO:0043864	0.00137178446456546	1	indoleacetamide hydrolase activity	MF
GO:0016829	0.00141626937665499	0.999524705865079	lyase activity	MF
GO:0007568	0.00151323933069561	0.99988155797046	aging	BP
GO:0006865	0.00154244993625437	0.999714812142338	amino acid transport	BP
GO:0051501	0.00159763254749593	0.999939453597896	diterpene phytoalexin metabolic process	BP
GO:0015293	0.00188620411929361	0.999843103925298	symporter activity	MF
Enriched GO terms as estimated by goseq at an FDR cutoff of 0.05.
BP: Biological Process; MF: Molecular Function; CC: Cell Compartment.

## Sheet: GO_enric_LLRc_vs_FLRc
Table S7 (C): GO enrichment in LLRc vs FLRc.
GO Term Accession	p - value	Pearson correlation	GO term	GO.domain
GO:0016020	2.91433e-84	1	membrane	CC
GO:0005886	3.47781e-84	1	plasma membrane	CC
GO:0005524	4.36592e-75	1	ATP binding	MF
GO:0046872	1.25588e-59	1	metal ion binding	MF
GO:0005634	4.68316e-52	1	nucleus	CC
GO:0003735	8.0414e-50	1	structural constituent of ribosome	MF
GO:0005840	1.59743e-49	1	ribosome	CC
GO:0016491	4.38104e-49	1	oxidoreductase activity	MF
GO:0003677	2.27116e-46	1	DNA binding	MF
GO:0006412	2.11751e-42	1	translation	BP
GO:0005618	1.35139e-41	1	cell wall	CC
GO:0004674	4.83759e-41	1	protein serine/threonine kinase activity	MF
GO:0004713	8.86307e-41	1	protein tyrosine kinase activity	MF
GO:0022626	1.32569e-41	1	cytosolic ribosome	CC
GO:0006468	2.09954e-40	1	protein phosphorylation	BP
GO:0004672	3.91356e-40	1	protein kinase activity	MF
GO:0000166	9.31272e-41	1	nucleotide binding	MF
GO:0055114	9.54742e-40	1	oxidation-reduction process	BP
GO:0005622	1.90302e-38	1	intracellular	CC
GO:0003824	4.18291e-38	1	catalytic activity	MF
GO:0016021	1.49536e-34	1	integral to membrane	CC
GO:0008152	2.07027e-33	1	metabolic process	BP
GO:0009055	1.67684e-28	1	electron carrier activity	MF
GO:0016740	9.46747e-25	1	transferase activity	MF
GO:0005506	4.09611e-24	1	iron ion binding	MF
GO:0005737	1.18305e-22	1	cytoplasm	CC
GO:0016301	1.38672e-21	1	kinase activity	MF
GO:0022625	3.92296e-22	1	cytosolic large ribosomal subunit	CC
GO:0030529	3.69369e-21	1	ribonucleoprotein complex	CC
GO:0006950	1.54205e-19	1	response to stress	BP
GO:0020037	4.50904e-19	1	heme binding	MF
GO:0005515	4.27362e-18	1	protein binding	MF
GO:0006355	3.94685e-17	1	regulation of transcription, DNA-dependent	BP
GO:0005730	8.43998e-17	1	nucleolus	CC
GO:0005576	3.62217e-16	1	extracellular region	CC
GO:0003700	1.18985e-16	1	sequence-specific DNA binding transcription factor activity	MF
GO:0005509	2.18505e-14	1	calcium ion binding	MF
GO:0048046	2.30725e-14	1	apoplast	CC
GO:0050826	3.3242e-14	1	response to freezing	BP
GO:0042309	1.08727e-13	1	homoiothermy	BP
GO:0050825	1.08727e-13	1	ice binding	MF
GO:0009507	1.40696e-10	1	chloroplast	CC
GO:0006979	7.51457e-10	1	response to oxidative stress	BP
GO:0080167	3.1207e-09	1	response to karrikin	BP
GO:0004553	1.54601e-08	1	hydrolase activity, hydrolyzing O-glycosyl compounds	MF
GO:0005874	1.22819e-07	1	microtubule	CC
GO:0006810	2.81364e-07	1	transport	BP
GO:0030001	4.16335e-07	1	metal ion transport	BP
GO:0005975	5.10101e-07	1	carbohydrate metabolic process	BP
GO:0004601	1.70771e-06	1	peroxidase activity	MF
GO:0007018	5.39396e-06	1	microtubule-based movement	BP
GO:0008270	1.83061e-05	1	zinc ion binding	MF
GO:0005507	2.47622e-06	1	copper ion binding	MF
GO:0009651	2.6932e-05	1	response to salt stress	BP
GO:0051260	0.000203308	1	protein homooligomerization	BP
GO:0006508	0.002382	1	proteolysis	BP
GO:0016787	0.003504	1	hydrolase activity	MF
GO:0046686	0.00479555	1	response to cadmium ion	BP
GO:0005773	0.0167467	1	vacuole	CC
GO:0031012	0.0186438	1	extracellular matrix	CC
GO:0043565	0.0388794	1	sequence-specific DNA binding	MF
GO:0016757	0.00545594	1	transferase activity, transferring glycosyl groups	MF
GO:0004872	0.14431	1	receptor activity	MF
GO:0005215	0.250551	1	transporter activity	MF
GO:0004364	0.504794	1	glutathione transferase activity	MF
GO:0004497	0.908231	1	monooxygenase activity	MF
GO:0005488	1.29599	1	binding	MF
GO:0006952	2.30705	1	defense response	BP
GO:0009505	15.535	1	plant-type cell wall	CC
GO:0003777	25.1348	1	microtubule motor activity	MF
GO:0022627	70.4916	1	cytosolic small ribosomal subunit	CC
GO:0017111	754.939	1	nucleoside-triphosphatase activity	MF
GO:0005829	1001.96	1	cytosol	CC
GO:0003774	1086.63	1	motor activity	MF
GO:0016887	1203.83	1	ATPase activity	MF
GO:0016829	1774.5	1	lyase activity	MF
GO:0015935	21007.8	0.999999999984518	small ribosomal subunit	CC
GO:0009624	2211.32	0.999999999958892	response to nematode	BP
GO:0043169	31458.9	0.999999999924756	cation binding	MF
GO:0060416	43664.7	0.999999999695507	response to growth hormone stimulus	BP
GO:0007186	518813	1	G-protein coupled receptor signaling pathway	BP
GO:0045735	675869	0.99999999860894	nutrient reservoir activity	MF
GO:0030145	675891	0.999999997857613	manganese ion binding	MF
GO:0009611	898385	0.99999999749807	response to wounding	BP
GO:0048527	919738	0.999999998874555	lateral root development	BP
GO:0009073	1.72026e+06	0.999999999160992	aromatic amino acid family biosynthetic process	BP
GO:0016798	1.90038e+06	0.999999994125459	hydrolase activity, acting on glycosyl bonds	MF
GO:0006869	1.943e+06	0.999999995764373	lipid transport	BP
GO:0004879	2.26787e+06	1	ligand-activated sequence-specific DNA binding RNA polymerase II transcription factor activity	MF
GO:0007049	307094	0.999999994921216	cell cycle	BP
GO:0005739	4.2975e+06	1	mitochondrion	CC
GO:0009704	4.51027e+06	0.999999995804641	de-etiolation	BP
GO:0008233	4.69221e+06	1	peptidase activity	MF
GO:0006260	6.13773e+06	0.999999986392785	DNA replication	BP
GO:0046658	6.19399e+06	0.99999999132224	anchored to plasma membrane	CC
GO:0009409	6.48612e+06	1	response to cold	BP
GO:0007017	6.95464e+06	0.999999989002853	microtubule-based process	BP
GO:0030170	8.90018e+06	0.999999972586689	pyridoxal phosphate binding	MF
GO:0009734	9.09213e+06	0.999999974554976	auxin mediated signaling pathway	BP
GO:0009733	1.17323e+07	0.999999963979579	response to auxin stimulus	BP
GO:0051258	1.42581e+07	0.999999990038026	protein polymerization	BP
GO:0009737	1.4582e+07	1	response to abscisic acid stimulus	BP
GO:0016068	1.58955e+07	0.999999943364451	type I hypersensitivity	BP
GO:0016131	2.65907e+07	0.999999996179287	brassinosteroid metabolic process	BP
GO:0050660	4.20435e+07	0.99999985051453	flavin adenine dinucleotide binding	MF
GO:0016567	5.21231e+07	0.99999984963972	protein ubiquitination	BP
GO:0016758	6.44271e+07	0.999999749061367	transferase activity, transferring hexosyl groups	MF
GO:0004842	7.08546e+06	0.999999776485884	ubiquitin-protein ligase activity	MF
GO:0000151	9.40354e+07	0.999999742452244	ubiquitin ligase complex	CC
GO:0009416	1.30233e+08	0.999999613446461	response to light stimulus	BP
GO:0001539	1.38398e+08	0.999999727849196	ciliary or flagellar motility	BP
GO:0019843	1.49096e+08	0.999999833998213	rRNA binding	MF
GO:0008810	1.64059e+08	0.999999858537774	cellulase activity	MF
GO:0030245	1.64059e+08	0.999999858537774	cellulose catabolic process	BP
GO:0005783	1.85008e+08	0.999999206891314	endoplasmic reticulum	CC
GO:0051301	2.50904e+08	0.999999308860684	cell division	BP
GO:0005525	2.66427e+08	0.999998928838867	GTP binding	MF
GO:0008017	3.14433e+08	0.999999696521466	microtubule binding	MF
GO:0042626	3.29238e+07	0.999999289900706	ATPase activity, coupled to transmembrane movement of substances	MF
GO:0008652	3.55161e+08	0.999999226000509	cellular amino acid biosynthetic process	BP
GO:0006835	3.6907e+07	0.999999032215742	dicarboxylic acid transport	BP
GO:0017153	3.6907e+07	0.999999032215742	sodium:dicarboxylate symporter activity	MF
GO:0009408	4.99585e+08	0.999998602316474	response to heat	BP
GO:0005198	5.32045e+08	0.999997729791349	structural molecule activity	MF
GO:0009288	7.22237e+08	0.999998640799167	bacterial-type flagellum	CC
GO:0006813	8.31698e+08	0.999996770821534	potassium ion transport	BP
GO:0016847	1.04189e+09	0.999998775515559	1-aminocyclopropane-1-carboxylate synthase activity	MF
GO:0050662	1.3085e+09	0.999995313486483	coenzyme binding	MF
GO:0016702	1.38394e+09	0.99999712911006	oxidoreductase activity, acting on single donors with incorporation of molecular oxygen, incorporation of two atoms of oxygen	MF
GO:0009955	1.41437e+07	0.999999378112169	adaxial/abaxial pattern specification	BP
GO:0042542	1.50659e+09	0.99999754033462	response to hydrogen peroxide	BP
GO:0009414	1.51729e+09	0.999994511152479	response to water deprivation	BP
GO:0009607	1.64453e+09	0.999998104306778	response to biotic stimulus	BP
GO:0006915	1.67327e+09	0.999990891662021	apoptotic process	BP
GO:0005777	1.81147e+09	0.99999300284132	peroxisome	CC
GO:0000287	2.25665e+09	0.999989609575341	magnesium ion binding	MF
GO:0004190	2.28994e+09	0.999990104259923	aspartic-type endopeptidase activity	MF
GO:0009536	2.30131e+09	0.999988167932614	plastid	CC
GO:0006855	2.36264e+09	0.999993893451555	drug transmembrane transport	BP
GO:0015238	2.36264e+09	0.999993893451555	drug transmembrane transporter activity	MF
GO:0016760	2.59089e+09	0.999995978621257	cellulose synthase (UDP-forming) activity	MF
GO:0015297	2.87295e+09	0.999991779155626	antiporter activity	MF
GO:0009664	2.91818e+08	0.999994673318191	plant-type cell wall organization	BP
GO:0015934	2.95046e+09	0.999996204965301	large ribosomal subunit	CC
GO:0008289	3.03805e+09	0.999993304922455	lipid binding	MF
GO:0009863	3.16919e+09	0.999998954390192	salicylic acid mediated signaling pathway	BP
GO:0004197	3.33028e+09	0.999990714636161	cysteine-type endopeptidase activity	MF
GO:0043086	3.37661e+09	0.999992857242344	negative regulation of catalytic activity	BP
GO:0007165	3.87326e+09	0.999983026879589	signal transduction	BP
GO:0009570	4.44168e+09	0.999976016715652	chloroplast stroma	CC
GO:0009058	4.56833e+09	0.999979174499336	biosynthetic process	BP
GO:0006073	4.77611e+09	0.999992650747323	cellular glucan metabolic process	BP
GO:0016762	4.77611e+09	0.999992650747323	xyloglucan:xyloglucosyl transferase activity	MF
GO:0046274	4.78081e+09	0.999993848842403	lignin catabolic process	BP
GO:0016597	5.00741e+09	0.999989691305577	amino acid binding	MF
GO:0046873	7.19283e+09	0.999985808965439	metal ion transmembrane transporter activity	MF
GO:0003924	7.62522e+09	0.999969004207226	GTPase activity	MF
GO:0010286	7.83242e+09	0.999994263014537	heat acclimation	BP
GO:0031982	8.29231e+09	1	vesicle	CC
GO:0090344	8.29231e+09	1	negative regulation of cell aging	BP
GO:0005794	9.01433e+09	0.999955969914653	Golgi apparatus	CC
GO:0019538	0.000100253963682831	0.999985212228281	protein metabolic process	BP
GO:0008483	0.000101690235364393	0.999972660057423	transaminase activity	MF
GO:0006949	0.000104406628032897	0.999994655320164	syncytium formation	BP
GO:0000786	0.000105690970437543	0.999962247492266	nucleosome	CC
GO:0006414	0.000110145398202562	0.999980453338384	translational elongation	BP
GO:0004089	0.000117024393972024	0.999993048970424	carbonate dehydratase activity	MF
GO:0046785	0.000117501032192014	0.999997468514567	microtubule polymerization	BP
GO:0006334	0.000123823018533229	0.999955247966334	nucleosome assembly	BP
GO:0030955	0.000131072795548988	0.999967784462656	potassium ion binding	MF
GO:0006629	0.000134659784932615	0.999933816629859	lipid metabolic process	BP
GO:0016788	0.000137301743484636	0.999946009910023	hydrolase activity, acting on ester bonds	MF
GO:0006970	0.000140328760300754	0.999957290831109	response to osmotic stress	BP
GO:0016769	0.000162143836348161	0.999964591067705	transferase activity, transferring nitrogenous groups	MF
GO:0009617	0.000167477823870899	0.999954534141335	response to bacterium	BP
GO:0050403	0.000172717643964615	0.999980476035359	trans-zeatin O-beta-D-glucosyltransferase activity	MF
GO:0050502	0.000172717643964615	0.999980476035359	cis-zeatin O-beta-D-glucosyltransferase activity	MF
GO:0000910	0.000175660604764519	0.999971233668089	cytokinesis	BP
GO:0009644	0.000182482981136297	0.999965590812608	response to high light intensity	BP
GO:0008395	0.00018408880300839	1	steroid hydroxylase activity	MF
GO:0009908	0.000188944816175754	0.999941062673937	flower development	BP
GO:0005385	0.000207251332220916	0.999980865968634	zinc ion transmembrane transporter activity	MF
GO:0016671	0.000219005447334499	0.999985314669458	oxidoreductase activity, acting on a sulfur group of donors, disulfide as acceptor	MF
GO:0006535	0.000225134332680594	0.999972576905813	cysteine biosynthetic process from serine	BP
GO:0052544	0.000247710392184882	0.999976413814179	defense response by callose deposition in cell wall	BP
GO:0080044	0.00024776444977331	0.999976407773383	quercetin 7-O-glucosyltransferase activity	MF
GO:0080046	0.000247764519266211	0.999976407765618	quercetin 4'-O-glucosyltransferase activity	MF
GO:0004252	0.000249438727072051	0.999881862459021	serine-type endopeptidase activity	MF
GO:0015662	0.000249489163125923	0.999926268902072	ATPase activity, coupled to transmembrane movement of ions, phosphorylative mechanism	MF
GO:0051082	0.000262231511125928	0.999892255698809	unfolded protein binding	MF
GO:0030244	0.000264649073027317	0.999938265590436	cellulose biosynthetic process	BP
GO:0019953	0.00026679057547966	0.999946452685748	sexual reproduction	BP
GO:0009826	0.000270104978406314	0.999927291952939	unidimensional cell growth	BP
GO:0006096	0.000286682807058312	0.999888826765603	glycolysis	BP
GO:0000272	0.000291730128980941	0.999942271387223	polysaccharide catabolic process	BP
GO:0010268	0.000300087743365324	0.999987729656956	brassinosteroid homeostasis	BP
GO:0009738	0.000327403861103359	0.999920957540621	abscisic acid mediated signaling pathway	BP
GO:0010181	0.0003355570236635	0.999925001802303	FMN binding	MF
GO:0004834	0.000335684024458645	0.999985916426698	tryptophan synthase activity	MF
GO:0016998	0.000377590045134351	0.999905333906784	cell wall macromolecule catabolic process	BP
GO:0006829	0.000381096746475326	0.999958908206062	zinc ion transport	BP
GO:0006520	0.000397481407895555	0.9998825851023	cellular amino acid metabolic process	BP
GO:0044267	0.000412427284938471	0.999914019475691	cellular protein metabolic process	BP
GO:0046983	0.00043506663884345	0.999776228399126	protein dimerization activity	MF
GO:0005089	0.000452116426780864	0.999949764503123	Rho guanyl-nucleotide exchange factor activity	MF
GO:0044237	0.00045511100745228	0.999812905904343	cellular metabolic process	BP
GO:0008219	0.000464551905514373	0.99991129692096	cell death	BP
GO:0007067	0.000472946397383562	0.999920154507	mitosis	BP
GO:0009753	0.000510803301404043	0.999837985990002	response to jasmonic acid stimulus	BP
GO:0006749	0.000511689298660192	0.999971158159321	glutathione metabolic process	BP
GO:0042256	0.000513120011255298	0.999988506183535	mature ribosome assembly	BP
GO:0006754	0.000527631620682693	0.999824028537732	ATP biosynthetic process	BP
GO:0015035	0.000533017761679347	0.999859281276418	protein disulfide oxidoreductase activity	MF
GO:0005992	0.00053495030118843	0.999908051306418	trehalose biosynthetic process	BP
GO:0016616	0.000546782248988983	0.999825073012637	oxidoreductase activity, acting on the CH-OH group of donors, NAD or NADP as acceptor	MF
GO:0006826	0.000570476167118936	0.999901018755284	iron ion transport	BP
GO:0007155	0.000574365720399049	0.999730261017184	cell adhesion	BP
GO:0006865	0.000585877039563546	0.999837670870853	amino acid transport	BP
GO:0005694	0.000637629318640108	0.999746172105659	chromosome	CC
GO:0010305	0.000639025434274085	0.999903452471069	leaf vascular tissue pattern formation	BP
GO:0048829	0.000683828729673373	0.999937498600347	root cap development	BP
GO:0015137	0.00069237077133356	0.999936559442622	citrate transmembrane transporter activity	MF
GO:0016036	0.00070151871756316	0.999790728916674	cellular response to phosphate starvation	BP
GO:0008429	0.000709733378223827	1	phosphatidylethanolamine binding	MF
GO:0015293	0.000792365899042793	0.999898926905798	symporter activity	MF
GO:0009423	0.000830471170889464	0.999978705148774	chorismate biosynthetic process	BP
GO:0001578	0.000842550868083712	0.999978306930426	microtubule bundle formation	BP
GO:0016747	0.00084468494703326	0.999623084421859	transferase activity, transferring acyl groups other than amino-acyl groups	MF
GO:0055028	0.000894642735272291	0.999942572315784	cortical microtubule	CC
GO:0034599	0.000982047662393994	1	cellular response to oxidative stress	BP
GO:0006457	0.0010744314135869	0.999433266174341	protein folding	BP
GO:0009627	0.00107544773372985	0.999846703234191	systemic acquired resistance	BP
GO:0004022	0.00109347146891742	0.999669777539746	alcohol dehydrogenase (NAD) activity	MF
GO:0006265	0.00113553739646139	0.999658572901106	DNA topological change	BP
GO:0051707	0.00115372240070068	0.99983761278491	response to other organism	BP
GO:0006857	0.00116080468137058	0.999554819384164	oligopeptide transport	BP
GO:0043295	0.0011619887963094	0.999950947532729	glutathione binding	MF
GO:0042802	0.00120665226814813	0.999597466894488	identical protein binding	MF
GO:0006270	0.00123439847469948	0.999864953278654	DNA-dependent DNA replication initiation	BP
GO:0008378	0.00128743387813908	0.999676949245375	galactosyltransferase activity	MF
GO:0009698	0.00129198769569164	0.999814374854024	phenylpropanoid metabolic process	BP
GO:0004185	0.0014110368295757	0.99954107012344	serine-type carboxypeptidase activity	MF
GO:0016831	0.00144042343471878	0.999669554519097	carboxy-lyase activity	MF
GO:0005249	0.00146412826775228	0.999440965484912	voltage-gated potassium channel activity	MF
GO:0015976	0.00147663444734905	1	carbon utilization	BP
GO:0004180	0.00148277846659764	0.999593184989375	carboxypeptidase activity	MF
GO:0005381	0.00153698051626014	0.999816008956159	iron ion transmembrane transporter activity	MF
GO:0009744	0.00155313300271079	0.999672397370905	response to sucrose stimulus	BP
GO:0015696	0.00157128196629869	1	ammonium transport	BP
GO:0033587	0.00157904436977507	1	shikimate biosynthetic process	BP
GO:0009901	0.00158948158850709	0.999868739192709	anther dehiscence	BP
GO:0035251	0.00159064532877384	0.999710917346731	UDP-glucosyltransferase activity	MF
GO:0031116	0.0015922172834559	1	positive regulation of microtubule polymerization	BP
GO:0051322	0.0015922172834559	1	anaphase	BP
GO:0042631	0.00173739877932231	0.999724039514392	cellular response to water deprivation	BP
GO:0003887	0.00177535848143691	0.999577338836783	DNA-directed DNA polymerase activity	MF
GO:0050664	0.00181903018082059	0.999844866735691	oxidoreductase activity, acting on NADH or NADPH, oxygen as acceptor	MF
GO:0015097	0.00185678434439813	0.999760612663466	mercury ion transmembrane transporter activity	MF
GO:0015694	0.00185678434439813	0.999760612663466	mercury ion transport	BP
GO:0022900	0.00194396086096859	0.999277227738593	electron transport chain	BP
GO:0046677	0.00196688183596197	0.999436442856377	response to antibiotic	BP
GO:0015629	0.00198523286241971	0.999083145797984	actin cytoskeleton	CC
GO:0080024	0.00200460069444236	0.999901163878764	indolebutyric acid metabolic process	BP
GO:0016298	0.00201948353304081	0.999900217997312	lipase activity	MF
GO:0009834	0.00202138425716341	0.99974392176033	secondary cell wall biogenesis	BP
GO:0008667	0.00207806823633823	0.999228051139458	2,3-dihydro-2,3-dihydroxybenzoate dehydrogenase activity	MF
GO:0009239	0.00207806823633823	0.999228051139458	enterobactin biosynthetic process	BP
GO:0015914	0.00208267923039646	0.999734511014714	phospholipid transport	BP
GO:0007585	0.00214497418655316	0.999870522937708	respiratory gaseous exchange	BP
GO:0048830	0.00220864050222232	0.999888019089544	adventitious root development	BP
GO:0000162	0.00225470734449481	0.999884999761108	tryptophan biosynthetic process	BP
GO:0006486	0.0022873509524383	0.999286030603563	protein glycosylation	BP
GO:0008878	0.00229265117470724	0.999882498967808	glucose-1-phosphate adenylyltransferase activity	MF
GO:0009360	0.00229265117472392	0.999882498967808	DNA polymerase III complex	CC
GO:0016874	0.00243020523888333	0.998825638119465	ligase activity	MF
GO:0010224	0.00252079909282748	0.999360700677302	response to UV-B	BP
GO:0009524	0.0025586938052578	0.999293306518017	phragmoplast	CC
GO:0006559	0.00283277870168936	0.999709832318083	L-phenylalanine catabolic process	BP
GO:0005978	0.00290999174461829	0.999491423366284	glycogen biosynthetic process	BP
GO:0006568	0.00293633125736243	0.999696595708639	tryptophan metabolic process	BP
GO:0005516	0.00311225625717852	0.998871341377269	calmodulin binding	MF
GO:0015746	0.00328872938262072	0.999650682350579	citrate transport	BP
GO:0004565	0.00329662154764332	0.999520820638406	beta-galactosidase activity	MF
GO:0008097	0.00335071367718554	0.999770030205887	5S rRNA binding	MF
GO:0005740	0.00339365150874707	0.99947776201095	mitochondrial envelope	CC
GO:0004222	0.003459822272136	0.998864618858728	metalloendopeptidase activity	MF
GO:0048578	0.00346779243808407	0.99990853038517	positive regulation of long-day photoperiodism, flowering	BP
GO:0009741	0.00369216395490395	0.999293436081648	response to brassinosteroid stimulus	BP
GO:0019825	0.00370691180418567	0.999553988657788	oxygen binding	MF
Enriched GO terms as estimated by goseq at an FDR cutoff of 0.05.
BP: Biological Process; MF: Molecular Function; CC: Cell Compartment.

## Sheet: GO_enrich_LLRmyc_vs_FLR_myc
Table S7 (D): GO enrichment in LLRmyc vs FLRmyc.
GO Term Accession	p - value	Pearson correlation	GO term	GO.domain
GO:0016491	1.99983e-54	1	oxidoreductase activity	MF
GO:0003824	1.30061e-51	1	catalytic activity	MF
GO:0005524	4.85728e-51	1	ATP binding	MF
GO:0008152	9.32682e-49	1	metabolic process	BP
GO:0016020	1.11889e-46	1	membrane	CC
GO:0046872	4.04126e-46	1	metal ion binding	MF
GO:0055114	2.02826e-44	1	oxidation-reduction process	BP
GO:0005886	4.21016e-40	1	plasma membrane	CC
GO:0016021	1.03855e-34	1	integral to membrane	CC
GO:0009055	2.57742e-32	1	electron carrier activity	MF
GO:0000166	7.29712e-30	1	nucleotide binding	MF
GO:0005506	1.39901e-26	1	iron ion binding	MF
GO:0005634	1.10905e-24	1	nucleus	CC
GO:0016740	6.15875e-22	1	transferase activity	MF
GO:0048046	2.2612e-21	1	apoplast	CC
GO:0020037	3.72804e-21	1	heme binding	MF
GO:0004713	1.11322e-19	1	protein tyrosine kinase activity	MF
GO:0004674	5.45012e-19	1	protein serine/threonine kinase activity	MF
GO:0004672	9.82174e-19	1	protein kinase activity	MF
GO:0006468	4.4122e-18	1	protein phosphorylation	BP
GO:0003677	5.10716e-18	1	DNA binding	MF
GO:0004553	3.28485e-17	1	hydrolase activity, hydrolyzing O-glycosyl compounds	MF
GO:0005618	1.0561e-16	1	cell wall	CC
GO:0005975	2.43264e-15	1	carbohydrate metabolic process	BP
GO:0006950	2.34864e-14	1	response to stress	BP
GO:0005576	2.2936e-13	1	extracellular region	CC
GO:0006355	4.94238e-13	1	regulation of transcription, DNA-dependent	BP
GO:0006810	1.56235e-12	1	transport	BP
GO:0016301	3.41872e-11	1	kinase activity	MF
GO:0080167	4.26421e-12	1	response to karrikin	BP
GO:0003700	2.40295e-08	1	sequence-specific DNA binding transcription factor activity	MF
GO:0004601	4.16656e-07	1	peroxidase activity	MF
GO:0016787	4.58887e-07	1	hydrolase activity	MF
GO:0005509	4.70228e-07	1	calcium ion binding	MF
GO:0005507	1.81823e-06	1	copper ion binding	MF
GO:0005215	3.14267e-06	1	transporter activity	MF
GO:0006979	6.10795e-06	1	response to oxidative stress	BP
GO:0042309	1.48879e-05	1	homoiothermy	BP
GO:0050825	1.48879e-05	1	ice binding	MF
GO:0005515	2.84904e-05	1	protein binding	MF
GO:0050826	3.79601e-05	1	response to freezing	BP
GO:0006508	0.000357863	1	proteolysis	BP
GO:0016757	0.00462833	1	transferase activity, transferring glycosyl groups	MF
GO:0004497	0.0166053	1	monooxygenase activity	MF
GO:0043169	0.0182562	1	cation binding	MF
GO:0009505	0.0329536	1	plant-type cell wall	CC
GO:0008270	0.183312	1	zinc ion binding	MF
GO:0046686	0.353001	1	response to cadmium ion	BP
GO:0009651	0.617611	1	response to salt stress	BP
GO:0005773	0.750943	1	vacuole	CC
GO:0004364	0.204055	1	glutathione transferase activity	MF
GO:0009507	3.29633	1	chloroplast	CC
GO:0030001	4.24248	1	metal ion transport	BP
GO:0005488	6.89069	1	binding	MF
GO:0043565	14.8992	1	sequence-specific DNA binding	MF
GO:0017111	21.8438	1	nucleoside-triphosphatase activity	MF
GO:0031012	22.9923	1	extracellular matrix	CC
GO:0005874	4.33951	1	microtubule	CC
GO:0005737	64.224	1	cytoplasm	CC
GO:0008233	654.566	1	peptidase activity	MF
GO:0045735	726.798	1	nutrient reservoir activity	MF
GO:0006952	1544.94	1	defense response	BP
GO:0005829	2844.9	1	cytosol	CC
GO:0016798	3242.5	1	hydrolase activity, acting on glycosyl bonds	MF
GO:0004872	7057.69	1	receptor activity	MF
GO:0007018	30705.5	0.99999999995693	microtubule-based movement	BP
GO:0051260	36423	0.999999999934941	protein homooligomerization	BP
GO:0006869	11037.8	0.999999999810292	lipid transport	BP
GO:0009058	134450	1	biosynthetic process	BP
GO:0030170	187773	0.999999999552632	pyridoxal phosphate binding	MF
GO:0004879	43106.4	1	ligand-activated sequence-specific DNA binding RNA polymerase II transcription factor activity	MF
GO:0048527	694919	0.999999999254499	lateral root development	BP
GO:0009737	714732	1	response to abscisic acid stimulus	BP
GO:0009536	754269	1	plastid	CC
GO:0009416	907890	0.999999997972979	response to light stimulus	BP
GO:0030145	1.5915e+06	0.999999995313934	manganese ion binding	MF
GO:0060416	2.01836e+06	0.9999999985946	response to growth hormone stimulus	BP
GO:0016131	2.54081e+06	0.999999999736641	brassinosteroid metabolic process	BP
GO:0010167	3.32988e+06	0.999999998639372	response to nitrate	BP
GO:0016887	373385	0.999999987948911	ATPase activity	MF
GO:0005783	3.75728e+06	1	endoplasmic reticulum	CC
GO:0016829	4.13329e+06	0.99999998782207	lyase activity	MF
GO:0003774	4.92227e+06	0.999999990011429	motor activity	MF
GO:0006633	5.52787e+06	0.999999987118021	fatty acid biosynthetic process	BP
GO:0003777	6.83354e+06	0.999999987912716	microtubule motor activity	MF
GO:0006915	7.0257e+06	1	apoptotic process	BP
GO:0050662	7.8917e+06	0.999999978694777	coenzyme binding	MF
GO:0009414	929359	0.999999974658348	response to water deprivation	BP
GO:0009734	9.42505e+06	0.999999976264394	auxin mediated signaling pathway	BP
GO:0006260	9.69049e+06	0.999999980345019	DNA replication	BP
GO:0009704	1.36494e+07	0.999999987811066	de-etiolation	BP
GO:0006833	1.95466e+07	0.999999994504246	water transport	BP
GO:0016758	2.15682e+07	0.999999925680743	transferase activity, transferring hexosyl groups	MF
GO:0016597	2.40386e+07	0.99999996768654	amino acid binding	MF
GO:0009409	3.13695e+07	0.999999895412455	response to cold	BP
GO:0016068	3.39922e+07	0.999999887580373	type I hypersensitivity	BP
GO:0009408	4.40902e+07	0.999999899897663	response to heat	BP
GO:0009733	5.38425e+07	0.999999842482793	response to auxin stimulus	BP
GO:0009570	7.12637e+07	0.999999774202407	chloroplast stroma	CC
GO:0044237	8.89838e+07	0.999999746226465	cellular metabolic process	BP
GO:0050660	1.3519e+08	0.999999544819353	flavin adenine dinucleotide binding	MF
GO:0004197	1.64203e+08	0.999999645161585	cysteine-type endopeptidase activity	MF
GO:0016702	1.65931e+08	0.999999726690459	oxidoreductase activity, acting on single donors with incorporation of molecular oxygen, incorporation of two atoms of oxygen	MF
GO:0006835	1.83354e+08	0.999999580632234	dicarboxylic acid transport	BP
GO:0017153	1.83354e+08	0.999999580632234	sodium:dicarboxylate symporter activity	MF
GO:0006096	1.96869e+08	0.999999445939686	glycolysis	BP
GO:0005385	2.0331e+08	0.99999989894283	zinc ion transmembrane transporter activity	MF
GO:0009611	2.04184e+08	0.999999384697072	response to wounding	BP
GO:0009753	2.94684e+08	0.999999369710145	response to jasmonic acid stimulus	BP
GO:0042538	3.08349e+08	0.999999546014413	hyperosmotic salinity response	BP
GO:0005794	3.12806e+08	0.999998747192379	Golgi apparatus	CC
GO:0004867	3.87833e+08	0.999999382882892	serine-type endopeptidase inhibitor activity	MF
GO:0005198	4.34208e+08	0.999998250620599	structural molecule activity	MF
GO:0008667	4.45741e+08	0.99999894602392	2,3-dihydro-2,3-dihydroxybenzoate dehydrogenase activity	MF
GO:0009239	4.45741e+08	0.99999894602392	enterobactin biosynthetic process	BP
GO:0006829	4.49304e+08	0.999999731452843	zinc ion transport	BP
GO:0016847	5.4529e+08	0.999999450158782	1-aminocyclopropane-1-carboxylate synthase activity	MF
GO:0015662	5.65745e+08	0.999998786655453	ATPase activity, coupled to transmembrane movement of ions, phosphorylative mechanism	MF
GO:0015706	6.40899e+08	0.999999716172652	nitrate transport	BP
GO:0006826	7.3422e+08	0.999999216965206	iron ion transport	BP
GO:0000038	8.77362e+08	0.999999772224209	very long-chain fatty acid metabolic process	BP
GO:0008810	1.12074e+09	0.999998958690398	cellulase activity	MF
GO:0030245	1.12074e+09	0.999998958690398	cellulose catabolic process	BP
GO:0006754	1.13541e+09	0.999997248029548	ATP biosynthetic process	BP
GO:0019252	1.17737e+09	0.99999914634993	starch biosynthetic process	BP
GO:0009624	1.21933e+09	0.999996370805467	response to nematode	BP
GO:0080170	1.34938e+09	0.999999819796736	hydrogen peroxide transmembrane transport	BP
GO:0006813	1.39099e+09	0.999994967808959	potassium ion transport	BP
GO:0004190	1.44708e+09	0.99999434966873	aspartic-type endopeptidase activity	MF
GO:0001666	1.78897e+09	0.999998561024466	response to hypoxia	BP
GO:0046873	1.7989e+09	0.999997113962926	metal ion transmembrane transporter activity	MF
GO:0015629	1.82231e+09	0.999993870304176	actin cytoskeleton	CC
GO:0010181	1.86122e+09	0.99999698120204	FMN binding	MF
GO:0006949	1.88723e+08	0.999999300670794	syncytium formation	BP
GO:0051707	1.88909e+09	0.99999846838053	response to other organism	BP
GO:0006270	1.9472e+09	0.999998867852351	DNA-dependent DNA replication initiation	BP
GO:0006073	2.13596e+09	0.999997247591639	cellular glucan metabolic process	BP
GO:0016762	2.13596e+09	0.999997247591639	xyloglucan:xyloglucosyl transferase activity	MF
GO:0009698	2.17472e+09	0.999998200155264	phenylpropanoid metabolic process	BP
GO:0008652	2.58704e+09	0.999994364968054	cellular amino acid biosynthetic process	BP
GO:0009817	2.69056e+09	0.999995374963468	defense response to fungus, incompatible interaction	BP
GO:0008878	2.73569e+09	0.999999573926061	glucose-1-phosphate adenylyltransferase activity	MF
GO:0050664	2.84025e+09	0.999998864349141	oxidoreductase activity, acting on NADH or NADPH, oxygen as acceptor	MF
GO:0006629	3.54261e+09	0.999984638503709	lipid metabolic process	BP
GO:0003872	3.62089e+09	0.999994264531251	6-phosphofructokinase activity	MF
GO:0005945	3.62089e+09	0.999994264531251	6-phosphofructokinase complex	CC
GO:0009269	3.72465e+09	0.999995586119799	response to desiccation	BP
GO:0016769	3.95273e+08	0.999993003996804	transferase activity, transferring nitrogenous groups	MF
GO:0007186	4.23233e+09	0.999977459265339	G-protein coupled receptor signaling pathway	BP
GO:0004022	4.91806e+09	0.999989191082745	alcohol dehydrogenase (NAD) activity	MF
GO:0008395	5.61233e+09	1	steroid hydroxylase activity	MF
GO:0004185	5.61569e+09	0.999986712518721	serine-type carboxypeptidase activity	MF
GO:0006537	5.6674e+09	1	glutamate biosynthetic process	BP
GO:0022900	6.01913e+09	0.999983673567309	electron transport chain	BP
GO:0046658	6.12007e+09	0.999988504685815	anchored to plasma membrane	CC
GO:0016760	6.12146e+09	0.99999091574718	cellulose synthase (UDP-forming) activity	MF
GO:0015112	6.13979e+09	0.999998241707459	nitrate transmembrane transporter activity	MF
GO:0009751	6.23878e+09	0.999987084287049	response to salicylic acid stimulus	BP
GO:0046983	6.68076e+09	0.999970386589902	protein dimerization activity	MF
GO:0004565	7.31474e+08	0.999994050315677	beta-galactosidase activity	MF
GO:0007155	8.07548e+09	0.999968028246571	cell adhesion	BP
GO:0016998	8.7792e+09	0.999982299186695	cell wall macromolecule catabolic process	BP
GO:0030955	9.1728e+09	0.999980237076842	potassium ion binding	MF
GO:0016567	9.38757e+09	0.999969352518758	protein ubiquitination	BP
GO:0008289	0.00010936136891237	0.999976926741395	lipid binding	MF
GO:0000287	0.000111476061888564	0.999949314603693	magnesium ion binding	MF
GO:0005739	0.000116407036626854	0.999929176318603	mitochondrion	CC
GO:0000272	0.000117221030484505	0.999980756979709	polysaccharide catabolic process	BP
GO:0000151	0.00011867563894408	0.999963259249801	ubiquitin ligase complex	CC
GO:0006749	0.000123396526732617	0.999994956615356	glutathione metabolic process	BP
GO:0015293	0.000124259423701617	0.99998850666679	symporter activity	MF
GO:0006970	0.000129577262968354	0.999964588068463	response to osmotic stress	BP
GO:0016874	0.000130462066548463	0.99995001895517	ligase activity	MF
GO:0004842	0.000131397322598009	0.999953225343017	ubiquitin-protein ligase activity	MF
GO:0042542	0.000153317672004936	0.999973542701827	response to hydrogen peroxide	BP
GO:0003887	0.000166361441980595	0.999971205805985	DNA-directed DNA polymerase activity	MF
GO:0007049	0.00017614285658738	0.999958646655886	cell cycle	BP
GO:0050403	0.000195492350376363	0.999979842232137	trans-zeatin O-beta-D-glucosyltransferase activity	MF
GO:0050502	0.000195492350376363	0.999979842232137	cis-zeatin O-beta-D-glucosyltransferase activity	MF
GO:0009626	0.000208945566311343	0.999972509889329	plant-type hypersensitive response	BP
GO:0045493	0.000215585535489175	0.999965875651802	xylan catabolic process	BP
GO:0031072	0.000223372785247652	0.999912751023869	heat shock protein binding	MF
GO:0008219	0.00023971554440491	0.999961487707771	cell death	BP
GO:0006535	0.000242490684419379	0.9999733690243	cysteine biosynthetic process from serine	BP
GO:0010224	0.000245109016635572	0.99995475774543	response to UV-B	BP
GO:0009723	0.00026108493683936	0.999931402097273	response to ethylene stimulus	BP
GO:0030244	0.000300933996877891	0.999936501285926	cellulose biosynthetic process	BP
GO:0005381	0.000308889185803525	0.999973150619086	iron ion transmembrane transporter activity	MF
GO:0009617	0.000335257500922792	0.999914543549763	response to bacterium	BP
GO:0006808	0.000337501915293318	0.999950220797623	regulation of nitrogen utilization	BP
GO:0015097	0.000376847204838611	0.999964683928762	mercury ion transmembrane transporter activity	MF
GO:0015694	0.000376847204838611	0.999964683928762	mercury ion transport	BP
GO:0016211	0.000384655092759842	0.999977149806585	ammonia ligase activity	MF
GO:0016841	0.000384655092759842	0.999977149806585	ammonia-lyase activity	MF
GO:0080044	0.000400738418606554	0.999963354880725	quercetin 7-O-glucosyltransferase activity	MF
GO:0080046	0.00040073851698587	0.999963354869969	quercetin 4'-O-glucosyltransferase activity	MF
GO:0005622	0.000404393335088832	0.999720915998772	intracellular	CC
GO:0043069	0.000412319579468194	0.999975117105921	negative regulation of programmed cell death	BP
GO:0004180	0.000433313694512781	0.999903532169579	carboxypeptidase activity	MF
GO:0048544	0.000436942038646683	0.999865422582798	recognition of pollen	BP
GO:0015204	0.000512071398983778	0.999982796365045	urea transmembrane transporter activity	MF
GO:0005525	0.000515427059666762	0.999741029584956	GTP binding	MF
GO:0015840	0.000533971230906453	1	urea transport	BP
GO:0009813	0.000540321727722178	0.999981576735057	flavonoid biosynthetic process	BP
GO:0043086	0.000573320277175079	0.999867321623357	negative regulation of catalytic activity	BP
GO:0008483	0.000624425831619386	0.999829600082299	transaminase activity	MF
GO:0015696	0.000644672089482619	1	ammonium transport	BP
GO:0043201	0.000653409405368736	1	response to leucine	BP
GO:0080052	0.000653409405368736	1	response to histidine	BP
GO:0080053	0.000653409405368736	1	response to phenylalanine	BP
GO:0080160	0.000653409405371113	1	selenate transport	BP
GO:0015930	0.000653409405375868	1	glutamate synthase activity	MF
GO:0016174	0.000653409405375868	1	NAD(P)H oxidase activity	MF
GO:0005089	0.00065813194540358	0.999931193240674	Rho guanyl-nucleotide exchange factor activity	MF
GO:0004568	0.000661466760810394	0.999855290453663	chitinase activity	MF
GO:0009826	0.000669371793926264	0.999827437351234	unidimensional cell growth	BP
GO:0007017	0.000682688198368167	0.999835789352107	microtubule-based process	BP
GO:0016831	0.000690071198481116	0.999867822494845	carboxy-lyase activity	MF
GO:0016616	0.000693316451213057	0.999796328496756	oxidoreductase activity, acting on the CH-OH group of donors, NAD or NADP as acceptor	MF
GO:0016747	0.000697088877670806	0.999716842949012	transferase activity, transferring acyl groups other than amino-acyl groups	MF
GO:0048830	0.0007085873315344	0.999973957401983	adventitious root development	BP
GO:0005740	0.000713695998994563	0.999920028640333	mitochondrial envelope	CC
GO:0051258	0.000721052999169902	0.999900405229263	protein polymerization	BP
GO:0006559	0.000729109946260798	0.999945767851095	L-phenylalanine catabolic process	BP
GO:0009360	0.000736421573039205	0.999972643074815	DNA polymerase III complex	CC
GO:0007568	0.000768113777829804	0.9999147472198	aging	BP
GO:0042742	0.000842135171038829	0.999644550083907	defense response to bacterium	BP
GO:0006099	0.000884544954002905	0.999822020612292	tricarboxylic acid cycle	BP
GO:0016820	0.00090591877379294	0.999725693382491	hydrolase activity, acting on acid anhydrides, catalyzing transmembrane movement of substances	MF
GO:0016788	0.000948795407870566	0.99962269841366	hydrolase activity, acting on ester bonds	MF
GO:0005249	0.00101520595948279	0.999655986525066	voltage-gated potassium channel activity	MF
GO:0009664	0.0011025987526584	0.999765089516606	plant-type cell wall organization	BP
GO:0009685	0.00112712699758508	0.999826424701819	gibberellin metabolic process	BP
GO:0008234	0.00113806284287665	0.999579626869418	cysteine-type peptidase activity	MF
GO:0001539	0.0012018387789687	0.999683517951044	ciliary or flagellar motility	BP
GO:0031982	0.00133863639511754	0.999975027257441	vesicle	CC
GO:0090344	0.00133863639511754	0.999975027257441	negative regulation of cell aging	BP
GO:0010268	0.00134819015211484	0.999928651954588	brassinosteroid homeostasis	BP
GO:0033179	0.00136686854323605	0.99986588374491	proton-transporting V-type ATPase, V0 domain	CC
GO:0015979	0.00139479586694615	0.999551678852345	photosynthesis	BP
GO:0046274	0.00142384232277783	0.999771363928425	lignin catabolic process	BP
GO:0042626	0.00142740748986839	0.99959510473336	ATPase activity, coupled to transmembrane movement of substances	MF
GO:0000103	0.0014411798004368	0.999922287291716	sulfate assimilation	BP
GO:0008271	0.00145165236878782	0.999866008623711	secondary active sulfate transmembrane transporter activity	MF
GO:0006694	0.00146406791938883	0.999555522679094	steroid biosynthetic process	BP
GO:0010282	0.00149704717874018	0.999970927120375	senescence-associated vacuole	CC
GO:0009501	0.00159523773210616	0.999911481749058	amyloplast	CC
GO:0016042	0.0015959785358746	0.999606377956839	lipid catabolic process	BP
GO:0007165	0.00163856050417452	0.999218023667501	signal transduction	BP
GO:0006865	0.00166787372464077	0.999549173704676	amino acid transport	BP
GO:0009555	0.00178647084903831	0.999385986796815	pollen development	BP
GO:0015105	0.00180666182726322	0.999816925263175	arsenite transmembrane transporter activity	MF
GO:0009635	0.00181414574175545	0.999962240845547	response to herbicide	BP
GO:0005375	0.00183701640628928	0.99980688576543	copper ion transmembrane transporter activity	MF
GO:0006857	0.00186209160446545	0.999328209346022	oligopeptide transport	BP
GO:0008519	0.00189410543399263	0.999805916627674	ammonium transmembrane transporter activity	MF
GO:0015035	0.00199955395439822	0.999478174628385	protein disulfide oxidoreductase activity	MF
GO:0009863	0.00202125483054041	0.999866457514902	salicylic acid mediated signaling pathway	BP
GO:0031361	0.00204595188331052	0.99995551963892	integral to thylakoid membrane	CC
GO:0003854	0.00207457585383195	0.99937987320266	3-beta-hydroxy-delta5-steroid dehydrogenase activity	MF
GO:0005992	0.00209201152258498	0.999631620928592	trehalose biosynthetic process	BP
GO:0001558	0.00218760536394522	0.99995126889615	regulation of cell growth	BP
GO:0019538	0.00221991378575997	0.999604843772585	protein metabolic process	BP
GO:0046527	0.00236994138516484	0.999945645235447	glucosyltransferase activity	MF
GO:0003987	0.0024436160605606	0.999943326020902	acetate-CoA ligase activity	MF
GO:0006083	0.0024436160605606	0.999943326020902	acetate metabolic process	BP
GO:0052542	0.00244361606056949	0.999943326020902	defense response by callose deposition	BP
GO:0009970	0.00250571775317843	0.99982403826955	cellular response to sulfate starvation	BP
GO:0006032	0.00269300133933945	0.999406370815402	chitin catabolic process	BP
GO:0006265	0.00278781136643822	0.999187706383174	DNA topological change	BP
GO:0006913	0.00289263806053946	0.999145977669678	nucleocytoplasmic transport	BP
GO:0006811	0.00291695234662061	0.998784266512608	ion transport	BP
GO:0004564	0.00297859777758684	0.999780232438732	beta-fructofuranosidase activity	MF
GO:0003993	0.00298364654446607	0.999258897759103	acid phosphatase activity	MF
GO:0003924	0.00313363880648237	0.99858388469797	GTPase activity	MF
GO:0005978	0.00316102791597215	0.999503333718475	glycogen biosynthetic process	BP
GO:0051301	0.00325516401481718	0.998796415089249	cell division	BP
GO:0052544	0.00331349381899768	0.999599338110812	defense response by callose deposition in cell wall	BP
GO:0009834	0.00339209607001245	0.99958751543841	secondary cell wall biogenesis	BP
GO:0008272	0.00342463770151309	0.999582600699758	sulfate transport	BP
GO:0051082	0.00350852755430809	0.998468311218854	unfolded protein binding	MF
GO:0009524	0.00362925957920357	0.99907079350418	phragmoplast	CC
Enriched GO terms as estimated by goseq at an FDR cutoff of 0.05.
BP: Biological Process; MF: Molecular Function; CC: Cell Compartment.
