# Supplementary material for: Host and non-host roots in rice: cellular and molecular approaches reveal differential responses to arbuscular mycorrhizal fungi
Source: Front Plant Sci. 2015 Aug 13;6:636. doi: 10.3389/fpls.2015.00636 (PMC4534827; doi:10.3389/fpls.2015.00636)
Supplement: Supplementary file 8 [file Table8.XLSX]

## Sheet: Foglio1
Table S8: List of the up-and down regulated genes involved in defence response between LLRmyc and LLRc. Values correspond to Log2ratio.
MSU LOC_OS ID	MSU description	LLRmyc vs LLRc
LOC_Os04g14220	disease resistance protein RPM1, putative, expressed	3.1
LOC_Os11g37960	WIP4 - Wound-induced protein precursor, expressed	2.8
LOC_Os11g37970	WIP5 - Wound-induced protein precursor, expressed	2.5
LOC_Os12g25170	NB-ARC domain containing disease resistance protein, putative, expressed	2.1
LOC_Os05g48360	membrane attack complex component/perforin/complement C9, putative, expressed	1.9
LOC_Os11g37940	WIP2 - Wound-induced protein precursor, expressed	1.9
LOC_Os12g11680	verticillium wilt disease resistance protein precursor, putative, expressed	1.9
LOC_Os04g50700	pathogenesis-related Bet v I family protein, putative, expressed (OsAM164)	1.8
LOC_Os11g37950	WIP3 - Wound-induced protein precursor, expressed	1.8
LOC_Os11g45980	NBS-LRR type disease resistance protein, putative, expressed	1.6
LOC_Os10g07400	disease resistance RPP13-like protein 1, putative, expressed	1.5
LOC_Os12g36840	pathogenesis-related Bet v I family protein, putative, expressed	1.5
LOC_Os11g12300	NBS-LRR disease resistance protein, putative	1.5
LOC_Os11g37850	stripe rust resistance protein Yr10, putative, expressed	1.4
LOC_Os11g37880	stripe rust resistance protein Yr10, putative, expressed	1.3
LOC_Os12g36830	pathogenesis-related Bet v I family protein, putative, expressed	1.2
LOC_Os09g14100	disease resistance protein RPS2, putative, expressed	1.2
LOC_Os07g17230	disease resistance protein, putative, expressed	1.2
LOC_Os09g34160	resistance protein, putative, expressed	1.1
LOC_Os11g10770	disease resistance protein RGA3, putative, expressed	1.0
LOC_Os01g57270	disease resistance RPP13-like protein 1, putative, expressed	0.9
LOC_Os03g11010	natural resistance-associated macrophage protein, putative, expressed	0.8
