# Supplementary material for: Host and non-host roots in rice: cellular and molecular approaches reveal differential responses to arbuscular mycorrhizal fungi
Source: Front Plant Sci. 2015 Aug 13;6:636. doi: 10.3389/fpls.2015.00636 (PMC4534827; doi:10.3389/fpls.2015.00636)
Supplement: Supplementary file 9 [file Table9.XLSX]

## Sheet: Foglio1
Table S9: List of higher-and lower regulated genes involved in the main anatomical and functional differeces between LLRc and FLRc. Values correspond to Log2ratio.
	MSU LOC_OS ID	MSU description	LLRc vsFLRc
suberin and lignin biosyntheses	suberin biosynthesis and transport
	LOC_Os11g37900	3-Ketoacyl-CoA synthase (KCS)	1.5
	LOC_Os02g11020	Cytochrome P450 72A1	-1.6
	LOC_Os01g63580	Glycerol-3-phosphate acyltransferase - (GPAT)	1.0
	LOC_Os05g31910	ATP-binding cassette transporter (ABC)	1.2
	LOC_Os01g61940	ATP-binding cassette transporter (ABC)	-1.5
genes involved in lignin biosyntheses	LOC_Os03g17350	ATP-binding cassette transporter (ABC)	1.0
	lignin biosynthesis
	LOC_Os06g16350	peroxidase precursor, putative, expressed	1.9
	LOC_Os07g48060	peroxidase precursor, putative, expressed	0.9
asymmetric cell division	cell division
	LOC_Os09g02360	cyclin, putative, expressed	2.3
	LOC_Os06g12980	cyclin, putative, expressed	2.2
	LOC_Os03g41100	cyclin, putative, expressed	2.2
	LOC_Os01g13260	cyclin-A1, putative, expressed	2.1
	LOC_Os03g49200	WD domain, G-beta repeat domain containing protein, expressed	2.1
	LOC_Os04g47580	cyclin, putative, expressed	1.4
	LOC_Os08g40170	cyclin-dependent kinase B2-1, putative, expressed	1.3
	LOC_Os03g42070	cyclin, putative, expressed	1.3
	LOC_Os08g37390	cyclin, putative, expressed	1.3
	LOC_Os12g39830	cyclin, putative, expressed	1.3
	LOC_Os06g11410	cyclin, putative, expressed	1.2
	LOC_Os05g41390	cyclin, putative, expressed	1.1
	LOC_Os12g39210	cyclin, putative, expressed	1.1
	LOC_Os10g41430	cyclin, putative, expressed	1.1
	LOC_Os09g29100	cyclin, putative, expressed	1.1
	LOC_Os03g05300	cyclin-dependent kinases regulatory subunit 1, putative, expressed	1.1
	LOC_Os06g51110	cyclin, putative, expressed	0.9
	LOC_Os04g50660	WD domain, G-beta repeat domain containing protein, expressed	0.8
asymmetric cell division	LOC_Os06g45820	OsFtsH2 FtsH protease, homologue of AtFtsH2/8, expressed	-0.7
	LOC_Os02g52480	cyclin-dependent kinase inhibitor, putative, expressed	-1.0
	LOC_Os12g24320	ATPase 3, putative, expressed	-1.2
	LOC_Os02g37000	mitochondrial prohibitin complex protein 1, putative, expressed	-1.3
	LOC_Os12g44220	ATPase 2, putative, expressed	-1.5
	LOC_Os08g32540	cyclin, putative, expressed	-2.2
	Anticlinal/periclinal cell division
	LOC_Os11g03110	GRAS family transcription factor domain containing protein, expressed (OsSCR)	-0.9
	Giberellin metabolism
	LOC_Os06g03710	DELLA protein SLR1, putative, expressed	1.2
	LOC_Os07g48330	cytochrome P450, putative, expressed	4.0
Nutrient uptake	Phosphate transporter
	LOC_Os03g05640	inorganic phosphate transporter, putative, expressed (OsPT2)	-2.2
	LOC_Os08g45000	inorganic phosphate transporter, putative, expressed (OsPT6)	-1.3
	LOC_Os10g30790	inorganic phosphate transporter, putative, expressed (OsPT8)	-0.7
	LOC_Os06g21950	inorganic phosphate transporter, putative, expressed (OsPT10)	-1.8
	Ammonium transporters
	LOC_Os04g43070	ammonium transporter protein, putative, expressed (OsAMT1;1)	-1.4
	LOC_Os02g40710	ammonium transporter protein, putative, expressed (OsAMT1;2)	-3.5
	LOC_Os02g40730	ammonium transporter protein, putative, expressed (OsAMT1;3)	-1.7
	LOC_Os01g61510	ammonium transporter protein, putative, expressed (OsAMT2;3)	-1.5
	Sulfate transporter
	LOC_Os01g52130	sulfate transporter, putative, expressed (Sultr3;5)	-1.0
	LOC_Os01g45830	sulfate transporter, putative, expressed	-1.2
	LOC_Os08g01120	sulfate transporter, putative, expressed	-1.2
	LOC_Os03g09970	sulfate transporter, putative, expressed	-1.3
	LOC_Os03g09940	sulfate transporter, putative, expressed	-1.5
	LOC_Os09g06499	sulfate transporter 4.1, chloroplast precursor, putative, expressed	-1.5
