# Supplementary material for: Host and non-host roots in rice: cellular and molecular approaches reveal differential responses to arbuscular mycorrhizal fungi
Source: Front Plant Sci. 2015 Aug 13;6:636. doi: 10.3389/fpls.2015.00636 (PMC4534827; doi:10.3389/fpls.2015.00636)
Supplement: Supplementary file 10 [file Table10.XLSX]

## Sheet: Foglio1
Table S10: List of the higher-and lower regulated genes involved in nutrient transport between LLRmyc and FLRmyc. Values represent log2ratio
	MSU LOC_OS ID	MSU description	LLRmyc vsFLRmyc	LLRc vs FLRc
Nutrient uptake	Phosphate transporters
	LOC_Os03g05640	inorganic phosphate transporter, putative, expressed (OsPT2)	-2.3	-2.2
	LOC_Os06g21920	inorganic phosphate transporter 1-9, putative, expressed (OsPT9)	-1.5	No DEG
	LOC_Os06g21950	inorganic phosphate transporter, putative, expressed (OsPT10)	-2.2	-1.8
	LOC_Os01g46860	inorganic phosphate transporter, putative, expressed (OsPT11)	10.6	No DEG
	LOC_Os04g10800	inorganic phosphate transporter, putative, expressed (OsPT13)	-1.1	No DEG
	Ammonium transporters
	LOC_Os04g43070	ammonium transporter protein, putative, expressed (OsAMT1;1)	-1.0	-1.3
	LOC_Os02g40710	ammonium transporter protein, putative, expressed (OsAMT1;2)	-2.6	-3.5
	LOC_Os02g40730	ammonium transporter protein, putative, expressed (OsAMT1;3)	-3.8	-1.75
	LOC_Os01g61510	ammonium transporter protein, putative, expressed (OsAMT2;3)	-1.2	-1.5
	LOC_Os01g65000	ammonium transporter protein, putative, expressed (OsAMT3;1)	2.5	No DEG
